# Supplementary material for: The word landscape of the non-coding segments of the Arabidopsis thaliana genome
Source: BMC Genomics. 2009 Oct 8;10:463. doi: 10.1186/1471-2164-10-463 (PMC2770528; doi:10.1186/1471-2164-10-463)
Supplement: Additional file 1 — Words discovered in 3'UTRs. Entire set of words discovered in the 3'UTRs with occurrences, expected occurrences, scores, reverse complement information and p-value. [file 1471-2164-10-463-S1.CSV]

	Unmasked					Masked						Unmasked
Word	S	ES	O	EO	SlnSES	S	ES	O	EO	SlnSES	RevComp	RC_Pos	Pal
TTTTTGTT	2264	2066.82	2488	2306.04	206.297	2279	2066.89	2501	2331.04	222.643	AACAAAAA	40	No
TTTTTCTT	2171	1981.63	2404	2203.7	198.149	2183	1978.5	2427	2222.83	214.723	AAGAAAAA	49	No
TTTTTTGG	998	824.458	1046	877.255	190.646	1003	831.208	1053	888.417	188.434	CCAAAAAA	651	No
ATTTTGTA	732	583.938	752	615.741	165.421	738	599.956	759	634.768	152.831	TACAAAAT	37	No
TAATTTTT	787	642.133	810	678.585	160.101	797	646.36	821	685.263	166.97	AAAAATTA	164	No
ATGTTTTA	589	469.818	601	493.292	133.161	610	486.404	624	512.055	138.116	TAAAACAT	284	No
TTTGTTTT	2517	2402.46	2847	2715.8	117.227	2555	2406.15	2897	2753.88	153.362	AAAACAAA	1963	No
GTTTTTGA	491	390.189	504	408.466	112.838	512	407.532	527	427.529	116.841	TCAAAAAC	5031	No
AAATTTTG	588	491.471	603	516.445	105.443	604	504.212	621	531.22	109.069	CAAAATTT	376	No
ATTTTTTA	482	387.674	498	405.795	104.97	492	406.16	510	426.064	94.3317	TAAAAAAT	100	No
ATTTTTCA	446	354.812	450	370.941	102.014	453	365.873	457	383.118	96.7633	TGAAAAAT	170	No
TGTTTTGT	1227	1133.19	1326	1219.91	97.5897	1255	1162.02	1359	1260.07	96.6082	ACAAAACA	659	No
ATAAAAAT	564	474.529	580	498.326	97.4203	566	480.088	581	505.265	93.1776	ATTTTTAT	27	No
TTTTTTCT	1721	1628.11	1839	1786.09	95.4882	1722	1625.78	1847	1798.84	99.0176	AGAAAAAA	106	No
AAAAATTG	397	312.488	400	326.178	95.0296	414	323.794	419	338.423	101.744	CAATTTTT	66	No
TATAATAT	505	419.081	519	439.185	94.1802	514	429.108	530	450.594	92.7844	ATATTATA	275	No
CTCTGTTT	763	674.497	814	713.654	94.0706	796	706.86	852	751.4	94.5386	AAACAGAG	227	No
TTTTTAAT	897	808.297	929	859.536	93.4009	905	811.646	942	866.766	98.5274	ATTAAAAA	95	No
TTCTTTTT	1884	1795.18	2075	1982.05	90.9811	1879	1764.9	2059	1964.59	117.709	AAAAAGAA	130	No
TTTTTGGT	989	902.56	1029	963.191	90.453	1006	920.175	1052	987.344	89.7087	ACCAAAAA	9144	No
ATTTTCTG	324	245.197	330	255.296	90.2932	340	264.756	346	275.991	85.047	CAGAAAAT	241	No
AATATATT	462	382.795	474	400.615	86.8857	477	412.829	490	433.187	68.9186	AATATATT	21	Yes
TTTGTGTG	688	607.303	705	640.94	85.8355	705	625.577	726	662.623	84.2635	CACACAAA	8153	No
TGTTTTTT	1716	1632.37	1839	1791.05	85.7404	1730	1636.78	1864	1811.88	95.8269	AAAAAACA	1065	No
TTGTTTTC	890	810.401	915	861.841	83.3862	920	836.763	953	894.573	87.2456	GAAAACAA	1488	No
CTTTTTTG	626	550.302	640	579.541	80.6812	642	570.445	657	602.76	75.8662	CAAAAAAG	59767	No
TGTTTTCT	922	845.362	946	900.206	80.012	962	884.849	996	947.974	80.4203	AGAAAACA	292	No
ATTTTTAT	745	669.571	774	708.311	79.5262	745	668.761	776	709.711	80.4286	ATAAAAAT	12	No
TAAGAAAT	294	224.624	298	233.697	79.1301	302	232.648	307	242.175	78.7917	ATTTCTTA	104	No
TCTTTTTC	754	679.16	781	718.713	78.8197	760	688.232	791	731	75.3866	GAAAAAGA	312	No
CTGTTTTT	715	641.479	738	677.878	77.5818	731	660.231	754	700.396	74.433	AAAAACAG	8659	No
TTATTTTT	1315	1239.8	1411	1340.09	77.435	1317	1235.71	1412	1344.29	83.9057	AAAAATAA	398	No
ATGAATAA	430	359.281	441	375.676	77.263	440	367.648	451	385.006	79.046	TTATTCAT	3546	No
TCTTTTTT	1717	1641.93	1845	1802.2	76.7649	1708	1613.58	1824	1784.4	97.1324	AAAAAAGA	1151	No
TAAAATTT	569	497.456	590	522.851	76.4585	580	508.852	604	536.219	75.9046	AAATTTTA	225	No
TGTAAAAT	515	445.048	520	466.851	75.1821	516	442.445	521	464.874	79.3557	ATTTTACA	42	No
GTTTGTGT	647	576.463	671	607.688	74.6868	660	590.517	684	624.521	73.4195	ACACAAAC	10258	No
TACAAAAT	294	228.426	298	237.687	74.1957	296	234.44	301	244.06	69.015	ATTTTGTA	3	No
TTCATGTT	491	422.256	497	442.565	74.0592	501	434.278	508	456.127	71.6038	AACATGAA	1206	No
TGTAATTT	774	703.476	792	745.125	73.9469	783	703.507	801	747.726	83.8235	AAATTACA	3056	No
AACAAAAA	726	655.792	761	693.375	73.839	729	663.456	769	703.917	68.68	TTTTTGTT	0	No
TTTGCTTT	784	713.532	813	756.062	73.8389	804	739.136	830	786.825	67.6299	AAAGCAAA	932	No
ATTTTACA	311	245.488	313	255.602	73.5656	318	253.415	320	264.037	72.1928	TGTAAAAT	35	No
AAAGAAAA	1008	937.11	1091	1001.37	73.5059	1013	935.965	1094	1004.98	80.1221	TTTTCTTT	57	No
AATGTTTT	839	768.927	867	816.459	73.1731	864	796.615	900	850.153	70.1581	AAAACATT	295	No
TTTTAAAA	731	661.556	750	699.621	72.9676	739	668.372	759	709.287	74.2344	TTTTAAAA	45	Yes
TGTTTTTC	735	665.751	756	704.169	72.7314	760	684.27	783	726.665	79.7745	GAAAAACA	61859	No
TAATGTTT	623	554.593	638	584.154	72.4623	652	577.04	671	609.906	79.6308	AAACATTA	2112	No
TTTTTAGT	538	470.249	550	493.752	72.4127	554	481.322	568	506.591	77.9084	ACTAAAAA	1763	No
AAGAAAAA	989	919.317	1051	981.694	72.2595	986	911.533	1047	977.702	77.4294	TTTTTCTT	1	No
TTTGTATA	774	705.143	799	746.938	72.1143	788	721.415	816	767.363	69.5679	TATACAAA	8810	No
CTTTTTTA	490	423.601	495	443.997	71.3504	498	436.343	503	458.338	65.8218	TAAAAAAG	9185	No
TTTAATTT	873	804.909	914	855.824	70.8926	883	814.07	923	869.446	71.7695	AAATTAAA	71	No
TTTTTATT	1278	1209.46	1357	1305.79	70.4482	1287	1200.5	1366	1303.98	89.5481	AATAAAAA	8389	No
GTTTTATG	378	313.875	385	327.641	70.2705	395	330.324	402	345.348	70.6302	CATAAAAC	10958	No
TTTGGTTT	1459	1390.52	1583	1511.65	70.1342	1495	1424.22	1632	1562.1	72.5131	AAACCAAA	48809	No
TTGTAATT	716	649.745	731	686.825	69.524	722	655.185	738	694.888	70.1121	AATTACAA	9014	No
TTTTCTTT	2143	2074.6	2450	2315.41	69.5201	2148	2052.51	2441	2313.39	97.6765	AAAGAAAA	43	No
GTGTTTTG	482	417.4	491	437.397	69.3589	495	435.941	507	457.908	62.8899	CAAAACAC	5588	No
TTTGTAAT	986	919.152	1018	981.512	69.2218	1000	925.017	1035	992.75	77.9434	ATTACAAA	1615	No
TTAATAAA	518	453.352	530	475.71	69.0524	521	459.716	534	483.389	65.1983	TTTATTAA	375	No
TTATATAA	489	424.618	502	445.08	69.033	498	455.34	516	478.695	44.5987	TTATATAA	61	Yes
TACATGTA	260	199.44	262	207.302	68.9432	263	201.658	263	209.625	69.8484	TACATGTA	62	Yes
GTTGTTTA	346	283.498	350	295.598	68.9343	362	298.079	366	311.189	70.332	TAAACAAC	3220	No
TCTGTTTT	990	923.601	1035	986.428	68.7308	1030	956.03	1082	1027.43	76.7603	AAAACAGA	1267	No
GAGAAGAG	225	165.859	232	172.181	68.617	224	166.846	229	173.169	65.9847	CTCTTCTC	82	No
CAATTTTT	458	394.372	465	412.91	68.5047	463	398.334	471	417.709	69.6524	AAAAATTG	14	No
TGTTTATT	660	595.269	669	627.956	68.1292	678	613.678	688	649.679	67.5808	AATAAACA	2669	No
ATTATATA	600	535.74	609	563.898	67.9682	612	545.765	624	576.054	70.1012	TATATAAT	767	No
AAAGAGAG	375	312.997	382	326.715	67.7747	368	306.763	373	320.38	66.9782	CTCTCTTT	102	No
GTTTTTTC	534	470.423	540	493.938	67.692	561	493.753	568	519.96	71.632	GAAAAAAC	892	No
AAATTAAA	407	344.689	422	360.222	67.6311	408	345.167	421	361.104	68.2332	TTTAATTT	52	No
GTGTATGT	289	229.114	293	238.409	67.1072	287	229.602	292	238.972	64.0395	ACATACAC	10144	No
TTTCATTT	881	816.54	919	868.571	66.9399	921	847.924	964	906.948	76.1379	AAATGAAA	113	No
GAAAAAAG	342	281.385	347	293.371	66.7201	342	283.663	348	295.95	63.9623	CTTTTTTC	98	No
AATGATGT	249	190.544	253	197.989	66.625	255	202.937	259	210.968	58.2335	ACATCATT	778	No
AATTATTT	491	428.837	502	449.573	66.4654	509	442.869	521	465.327	70.8399	AAATAATT	364	No
TTCTTGTT	891	827.43	919	880.516	65.9521	921	864.909	957	925.803	57.8713	AACAAGAA	757	No
ATGTTTGA	367	306.691	374	320.057	65.8846	381	320.971	389	335.43	65.322	TCAAACAT	9161	No
GTGTGTTT	567	505.082	585	531.019	65.5665	584	520.868	604	549.172	66.8124	AAACACAC	8068	No
ATTTCTTG	328	268.593	332	279.901	65.5394	347	293.472	351	306.318	58.1367	CAAGAAAT	3701	No
ATTTTGGA	345	285.906	349	298.135	64.8187	351	295.31	357	308.261	60.6395	TCCAAAAT	8715	No
CTCTTCTC	250	193.205	258	200.774	64.4267	260	204.709	265	212.826	62.164	GAGAAGAG	65	No
GGTTTTTA	327	268.607	334	279.915	64.3247	338	279.448	347	291.498	64.298	TAAAAACC	1701	No
TCTTTTGT	1076	1013.76	1109	1086.42	64.1099	1109	1042.27	1147	1124.33	68.8272	ACAAAAGA	578	No
ATTTTTGT	972	910.306	991	971.742	63.7384	988	930.207	1011	998.547	59.5522	ACAAAAAT	64750	No
TATTTTCT	655	594.473	671	627.098	63.5082	682	622.492	703	659.266	62.2657	AGAAAATA	1033	No
TTTTTTAA	918	857.105	942	913.115	63.009	924	857.075	950	917.102	69.4728	TTAAAAAA	221	No
CTTTTTCT	766	705.768	798	747.618	62.732	783	719.753	818	765.539	65.9477	AGAAAAAG	2509	No
TTTTTTCC	614	554.471	636	584.023	62.6161	629	561.436	649	593.005	71.4757	GGAAAAAA	354	No
TTTTCATT	808	747.876	827	793.478	62.4785	826	767.805	848	818.372	60.3467	AATGAAAA	327	No
ACTTTTGA	340	282.933	345	295.002	62.4699	349	294.35	356	307.246	59.4356	TCAAAAGT	2674	No
ACAAAAAA	589	530.095	615	557.838	62.0632	596	538.574	624	568.284	60.3845	TTTTTTGT	216	No
GTTTATTG	272	216.717	277	225.404	61.8011	284	231.433	290	240.897	58.1298	CAATAAAC	4079	No
TTTTGTAA	1039	979.085	1073	1047.88	61.7114	1056	991.313	1093	1066.99	66.753	TTACAAAA	2546	No
ATTAAAAA	398	341.022	404	356.341	61.4932	402	349.85	409	366.08	55.8565	TTTTTAAT	17	No
GCTTTTTA	280	225.095	281	234.191	61.1152	285	233.188	288	242.742	57.1839	TAAAAAGC	1102	No
TTGTTTTT	1913	1853.02	2087	2050.48	60.9363	1936	1859	2116	2077.79	78.572	AAAAACAA	342	No
CTTTTTTC	544	486.485	554	511.11	60.7887	547	502.613	556	529.498	46.2917	GAAAAAAG	74	No
TTGTATGA	384	328.187	390	342.765	60.3105	395	341.866	401	357.597	57.065	TCATACAA	1783	No
TAAAAAAT	356	300.687	365	313.721	60.1146	362	307.923	372	321.607	58.5701	ATTTTTTA	9	No
ATGTTGTA	432	376.013	442	393.417	59.9626	439	392.889	449	411.901	48.7163	TACAACAT	1630	No
CTCTCTTT	622	565.062	641	595.415	59.7148	630	571.844	647	604.275	61.0182	AAAGAGAG	69	No
ATTTTCTA	320	265.572	325	276.721	59.6591	331	279.391	338	291.437	56.1071	TAGAAAAT	133	No
ATTTCTTA	330	275.763	334	287.449	59.2519	339	294.508	346	307.413	47.6951	TAAGAAAT	28	No
ATTAATAA	422	366.728	432	383.57	59.2419	429	370.832	439	388.396	62.5081	TTATTAAT	116	No
AGAAAAAA	828	770.921	869	818.638	59.1416	829	764.118	868	814.311	67.5614	TTTTTTCT	13	No
TAATTTGT	548	492.077	561	517.094	58.9864	564	502.227	578	529.082	65.4256	ACAAATTA	10940	No
TATATGTA	678	621.773	715	656.568	58.6957	675	616.133	706	652.348	61.5936	TACATATA	586	No
GCTTTTTG	295	241.783	299	251.71	58.6856	301	248.62	306	258.985	57.5461	CAAAAAGC	551	No
TCTTGAAT	298	244.947	307	255.034	58.4237	319	259.005	329	269.927	66.4622	ATTCAAGA	2051	No
ATTTTTTG	559	503.829	572	529.676	58.087	577	531.196	595	560.317	47.7243	CAAAAAAT	17155	No
TTTGTTCT	836	780.024	857	828.588	57.9381	863	810.019	892	864.967	54.6766	AGAACAAA	1176	No
AAATGAAA	511	456.274	524	478.829	57.8835	524	471.43	537	495.963	55.398	TTTCATTT	73	No
TCATTTTT	674	618.535	695	653.069	57.881	699	641.57	724	680.041	59.927	AAAAATGA	924	No
GTTTTTTA	464	409.584	471	429.08	57.8807	477	428.629	484	450.082	51.003	TAAAAAAC	14177	No
TTATTAAT	426	371.937	434	389.094	57.814	425	371.366	433	388.964	57.3332	ATTAATAA	105	No
GTTCATTG	167	118.226	170	122.515	57.6808	173	124.171	176	128.631	57.3722	CAATGAAC	2092	No
GATTCTTG	271	219.129	275	227.934	57.5756	290	232.951	295	242.493	63.5255	CAAGAATC	4975	No
TTTACTTT	677	622.426	700	657.273	56.8995	689	632.814	711	670.502	58.6098	AAAGTAAA	2663	No
ATTTTGAT	637	582.591	654	614.29	56.8736	661	609.62	683	645.268	53.4865	ATCAAAAT	1072	No
GACAAAAG	169	120.826	170	125.221	56.7075	173	124.807	174	129.293	56.4888	CTTTTGTC	902	No
TTTTGTTA	986	930.915	1018	994.514	56.6837	1005	952.301	1042	1023.25	54.1311	TAACAAAA	64402	No
TTTTGAGT	488	434.487	496	455.593	56.6804	498	444.242	507	466.798	56.8871	ACTCAAAA	421	No
TATTTTGG	414	361.214	424	377.725	56.4672	421	367.206	433	384.536	57.5549	CCAAAATA	61801	No
TTCTTATT	570	516.385	580	543.132	56.3065	586	533.069	596	562.338	55.4764	AATAAGAA	1787	No
TTTATATT	610	556.312	628	586.002	56.1996	624	559.177	642	590.561	68.4427	AATATAAA	18195	No
TTTTATTT	1685	1630.06	1884	1788.36	55.8521	1682	1611.4	1882	1781.82	72.1267	AAATAAAA	2862	No
TGAAAACT	261	210.756	262	219.156	55.8065	270	221.988	272	230.969	52.8654	AGTTTTCA	209	No
TTTTAAGT	465	412.534	482	432.219	55.6689	470	421.618	491	442.583	51.057	ACTTAAAA	198	No
AAAAAGAA	813	759.485	868	806.147	55.3572	810	750.415	859	799.227	61.8904	TTCTTTTT	18	No
TTTTAGTT	701	647.863	724	684.788	55.259	716	664.85	739	705.439	53.069	AACTAAAA	6842	No
TTGTTTCC	372	320.918	379	335.082	54.9475	379	326.692	388	341.495	56.2885	GGAAACAA	714	No
TAGAAAAT	231	182.337	232	189.403	54.6462	245	193.835	247	201.423	57.3914	ATTTTCTA	103	No
TTATGTAA	551	499.059	558	524.567	54.555	557	509.667	564	537.096	49.4664	TTACATAA	55538	No
TTTTTTAC	540	488.215	553	512.961	54.4388	552	494.756	567	521.04	60.4352	GTAAAAAA	609	No
AATTTTAA	439	388.111	451	406.259	54.0881	441	390.357	455	409.2	53.7943	TTAAAATT	448	No
TGAAAATT	353	303.085	359	316.252	53.816	365	321.04	373	335.503	46.8413	AATTTTCA	569	No
TTTCATGT	464	413.315	472	433.05	53.6728	475	431.598	486	453.259	45.5144	ACATGAAA	1862	No
GTAATCTT	266	217.438	268	226.16	53.6208	275	231.105	277	240.552	47.8218	AAGATTAC	1871	No
AGTAAAAA	297	247.943	303	258.183	53.618	306	255.194	313	265.911	55.5578	TTTTTACT	703	No
ATCTTTTG	518	467.163	529	490.455	53.5079	550	496.371	565	522.778	56.4266	CAAAAGAT	20430	No
GTATTTTG	345	295.541	348	308.293	53.3841	353	304.031	356	317.488	52.7163	CAAAATAC	1878	No
ATGTAATG	425	375.051	434	392.397	53.1367	435	383.708	446	402.111	54.5771	CATTACAT	44605	No
CAAATTTT	447	396.921	461	415.618	53.1134	460	406.103	475	426.003	57.325	AAAATTTG	145	No
AAAATTTG	476	425.757	486	446.293	53.0975	495	448.738	510	471.616	48.5691	CAAATTTT	144	No
TTTATGTT	832	780.615	862	829.234	53.0406	856	801.14	889	855.152	56.6973	AACATAAA	62040	No
GAAGAGAA	338	288.932	356	301.324	53.0172	338	288.85	354	301.431	53.1127	TTCTCTTC	3655	No
TTTCTTGT	844	792.796	866	842.56	52.8229	877	837.344	904	895.215	40.581	ACAAGAAA	2314	No
TAAAAGAT	297	248.851	300	259.137	52.5323	307	259.138	311	270.068	52.0327	ATCTTTTA	262	No
GTTTGTTG	509	459.199	520	481.95	52.409	526	470.889	538	495.383	58.2165	CAACAAAC	9363	No
TCAAAAAT	270	222.376	274	231.339	52.3939	279	230.286	283	239.691	53.5372	ATTTTTGA	566	No
AGTTTTTA	441	391.626	444	409.992	52.3635	449	399.311	455	418.752	52.6597	TAAAAACT	25163	No
TTTTACTT	683	632.707	711	668.388	52.2404	708	651.279	736	690.627	59.1225	AAGTAAAA	64408	No
TTTCTTCT	1261	1209.96	1326	1306.35	52.1048	1294	1229.43	1371	1337.09	66.238	AGAAGAAA	3551	No
TTTGTTGG	408	359.123	413	375.508	52.0623	418	378.518	423	396.581	41.4729	CCAACAAA	2659	No
AAATATTT	658	607.958	672	641.646	52.0477	664	613.744	677	649.75	52.2601	AAATATTT	156	Yes
TAGTTTTT	637	587.074	649	619.121	51.9907	642	596.345	655	630.847	47.3592	AAAAACTA	61683	No
GAAATTTT	444	394.939	452	413.511	51.9899	451	403.836	459	423.583	49.8165	AAAATTTC	986	No
AACTTTTT	544	494.5	549	519.687	51.8988	563	513.528	569	541.258	51.7815	AAAAAGTT	501	No
CATTCTTT	385	336.681	397	351.748	51.6314	405	354.014	419	370.504	54.4935	AAAGAATG	3750	No
ATTCTTTG	364	316.025	369	329.912	51.4455	385	335.732	390	351.086	52.718	CAAAGAAT	14713	No
TGAGAGAT	207	161.52	208	167.65	51.3542	214	171.602	215	178.143	47.2506	ATCTCTCA	1110	No
AAAGGAAA	364	316.347	369	330.253	51.0738	371	319.785	375	334.173	55.1132	TTTCCTTT	317	No
AAAAATTA	368	320.356	379	334.488	51.0236	371	325.754	382	340.501	48.2521	TAATTTTT	4	No
CTATTTTG	302	255.079	307	265.683	50.9942	310	264.326	318	275.538	49.4107	CAAAATAG	3935	No
GGTTTGTG	251	204.948	256	213.07	50.8773	261	214.589	267	223.196	51.1029	CACAAACC	1745	No
TAAAGAAT	226	180.484	228	187.465	50.8259	232	187.901	235	195.205	48.9109	ATTCTTTA	370	No
GATTTTGA	429	381.279	436	399.006	50.5897	440	395.074	448	414.232	47.3882	TCAAAATC	25253	No
TTGAAGAT	317	270.411	321	281.814	50.3901	330	280.281	334	292.378	53.8886	ATCTTCAA	1193	No
TGAAAAAT	309	262.549	309	273.54	50.3376	318	274.144	323	285.898	47.1903	ATTTTTCA	10	No
AACAAATG	279	232.945	279	242.429	50.3344	284	239.366	284	249.243	48.558	CATTTGTT	600	No
TGTAAGTT	298	251.755	299	262.189	50.2534	316	268.926	319	280.391	50.9722	AACTTACA	2452	No
AATTTTTG	506	458.192	512	480.876	50.2192	515	469.916	521	494.337	47.1808	CAAAAATT	845	No
ACTCTCTT	275	229.126	276	238.421	50.1876	286	251.875	288	262.414	36.3386	AAGAGAGT	490	No
GTGTTGTG	223	178.127	231	185.001	50.1031	231	186.809	237	194.061	49.0491	CACAACAC	10169	No
ATTCTTCA	240	194.99	245	202.642	49.8455	257	210.821	262	219.24	50.9037	TGAAGAAT	725	No
TCTCTTTC	438	390.904	449	409.226	49.8251	443	394.588	448	413.712	51.2678	GAAAGAGA	215	No
TACTTTTG	433	385.973	437	403.988	49.7825	441	396.101	445	415.327	47.3527	CAAAAGTA	61697	No
GTTCTTTG	273	227.54	276	236.756	49.7261	283	240.187	286	250.107	46.4198	CAAAGAAC	493	No
TTCTAATT	301	255.235	305	265.848	49.6423	308	262.281	312	273.381	49.491	AATTAGAA	3256	No
CATGCATG	115	74.8162	121	77.4053	49.4382	116	77.6504	123	80.2719	46.5594	CATGCATG	181	Yes
ATTGTTGA	290	244.573	298	254.641	49.4062	305	264.259	314	275.468	43.7316	TCAACAAT	567	No
ATTATTTG	393	346.598	396	362.242	49.3785	405	359.128	408	375.943	48.684	CAAATAAT	1961	No
TTTTTCAT	700	652.415	712	689.717	49.2794	716	667.169	730	707.972	50.5764	ATGAAAAA	4743	No
TAAGTTAT	284	238.822	290	248.6	49.2043	290	248.019	297	258.352	45.3489	ATAACTTA	10080	No
GTGTATAT	354	308.142	356	321.588	49.1131	350	305.647	352	319.198	47.426	ATATACAC	2098	No
TTATTTGT	704	656.649	723	694.304	49.0182	718	671.243	737	712.423	48.3485	ACAAATAA	59258	No
TAAGAAGT	140	98.6765	141	102.182	48.9714	142	104.552	143	108.212	43.4726	ACTTCTTA	246	No
ATTGTTTC	411	365.172	418	381.919	48.5908	427	386.567	434	405.158	42.4778	GAAACAAT	61988	No
TGATTTTT	712	665.112	726	703.476	48.503	740	696.157	765	739.675	45.1954	AAAAATCA	58690	No
TTGATTTC	398	352.357	404	368.341	48.4789	421	376.462	431	394.391	47.0742	GAAATCAA	3336	No
TCTTTTCT	788	740.986	839	785.964	48.4754	811	755.34	856	804.646	57.6623	AGAAAAGA	1741	No
TTTGAAGT	341	295.825	348	308.592	48.4612	364	313.796	372	327.828	54.0211	ACTTCAAA	16593	No
TATCTTGT	299	254.305	302	264.87	48.4103	307	262.159	311	273.253	48.474	ACAAGATA	7278	No
AAATTGTA	386	340.572	391	355.864	48.3314	396	349.453	401	365.657	49.5179	TACAATTT	3487	No
ACAAAGAA	312	267.367	317	278.611	48.1664	314	270.171	317	281.705	47.2059	TTCTTTGT	920	No
GATATGTT	286	241.691	288	251.613	48.1434	297	253.652	299	264.285	46.8578	AACATATC	21608	No
ACTTAAAA	233	189.542	236	196.94	48.0976	242	199.164	245	207.011	47.1433	TTTTAAGT	129	No
ATATATGT	747	700.563	782	741.959	47.9432	745	696.729	782	740.301	49.9061	ACATATAT	3362	No
ATTATGTA	372	327.049	379	341.561	47.9079	381	333.593	388	348.816	50.6269	TACATAAT	46734	No
TGTAATGT	578	532.109	593	560	47.8152	586	538.943	602	568.682	49.0545	ACATTACA	666	No
TTTTTGGG	468	422.573	477	442.903	47.7857	470	425.336	480	446.558	46.9315	CCCAAAAA	4900	No
TCTTGTTT	873	826.522	892	879.52	47.7605	896	857.492	925	917.566	39.3598	AAACAAGA	3262	No
TTGTGTTA	410	365.063	416	381.804	47.5958	426	378.114	435	396.151	50.7976	TAACACAA	53771	No
GTTTCTTG	394	349.226	400	365.024	47.5294	427	382.542	441	400.869	46.9463	CAAGAAAC	918	No
TTTCATAT	455	409.916	459	429.434	47.4768	473	428.669	479	450.124	46.5482	ATATGAAA	14805	No
GACTTTTG	228	185.191	230	192.389	47.414	233	194.075	235	201.674	42.5914	CAAAAGTC	11050	No
TTTCCATT	326	281.886	331	293.899	47.3986	344	299.225	350	312.402	47.9696	AATGGAAA	8401	No
AGTTTTCA	292	248.56	295	258.831	47.0323	304	259.539	306	270.491	48.0682	TGAAAACT	128	No
TGTAATAT	540	495.007	554	520.23	46.9786	542	493.731	557	519.936	50.5556	ATATTACA	1025	No
AGAAGGAA	236	193.404	241	200.982	46.9763	235	193.594	240	201.171	45.5481	TTCCTTCT	469	No
TTTCAAGT	310	266.565	310	277.766	46.7961	319	274.393	320	286.161	48.0504	ACTTGAAA	2697	No
TCTTTGTT	890	844.482	914	899.24	46.7232	920	870.94	953	932.505	50.4167	AACAAAGA	7276	No
TGAAAAAC	212	170.126	213	176.638	46.6506	212	175.057	213	181.757	40.5931	GTTTTTCA	1246	No
GAAAGAGA	338	294.429	349	307.12	46.6469	330	288.284	337	300.833	44.5985	TCTCTTTC	177	No
TTTTTTGT	1789	1743.07	1924	1920.66	46.531	1807	1740.9	1946	1935.86	67.3358	ACAAAAAA	92	No
CAAGATTC	153	112.99	154	117.067	46.3795	163	118.952	165	123.195	51.3504	GAATCTTG	1057	No
ATTAATTA	367	323.432	391	337.739	46.3788	371	324.077	396	338.722	50.1673	TAATTAAT	471	No
TTCTAGTT	259	216.564	262	225.244	46.3455	270	229.779	274	239.157	43.5525	AACTAGAA	1790	No
AAGATTTG	434	390.155	442	408.43	46.2207	451	405.278	460	425.122	48.2095	CAAATCTT	1303	No
TTAAAAAA	551	506.701	562	532.753	46.1811	557	516.774	566	544.757	41.7524	TTTTTTAA	87	No
ATGATTTT	570	525.674	591	553.094	46.1441	594	544.711	617	574.916	51.4541	AAAATCAT	63011	No
TTGTAAAC	305	262.344	308	273.325	45.9497	311	267.688	314	279.085	46.641	GTTTACAA	1576	No
ATACTTCA	122	83.8224	122	86.7521	45.7892	129	88.7265	130	91.7675	48.2788	TGAAGTAT	1407	No
AAATTTTA	476	432.475	489	453.449	45.6455	480	437.901	493	460.007	44.0603	TAAAATTT	34	No
GATAATGA	185	144.614	187	150.007	45.5637	182	145.496	184	150.865	40.7426	TCATTATC	1436	No
AAACAGAG	354	311.258	363	324.879	45.5508	359	315.655	369	329.797	46.1932	CTCTGTTT	16	No
ATATTGTA	361	318.229	363	332.241	45.5242	367	325.919	371	340.676	43.5679	TACAATAT	56583	No
TAAATATA	373	330.169	379	344.861	45.4958	375	335.912	383	351.277	41.2788	TATATTTA	367	No
GTTTTGAG	331	288.558	332	300.93	45.4204	337	294.753	338	307.672	45.14	CTCAAAAC	431	No
AAGTTTTA	390	347.202	395	362.882	45.3336	405	362.284	412	379.299	45.1408	TAAAACTT	5474	No
CCGGTTTA	152	112.832	157	116.902	45.2928	158	115.617	163	119.724	49.3449	TAAACCGG	2138	No
ATTTTAGA	263	221.456	267	230.374	45.2175	274	231.281	278	240.736	46.4421	TCTAAAAT	512	No
TATGATGT	235	193.983	237	201.589	45.0759	241	207.03	243	215.261	36.6162	ACATCATA	1780	No
CTTCTTTT	947	903.172	984	963.867	44.8745	968	919.945	1008	987.087	49.2892	AAAAGAAG	1899	No
GTCTTGTG	175	135.425	179	140.428	44.8642	183	140.908	187	146.078	47.8326	CACAAGAC	33523	No
TTTAAAAT	503	460.13	517	482.944	44.8083	516	468.889	530	493.234	49.4025	ATTTTAAA	14329	No
TCTTTTAT	682	638.685	699	674.855	44.7514	701	654.05	721	693.65	48.5967	ATAAAAGA	591	No
TGTATCAT	368	325.931	374	340.38	44.6742	380	334.013	386	349.262	49.0165	ATGATACA	2634	No
GATTTATG	212	171.746	212	178.331	44.6414	221	180.744	222	187.711	44.4383	CATAAATC	10088	No
CAGAAAAT	170	130.782	171	135.59	44.5853	176	138.762	179	143.84	41.8396	ATTTTCTG	20	No
AATTTGTA	541	498.224	550	523.673	44.5623	551	506.604	561	533.797	46.2865	TACAAATT	495	No
TGTGTTTT	986	942.45	1019	1007.28	44.5413	1013	969.948	1058	1043.02	43.9932	AAAACACA	4961	No
TTTTGTTC	838	794.629	861	844.567	44.5338	855	812.765	882	868.003	43.3138	GAACAAAA	52028	No
TTCAAATT	396	353.9	403	369.975	44.5103	408	365.419	415	382.635	44.9707	AATTTGAA	3341	No
ACTTCTTA	138	99.981	139	103.538	44.4737	145	106.795	146	110.545	44.3442	TAAGAAGT	188	No
ATAAACCA	190	150.458	192	156.103	44.3346	199	157.677	201	163.586	46.3179	TGGTTTAT	303	No
TTAAAACT	295	253.843	307	264.384	44.3264	310	268.291	322	279.721	44.7949	AGTTTTAA	1640	No
CTTTGTTG	423	380.919	431	398.624	44.3243	435	398.01	445	417.363	38.6584	CAACAAAG	6253	No
TTACTTTT	626	583.226	639	614.974	44.3052	638	593.184	650	627.415	46.4681	AAAAGTAA	1086	No
TTTCTTGG	331	289.591	334	302.019	44.2375	355	313.295	360	327.296	44.3654	CCAAGAAA	6468	No
ATGGTTTT	482	439.771	491	461.224	44.1947	497	459.735	509	483.409	38.7364	AAAACCAT	1693	No
TAAATTTA	362	320.401	374	334.536	44.1892	361	324.219	372	338.873	38.7926	TAAATTTA	253	Yes
ATACAGTA	113	76.4525	113	79.103	44.1512	122	80.6907	122	83.4263	50.4345	TACTGTAT	280	No
TTTAAAGT	293	252.113	294	262.565	44.0366	301	260.645	303	271.657	43.329	ACTTTAAA	683	No
TTCTTGAT	404	362.328	407	378.905	43.9815	446	396.938	454	416.22	51.9762	ATCAAGAA	1087	No
ATTTTAAT	508	465.883	523	489.088	43.9657	505	466.867	521	491.064	39.6491	ATTAAAAT	6960	No
ATTATCAT	291	250.216	297	260.571	43.9411	299	257.499	304	268.34	44.6788	ATGATAAT	1185	No
AAATCATT	334	292.83	340	305.434	43.9369	354	308.294	360	322	48.9386	AATGATTT	3992	No
TGTTTGAT	565	522.825	579	550.037	43.8325	581	539.406	597	569.183	43.1581	ATCAAACA	2317	No
ACTATTTT	377	335.63	380	350.636	43.8209	386	341.253	389	356.948	47.5598	AAAATAGT	2367	No
ATCTTTTA	368	326.783	378	341.28	43.714	382	346.723	393	362.756	37.0139	TAAAAGAT	149	No
TGATTCAT	339	298.013	342	310.9	43.6851	357	317.8	363	332.069	41.5239	ATGAATCA	4677	No
TTTCTGTT	660	617.754	677	652.225	43.6588	690	652.169	716	691.598	38.9075	AACAGAAA	53799	No
TTCATATT	405	363.726	407	380.387	43.5315	419	378.861	422	396.946	42.1943	AATATGAA	7258	No
CAAATATT	299	258.555	301	269.339	43.4553	305	263.196	307	274.346	44.9614	AATATTTG	11983	No
AGAATCTG	202	162.95	205	169.143	43.3944	214	174.112	217	180.769	44.1435	CAGATTCT	4331	No
ATTTTGAA	500	458.457	510	481.159	43.3707	511	473.127	522	497.785	39.3504	TTCAAAAT	1614	No
GTATACAA	169	130.812	170	135.621	43.2874	175	136.956	176	141.957	42.8965	TTGTATAC	2089	No
ATAATATA	472	430.642	485	451.496	43.2835	482	438.989	496	461.172	45.0521	TATATTAT	279	No
TTCTGTTG	303	262.709	310	273.709	43.2333	318	277.177	330	289.1	43.6913	CAACAGAA	17123	No
TGAATAAA	487	445.688	499	467.534	43.1702	494	452.336	507	475.474	43.5264	TTTATTCA	1558	No
TCTCTGTA	305	264.746	311	275.852	43.17	314	273.733	320	285.464	43.0935	TACAGAGA	1454	No
GAAGATTG	223	183.828	224	190.963	43.0771	223	184.376	224	191.513	42.4131	CAATCTTC	49472	No
ATATTATA	371	330.37	375	345.073	43.032	384	340.111	387	355.735	46.6062	TATAATAT	15	No
ATTTTCCA	212	173.122	213	179.77	42.9488	224	185.779	227	192.982	41.9081	TGGAAAAT	322	No
TGTGAAAT	287	247.247	290	257.451	42.7899	309	266.899	313	278.252	45.2598	ATTTCACA	4502	No
TGTACTTT	313	273.036	319	284.578	42.7557	320	276.76	326	288.659	46.4546	AAAGTACA	21571	No
TATATTAT	543	502.017	551	527.735	42.6121	551	512.063	560	539.679	40.3813	ATAATATA	270	No
TACTGTAT	190	152.025	192	157.739	42.3655	196	159.081	199	165.052	40.9054	ATACAGTA	254	No
TTTAGTTT	797	755.756	826	802.076	42.3499	821	774.731	852	826.006	47.6237	AAACTAAA	3545	No
TAAGAGAT	179	141.297	183	146.549	42.3375	187	147.281	192	152.729	44.6495	ATCTCTTA	1471	No
TTAAGAAT	249	210.098	254	218.465	42.3004	255	219.174	261	228.012	38.606	ATTCTTAA	7354	No
TAAAACAT	291	251.631	294	262.059	42.2994	303	263.327	306	274.484	42.5222	ATGTTTTA	5	No
GTTTTCTG	272	232.882	274	242.363	42.2335	293	252.759	298	263.345	43.2863	CAGAAAAC	10095	No
AGTTTGTA	340	300.292	343	313.305	42.2243	347	310.701	350	324.549	38.341	TACAAACT	1158	No
TTGTACAA	276	236.868	277	246.548	42.2	282	244.897	283	255.064	39.7821	TTGTACAA	287	Yes
TTGTATAA	491	450.569	501	472.741	42.1926	502	464.759	512	488.801	38.6946	TTATACAA	1816	No
AAAAGAAA	965	923.723	1043	986.564	42.1855	968	918.868	1043	985.886	50.4225	TTTCTTTT	65064	No
TTGAAGCT	222	183.645	223	190.772	42.1069	225	190.19	226	197.603	37.8177	AGCTTCAA	3060	No
TTTCAATT	498	457.624	510	480.27	42.1066	504	464.928	517	488.982	40.6697	AATTGAAA	2040	No
AGAAAACA	376	336.169	378	351.206	42.1023	383	346.579	385	362.604	38.271	TGTTTTCT	26	No
TCAAATGT	297	257.842	300	268.589	41.9912	301	262.225	304	273.323	41.5096	ACATTTGA	54333	No
CCATTGTT	245	206.441	247	214.634	41.9547	257	216.541	259	225.246	44.0235	AACAATGG	1926	No
AAAACATT	455	414.951	463	434.791	41.9219	473	434.474	481	456.337	40.1858	AATGTTTT	44	No
TTTTGAGG	239	200.557	242	208.471	41.9121	242	204.341	245	212.44	40.9339	CCTCAAAA	37161	No
TGATGAGT	156	119.263	161	123.594	41.8897	166	128.144	172	132.77	42.9661	ACTCATCA	18911	No
TAGTTAAT	196	158.375	197	164.366	41.7776	204	166.927	205	173.253	40.9152	ATTAACTA	5684	No
TACTAAAT	175	137.91	178	143.018	41.6821	180	142.898	182	148.154	41.5492	ATTTAGTA	9682	No
TGATGAAT	322	282.984	326	295.056	41.5901	341	298.906	348	312.065	44.9276	ATTCATCA	12692	No
GATTTTAG	203	165.396	208	171.697	41.5872	212	173.938	218	180.587	41.952	CTAAAATC	11557	No
TTTGGTGT	476	436.199	487	457.417	41.564	493	453.073	507	476.264	41.6366	ACACCAAA	12543	No
TGGTTTAT	394	354.565	402	370.679	41.5512	413	372.382	425	390.046	42.7565	ATAAACCA	247	No
TCATTCAT	239	200.918	243	208.849	41.482	249	212.396	252	220.893	39.5917	ATGAATGA	380	No
GAAAATTT	352	312.888	358	326.6	41.4602	373	329.799	382	344.791	45.9147	AAATTTTC	1169	No
TTTTGTTT	2672	2630.9	3036	3000.83	41.4232	2715	2629.75	3079	3039.17	86.6121	AAACAAAA	440	No
TTTGATGT	534	494.155	551	519.317	41.4101	555	516.335	572	544.284	40.0774	ACATCAAA	3270	No
AAAAAACT	418	378.626	424	396.19	41.3541	433	395.459	439	414.641	39.2693	AGTTTTTT	820	No
ATATAATA	442	402.568	451	421.62	41.3029	439	403.933	448	423.686	36.5469	TATTATAT	6575	No
AAGCTTTT	523	483.295	532	507.699	41.2926	536	499.024	545	525.633	38.3135	AAAAGCTT	468	No
ACTTTTTT	682	641.945	700	678.382	41.279	698	655.815	721	695.577	43.5131	AAAAAAGT	1189	No
GAAAAAGA	395	355.837	414	372.027	41.2434	400	360.028	419	376.9	42.1129	TCTTTTTC	29	No
AAGTTTCA	302	263.45	307	274.488	41.2426	315	278.469	321	290.464	38.8287	TGAAACTT	368	No
TTAAGTAT	193	155.896	197	161.779	41.2052	201	162.098	205	168.206	43.2353	ATACTTAA	1567	No
TATAAAAT	428	388.733	437	406.92	41.1865	436	394.116	446	413.209	44.0351	ATTTTATA	2041	No
TGTATTTT	782	741.889	813	786.949	41.1761	793	748.676	823	797.314	45.6108	AAAATACA	58366	No
TTTCCTTT	626	586.18	646	618.157	41.1426	648	605.825	670	641.143	43.6102	AAAGGAAA	163	No
TTAAGATT	331	292.33	338	304.907	41.1219	345	303.093	353	316.496	44.6787	AATCTTAA	1307	No
AGTTTGAA	303	264.57	305	275.667	41.0952	310	275.545	312	287.376	36.5251	TTCAAACT	1886	No
ATCAAATA	292	253.718	297	264.253	41.0346	301	265.262	307	276.526	38.0437	TATTTGAT	473	No
TTGGAATT	293	254.763	299	265.351	40.9733	304	264.425	310	275.643	42.3991	AATTCCAA	21178	No
TGGAAAAT	235	197.42	237	205.186	40.9495	246	206.514	248	214.72	43.0406	ATTTTCCA	276	No
AGTTTATA	283	244.925	287	255.011	40.8919	291	251.106	296	261.604	42.9073	TATAAACT	2515	No
TTTCTATT	547	507.608	562	533.725	40.8824	560	515.646	574	543.541	46.209	AATAGAAA	3797	No
ATGTTTAA	342	303.559	348	316.751	40.7784	357	317.643	364	331.903	41.7008	TTAAACAT	5882	No
GTATATAG	153	117.206	154	121.453	40.7757	156	127.03	158	131.609	32.0477	CTATATAC	1331	No
AATGAAAA	478	438.957	490	460.357	40.7298	496	454.597	508	477.899	43.2332	TTTTCATT	90	No
ATTTGAGA	304	265.901	308	277.067	40.707	301	270.679	306	282.241	31.959	TCTCAAAT	2209	No
ATATTTAT	582	542.698	597	571.37	40.6921	576	544.63	591	574.828	32.2567	ATAAATAT	34826	No
ATTTTGTG	456	417.095	470	437.072	40.6656	476	434.425	491	456.285	43.5034	CACAAAAT	19122	No
GTTTTAAA	421	382.268	429	400.056	40.6306	430	390.938	439	409.819	40.9515	TTTAAAAC	519	No
TGTTATGT	491	452.015	505	474.284	40.6194	503	462.257	520	486.116	42.4879	ACATAACA	4766	No
ATTTGTTA	423	384.339	426	402.253	40.5438	446	403.562	451	423.289	44.5955	TAACAAAT	1067	No
TTCAAAGT	256	218.564	263	227.341	40.4728	266	225.196	273	234.34	44.2952	ACTTTGAA	2042	No
CTTGTTTA	327	289.035	337	301.433	40.3557	350	307.188	364	320.83	45.6656	TAAACAAG	39426	No
TTTCTTAT	707	667.838	726	706.431	40.2886	734	697.528	757	741.176	37.4096	ATAAGAAA	484	No
AATGAATA	304	266.319	308	277.507	40.2293	311	273.889	315	285.629	39.5186	TATTCATT	584	No
TTGCTTTC	265	227.708	267	236.933	40.191	284	243.79	286	253.898	43.3579	GAAAGCAA	4577	No
TCATATTT	423	384.69	431	402.626	40.1575	439	400.377	448	419.89	40.4286	AAATATGA	28262	No
CTTGTATT	333	295.178	335	307.91	40.1473	339	304.338	341	317.813	36.5647	AATACAAG	28604	No
TGTCATGT	210	173.507	214	180.172	40.0868	219	183.472	224	190.567	38.7647	ACATGACA	30912	No
AAAAACAA	645	606.15	670	639.695	40.0697	665	619.368	694	655.867	47.2733	TTGTTTTT	97	No
TGATTGAT	359	321.097	374	335.272	40.0564	377	342.411	396	358.177	36.2796	ATCAATCA	771	No
AATCAAAA	442	403.765	456	422.893	39.9905	455	415.008	469	435.516	41.8601	TTTTGATT	26565	No
TTGTCAAT	214	177.538	214	184.386	39.9728	216	185.064	218	192.234	33.3881	ATTGACAA	6440	No
AGGAAGAA	287	249.729	294	260.059	39.9239	293	252.917	300	263.512	43.1033	TTCTTCCT	2046	No
TTTTACAT	445	406.849	451	426.172	39.8863	457	421.543	464	442.502	36.9084	ATGTAAAA	690	No
GTTATTTG	268	230.96	272	240.345	39.8632	285	242.773	288	252.828	45.7035	CAAATAAC	19345	No
GAATGAAT	219	182.563	230	189.64	39.8524	221	186.574	233	193.815	37.4234	ATTCATTC	2431	No
ATTGATTG	255	218.159	266	226.916	39.7899	265	228.733	276	238.058	39.0012	CAATCAAT	18127	No
TAATATTA	308	270.69	314	282.108	39.7704	314	276	321	287.857	40.5038	TAATATTA	351	Yes
TCACTTGT	215	178.704	216	185.605	39.7546	225	189.201	228	196.567	38.9909	ACAAGTGA	10565	No
TTTTCTGT	553	514.665	559	541.288	39.7283	581	542.443	591	572.464	39.896	ACAGAAAA	887	No
GGAAAAAA	371	333.349	376	348.223	39.7012	374	336.636	379	352.046	39.3647	TTTTTTCC	89	No
TTTATGAA	427	389.24	438	407.458	39.5353	443	403.893	456	423.643	40.9418	TTCATAAA	22253	No
AAGATTCA	255	218.456	256	227.227	39.4437	264	228.032	265	237.321	38.6663	TGAATCTT	4006	No
GAGTTTTT	489	451.11	495	473.317	39.4388	492	454.004	498	477.262	39.5434	AAAAACTC	62741	No
GATGTATC	123	89.2716	124	92.4106	39.4216	128	92.1998	129	95.3747	41.9933	GATACATC	26543	No
CTTTCTTC	456	418.242	465	438.292	39.4132	474	432.359	485	454.074	43.5844	GAAGAAAG	2438	No
ATGTATTA	339	301.826	346	314.922	39.3751	345	307.42	352	321.075	39.7887	TAATACAT	30874	No
AATCTATT	233	196.778	236	204.514	39.3684	241	205.185	244	213.326	38.7731	AATAGATT	1864	No
CTTTATTC	185	149.579	185	155.186	39.3184	194	159.663	195	165.66	37.7902	GAATAAAG	1582	No
TGTGTTGT	583	545.042	604	573.888	39.2505	596	556.687	614	587.866	40.6693	ACAACACA	3126	No
AAATAATT	415	377.566	423	395.065	39.2314	421	385.548	432	404.072	37.0344	AATTATTT	76	No
TATTTTTC	598	560.031	617	590.003	39.2278	620	571.364	640	603.756	50.6495	GAAAAATA	1330	No
GTTTTTAG	292	255.321	299	265.938	39.1955	302	265.209	309	276.469	39.2327	CTAAAAAC	1721	No
TATATTTA	437	399.549	450	418.411	39.1533	448	406.301	460	426.214	43.7693	TAAATATA	229	No
TGAAACTT	325	288.166	328	300.516	39.0943	337	299.292	340	312.473	39.9896	AAGTTTCA	313	No
TGTTTTAT	741	702.931	768	744.533	39.0815	765	721.48	795	767.435	44.8066	ATAAAACA	383	No
ATTCTTTA	303	266.355	307	277.545	39.0574	324	284.363	329	296.69	42.279	TAAAGAAT	167	No
AGATTTTA	352	315.071	357	328.905	39.0132	356	318.667	362	332.988	39.4391	TAAAATCT	58317	No
ATCATGTA	254	217.882	260	226.626	38.9588	260	224.489	266	233.597	38.1821	TACATGAT	2476	No
ACATGTTT	385	347.965	393	363.689	38.9399	401	359.541	410	376.381	43.7626	AAACATGT	3372	No
TTGTATTC	317	280.378	324	292.31	38.9157	324	286.14	331	298.568	40.2606	GAATACAA	6508	No
TTTATTAA	384	347.01	388	362.678	38.8953	382	350.185	386	366.435	33.2181	TTAATAAA	60	No
CAAAATTT	367	330.117	373	344.805	38.871	381	345.66	389	361.628	37.0879	AAATTTTG	8	No
GTTGTATC	235	199.194	237	207.044	38.8466	237	201.395	239	209.35	38.5816	GATACAAC	10942	No
TCCTCTGT	206	170.599	212	177.133	38.8439	218	181.495	224	188.496	39.9521	ACAGAGGA	2275	No
AATACATT	211	175.536	214	182.292	38.8274	214	178.952	217	185.834	38.2756	AATGTATT	423	No
ATGAATGA	281	244.788	290	254.867	38.7676	291	251.505	300	262.024	42.4454	TCATTCAT	304	No
CTTATTTC	184	149.172	185	154.761	38.6104	190	156.039	191	161.874	37.415	GAAATAAG	685	No
TGATTTGA	422	385.132	432	403.096	38.5784	440	405.862	455	425.745	35.5353	TCAAATCA	49830	No
ATAAAACA	348	311.484	353	325.118	38.5769	356	318.446	362	332.754	39.6864	TGTTTTAT	369	No
TTGAAATT	431	394.195	438	412.721	38.4724	464	413.536	472	433.943	53.4252	AATTTCAA	3586	No
ACTTTTCA	203	167.962	206	174.378	38.4622	204	173.407	207	180.031	33.1455	TGAAAAGT	581	No
CGGTTTGG	125	91.9048	128	95.1457	38.445	125	91.9179	130	95.0819	38.4273	CCAAACCG	17823	No
TGTTCATC	194	159.13	194	165.154	38.4389	203	169.029	203	175.452	37.1764	GATGAACA	7553	No
TTTTAGAT	379	342.462	380	357.865	38.4212	392	355.226	395	371.793	38.6149	ATCTAAAA	51347	No
AGTTATTA	207	171.948	209	178.543	38.4041	212	172.915	214	179.516	43.2032	TAATAACT	18158	No
AAATGTTG	371	334.517	375	349.458	38.4039	381	342.993	385	358.795	40.0392	CAACATTT	17769	No
TTGGTGTT	400	363.384	410	380.024	38.4019	423	385.688	435	404.222	39.0608	AACACCAA	40543	No
TTGGTTTG	668	630.681	715	666.197	38.4016	678	639.685	721	677.987	39.4403	CAAACCAA	10031	No
CTCTGCTT	239	203.533	241	211.588	38.3913	250	211.187	251	219.625	42.179	AAGCAGAG	7097	No
GTCTTTTG	345	308.72	349	322.199	38.333	353	323.365	358	337.968	30.953	CAAAAGAC	1974	No
AAAGATTT	510	473.073	516	496.77	38.3322	521	488.321	527	514.116	33.7492	AAATCTTT	46616	No
ATAGAGAG	197	162.167	202	168.325	38.3318	198	160.667	203	166.71	41.3684	CTCTCTAT	7525	No
ATGATATA	318	281.894	324	293.907	38.3257	324	290.554	331	303.233	35.3011	TATATCAT	510	No
AAAAATAA	651	613.818	676	647.974	38.2861	649	608.649	674	644.211	41.6604	TTATTTTT	31	No
TTTTCCTT	625	587.881	645	619.99	38.2666	641	604.043	664	639.207	38.065	AAGGAAAA	1320	No
AAATATGT	379	342.609	380	358.02	38.2587	392	353.448	395	369.903	40.5818	ACATATTT	5714	No
ATTTGTAA	643	605.863	659	639.385	38.2529	661	615.406	677	651.558	47.2426	TTACAAAT	2788	No
CTTCTCTT	469	432.269	487	453.23	38.249	486	449.054	504	471.955	38.4257	AAGAGAAG	3470	No
GTGTGTAT	307	271.051	312	282.488	38.2337	309	274.281	314	286.042	36.8291	ATACACAC	1061	No
TGTTGTGT	530	493.117	545	518.206	38.2294	548	505.546	561	532.656	44.1891	ACACAACA	5961	No
TATTTGTT	726	688.763	748	729.138	38.2262	741	706.252	765	750.734	35.5894	AACAAATA	48739	No
CTTGAGAG	138	104.621	140	108.362	38.2131	138	105.543	141	109.243	37.0021	CTCTCAAG	58174	No
ACATTTCA	200	165.238	201	171.533	38.1858	216	179.013	220	185.897	40.5697	TGAAATGT	8445	No
GTTTTCTA	288	252.244	290	262.703	38.1787	305	266.739	307	278.083	40.8827	TAGAAAAC	1027	No
TTTTGAAT	630	592.965	639	625.471	38.1683	649	609.053	662	644.651	41.2293	ATTCAAAA	7676	No
TTTGAATT	577	540.089	599	568.569	38.144	592	560.012	613	591.463	32.8851	AATTCAAA	3919	No
ATCTCTTT	488	451.332	495	473.554	38.1188	503	471.282	510	495.804	32.7621	AAAGAGAT	50643	No
GTGTTCTT	341	305.056	346	318.332	37.9828	347	315.307	353	329.428	33.2353	AAGAACAC	20212	No
GATTAAGA	167	133.029	169	137.93	37.9808	177	137.899	179	142.94	44.1842	TCTTAATC	3912	No
AATCATTT	373	336.93	376	352.012	37.9348	397	360.478	402	377.378	38.313	AAATGATT	3764	No
GCATTTTG	188	153.668	188	159.453	37.9099	200	165.779	200	172.054	37.5318	CAAAATGC	2984	No
TTTGATTT	1082	1044.75	1158	1120.94	37.9048	1124	1090.86	1221	1179.24	33.6428	AAATCAAA	4160	No
AATTTCTG	232	197.039	233	204.787	37.8939	245	211.047	248	219.478	36.5484	CAGAAATT	13281	No
TTGAAGTT	367	331.094	377	345.838	37.7862	383	347.881	394	363.987	36.8348	AACTTCAA	3804	No
TGTAAAAC	301	265.507	302	276.653	37.7663	308	272.352	309	284.006	37.8852	GTTTTACA	7685	No
TGTTCTGT	331	295.311	346	308.051	37.7632	344	305.912	358	319.479	40.3661	ACAGAACA	1314	No
ACTCAAAA	231	196.195	232	203.904	37.7237	241	205.859	243	214.033	37.983	TTTTGAGT	123	No
GGTTGTTT	230	195.225	232	202.888	37.7035	237	211.409	239	219.858	27.0807	AAACAACC	4305	No
AATGTATT	398	362.054	407	378.615	37.674	401	370.627	410	388.178	31.5849	AATACATT	379	No
ATGTTTCA	329	293.406	333	306.041	37.671	346	313.592	352	327.611	34.0279	TGAAACAT	1994	No
TTTAGAAT	243	208.138	247	216.412	37.6306	261	226.244	265	235.441	37.2986	ATTCTAAA	1781	No
AAATTATA	384	348.18	391	363.918	37.602	388	349.471	395	365.676	40.5791	TATAATTT	3385	No
TAATTTCT	371	335.282	377	350.268	37.5565	389	350.142	395	366.389	40.9389	AGAAATTA	2353	No
CCTCTCTT	185	151.036	186	156.707	37.5247	198	168.661	200	175.066	31.7549	AAGAGAGG	6395	No
TTTGAGTT	556	519.726	563	546.714	37.5118	571	532.399	580	561.615	39.968	AACTCAAA	1363	No
GTTATCAA	180	146.15	182	151.609	37.4987	183	151.286	185	156.91	34.8281	TTGATAAC	7447	No
CTCAAAAC	153	119.747	154	124.098	37.4933	158	125.845	159	130.374	35.9524	GTTTTGAG	230	No
GGTTTATA	233	198.368	234	206.179	37.4925	244	208.743	246	217.06	38.0793	TATAAACC	13833	No
AATTTATA	383	347.325	389	363.012	37.4473	393	353.341	401	369.789	41.8059	TATAAATT	3190	No
CCATTTTT	342	306.542	344	319.9	37.4341	347	315.039	352	329.144	33.5298	AAAAATGG	30651	No
CTTGTTTC	355	319.496	359	333.58	37.407	375	339.888	383	355.497	36.8665	GAAACAAG	1062	No
ACTTCTTT	311	275.779	315	287.466	37.3797	328	294.138	331	307.022	35.7406	AAAGAAGT	455	No
TATTTTGT	781	744.592	808	789.896	37.2838	802	757.156	828	806.645	46.1461	ACAAAATA	2519	No
TTTTTGAA	533	497.019	542	522.384	37.2526	556	513.592	569	541.327	44.1125	TTCAAAAA	959	No
TATTCTTA	247	212.433	251	220.914	37.2376	259	223.16	266	232.199	38.5756	TAAGAATA	1510	No
AAACAAAA	869	832.557	943	886.143	37.2297	882	844.515	960	903.166	38.3052	TTTTGTTT	306	No
ATTGCAAT	167	133.636	168	138.563	37.2201	172	139.34	174	144.443	36.2188	ATTGCAAT	441	Yes
AATCTGAG	130	97.6913	130	101.158	37.1438	134	103.605	134	107.227	34.4722	CTCAGATT	10856	No
CATTGTTC	197	163.161	198	169.363	37.1277	210	172.1	211	178.664	41.7966	GAACAATG	1079	No
ATCTTGTT	440	404.495	446	423.668	37.0195	457	422.857	469	443.908	35.4854	AACAAGAT	64245	No
TAAAGACT	152	119.155	153	123.482	37.0055	160	124.602	161	129.08	40.0079	AGTCTTTA	1301	No
ATAAATAA	604	568.183	668	598.773	36.9233	605	564.885	666	596.739	41.5067	TTATTTAT	16759	No
TGTGAATT	308	273.213	309	284.765	36.9127	318	284.579	319	296.917	35.3113	AATTCACA	9250	No
TTAAAATT	436	400.614	448	419.543	36.9042	451	409.587	463	429.724	43.439	AATTTTAA	136	No
ATTGATGA	285	250.421	291	260.786	36.8639	290	260.635	298	271.646	30.9607	TCATCAAT	7161	No
AAATCTTA	274	239.52	276	249.333	36.8503	289	250.056	292	260.497	41.8307	TAAGATTT	589	No
AATCATCT	218	184.116	219	191.264	36.8261	224	197.491	225	205.256	28.2132	AGATGATT	15959	No
GTTTTAAG	282	247.483	288	257.698	36.8199	294	258.066	301	268.937	38.3275	CTTAAAAC	514	No
AATATTTT	707	671.143	720	710.015	36.7984	720	680.937	739	723.02	40.1628	AAAATATT	64145	No
TTTTCAAT	509	473.585	520	497.317	36.7075	503	470.147	514	494.585	33.9755	ATTGAAAA	5395	No
AAAGAAGT	238	203.986	239	212.062	36.7039	240	211.078	241	219.51	30.8185	ACTTCTTT	436	No
TTTGTGTT	1038	1001.94	1084	1073.27	36.7021	1066	1031.4	1121	1112.08	35.1776	AACACAAA	3070	No
TAAACAAT	224	190.157	226	197.584	36.69	237	200.793	240	208.718	39.2918	ATTGTTTA	1077	No
CATGAATC	130	98.0536	132	101.535	36.6626	134	103.416	136	107.031	34.7166	GATTCATG	3740	No
AAAATAAT	500	464.679	508	487.803	36.6302	507	469.547	517	493.94	38.909	ATTATTTT	50434	No
TGAAATTT	499	463.713	506	486.77	36.5972	525	485.577	534	511.166	40.9818	AAATTTCA	3644	No
TTCAAGTT	335	300.343	339	313.358	36.5836	345	308.192	350	321.892	38.9236	AACTTGAA	2030	No
CATGTGTT	234	200.186	236	208.083	36.521	243	208.859	246	217.181	36.7902	AACACATG	12556	No
TTTCTAAT	356	321.305	360	335.491	36.5044	368	332.352	372	347.499	37.4951	ATTAGAAA	2465	No
AAAAGAGT	310	275.647	318	287.327	36.4103	313	280.315	321	292.414	34.5204	ACTCTTTT	876	No
TTTTCTCT	815	779.423	831	827.931	36.3766	835	799.416	859	853.247	36.3649	AGAGAAAA	4517	No
TTTATTAC	272	237.973	274	247.708	36.3515	269	240.072	272	249.985	30.6052	GTAATAAA	25921	No
GCTTGAAG	108	77.1586	108	79.8357	36.317	109	78.4411	109	81.0922	35.861	CTTCAAGC	5940	No
AAAAGCTT	423	388.199	433	406.352	36.3168	438	402.64	449	422.305	36.8693	AAGCTTTT	310	No
TTCCTTCT	296	261.859	303	272.815	36.2755	308	272.893	315	284.578	37.2737	AGAAGGAA	211	No
GAAGATGA	294	259.893	307	270.746	36.2535	296	258.81	306	269.723	39.742	TCATCTTC	44502	No
TAATTAAT	441	406.197	477	425.478	36.2528	437	406.329	472	426.245	31.8001	ATTAATTA	218	No
ACATGTAT	255	221.24	259	230.148	36.2134	262	225.487	264	234.646	39.3213	ATACATGT	27812	No
TATTTGAT	482	447.119	495	469.06	36.2071	504	467.551	517	491.798	37.8339	ATCAAATA	320	No
TCAAGAAT	197	163.934	199	170.17	36.1967	203	171.684	206	178.229	34.0123	ATTCTTGA	541	No
TTTTGGTT	1216	1180.35	1297	1272.95	36.1835	1253	1208.12	1348	1312.7	45.7016	AACCAAAA	5519	No
ATAAATTG	261	227.238	263	236.44	36.1539	270	234.618	272	244.247	37.9247	CAATTTAT	1916	No
AAAATTTA	375	340.545	381	355.836	36.1417	391	350.32	399	366.579	42.9555	TAAATTTT	2899	No
TTTGTAGC	220	186.688	223	193.954	36.1218	233	197.919	237	205.705	38.0206	GCTACAAA	3859	No
TAATGATG	235	201.528	241	209.487	36.1099	241	206.751	247	214.969	36.9411	CATCATTA	8463	No
GTATTGTG	152	119.871	152	124.227	36.0948	156	122.587	156	126.981	37.6012	CACAATAC	17981	No
GTTTCTTA	393	358.519	402	374.868	36.0886	420	383.887	431	402.302	37.7606	TAAGAAAC	24389	No
TCTTGAGT	197	164.052	198	170.294	36.0545	210	175.305	211	182.018	37.9214	ACTCAAGA	18421	No
AGTTGGAA	153	120.906	153	125.305	36.02	157	124.529	157	129.004	36.3775	TTCCAACT	16255	No
ATAAGAAA	405	370.561	412	387.634	35.9919	416	380.049	424	398.212	37.6	TTTCTTAT	336	No
GTAAATAG	105	74.5346	106	77.1131	35.9832	109	77.0247	110	79.6229	37.8472	CTATTTAC	52772	No
GTATGTGT	267	233.394	271	242.9	35.9172	267	235.426	272	245.097	33.6024	ACACATAC	1924	No
AATCTTTT	621	586.116	640	618.088	35.9019	651	610.915	674	646.675	41.3722	AAAAGATT	3422	No
ATGTCAAA	220	186.895	225	194.171	35.8772	228	194.009	233	201.606	36.8087	TTTGACAT	12554	No
TCTGTAAT	325	291.04	328	303.546	35.869	334	297.667	337	310.754	38.4652	ATTACAGA	3043	No
AAGAGAGT	186	153.396	187	159.169	35.8465	188	159.372	189	165.357	31.0573	ACTCTCTT	174	No
TTAGTTTT	697	662.083	712	700.193	35.8216	714	675.251	733	716.804	39.8397	AAAACTAA	48319	No
GAATGAGA	160	127.907	160	132.595	35.8191	165	132.202	165	136.999	36.5667	TCTCATTC	8137	No
CAAAGAAC	116	85.1954	116	88.1777	35.8026	116	88.872	116	91.9186	30.9017	GTTCTTTG	179	No
TAGAATTT	249	215.653	253	224.288	35.8023	260	227.755	264	237.03	34.4268	AAATTCTA	45066	No
TACAAATT	254	220.618	257	229.495	35.7891	262	230.893	266	240.329	33.1142	AATTTGTA	242	No
TTGTGTAG	219	186.049	220	193.286	35.7101	233	198.837	235	206.667	36.9434	CTACACAA	46475	No
AATGAATG	258	224.664	264	233.739	35.6949	262	228.944	269	238.28	35.3346	CATTCATT	64625	No
TATGTAAT	557	522.439	569	549.623	35.6801	568	530.234	582	559.278	39.0805	ATTACATA	1329	No
CTTGTAAG	171	138.812	172	143.958	35.6613	183	146.139	184	151.537	41.1618	CTTACAAG	5810	No
TTTTGATA	457	422.719	465	443.058	35.6353	483	445.381	493	468.019	39.1643	TATCAAAA	5252	No
AAAAAGTT	448	413.773	461	433.536	35.6055	454	424.819	468	446.005	30.1614	AACTTTTT	159	No
GAGGAAGA	236	202.985	246	211.014	35.565	232	199.916	241	207.799	34.5308	TCTTCCTC	2621	No
AGTTTCCA	169	136.935	170	142.001	35.5566	182	148.03	183	153.511	37.5998	TGGAAACT	2156	No
AGATGATA	192	159.567	196	165.611	35.5256	201	172.604	207	179.191	30.6136	TATCATCT	1805	No
TGTGGTGT	144	112.546	146	116.605	35.4885	147	116.47	149	120.611	34.2221	ACACCACA	4304	No
TAACTTGT	227	194.204	230	201.82	35.4208	239	207.069	241	215.303	34.2749	ACAAGTTA	6929	No
GGTGATGA	137	105.79	137	109.577	35.4185	143	110.86	143	114.774	36.4043	TCATCACC	27781	No
TTTAAATT	508	473.808	518	497.555	35.3975	516	476.384	525	501.285	41.2189	AATTTAAA	1261	No
CTTTGTAC	194	161.688	197	167.825	35.3447	201	167.218	204	173.557	36.9858	GTACAAAG	4800	No
TATATCAT	301	267.659	310	278.917	35.3366	311	279.93	319	292.006	32.7343	ATGATATA	397	No
ATAAAGAT	289	255.752	291	266.391	35.3209	292	258.219	294	269.099	35.8997	ATCTTTAT	21868	No
TCTAAAAT	206	173.564	207	180.232	35.2935	210	182.279	212	189.318	29.7291	ATTTTAGA	233	No
ATTGTTAA	305	271.681	308	283.151	35.2833	327	285.341	330	297.723	44.5618	TTAACAAT	1998	No
CTTAAAAC	161	129.323	163	134.07	35.2737	165	137.067	167	142.072	30.6031	GTTTTAAG	452	No
ATTAAATA	241	208.192	245	216.469	35.267	246	210.247	250	218.638	38.6334	TATTTAAT	3722	No
GGTGTTGA	101	71.2383	101	73.6937	35.2581	108	75.3751	108	77.9118	38.8427	TCAACACC	6063	No
GCCTTTTG	144	112.744	148	116.81	35.2362	149	118.085	153	122.293	34.6487	CAAAAGGC	3773	No
TTGTTTTG	1197	1162.31	1277	1252.65	35.1979	1235	1192.33	1314	1294.65	43.4252	CAAAACAA	17902	No
TTTAAAAC	311	277.744	315	289.536	35.1718	325	289.524	329	302.144	37.5653	GTTTTAAA	331	No
AGGAAACA	181	149.07	184	154.655	35.1289	183	151.491	186	157.124	34.5798	TGTTTCCT	922	No
TTTTAACT	369	335.5	376	350.499	35.119	391	353.495	398	369.953	39.428	AGTTAAAA	783	No
TGATTGTT	414	380.384	423	398.056	35.0592	447	405.357	458	425.206	43.7129	AACAATCA	8789	No
TTGATGAA	339	305.713	342	319.025	35.0368	357	327.834	363	342.707	30.4265	TTCATCAA	3100	No
TATTTCAT	323	289.815	326	302.255	35.0161	334	302.009	338	315.348	33.6286	ATGAAATA	734	No
GTTAAAGA	194	161.991	198	168.141	34.9821	200	170.595	204	177.09	31.8046	TCTTTAAC	16649	No
ATTGTAAT	466	432.299	472	453.261	34.9818	475	440.733	481	463.039	35.5662	ATTACAAT	46336	No
TAAGTTGT	229	196.635	238	204.364	34.8933	237	203.225	245	211.269	36.4379	ACAACTTA	7551	No
GCTTTGTT	388	354.642	397	370.761	34.8799	406	368.935	415	386.376	38.8676	AACAAAGC	50334	No
ATTTCTCA	219	186.798	221	194.07	34.8303	235	201.504	237	209.464	36.1375	TGAGAAAT	2311	No
TAAAAAGT	264	231.371	270	240.777	34.8286	273	242.267	282	252.295	32.605	ACTTTTTA	637	No
AAATCAAT	342	308.886	346	322.374	34.8284	355	317.356	360	331.599	39.7936	ATTGATTT	64956	No
TACCAATT	136	105.29	136	109.057	34.8074	141	109.655	141	113.52	35.4497	AATTGGTA	10116	No
TAAAGTTT	451	417.516	461	437.519	34.7925	464	430.772	476	452.375	34.4776	AAACTTTA	983	No
GTTTTTAA	528	494.364	536	519.542	34.7549	533	503.818	541	530.796	30.0111	TTAAAAAC	4310	No
ATGTCTTA	156	124.854	157	129.416	34.7427	161	132.642	162	137.458	31.1943	TAAGACAT	5002	No
GGTTTTTG	389	355.788	402	371.975	34.7159	414	373.252	430	390.973	42.895	CAAAAACC	6031	No
AGTTTTGA	398	364.771	417	381.494	34.6989	408	378.374	428	396.428	30.7566	TCAAAACT	2909	No
TGTTTGTA	716	682.164	733	721.974	34.6613	727	688.045	746	730.795	40.0378	TACAAACA	26471	No
TAAAGTAT	171	139.628	171	144.809	34.658	182	148.358	182	153.853	37.197	ATACTTTA	2093	No
TGAATTAT	253	220.669	256	229.549	34.5911	256	228.08	260	237.372	29.5627	ATAATTCA	2772	No
ATTCTTGA	240	207.791	246	216.048	34.5856	250	222.158	257	231.147	29.5176	TCAAGAAT	474	No
TTGTTCTT	857	823.118	881	875.785	34.5699	886	855.051	917	914.856	31.5021	AAGAACAA	3358	No
GGAGAGAA	133	102.603	135	106.263	34.5113	132	105.646	134	109.35	29.3971	TTCTCTCC	752	No
TATAATGT	337	304.207	344	317.435	34.5005	358	319.03	365	333.372	41.2593	ACATTATA	2829	No
GATGAAGA	292	259.53	306	270.364	34.4216	284	251.812	295	262.347	34.1629	TCTTCATC	2807	No
AAACTGAA	248	215.879	249	224.526	34.3998	258	229.039	262	238.38	30.7192	TTCAGTTT	3087	No
TATGTGTG	288	255.584	294	266.214	34.3904	295	262.114	302	273.205	34.868	CACACATA	11110	No
TTTGCTGT	221	189.189	224	196.571	34.3474	233	200.611	238	208.527	34.8738	ACAGCAAA	61745	No
CTTAAACC	96	67.1461	97	69.4499	34.3178	106	74.6204	107	77.1292	37.2086	GGTTTAAG	1456	No
ATTAAGAA	247	214.973	250	223.576	34.3025	250	221.045	253	229.978	30.7736	TTCTTAAT	3574	No
CAAAAAGC	129	98.8886	130	102.402	34.2905	130	100.314	131	103.806	33.6998	GCTTTTTG	109	No
GTGAAGTG	94	65.2725	94	67.5073	34.2841	96	68.6838	96	70.9741	32.1442	CACTTCAC	1743	No
TGTACAAA	255	222.933	257	231.923	34.2699	262	230.192	264	239.592	33.9104	TTTGTACA	2151	No
CTGTCTTT	235	203.115	235	211.149	34.2666	246	216.122	246	224.806	31.8539	AAAGACAG	12559	No
GTTTCATA	245	213.026	250	221.535	34.2617	261	227.126	267	236.369	36.2827	TATGAAAC	12774	No
GTTTTGGT	584	550.738	597	580.01	34.2473	605	574.133	623	606.755	31.6826	ACCAAAAC	2458	No
AAATCGAA	174	142.931	176	148.252	34.2252	179	148.62	181	154.126	33.2931	TTCGATTT	18993	No
ATTTAATT	444	411.061	455	430.651	34.2248	455	419.748	467	440.583	36.6923	AATTAAAT	4494	No
TATGATTA	317	284.622	326	296.781	34.154	327	294.434	335	307.334	34.3045	TAATCATA	1528	No
TGTTGTAT	667	633.71	688	669.472	34.1499	675	635.646	696	673.587	40.5477	ATACAACA	16285	No
TGTTAAAT	291	258.778	293	269.574	34.1496	297	266.581	302	277.917	32.0922	ATTTAACA	8906	No
TGTAGAAT	221	189.358	224	196.748	34.1491	228	199.297	231	207.149	30.6777	ATTCTACA	2302	No
AACATTTG	324	291.591	327	304.127	34.1472	332	303.269	335	316.681	30.0508	CAAATGTT	2520	No
GATGTTGA	173	142.037	173	147.32	34.1162	178	147.281	179	152.729	33.7202	TCAACATC	7687	No
AAGTTTTG	524	490.98	539	515.92	34.1063	545	510.643	563	538.148	35.488	CAAAACTT	23910	No
ATTTTTGA	374	341.419	377	356.761	34.0879	392	356.918	397	373.592	36.7523	TCAAAAAT	151	No
TCAACAAT	180	148.968	181	154.549	34.0603	186	156.905	187	162.779	31.6393	ATTGTTGA	182	No
ATGAAGAA	464	431.193	487	452.083	34.0246	461	425.868	484	447.128	36.5426	TTCTTCAT	2157	No
AATTTTCA	382	349.476	385	365.289	33.993	391	357.705	394	374.428	34.7991	TGAAAATT	137	No
ATCAATTA	193	161.836	194	167.98	33.9885	202	170.648	203	177.145	34.0699	TAATTGAT	722	No
ATAATTAA	358	325.577	362	340.005	33.9866	365	331.794	371	346.907	34.8149	TTAATTAT	59527	No
TGTAAGAT	279	247.018	284	257.21	33.9689	287	254.953	294	265.657	33.9812	ATCTTACA	4526	No
GTTTGAAG	232	200.419	237	208.326	33.9481	240	210.252	247	218.643	31.7594	CTTCAAAC	54100	No
AGTAATTA	142	111.811	145	115.839	33.9406	146	117.896	149	122.096	31.2152	TAATTACT	4253	No
TATGATAT	323	290.864	331	303.361	33.8494	332	301.186	337	314.477	32.3393	ATATCATA	788	No
AGTATTCA	106	77.0263	106	79.6984	33.845	110	81.7325	111	84.5073	32.6732	TGAATACT	22470	No
ATAATCAT	258	226.292	260	235.447	33.8322	263	237.743	266	247.535	26.553	ATGATTAT	1220	No
ACAAAAGA	331	298.88	338	311.814	33.7875	343	310.825	353	324.68	33.786	TCTTTTGT	84	No
TATCTTCT	384	351.686	388	367.63	33.7554	401	372.889	406	390.586	29.1447	AGAAGATA	1425	No
AACAGAGC	124	94.4685	125	97.8091	33.7299	127	97.5226	128	100.905	33.5411	GCTCTGTT	2014	No
TGAAAAGT	215	183.795	216	190.929	33.7152	223	191.63	224	199.112	33.8079	ACTTTTCA	385	No
TAAATCAT	252	220.482	254	229.352	33.6704	266	231.535	271	241.004	36.9115	ATGATTTA	2388	No
AATTTTGA	448	415.564	456	435.443	33.67	462	427.425	471	448.793	35.9371	TCAAAATT	4297	No
TATTCATT	319	287.061	323	299.352	33.6538	338	306.21	342	319.794	33.3859	AATGAATA	337	No
TTTACATG	233	201.664	236	209.63	33.6537	244	208.914	247	217.239	37.8795	CATGTAAA	2436	No
TACATATA	381	348.839	394	364.615	33.5998	384	350.858	395	367.15	34.6606	TATATGTA	108	No
TATGTTTT	952	918.99	994	981.333	33.5958	974	940.151	1020	1009.66	34.4511	AAAACATA	18601	No
TTTGAGAT	384	351.839	397	367.792	33.5879	401	362.275	414	379.289	40.7248	ATCTCAAA	1823	No
TAAGATTT	357	324.95	363	339.343	33.5812	373	339.528	382	355.115	35.0704	AAATCTTA	450	No
ACAATGTC	117	87.8184	118	90.9013	33.5677	122	94.2992	123	97.5556	31.4209	GACATTGT	42107	No
ATAAAAGA	393	360.829	398	377.316	33.5645	394	361.674	399	378.65	33.7296	TCTTTTAT	238	No
TCTTGTTC	334	302.114	339	315.226	33.5128	350	318.015	357	332.297	33.5421	GAACAAGA	1446	No
ATTTAAGA	233	201.804	235	209.777	33.4914	244	207.889	246	216.162	39.0805	TCTTAAAT	3702	No
ATTTATGA	309	277.29	315	289.058	33.4575	315	286.52	322	298.969	29.8505	TCATAAAT	1680	No
CTCTTTTG	495	462.695	507	485.684	33.4069	514	484.27	527	509.76	30.625	CAAAAGAG	3772	No
ATATTTGA	351	319.142	360	333.205	33.398	368	331.765	377	346.876	38.1457	TCAAATAT	1195	No
TTAAGAGT	191	160.373	192	166.452	33.3816	197	167.978	199	174.352	31.3962	ACTCTTAA	10094	No
GCTTCTTG	153	123.011	156	127.497	33.3786	156	129.814	159	134.511	28.6655	CAAGAAGC	10915	No
TAAGATTA	204	173.275	206	179.929	33.3008	212	179.242	214	186.138	35.5841	TAATCTTA	857	No
CATTTGTT	453	420.901	461	441.123	33.2931	481	446.769	491	469.507	35.5099	AACAAATG	171	No
AATAATTA	361	329.225	364	343.862	33.2611	368	336.114	374	351.492	33.3522	TAATTATT	59945	No
ATTTGTTG	496	463.833	502	486.899	33.2575	515	485.151	524	510.708	30.7489	CAACAAAT	8447	No
TGAAAGAT	236	205.006	239	213.131	33.2272	241	213.003	245	221.531	29.7616	ATCTTTCA	862	No
AAAGTTGA	248	216.915	252	225.612	33.2131	253	224.968	258	234.099	29.7107	TCAACTTT	649	No
AATATAAT	359	327.284	368	341.81	33.2057	364	333.047	375	348.236	32.3491	ATTATATT	64480	No
ATTATTGT	453	421.007	463	441.235	33.1791	460	428.546	468	449.993	32.5807	ACAATAAT	17344	No
TTTGGAAT	357	325.322	363	339.736	33.1724	367	332.981	373	348.167	35.7	ATTCCAAA	2097	No
ATCTTGAA	249	217.956	254	226.703	33.157	259	228.274	266	237.575	32.7067	TTCAAGAT	2756	No
GTAAAAAA	369	337.295	380	352.398	33.15	383	344.654	394	360.559	40.4044	TTTTTTAC	135	No
TTAATTAG	280	248.743	290	259.023	33.143	284	253.673	294	264.308	32.0718	CTAATTAA	1653	No
AATAAAAG	504	471.963	509	495.584	33.1003	506	468.896	512	493.242	38.5345	CTTTTATT	3044	No
TTGAACTT	234	203.135	236	211.171	33.099	252	221.182	255	230.121	32.8719	AAGTTCAA	4904	No
TGTTTCTT	1058	1025.42	1102	1099.4	33.0894	1103	1071.18	1161	1156.98	32.2865	AAGAAACA	1466	No
AGTTGTTA	204	173.471	207	180.134	33.07	212	185.121	215	192.293	28.7423	TAACAACT	11719	No
TTTCTTTC	933	900.51	1049	960.929	33.0689	949	909.825	1052	975.797	40.0066	GAAAGAAA	54594	No
TTTAGATT	431	399.19	436	418.029	33.0447	443	414.548	450	435.024	29.407	AATCTAAA	856	No
GTTTCTTC	480	448.087	491	470.092	33.0238	496	472.674	509	497.299	23.8927	GAAGAAAC	670	No
AATTGTAT	364	332.436	368	347.258	33.0172	371	337.739	375	353.217	34.8471	ATACAATT	7998	No
TTACATAT	315	283.669	320	295.778	33.0006	333	293.671	339	306.528	41.8523	ATATGTAA	2047	No
TTATAATT	456	424.178	461	444.611	32.9872	471	439.195	479	461.393	32.9293	AATTATAA	1937	No
TAGTTTTC	284	252.86	285	263.351	32.983	299	264.229	302	275.436	36.9642	GAAAACTA	2941	No
GTGTTTTA	341	309.601	341	323.129	32.94	352	321.837	353	336.348	31.5343	TAAAACAC	10702	No
CTTAAATC	140	110.67	141	114.653	32.9121	145	117.448	146	121.63	30.557	GATTTAAG	2372	No
TGAAGAGT	145	115.569	146	119.75	32.8957	145	119.156	146	123.408	28.4637	ACTCTTCA	2683	No
TTCTATCA	153	123.436	155	127.939	32.8509	162	132.021	164	136.811	33.1507	TGATAGAA	8927	No
CAAAACTC	195	164.778	196	171.051	32.8386	201	173.826	204	180.469	29.1957	GAGTTTTG	22242	No
ATTAGTTA	192	161.818	194	167.96	32.8367	200	170.432	203	176.92	31.9957	TAACTAAT	39831	No
TACATTTT	488	456.25	501	478.802	32.8303	504	471.385	518	495.914	33.7185	AAAATGTA	1088	No
GGTTTTGG	299	267.909	309	279.18	32.8292	311	280.545	321	292.656	32.0516	CCAAAACC	11725	No
GACTTGTG	146	116.611	149	120.834	32.8159	151	118.977	154	123.221	35.9911	CACAAGTC	12335	No
AACTATAT	276	245.082	282	255.176	32.7911	285	252.837	291	263.427	34.1274	ATATAGTT	26598	No
ATTTTCAG	252	221.26	253	230.168	32.7833	263	233.045	265	242.592	31.8027	CTGAAAAT	17503	No
TTGATATT	407	375.509	413	392.882	32.7763	422	393.339	428	412.38	29.681	AATATCAA	2293	No
ATATATTA	489	457.301	507	479.925	32.7731	498	471.508	520	496.047	27.2227	TAATATAT	54738	No
TACAACTT	171	141.2	171	146.448	32.7437	175	145.622	175	150.997	32.1605	AAGTTGTA	923	No
TGTGATGT	252	221.309	257	230.22	32.7269	262	231.726	267	241.205	32.1709	ACATCACA	2981	No
ACTTTTTA	309	278.003	313	289.809	32.6638	324	293.553	328	306.403	31.9742	TAAAAAGT	530	No
ACTTTGTA	309	278.01	318	289.815	32.6567	324	290.765	333	303.455	35.0664	TACAAAGT	3595	No
AATGTATA	395	363.658	405	380.315	32.6551	405	367.953	416	385.332	38.852	TATACATT	64340	No
TTGGCTTT	339	307.877	344	321.309	32.646	355	324.289	361	338.947	32.1219	AAAGCCAA	9313	No
AAATATAT	576	544.265	588	573.054	32.6428	580	550.081	593	580.721	30.7181	ATATATTT	1451	No
CAATCTTT	267	236.278	275	245.929	32.6379	277	247.882	286	258.207	30.7652	AAAGATTG	3222	No
TCAATAAA	383	351.716	393	367.661	32.6363	389	355.002	400	371.555	35.5762	TTTATTGA	16380	No
CTAGCTAG	79	52.2663	84	54.0297	32.6345	80	54.2379	85	56.0102	31.0917	CTAGCTAG	644	Yes
AACAACTC	111	82.7277	111	85.6158	32.6313	119	87.7976	120	90.803	36.1866	GAGTTGTT	6852	No
GAATTTTG	331	299.926	335	312.918	32.6307	347	315.5	352	329.633	33.0222	CAAAATTC	19937	No
TCTTTATC	247	216.442	252	225.116	32.6201	267	231.698	273	241.175	37.8648	GATAAAGA	739	No
TCAAATTC	227	196.622	228	204.35	32.6128	238	206.805	239	215.026	33.4374	GAATTTGA	4461	No
TCAACTTT	284	253.2	287	263.708	32.6016	296	265.31	301	276.577	32.3999	AAAGTTGA	604	No
ATACTCTT	206	175.854	208	182.625	32.5932	217	183.568	220	190.667	36.3066	AAGAGTAT	8201	No
CCAAAAAA	303	272.111	304	283.604	32.5796	310	275.035	311	286.838	37.0994	TTTTTTGG	2	No
ATATTGGA	167	137.411	169	142.497	32.5684	174	142.855	177	148.11	34.3168	TCCAATAT	6286	No
AATGCAAA	230	199.639	232	207.51	32.5605	237	206.375	240	214.575	32.792	TTTGCATT	2067	No
TTATTTTC	610	578.296	619	609.662	32.558	631	595.796	644	630.251	36.2245	GAAAATAA	56395	No
AATTTTTA	468	436.563	477	457.806	32.5423	466	436.748	476	458.771	30.2108	TAAAAATT	1337	No
ATTGTGTA	279	248.288	281	258.545	32.5374	282	254.508	284	265.187	28.9265	TACACAAT	1083	No
GATCAAAG	152	122.722	154	127.195	32.5221	155	127.255	158	131.844	30.5714	CTTTGATC	2212	No
TTCTGGTT	342	311.009	347	324.616	32.4861	364	329.9	370	344.898	35.8045	AACCAGAA	22705	No
ACAAAACA	335	304.046	349	317.266	32.4786	346	317.511	360	331.763	29.7304	TGTTTTGT	11	No
CATGTTTC	226	195.778	230	203.467	32.4432	235	205.789	240	213.959	31.1925	GAAACATG	10073	No
CTTTTAAG	230	199.748	237	207.623	32.4356	239	211.185	246	219.622	29.5715	CTTAAAAG	7820	No
ATAATTAT	356	325.024	368	339.421	32.4077	367	337.873	378	353.359	30.3479	ATAATTAT	662	Yes
CTTTTGTA	570	538.534	578	566.898	32.3678	589	553.921	600	584.873	36.1674	TACAAAAG	58351	No
TTTTTCCT	571	539.54	587	567.978	32.3599	584	551.216	602	581.948	33.74	AGGAAAAA	1201	No
GCTTGTTG	159	129.744	161	134.508	32.3318	168	136.96	170	141.96	34.3182	CAACAAGC	37860	No
ACATTACA	156	126.802	156	131.444	32.3273	169	136.649	169	141.637	35.909	TGTAATGT	201	No
GAAACAGA	264	233.595	268	243.112	32.303	264	238.645	270	248.483	26.6568	TCTGTTTC	15445	No
ATCATTGT	297	266.413	301	277.606	32.2795	306	279.677	310	291.74	27.5242	ACAATGAT	54883	No
GTTCTTCA	179	149.508	182	155.112	32.227	189	157.916	192	163.835	33.9598	TGAAGAAC	1240	No
GAAGAAAC	270	239.631	270	249.449	32.2174	270	243.23	270	253.31	28.1914	GTTTCTTC	617	No
GATATATT	259	228.75	260	238.026	32.1673	275	252.463	279	263.033	23.5141	AATATATC	9149	No
TCTTTAAT	370	339.209	377	354.422	32.1484	383	352.346	390	368.732	31.9505	ATTAAAGA	2871	No
AAAGTTTG	393	362.133	405	378.698	32.147	403	372.943	417	390.644	31.2367	CAAACTTT	60923	No
TATATTGT	403	372.131	408	389.299	32.1156	418	386.016	424	404.571	33.2738	ACAATATA	1684	No
TATCTTAT	284	253.647	289	264.178	32.101	301	267.131	307	278.497	35.931	ATAAGATA	6680	No
AAATGTTA	388	357.194	396	373.464	32.098	405	368.408	418	385.815	38.3521	TAACATTT	3550	No
TCTTTAGT	295	264.599	300	275.697	32.0842	311	280.2	318	292.293	32.4334	ACTAAAGA	26816	No
ATTGGAAA	197	167.421	200	173.813	32.0505	206	176.999	210	183.79	31.2565	TTTCCAAT	4077	No
TATTTATT	714	682.692	771	722.546	32.0156	722	678.581	774	720.444	44.779	AATAAATA	6720	No
AATTGAGT	154	125.111	155	129.682	31.9943	159	130.624	160	135.355	31.2559	ACTCAATT	7094	No
TTGGTTAT	353	322.464	354	336.716	31.9381	371	337.551	374	353.017	35.0541	ATAACCAA	25453	No
TTTGTTAT	813	781.683	833	830.402	31.9364	836	802.063	857	856.172	34.6448	ATAACAAA	3537	No
ACTTTAAA	194	164.621	198	170.888	31.8574	207	174.615	211	181.295	35.2182	TTTAAAGT	255	No
AATTCTCA	185	155.743	186	161.618	31.8476	198	165.741	200	172.014	35.2124	TGAGAATT	934	No
GAAATAAG	166	137.087	166	142.16	31.7681	172	142.382	172	147.616	32.5049	CTTATTTC	381	No
TTATCTTC	334	303.717	337	316.918	31.7449	345	317.603	349	331.861	28.5457	GAAGATAA	5496	No
AGGGTTTA	163	134.157	165	139.106	31.7428	168	140.149	170	145.287	30.4509	TAAACCCT	41259	No
TTTCAAAT	403	372.503	412	389.693	31.713	417	383.854	428	402.267	34.5373	ATTTGAAA	691	No
TTCTTTTC	727	695.985	787	736.984	31.6959	742	708.382	795	753.069	34.4034	GAAAAGAA	5220	No
ATGTAAAA	523	492.255	532	517.284	31.6862	529	497.932	539	524.458	32.0179	TTTTACAT	347	No
ATTTGAAA	406	375.519	411	392.893	31.6858	420	388.992	426	407.744	32.212	TTTCAAAT	688	No
TTTAATTC	274	244.088	275	254.131	31.6745	289	257.176	294	268	33.7163	GAATTAAA	33755	No
GATAGAGA	160	131.273	162	136.101	31.6633	164	135.198	167	140.123	31.673	TCTCTATC	1370	No
GACAAATC	102	74.8023	102	77.3908	31.6327	104	76.4108	104	78.9861	32.0598	GATTTGTC	63053	No
AAAGACAA	265	235.19	272	244.786	31.6245	270	240.422	277	250.353	31.3276	TTGTCTTT	2096	No
GAGTTGTG	124	96.1121	124	99.5169	31.591	127	98.5196	127	101.941	32.2494	CACAACTC	9055	No
TGGTGTTT	341	310.834	349	324.431	31.5848	359	327.882	368	342.757	32.5504	AAACACCA	5264	No
AATAATAA	661	630.164	775	665.637	31.5789	664	626.883	771	664.045	38.1943	TTATTATT	64988	No
TATTATAC	181	152.024	181	157.737	31.5775	183	156.57	184	162.429	28.5447	GTATAATA	3180	No
TTGGTCTT	299	269.052	301	280.383	31.5563	310	282.892	312	295.136	28.3672	AAGACCAA	41739	No
GTGTTAAG	113	85.5184	113	88.513	31.4882	116	88.0589	117	91.0743	31.9678	CTTAACAC	12933	No
TGATTCTT	498	467.51	510	490.826	31.4631	524	494.493	537	520.757	30.3699	AAGAATCA	2307	No
TTTTTACT	587	556.381	606	586.077	31.4465	603	568.637	620	600.801	35.3814	AGTAAAAA	140	No
GATGATTC	188	159.062	191	165.083	31.4238	196	164.447	199	170.661	34.4029	GAATCATC	54996	No
ACTATTAT	218	188.759	218	196.121	31.3974	220	192.662	221	200.194	29.1918	ATAATAGT	8758	No
TTTAACAT	245	215.533	247	224.163	31.395	251	225.024	255	234.159	27.4205	ATGTTAAA	10459	No
CAGAAGAT	148	119.715	150	124.065	31.3903	150	124.59	152	129.067	27.841	ATCTTCTG	27488	No
TGAATCAT	252	222.489	254	231.458	31.3864	271	239.082	273	248.944	33.9591	ATGATTCA	7228	No
ATCAATGA	202	172.968	204	179.608	31.3431	215	180.276	217	187.22	37.8722	TCATTGAT	6156	No
CTTGTAGG	74	48.4579	74	50.0857	31.3293	85	56.0372	85	57.873	35.414	CCTACAAG	7802	No
ATCATTTA	235	205.685	237	213.842	31.3112	252	219.521	256	228.376	34.7714	TAAATGAT	2129	No
CTCTTATC	134	106.097	134	109.897	31.2865	146	113.828	147	117.862	36.3419	GATAAGAG	2155	No
GTCTGAAA	151	122.798	151	127.274	31.2178	165	130.929	167	135.672	38.1632	TTTCAGAC	8668	No
GGAAACAA	191	162.212	193	168.372	31.2038	192	164.529	194	170.746	29.6469	TTGTTTCC	132	No
TCTCTTTT	948	917.338	991	979.508	31.1687	969	931.706	1014	1000.22	38.0306	AAAAGAGA	50581	No
ATATAAAT	486	455.82	495	478.344	31.1573	487	461.063	497	484.834	26.653	ATTTATAT	3660	No
TTTAATAT	434	403.943	442	423.082	31.1485	444	412.32	453	432.643	32.8674	ATATTAAA	6405	No
TATGAAAG	198	169.185	201	175.656	31.1402	202	175.083	205	181.785	28.8875	CTTTCATA	57804	No
CTTTTTGC	208	179.09	210	186.008	31.1269	215	186.891	216	194.147	30.1244	GCAAAAAG	2331	No
AGTAACAA	148	119.931	148	124.29	31.1239	153	125.78	154	130.307	29.9737	TTGTTACT	1644	No
ATTCATTA	222	192.961	225	200.518	31.122	238	207.673	241	215.936	32.4406	TAATGAAT	942	No
TAATTGAT	247	217.759	250	226.497	31.1218	259	227.422	262	236.679	33.6759	ATCAATTA	570	No
AAATTTAA	350	320.223	356	334.347	31.1208	355	324.925	362	339.622	31.4253	TTAAATTT	1254	No
CATTTTTC	341	311.266	348	324.887	31.1114	352	326.129	360	340.899	26.8709	GAAAAATG	2102	No
TGAAGAAT	266	236.651	271	246.32	31.098	278	250.786	283	261.266	28.6402	ATTCTTCA	176	No
TCTCTTGT	417	387.037	424	405.119	31.0935	431	402.101	440	421.73	29.9132	ACAAGAGA	6957	No
TCTGGTTT	392	362.111	401	378.675	31.0904	407	379.464	417	397.589	28.5117	AAACCAGA	1416	No
TGCTCTTT	233	203.905	236	211.977	31.079	251	221.268	256	230.212	31.6452	AAAGAGCA	16916	No
TTTCTCCT	268	238.666	268	248.436	31.0675	279	250.424	279	260.885	30.1476	AGGAGAAA	63344	No
GTACTTGT	158	129.803	159	134.57	31.0594	169	139.509	171	144.619	32.4096	ACAAGTAC	7112	No
TAAATGGT	173	144.607	173	150.001	31.0137	174	149.997	174	155.564	25.8287	ACCATTTA	10495	No
ACTCTAAA	119	91.6984	119	94.9312	31.0136	119	92.9175	119	96.1203	29.4419	TTTAGAGT	1294	No
TGTATTCT	282	252.644	286	263.124	30.9987	285	257.448	290	268.286	28.9762	AGAATACA	10033	No
ATGAAATA	322	292.449	324	305.032	30.9963	330	299.578	334	312.776	31.9165	TATTTCAT	524	No
TATACATA	354	324.324	369	338.681	30.9944	362	334.475	377	349.752	28.6276	TATGTATA	59980	No
TGTATAAT	476	446.003	490	467.869	30.9842	494	461.568	508	485.376	33.5455	ATTATACA	1178	No
ACTCTGTT	321	291.483	332	304.014	30.9631	341	307.246	352	320.891	35.5437	AACAGAGT	31314	No
TGTATTAT	459	429.068	468	449.82	30.9523	469	435.125	479	457.034	35.1603	ATAATACA	5070	No
GATAAAGA	158	129.909	158	134.68	30.9307	158	131.22	158	135.976	29.3432	TCTTTATC	647	No
GTTCTGTT	307	277.587	325	289.371	30.9185	321	290.308	337	302.973	32.2595	AACAGAAC	4049	No
TCTTTTAC	304	274.609	305	286.234	30.9101	322	289.966	323	302.611	33.7417	GTAAAAGA	1001	No
GACTTGAG	103	76.3074	104	78.9525	30.8957	104	77.4841	105	80.0995	30.609	CTCAAGTC	1815	No
TATCTGTA	176	147.697	177	153.223	30.8562	181	153.917	182	159.657	29.3374	TACAGATA	4029	No
TGTAAATA	420	390.281	430	408.564	30.8223	421	391.546	432	410.468	30.5348	TATTTACA	64897	No
AGGTTTTT	335	305.57	340	318.874	30.8034	347	320.699	354	335.141	27.3516	AAAAACCT	9900	No
CTTTACTC	123	95.7567	123	99.1476	30.796	131	101.752	131	105.3	33.0989	GAGTAAAG	63570	No
TTGTAGTT	370	340.454	376	355.739	30.7928	395	360.317	401	377.207	36.3013	AACTACAA	3418	No
TTTTATAT	752	721.835	784	765.1	30.7866	750	721.729	784	767.708	28.8172	ATATAAAA	55331	No
TTTTGCTG	245	216.077	246	224.733	30.7779	253	228.653	254	237.973	25.5997	CAGCAAAA	6414	No
TTTTTGAC	233	204.169	235	212.254	30.7769	234	209.916	236	218.291	25.4153	GTCAAAAA	13203	No
ATTTGTAT	664	633.926	684	669.706	30.7765	672	645.436	692	684.256	27.103	ATACAAAT	16381	No
TTCTCTCC	135	107.489	136	111.344	30.765	144	118.31	145	122.527	28.2965	GGAGAGAA	543	No
TGTTCAAT	256	227.013	258	236.203	30.7637	269	238.489	273	248.319	32.3849	ATTGAACA	11731	No
AACTTTTA	321	291.666	324	304.207	30.7617	332	302.321	335	315.678	31.0901	TAAAAGTT	2049	No
TGTTAACT	168	139.895	169	145.087	30.7566	173	143.532	174	148.816	32.3054	AGTTAACA	1023	No
TTATATGA	324	294.669	328	307.374	30.7442	338	309.245	343	323.007	30.0523	TCATATAA	3188	No
AACAAGAA	364	334.533	371	349.476	30.7282	373	342.043	380	357.786	32.3179	TTCTTGTT	77	No
TATTTTAT	669	638.977	715	675.17	30.718	665	637.628	710	675.746	27.9511	ATAAAATA	2308	No
ATAAGTTT	367	337.542	371	352.659	30.7071	380	351.188	386	367.501	29.9624	AAACTTAT	7967	No
TTCTCATT	327	297.699	332	310.569	30.6976	353	318.675	359	332.996	36.111	AATGAGAA	1024	No
ACTTTTAA	264	235.027	267	244.615	30.69	278	245.418	281	255.613	34.655	TTAAAAGT	774	No
TATGTTGT	472	442.3	481	463.921	30.6757	490	462.511	499	486.388	28.2901	ACAACATA	56158	No
CTTGTAAA	286	256.924	292	267.624	30.6624	291	264.171	298	275.375	28.1471	TTTACAAG	9924	No
AATATATG	358	328.63	361	343.233	30.6455	366	348.691	370	364.848	17.7312	CATATATT	1342	No
GGATTTTG	318	288.789	325	301.173	30.6413	324	297.069	331	310.122	28.1163	CAAAATCC	8550	No
GTTTATGT	486	456.308	494	478.864	30.6382	497	468.069	508	492.354	29.8068	ACATAAAC	40713	No
TATATAAT	590	560.145	602	590.125	30.6372	599	564.446	610	596.263	35.5909	ATTATATA	68	No
ATTTAATA	282	252.978	284	263.475	30.626	286	259.641	287	270.598	27.6543	TATTAAAT	4239	No
ACAATTTG	238	209.27	239	217.598	30.6182	246	217.415	250	226.164	30.3871	CAAATTGT	2238	No
CAAAAAAA	734	704.015	766	745.712	30.6147	734	707.778	770	752.406	26.7023	TTTTTTTG	65089	No
ATCAATCA	249	220.195	270	229.051	30.6118	265	232.578	286	242.101	34.584	TGATTGAT	343	No
TATATAGT	355	325.692	362	340.127	30.5888	370	336.726	380	352.141	34.8669	ACTATATA	7832	No
GTTCTTCG	75	49.9079	75	51.5872	30.5481	80	52.0183	80	53.7127	34.4345	CGAAGAAC	3621	No
TTAAAAGT	282	253.052	285	263.553	30.5438	285	261.298	288	272.346	24.7454	ACTTTTAA	761	No
CAAGTTTC	222	193.487	227	201.068	30.5182	234	203.736	240	211.805	32.4081	GAAACTTG	30248	No
TATGTATG	420	390.578	463	408.879	30.5036	422	390.079	456	408.903	33.193	CATACATA	11556	No
TATCTATC	212	183.593	232	190.717	30.4993	218	186.618	234	193.861	33.8842	GATAGATA	60493	No
ACATCATT	156	128.298	156	133.002	30.4984	162	137.043	162	142.047	27.1025	AATGATGT	75	No
AGTTGTTT	370	340.749	375	356.052	30.472	392	365.3	400	382.508	27.6532	AAACAACT	7508	No
CTTTTGCT	371	341.751	379	357.112	30.4662	388	357.377	396	374.081	31.8988	AGCAAAAG	42652	No
AAGTAAAG	186	157.905	190	163.875	30.4584	189	162.256	193	168.37	28.8362	CTTTACTT	18491	No
AATAAAGT	331	301.907	335	315.008	30.4523	336	307.108	340	320.745	30.2099	ACTTTATT	3635	No
AGTTAAAA	273	244.191	278	254.24	30.4451	282	256.104	289	266.87	27.1629	TTTTAACT	521	No
TCATATTC	183	154.962	183	160.804	30.4336	192	163.502	192	169.673	30.8482	GAATATGA	1541	No
TGTTCTTT	678	648.262	696	685.22	30.4099	699	667.871	721	708.739	31.8434	AAAGAACA	2794	No
TAAACAGT	110	83.4402	110	86.3554	30.3985	114	88.279	114	91.3029	29.1493	ACTGTTTA	1004	No
GGTTTTAG	221	192.605	223	200.146	30.3922	233	202.234	235	210.23	32.9961	CTAAAACC	1755	No
ATATCATA	213	184.704	220	191.879	30.3606	220	192.093	227	199.598	29.8421	TATGATAT	575	No
ACTTTCTG	113	86.4396	113	89.4695	30.2775	118	93.3838	118	96.6047	27.6081	CAGAAAGT	18425	No
TGTGTAAT	453	423.717	462	444.121	30.2722	456	422.021	465	443.013	35.3119	ATTACACA	58926	No
TTTCAACT	223	194.695	227	202.334	30.2692	229	203.585	233	211.647	26.9391	AGTTGAAA	2056	No
ATAGTTGA	144	116.706	145	120.933	30.2625	154	125.613	155	130.133	31.3773	TCAACTAT	6904	No
ACTGTAAA	188	160.056	189	166.121	30.2524	194	166.161	196	172.453	30.0509	TTTACAGT	16356	No
GAGATTTT	405	375.892	413	393.289	30.2066	412	381.575	422	399.838	31.6072	AAAATCTC	54847	No
TTGAATGT	329	300.154	330	313.159	30.1899	343	313.478	345	327.491	30.8699	ACATTCAA	1686	No
AAAAACTG	228	199.734	230	207.609	30.1773	235	209.246	237	217.587	27.2776	CAGTTTTT	7206	No
TATAGATA	211	182.897	215	189.989	30.1595	218	192.146	223	199.654	27.5197	TATCTATA	49658	No
GTGAATAT	183	155.209	185	161.061	30.1431	189	160.816	191	166.865	30.5208	ATATTCAC	64423	No
TAAGAGTT	220	191.853	223	199.359	30.1176	226	201.111	230	209.052	26.3689	AACTCTTA	7437	No
TCTTGGGT	132	105.081	132	108.84	30.1054	137	110.056	138	113.936	30.0025	ACCCAAGA	13171	No
TTCATTTT	784	754.487	801	800.691	30.0832	811	780.979	831	832.895	30.5907	AAAATGAA	1145	No
TAAGATAT	215	186.963	216	194.242	30.0415	228	196.108	229	203.806	34.3548	ATATCTTA	1539	No
TGGTTTGT	481	451.92	490	474.182	29.9958	490	461.651	497	485.466	29.2016	ACAAACCA	4173	No
CTTTTTGA	316	287.399	320	299.708	29.9796	324	297.555	328	310.635	27.5872	TCAAAAAG	948	No
TTTGAAAT	477	447.946	486	469.942	29.9764	498	469.668	510	494.07	29.1703	ATTTCAAA	1807	No
AATGTTCA	208	180.09	209	187.053	29.9692	214	186.958	215	194.218	28.9092	TGAACATT	14955	No
TTCAATTT	509	479.902	520	504.069	29.9632	518	491.209	532	517.224	27.5082	AAATTGAA	14071	No
GTGATTTA	171	143.516	171	148.862	29.9624	177	149.698	177	155.252	29.6523	TAAATCAC	54744	No
CTTGCTTG	130	103.262	134	106.949	29.9343	137	113.337	143	117.35	25.9778	CAAGCAAG	13509	No
TGAGACTT	164	136.654	166	141.708	29.9164	167	142.499	169	147.738	26.4965	AAGTCTCA	5618	No
ATAAATCA	241	212.875	241	221.377	29.9059	258	223.821	259	232.894	36.6655	TGATTTAT	43222	No
AATTTTCC	210	182.13	211	189.187	29.9008	219	191.547	220	199.025	29.3325	GGAAAATT	64552	No
ATATACAT	392	363.217	407	379.847	29.8944	397	370.474	412	388.015	27.4533	ATGTATAT	4096	No
TTTTTCCC	275	246.681	277	256.856	29.8852	280	253.607	281	264.238	27.7212	GGGAAAAA	824	No
TTGGATGT	174	146.544	176	152.021	29.8807	186	157.624	190	163.53	30.7898	ACATCCAA	11249	No
AGTCTTTT	355	326.362	358	340.836	29.8591	363	337.778	368	353.257	26.1416	AAAAGACT	27682	No
GATTTCAA	228	200.022	232	207.91	29.8495	236	210.342	241	218.738	27.1627	TTGAAATC	21327	No
CTTGTGTT	397	368.26	402	385.193	29.8338	416	384.685	423	403.152	32.5566	AACACAAG	20278	No
TAGATATA	214	186.159	218	193.401	29.8261	224	195.051	228	202.698	30.9985	TATATCTA	1813	No
AGTTTTTT	821	791.724	844	841.387	29.8105	826	798.895	853	852.671	27.56	AAAAAACT	308	No
TAGGGTTT	301	272.628	320	284.148	29.7998	310	282.376	331	294.59	28.9335	AAACCCTA	2975	No
TGATTTCT	353	324.439	359	338.802	29.7833	380	347.811	390	363.913	33.6341	AGAAATCA	3860	No
TTCGTTTT	475	446.158	485	468.036	29.7543	494	464.212	508	488.214	30.7236	AAAACGAA	37301	No
GGGAAAAA	186	158.519	188	164.517	29.7357	187	159.118	189	165.091	30.1932	TTTTTCCC	814	No
CTTTTTGT	798	768.819	821	816.341	29.7281	817	778.603	840	830.274	39.3291	ACAAAAAG	62348	No
TAATAAGA	312	283.649	317	295.757	29.7223	315	289.636	322	302.263	26.443	TCTTATTA	4282	No
TTAAACTT	268	239.891	272	249.723	29.6947	280	252.07	287	262.619	29.4235	AAGTTTAA	2134	No
TTAAATAT	326	297.626	330	310.492	29.6858	334	304.739	338	318.237	30.6225	ATATTTAA	1076	No
TTATCATT	361	332.527	367	347.354	29.6582	376	348.647	384	364.801	28.3985	AATGATAA	36923	No
TTAGTTTC	349	320.57	353	334.714	29.655	364	340.319	369	355.955	24.4864	GAAACTAA	2534	No
TAGCAAAA	182	154.644	182	160.471	29.6448	187	160.269	187	166.293	28.8462	TTTTGCTA	10719	No
TTTGTTGA	535	506.191	549	532.207	29.6135	567	546.149	584	576.469	21.2443	TCAACAAA	60770	No
GTTTTTTG	561	532.174	574	560.07	29.5925	579	560.417	595	591.902	18.8876	CAAAAAAC	60971	No
TCAAATCT	282	253.92	289	264.465	29.578	297	266.475	305	277.805	32.2106	AGATTTGA	5484	No
TGCTTCTT	424	395.431	433	414.034	29.5772	437	408.1	447	428.136	29.8998	AAGAAGCA	19879	No
AGTATTTA	172	144.827	175	150.23	29.5762	178	149.995	181	155.562	30.4701	TAAATACT	56544	No
TGAGTTTT	522	493.253	531	518.352	29.5686	535	505.903	545	533.041	29.9184	AAAACTCA	2423	No
GAATTGAG	110	84.0755	110	87.015	29.5641	114	89.3807	115	92.4469	27.7355	CTCAATTC	1060	No
GATAAATG	142	115.326	143	119.497	29.5455	146	121.519	147	125.869	26.796	CATTTATC	996	No
ATTCAACA	152	125.193	152	129.768	29.4922	160	132.401	160	137.207	30.2942	TGTTGAAT	1120	No
TTATTGAC	140	113.414	141	117.507	29.4838	145	117.459	146	121.641	30.5433	GTCAATAA	18811	No
TTGTGTTC	337	308.786	343	322.269	29.4653	348	321.912	355	336.427	27.1176	GAACACAA	6925	No
TGTGTATA	459	430.493	467	451.337	29.4312	461	432.5	470	454.225	29.4187	TATACACA	5619	No
TATGGTTT	419	390.668	428	408.975	29.3351	430	404.567	440	424.363	26.2165	AAACCATA	3993	No
CAAAAATT	263	235.279	265	244.879	29.294	267	244.824	270	254.988	23.151	AATTTTTG	173	No
AGAGAATC	183	155.933	184	161.817	29.2905	188	164.213	189	170.416	25.4323	GATTCTCT	51071	No
AGATTGAA	225	197.565	227	205.338	29.2578	237	207.291	239	215.536	31.7426	TTCAATCT	2301	No
AGGTTTCA	142	115.587	143	119.769	29.2237	150	124.086	152	128.542	28.4489	TGAAACCT	9226	No
GTTTAAAG	174	147.099	174	152.599	29.2234	183	154.021	183	159.766	31.5485	CTTTAAAC	1672	No
TGCTCTGT	171	144.139	177	149.512	29.2217	183	155.189	189	160.986	30.1667	ACAGAGCA	6022	No
CTTTGTCT	319	291.086	322	303.595	29.212	341	308.981	346	322.728	33.6236	AGACAAAG	33752	No
TTTTGGGG	275	247.336	282	257.544	29.157	274	249.805	282	260.233	25.3305	CCCCAAAA	5289	No
GAACAGAG	131	104.894	132	108.646	29.1141	134	109.361	136	113.214	27.2269	CTCTGTTC	960	No
AAATAAGT	246	218.544	250	227.319	29.1132	251	223.577	255	232.639	29.0394	ACTTATTT	6115	No
TGCTTTTG	436	407.863	449	427.25	29.0857	454	423.781	469	444.895	31.2719	CAAAAGCA	12930	No
AATCTAAA	238	210.625	240	219.018	29.0815	249	219.827	251	228.698	31.0281	TTTAGATT	616	No
TAATCTTA	219	191.767	222	199.269	29.0811	236	205.397	240	213.548	32.7772	TAAGATTA	599	No
GATGGTGA	120	94.179	130	97.5083	29.0753	124	95.9571	131	99.2782	31.7911	TCACCATC	5739	No
TAAATTCT	247	219.588	248	228.415	29.0558	254	230.361	255	239.77	24.8122	AGAATTTA	12093	No
GTAATTGT	250	222.627	251	231.602	28.9907	258	231.488	259	240.955	27.975	ACAATTAC	12358	No
AACAATAT	273	245.519	275	255.636	28.9641	277	251.394	279	261.907	26.8677	ATATTGTT	8171	No
ATCTTTCA	220	192.875	221	200.429	28.9485	230	208.17	231	216.457	22.937	TGAAAGAT	603	No
TCCTTTTT	570	541.794	583	570.4	28.9273	580	544.467	595	574.651	36.6684	AAAAAGGA	64450	No
AAAGCTTT	459	430.97	467	451.845	28.9228	469	445.849	480	468.521	23.7416	AAAGCTTT	864	Yes
GTTGTAAC	218	190.924	219	198.387	28.9106	223	193.729	224	201.312	31.3791	GTTACAAC	8545	No
AGTGTGTT	225	197.888	228	205.676	28.8902	234	208.178	237	216.466	27.3614	AACACACT	7520	No
GTCTCTCA	128	102.144	128	105.786	28.8826	135	112.322	136	116.294	24.8276	TGAGAGAC	16302	No
TCAATTTC	258	230.703	264	240.076	28.8513	271	240.698	278	250.644	32.1343	GAAATTGA	20551	No
CAGTTGTT	161	134.591	162	139.558	28.8459	169	142.207	170	147.434	29.172	AACAACTG	56720	No
GCTTTAAG	100	74.9562	100	77.5505	28.8266	101	77.789	101	80.4157	26.3732	CTTAAAGC	8388	No
GCTCTTTG	129	103.173	130	106.856	28.8194	133	110.228	134	114.116	24.9776	CAAAGAGC	3485	No
TTTTGTGC	217	190.039	219	197.461	28.7888	227	198.71	229	206.534	30.2143	GCACAAAA	31082	No
AAATAAAT	642	613.863	688	648.023	28.7719	641	611.259	686	647.049	30.4528	ATTTATTT	63517	No
TTTAAGTT	475	447.133	491	469.075	28.7183	483	456.925	499	480.395	26.8056	AACTTAAA	44612	No
CACTTTTT	293	265.659	296	276.813	28.7019	304	278.34	307	290.327	26.8084	AAAAAGTG	64659	No
ACTCTTTT	478	450.143	487	472.286	28.7017	493	467.276	505	491.503	26.419	AAAAGAGT	464	No
ACATAAGA	137	111.112	137	115.112	28.6936	139	115.819	139	119.934	25.3603	TCTTATGT	19057	No
TATGTTCT	345	317.469	352	331.438	28.6922	352	326.419	359	341.206	26.558	AGAACATA	6693	No
GTCTGTTG	103	77.9594	103	80.6667	28.6897	106	81.075	106	83.825	28.4149	CAACAGAC	2190	No
GATTATAT	313	285.588	320	297.799	28.6876	323	299.054	331	312.221	24.8803	ATATAATC	10480	No
TGGAACTT	165	138.674	166	143.814	28.6799	172	146.289	175	151.693	27.8487	AAGTTCCA	14824	No
TTTGTGAT	506	478.119	518	502.163	28.6788	527	502.791	541	529.689	24.783	ATCACAAA	3842	No
GCCATTTT	165	138.676	166	143.817	28.6775	169	141.895	170	147.108	29.5428	AAAATGGC	3566	No
TGTACATA	337	309.512	346	323.035	28.6744	337	309.611	346	323.395	28.5659	TATGTACA	39534	No
TTAAATCT	273	245.809	275	255.939	28.6427	286	254.697	288	265.388	33.1518	AGATTTAA	9361	No
TAATTTAT	502	474.178	519	497.951	28.6225	513	480.74	530	505.966	33.3191	ATAAATTA	1350	No
ACAGAAAA	216	189.2	217	196.583	28.6143	219	194.074	220	201.673	26.4627	TTTTCTGT	353	No
ATAGTAAA	168	141.692	171	146.96	28.6124	170	146	174	151.391	25.8732	TTTACTAT	12061	No
CGATTCTA	55	32.7071	55	33.786	28.5858	57	33.8592	57	34.9336	29.6879	TAGAATCG	17002	No
TAGTGAAT	152	125.958	152	130.565	28.566	155	130.862	155	135.602	26.2391	ATTCACTA	3746	No
ACATATTA	175	148.645	176	154.212	28.5648	183	155.815	184	161.64	29.4293	TAATATGT	24404	No
GAAAAAAC	233	206.125	236	214.303	28.5558	237	213.534	240	222.088	24.7111	GTTTTTTC	70	No
CTTGATTC	165	138.782	165	143.927	28.5513	179	150.238	180	155.816	31.3542	GAATCAAG	2453	No
TATGAATT	281	253.86	285	264.401	28.5422	293	270.111	298	281.641	23.8323	AATTCATA	40592	No
ATGTTCTG	181	154.599	183	160.425	28.5366	187	160.848	190	166.899	28.1708	CAGAACAT	56992	No
GGTTCTTC	138	112.221	141	116.267	28.5356	140	116.377	144	120.515	25.8728	GAAGAACC	2217	No
CTATGTAC	98	73.2469	98	75.7772	28.5309	104	77.0887	104	79.6893	31.1412	GTACATAG	3404	No
CTTCTTGT	381	353.524	389	369.577	28.5173	396	362.457	405	379.484	35.0489	ACAAGAAG	4683	No
TTGTTTAG	382	354.521	386	370.633	28.5171	403	373.753	413	391.506	30.3629	CTAAACAA	25703	No
CTGATGAA	148	122.064	149	126.51	28.5152	155	131.428	156	136.193	25.57	TTCATCAG	4302	No
TGGAAGAC	82	57.9211	82	59.8879	28.5063	83	58.188	83	60.1	29.4784	GTCTTCCA	4039	No
CTTTTGTC	316	288.746	322	301.129	28.5012	324	303.121	332	316.524	21.5826	GACAAAAG	121	No
CATTGTAC	116	90.7409	116	93.9367	28.4875	121	95.1929	121	98.4841	29.0262	GTACAATG	37073	No
CTCTTTTA	351	323.641	355	337.96	28.4838	371	338.216	376	353.723	34.3236	TAAAAGAG	53005	No
ATGTACAC	102	77.1884	103	79.8666	28.4298	105	81.4896	106	84.2553	26.6159	GTGTACAT	1727	No
GTAATACT	122	96.666	125	100.092	28.3967	125	101.677	128	105.223	25.8137	AGTATTAC	50954	No
GTTGGTTA	170	143.854	173	149.215	28.3904	178	151.438	182	157.068	28.7665	TAACCAAC	9354	No
AATGTAAA	492	464.418	500	487.524	28.385	502	472.16	511	496.747	30.7636	TTTACATT	3079	No
GCTTAATG	89	64.7	90	66.9138	28.3799	95	70.3831	96	72.7356	28.4928	CATTAAGC	1676	No
TAGTTGAT	177	150.787	178	156.447	28.37	184	162.587	188	168.717	22.7645	ATCAACTA	56909	No
GAAGAGGA	167	140.911	171	146.146	28.3676	161	134.831	164	139.741	28.5584	TCCTCTTC	7157	No
TTTCTACT	269	242.077	274	252.019	28.3673	276	250.418	281	260.879	26.8462	AGTAGAAA	5952	No
ATACTACA	84	59.9289	84	61.9685	28.3632	86	61.1245	86	63.1413	29.3634	TGTAGTAT	1071	No
TATTGATA	215	188.441	216	195.789	28.348	230	201.589	232	209.553	30.3253	TATCAATA	26852	No
TACTACAT	121	95.7283	121	99.1181	28.3475	124	100.394	124	103.89	26.1857	ATGTAGTA	6567	No
TAACTTTT	398	370.674	401	387.754	28.3089	415	386.41	418	404.991	29.623	AAAAGTTA	5795	No
TTGAAAAG	255	228.212	255	237.461	28.3026	264	237.167	264	246.928	28.2972	CTTTTCAA	2573	No
CAAGAAAC	178	151.833	180	157.538	28.3025	188	157.965	190	163.886	32.7248	GTTTCTTG	205	No
AATGTAAC	250	223.242	252	232.247	28.3015	251	228.489	253	237.801	23.5854	GTTACATT	4765	No
TTCTTTGT	834	806.193	854	857.23	28.2814	847	829.595	871	886.631	17.5861	ACAAAGAA	196	No
ATCCATCC	56	33.812	56	34.9288	28.254	59	35.497	59	36.6261	29.9772	GGATGGAT	9904	No
TGTTTCCT	314	286.985	321	299.272	28.248	326	296.928	334	309.972	30.4514	AGGAAACA	520	No
AAGTTGTA	268	241.202	269	251.1	28.234	270	246.086	271	256.316	25.04	TACAACTT	635	No
AAAAATGA	375	347.803	381	363.518	28.2337	388	358.535	394	375.311	30.6443	TCATTTTT	114	No
CTTGTGAA	219	192.519	221	200.056	28.2241	225	202.417	227	210.421	23.7987	TTCACAAG	17033	No
ATTTTGCA	236	209.41	239	217.745	28.2112	261	231.449	264	240.913	31.3623	TGCAAAAT	6088	No
TATGGATT	230	203.462	233	211.514	28.1975	247	216.89	250	225.613	32.1097	AATCCATA	11393	No
GTAAGTAA	134	108.577	135	112.475	28.1915	148	118.806	149	123.043	32.5189	TTACTTAC	4140	No
ATTGAGAA	214	187.618	215	194.927	28.1554	226	194.843	227	202.48	33.5251	TTCTCAAT	4555	No
TCAAGATT	266	239.291	275	249.092	28.1473	283	254.522	294	265.202	30.0153	AATCTTGA	5173	No
CTTTTCTC	302	275.145	309	286.798	28.1254	307	283.292	316	295.558	24.6739	GAGAAAAG	1600	No
AAAGCAAA	312	285.116	319	297.302	28.1135	320	294.433	329	307.333	26.6465	TTTGCTTT	41	No
TCAGATTT	287	260.247	290	271.118	28.0835	291	266.22	294	277.536	25.8991	AAATCTGA	2198	No
TGAGAATT	218	191.654	219	199.15	28.0796	237	204.736	238	212.854	34.6825	AATTCTCA	684	No
TTGATTTG	600	572.573	622	603.499	28.0739	629	606.193	658	641.543	23.2308	CAAATCAA	9178	No
ATATTTTG	527	499.663	535	525.214	28.0715	547	513.918	556	541.678	34.1249	CAAAATAT	6151	No
GTTATTAA	186	159.947	191	166.007	28.0687	189	161.826	194	167.921	29.3378	TTAATAAC	31646	No
AACTTGTA	251	224.454	253	233.519	28.0571	255	234.295	258	243.907	21.5939	TACAAGTT	1679	No
TAAACATG	175	149.1	178	154.687	28.0297	183	157.362	186	163.256	27.622	CATGTTTA	37182	No
ACATTTTA	314	287.187	321	299.485	28.0273	326	295.737	335	308.713	31.7613	TAAAATGT	11156	No
TATGTGTA	333	306.123	342	319.457	28.0243	330	308.332	337	322.041	22.4121	TACACATA	6696	No
TAATGAAT	280	253.404	283	263.923	27.9449	292	265.28	295	276.544	28.023	ATTCATTA	721	No
GTTCATAA	167	141.319	170	146.572	27.8841	174	150.303	178	155.884	25.4736	TTATGAAC	61983	No
TATAGACT	125	100.018	125	103.576	27.8704	135	107.792	135	111.582	30.3841	AGTCTATA	6192	No
CAAGCAAT	105	80.5219	106	83.3261	27.8703	108	82.103	109	84.8919	29.6089	ATTGCTTG	3481	No
TGAGATTT	388	361.11	397	377.614	27.8671	398	375.002	408	392.836	23.6892	AAATCTCA	2376	No
TTATAGAA	224	197.804	227	205.588	27.8585	229	207.201	232	215.441	22.9075	TTCTATAA	2306	No
TCAAAAAG	206	179.952	208	186.91	27.8479	211	184.212	213	191.341	28.6479	CTTTTTGA	804	No
TTAATGTT	418	391.062	424	409.394	27.8447	429	402.058	436	421.684	27.8249	AACATTAA	12809	No
ATATTGAT	281	254.491	285	265.065	27.8445	290	266.896	294	278.249	24.0766	ATCAATAT	4260	No
AAGTGAAA	254	227.643	257	236.865	27.8269	261	236.757	270	246.497	25.4442	TTTCACTT	1275	No
TAACTGAT	96	71.8521	96	74.3304	27.8149	103	78.0759	103	80.7134	28.5358	ATCAGTTA	3914	No
ATATGTAT	620	592.806	647	625.299	27.8088	626	591.252	651	625.318	35.7501	ATACATAT	8543	No
TTTTTGAG	379	352.198	383	368.173	27.7966	381	357.692	386	374.415	24.0513	CTCAAAAA	63297	No
GTAGATTT	196	170.093	200	176.604	27.787	206	179.652	211	186.567	28.192	AAATCTAC	3409	No
TTTCTCTG	427	400.109	435	419.006	27.7747	444	422.059	454	443.054	22.502	CAGAGAAA	29820	No
TTTGGAGT	227	200.859	231	208.787	27.7733	232	208.228	237	216.519	25.0798	ACTCCAAA	10206	No
AATAACAC	114	89.3604	114	92.5028	27.7614	113	91.1951	113	94.3312	24.2257	GTGTTATT	1516	No
TTCAAAAA	329	302.381	337	315.509	27.7574	340	311.728	350	325.637	29.5165	TTTTTGAA	438	No
CTCTGTTC	209	183.017	210	190.114	27.7463	225	195.768	229	203.45	31.3127	GAACAGAG	853	No
GTCTCTTG	144	118.768	144	123.08	27.7399	149	125.431	149	129.943	25.6566	CAAGAGAC	1806	No
TCTCTGTC	162	136.513	166	141.562	27.7303	172	145.365	175	150.729	28.9388	GACAGAGA	2824	No
ATAAGAGA	207	181.058	210	188.065	27.7179	209	186.393	212	193.626	23.9257	TCTCTTAT	1392	No
GTTGTTTC	340	313.383	344	327.122	27.7167	357	329.822	362	344.816	28.2678	GAAACAAC	25624	No
TACAGTAT	102	77.731	103	80.4296	27.7153	106	81.7185	107	84.4928	27.5768	ATACTGTA	1619	No
GTCTTGAA	146	120.763	147	125.156	27.7076	152	127.153	153	131.738	27.1304	TTCAAGAC	13805	No
AAAAGGAA	325	298.443	336	311.354	27.705	331	301.314	342	314.612	31.103	TTCCTTTT	4372	No
ATTTGATA	335	308.434	338	321.897	27.6782	353	325.849	356	340.601	28.252	TATCAAAT	1187	No
ATATTTTA	473	446.124	483	467.999	27.6694	474	451.322	484	474.387	23.2381	TAAAATAT	3247	No
CTGAATTA	105	80.6884	105	83.4989	27.6534	110	85.1011	110	88.0036	28.2304	TAATTCAG	8860	No
TTGTTGAT	481	454.151	490	476.563	27.6274	510	482.62	524	507.987	28.1421	ATCAACAA	7150	No
TTGTATGG	165	139.563	166	144.741	27.6261	169	144.788	170	150.127	26.1317	CCATACAA	10955	No
GGTTCATG	118	93.3763	118	96.6744	27.6175	121	98.0319	121	101.434	25.4702	CATGAACC	62882	No
CTTTTTAG	258	231.829	262	241.257	27.5961	269	242.49	274	252.531	27.9087	CTAAAAAG	5301	No
TCTGTCTC	183	157.397	186	163.345	27.5809	192	165.855	195	172.133	28.1048	GAGACAGA	6441	No
AGATATAT	360	333.462	366	348.343	27.5669	371	346.23	377	362.233	25.6361	ATATATCT	15686	No
TTAATTTT	756	728.932	783	772.828	27.5642	763	733.442	790	780.568	30.1459	AAAATTAA	12268	No
AAAGTTAC	150	124.822	154	129.382	27.5621	151	128.945	155	133.605	23.8424	GTAACTTT	3042	No
GGATTCTC	100	75.911	100	78.5412	27.5608	102	79.3565	102	82.0419	25.6043	GAGAATCC	5792	No
TTTTATGG	262	235.847	265	245.476	27.5527	278	247.962	282	258.291	31.7884	CCATAAAA	63440	No
TGTTGATT	390	363.405	398	380.047	27.5451	410	387.595	420	406.254	23.0406	AATCAACA	56146	No
GATTTGGT	341	314.539	347	328.343	27.5443	359	334.997	368	350.306	24.8428	ACCAAATC	20894	No
AAACTTTA	288	261.735	290	272.684	27.5407	304	275.676	306	287.515	29.7311	TAAAGTTT	533	No
AACTCTCA	117	92.4724	118	95.7354	27.5258	127	102.107	129	105.67	27.7071	TGAGAGTT	2001	No
AGTTTACA	145	119.936	146	124.294	27.5179	147	126.207	148	130.752	22.4183	TGTAAACT	1026	No
AAAATTTC	309	282.678	315	294.733	27.5115	329	299.227	337	312.404	31.2075	GAAATTTT	158	No
ATTTCTGA	201	175.29	202	182.035	27.5099	217	191.375	222	198.845	27.2691	TCAGAAAT	1197	No
CTCAAATC	124	99.3389	124	102.87	27.4963	128	103.294	129	106.904	27.4498	GATTTGAG	1228	No
TAGTTTAT	316	289.679	322	302.112	27.4819	326	300.766	334	314.032	26.2643	ATAAACTA	6281	No
CGATTTTT	176	150.563	177	156.213	27.474	177	154.436	178	160.2	24.1374	AAAAATCG	15085	No
ATTTTTTC	472	445.312	485	467.133	27.4721	483	467.938	498	492.213	15.3017	GAAAAAAT	60547	No
CTGTAATA	199	173.352	200	180.01	27.4584	204	176.062	205	182.809	30.046	TATTACAG	42262	No
GTTGAAGA	213	187.244	215	194.536	27.4511	220	191.167	223	198.627	30.9056	TCTTCAAC	1008	No
GTTTTGAT	545	518.236	560	545.116	27.4435	575	546.29	593	576.622	29.4516	ATCAAAAC	44491	No
TATTAGTA	201	175.355	204	182.103	27.435	212	185.259	215	192.437	28.5848	TACTAATA	9501	No
CATTTATC	152	126.903	153	131.55	27.4291	158	133.034	160	137.867	27.1744	GATAAATG	839	No
ATCCTTAA	113	88.6609	113	91.7763	27.4103	120	95.4279	120	98.7283	27.4944	TTAAGGAT	1263	No
GATCATCT	154	128.894	155	133.623	27.4062	163	136.872	164	141.868	28.4773	AGATGATC	57311	No
TGTTACAT	283	256.899	286	267.598	27.384	298	268.635	301	280.083	30.9148	ATGTAACA	11487	No
TATGAAGT	144	119.068	145	123.391	27.3771	147	123.684	150	128.123	25.3877	ACTTCATA	1940	No
GTAAAAGA	235	209.175	237	217.499	27.3573	240	221.178	244	230.117	19.6015	TCTTTTAC	741	No
TCTTTGTC	302	275.852	304	287.542	27.3504	319	289.753	322	302.386	30.6757	GACAAAGA	1089	No
TGTGCTTT	242	216.139	244	224.798	27.3499	252	224.466	254	233.572	29.1577	AAAGCACA	4584	No
ACTGTTTA	140	115.158	141	119.322	27.3478	145	120.487	146	124.794	26.8533	TAAACAGT	786	No
GAATCAAA	302	275.868	303	287.56	27.332	307	285.618	308	298.016	22.1627	TTTGATTC	63155	No
TAAGGTTT	224	198.276	227	206.082	27.325	237	209.885	241	218.258	28.7953	AAACCTTA	39484	No
GAAGAAAT	316	289.824	319	302.265	27.3237	317	290.79	320	303.482	27.3569	ATTTCTTC	3076	No
TCTTCAAC	171	145.794	173	151.238	27.2694	178	153.191	181	158.899	26.7177	GTTGAAGA	993	No
GTGTGCTT	137	112.275	137	116.322	27.2673	145	120.106	145	124.398	27.3115	AAGCACAC	29174	No
ACATTTTG	388	361.676	392	378.214	27.2595	409	380.007	414	398.167	30.072	CAAAATGT	1610	No
GACATGTT	145	120.162	146	124.53	27.2444	148	125.061	150	129.558	24.925	AACATGTC	6199	No
AGTAGAAG	136	111.321	138	115.33	27.2324	140	115.281	142	119.374	27.1984	CTTCTACT	4379	No
ACTCTCCA	74	51.2309	75	52.9573	27.2115	78	54.7285	79	56.5181	27.6373	TGGAGAGT	6153	No
CGGTTTAG	112	87.8424	116	90.9262	27.211	120	93.9108	125	97.1522	29.4175	CTAAACCG	4454	No
AACTGTAA	183	157.717	186	163.679	27.2093	191	163.838	195	170.024	29.2986	TTACAGTT	5075	No
ATAGAAGA	210	184.509	212	191.674	27.1765	208	184.422	211	191.561	25.0253	TCTTCTAT	7872	No
ATATGATA	277	251.114	284	261.515	27.1764	282	256.232	287	267.004	27.0227	TATCATAT	7660	No
GCTTATTG	110	85.9303	110	88.9407	27.1639	111	88.2435	111	91.266	25.4667	CAATAAGC	14924	No
ATTATAAG	179	153.812	180	159.603	27.1461	181	159.714	182	165.713	22.6458	CTTATAAT	5109	No
TGGTTTTC	288	262.096	294	273.064	27.1438	290	271.111	297	282.697	19.5321	GAAAACCA	55318	No
TAACTCTT	242	216.329	244	224.998	27.1369	248	225.939	250	235.121	23.1045	AAGAGTTA	3438	No
TGTAAATT	538	511.563	549	537.963	27.1086	554	525.876	567	554.575	28.863	AATTTACA	1438	No
AGTTAACA	102	78.195	104	80.9112	27.1082	105	81.718	107	84.4923	26.322	TGTTAACT	755	No
AATGAGAA	251	225.312	253	234.418	27.1	263	233.249	265	242.807	31.5721	TTCTCATT	760	No
ATATTACA	195	169.729	199	176.224	27.0656	202	180.762	206	187.729	22.439	TGTAATAT	210	No
TGTAAACT	280	254.21	280	264.77	27.0562	284	258.39	284	269.28	26.8387	AGTTTACA	985	No
TAGAAAAC	157	132.156	158	137.022	27.0449	160	139.848	161	144.972	21.5391	GTTTTCTA	408	No
CAATTATT	212	186.613	212	193.876	27.0407	222	194.786	222	202.42	29.0328	AATAATTG	1508	No
CCAATTTT	244	218.406	247	227.176	27.0377	245	221.159	249	230.097	25.0826	AAAATTGG	6605	No
TTACTGTT	243	217.416	245	226.137	27.0333	253	228.866	256	238.197	25.3641	AACAGTAA	3748	No
TAAGATGT	158	133.155	161	138.062	27.0311	166	139.162	170	144.257	29.2736	ACATCTTA	6493	No
TAATATCA	237	211.469	241	219.903	27.0135	245	217.435	249	226.185	29.2431	TGATATTA	8266	No
AGAAAATA	345	319.021	346	333.078	27.0087	356	326.544	357	341.338	30.7467	TATTTTCT	86	No
CCTTTTGG	168	143.051	169	148.378	27.0081	171	148.989	172	154.511	23.5626	CCAAAAGG	54526	No
CTTCTGTC	119	94.8706	119	98.2269	26.9665	127	100.085	127	103.568	30.2478	GACAGAAG	5572	No
ATTTTCAT	512	485.763	516	510.338	26.9334	524	500.438	529	527.156	24.1082	ATGAAAAT	1326	No
TCATTTGA	284	258.318	288	269.089	26.9187	299	277.658	306	289.608	22.1416	TCAAATGA	59810	No
TTTTCTAA	374	348.037	380	363.766	26.9087	386	361.855	392	378.843	24.9328	TTAGAAAA	3697	No
ACAATAAC	120	95.9075	121	99.3043	26.8929	123	100.45	125	103.948	24.91	GTTATTGT	37924	No
TTAACTTT	336	310.159	343	323.718	26.8888	358	330.721	366	345.769	28.374	AAAGTTAA	29838	No
ACTCTTTA	210	184.765	217	191.942	26.8851	217	196.091	226	203.788	21.9863	TAAAGAGT	1351	No
ATTTCTAT	328	302.192	336	315.309	26.8799	337	313.512	346	327.527	24.3463	ATAGAAAT	51832	No
TAGAAGAA	352	326.145	358	340.606	26.8539	353	323.131	359	337.72	31.2085	TTCTTCTA	6180	No
TTCTCCTT	290	264.366	293	275.453	26.838	299	276.07	303	287.931	23.8573	AAGGAGAA	58391	No
TGTGTTAT	341	315.197	349	329.038	26.8312	350	326.264	359	341.042	24.5788	ATAACACA	12006	No
TGTTATTT	583	556.777	602	586.503	26.8308	609	574.716	627	607.387	35.287	AAATAACA	25270	No
ATTTAAAT	326	300.245	329	313.254	26.8296	332	305.013	335	318.527	28.147	ATTTAAAT	1047	Yes
CTTGGATT	184	159.041	184	165.061	26.8224	195	168.393	195	174.787	28.6061	AATCCAAG	61702	No
AATGTTAT	458	431.962	469	452.902	26.808	466	442.983	478	465.449	23.6053	ATAACATT	63463	No
AATTGATT	338	312.228	341	325.902	26.8079	350	325.687	354	340.43	25.1983	AATCAATT	4317	No
GGATTTGG	181	156.085	183	161.975	26.8055	192	163.586	194	169.76	30.7502	CCAAATCC	1952	No
GTTTCAAG	198	172.963	202	179.603	26.7677	207	179.604	211	186.517	29.3867	CTTGAAAC	1704	No
TCTTACAT	197	171.973	198	178.568	26.7662	214	189.124	215	196.487	26.4444	ATGTAAGA	4046	No
AGATTATA	225	199.765	228	207.641	26.7658	236	210.573	240	218.98	26.904	TATAATCT	4131	No
AAGAATAA	334	308.281	339	321.735	26.7637	339	313.902	345	327.939	26.0758	TTATTCTT	3113	No
GTTAGTTG	122	97.9757	124	101.454	26.7548	125	104.237	128	107.884	22.7064	CAACTAAC	8325	No
GAATCTTG	203	177.935	204	184.8	26.7533	222	190.147	224	197.558	34.3832	CAAGATTC	217	No
AGCTTTTT	455	429.022	464	449.771	26.7486	467	439.516	477	461.736	28.3259	AAAAAGCT	2100	No
TGATGGAA	175	150.228	176	155.863	26.7108	178	153.583	180	159.308	26.2629	TTCCATCA	59143	No
CTCAATTC	94	70.7593	94	73.1969	26.697	101	74.8254	101	77.3418	30.2963	GAATTGAG	838	No
ATACACAC	130	105.869	132	109.659	26.6936	132	107.132	134	110.895	27.5538	GTGTGTAT	403	No
GAAACAAG	178	153.215	182	158.98	26.6896	180	157.138	184	163.023	24.4493	CTTGTTTC	435	No
CTTCAATG	152	127.529	154	132.201	26.6817	159	134.032	162	138.907	27.1613	CATTGAAG	6116	No
CAAAGATT	256	230.678	260	240.05	26.6637	261	239.217	265	249.085	22.7463	AATCTTTG	52018	No
AAAAAACA	567	540.957	583	569.5	26.66	585	555.526	605	586.609	30.2429	TGTTTTTT	23	No
ATTGTGTC	146	121.636	146	126.064	26.6562	153	126.075	153	130.615	29.6145	GACACAAT	21307	No
TAACAAAT	200	175.045	201	181.779	26.6548	204	183.165	206	190.245	21.9776	ATTTGTTA	333	No
GTTTGACC	77	54.4788	77	56.3215	26.6415	78	56.5906	78	58.4459	25.0275	GGTCAAAC	57766	No
CTTCTATA	171	146.33	172	151.797	26.6414	184	155.862	185	161.69	30.5372	TATAGAAG	11534	No
TAAAGATC	153	128.55	154	133.264	26.6408	159	131.421	160	136.186	30.2889	GATCTTTA	2680	No
TGTAGTAT	159	134.476	159	139.438	26.6358	163	141.893	164	147.106	22.6042	ATACTACA	913	No
ATCAAAAT	378	352.306	383	368.286	26.6093	388	364.956	395	382.142	23.757	ATTTTGAT	120	No
TTGAATTT	546	520.038	566	547.048	26.5997	574	548.239	596	578.729	26.3572	AAATTCAA	6280	No
ATCTATTT	329	303.45	337	316.637	26.5963	341	317.841	351	332.113	23.983	AAATAGAT	8417	No
AATACTAA	147	122.683	148	127.155	26.5818	151	128.092	152	132.716	24.8442	TTAGTATT	2337	No
ATATTTAA	298	272.59	301	284.108	26.5588	313	282.796	318	295.034	31.7625	TTAAATAT	828	No
ATTGTTTA	356	330.409	362	345.114	26.5574	377	349.444	385	365.648	28.615	TAAACAAT	457	No
CATTCATG	129	104.999	132	108.755	26.556	131	108.799	135	112.63	24.3257	CATGAATG	64670	No
GAACAATG	131	106.963	131	110.797	26.5559	136	114.201	137	118.25	23.7585	CATTGTTC	443	No
TTTGGGTG	166	141.473	166	146.732	26.5399	173	146.856	173	152.285	28.3444	CACCCAAA	35921	No
GTTAAAAA	296	270.618	300	282.033	26.5363	309	283.37	316	295.641	26.7556	TTTTTAAC	2612	No
GTTTTCAA	323	297.536	328	310.397	26.524	323	303.239	328	316.65	20.3908	TTGAAAAC	11166	No
TACACAAT	123	99.1474	125	102.671	26.5159	128	108.846	131	112.678	20.748	ATTGTGTA	656	No
TTTTATAA	574	548.093	589	577.167	26.5101	584	557.845	601	589.118	26.7592	TTATAAAA	2506	No
TTATTGTC	198	173.19	200	179.84	26.508	209	182.553	213	189.604	28.2761	GACAATAA	12168	No
AAAAGTAA	309	283.606	315	295.711	26.4987	313	290.236	319	302.897	23.6339	TTACTTTT	250	No
ATCAAGAA	269	243.772	273	253.8	26.4901	276	254.967	283	265.672	21.8774	TTCTTGAT	256	No
AAAATGTA	481	455.234	492	477.718	26.4819	487	460.578	499	484.314	27.166	TACATTTT	628	No
GACAAAGA	155	130.696	158	135.501	26.4351	156	130.438	159	135.161	27.917	TCTTTGTC	1002	No
TGAATGTG	243	217.973	247	226.721	26.4118	249	224.918	253	234.047	25.3279	CACATTCA	57819	No
ATAAAGAA	349	323.564	351	337.878	26.4107	347	329.643	352	344.625	17.8065	TTCTTTAT	1717	No
TTAGGCTT	150	125.785	151	130.385	26.4087	157	132.858	159	137.684	26.2134	AAGCCTAA	19579	No
AATTGTTA	314	288.686	317	301.065	26.3926	334	301.163	339	314.452	34.566	TAACAATT	17187	No
CTGTAAAT	226	201.115	229	209.056	26.3642	233	207.962	236	216.24	26.4878	ATTTACAG	1396	No
TATGTTAT	409	383.47	415	401.332	26.3612	424	393.188	430	412.22	31.9884	ATAACATA	1958	No
AGTTCAAA	179	154.495	180	160.315	26.3537	185	160.574	187	166.612	26.1966	TTTGAACT	1291	No
TTATATTT	611	585.207	631	617.109	26.3528	622	594.534	642	628.881	28.091	AAATATAA	2549	No
ATTATGGT	211	186.237	214	193.483	26.3407	220	194.756	223	202.389	26.8134	ACCATAAT	28599	No
CTGCTTTT	246	221.021	251	229.918	26.3397	248	226.17	254	235.363	22.8517	AAAAGCAG	58820	No
ATGTTATG	312	286.743	320	299.017	26.3384	322	295.093	332	308.032	28.0975	CATAACAT	9889	No
GTAAATAC	98	74.9207	98	77.5137	26.3167	101	76.8318	101	79.4229	27.6236	GTATTTAC	8694	No
TAAAAAGC	154	129.811	154	134.578	26.3147	160	133.419	160	138.269	29.0683	GCTTTTTA	96	No
AAAGTTCA	174	149.585	175	155.193	26.3066	179	155.248	181	161.048	25.4825	TGAACTTT	2124	No
CAATTCTT	239	214.103	242	222.664	26.2916	253	223.69	256	232.757	31.1515	AAGAATTG	7591	No
CCTTTATA	115	91.498	115	94.7231	26.2907	118	95.9019	118	99.2208	24.4684	TATAAAGG	51732	No
TCTTGATT	357	331.661	361	346.438	26.2828	392	363.697	399	380.802	29.3772	AATCAAGA	7302	No
AGTTTGGG	134	110.136	134	114.097	26.2811	137	110.812	137	114.723	29.0643	CCCAAACT	22685	No
AAATCTTG	276	250.941	280	261.333	26.2705	283	263.179	287	274.329	20.5491	CAAGATTT	58516	No
AAAGTGAA	239	214.13	241	222.692	26.2609	246	221.868	248	230.842	25.3993	TTCACTTT	1367	No
ATCTCTCA	168	143.692	172	149.045	26.2576	173	158.76	177	164.716	14.8608	TGAGAGAT	162	No
CTAAATTC	108	84.6952	108	87.6583	26.2518	112	89.6256	112	92.7012	24.9601	GAATTTAG	3080	No
TCATTTCT	320	294.804	324	307.516	26.2429	340	316.302	346	330.482	24.5648	AGAAATGA	23776	No
TGGGTTTG	243	218.144	246	226.901	26.221	251	224.548	255	233.659	27.9521	CAAACCCA	5939	No
AGATGTAA	216	191.335	218	198.817	26.19	218	191.886	220	199.381	27.815	TTACATCT	8364	No
ATTGGTTA	173	148.697	174	154.267	26.1886	184	160.045	186	166.059	25.6646	TAACCAAT	13816	No
AAGCAAAC	160	135.845	165	140.865	26.186	162	141.945	168	147.161	21.4091	GTTTGCTT	8502	No
TGTGAAAC	175	150.685	176	156.34	26.1795	186	162.213	189	168.325	25.4517	GTTTCACA	9928	No
AATTCAAT	234	209.235	235	217.561	26.1765	241	215.864	242	224.535	26.5457	ATTGAATT	47357	No
AGAAACCA	173	148.711	175	154.281	26.1723	178	154.456	180	160.221	25.2531	TGGTTTCT	2932	No
TGTTGAAT	328	302.854	332	316.007	26.1627	345	320.234	350	334.648	25.7003	ATTCAACA	840	No
ATTGAATA	232	207.285	232	215.519	26.1329	240	216.931	240	225.656	24.2546	TATTCAAT	1427	No
AAATACAT	219	194.366	224	201.989	26.1329	226	201.106	232	209.047	26.3744	ATGTATTT	34279	No
GATATTTG	233	208.303	235	216.585	26.1061	243	216.934	245	225.659	27.5731	CAAATATC	47490	No
GCTCAAAG	70	48.212	71	49.8311	26.1022	72	48.7979	73	50.3801	28.0065	CTTTGAGC	12025	No
AAGTAGTT	156	131.981	157	136.839	26.0829	166	139.334	168	144.437	29.0684	AACTACTT	7220	No
TTGAAAGT	232	207.331	236	215.566	26.082	237	217.879	243	226.651	19.937	ACTTTCAA	26302	No
AATGTTAA	306	281.003	309	292.969	26.0772	312	291.081	318	303.79	21.6532	TTAACATT	7772	No
CATATTAC	96	73.1825	96	75.7105	26.0536	103	78.5376	103	81.1923	27.9286	GTAATATG	63266	No
TTTTTCGT	296	271.061	299	282.498	26.0526	300	279.663	303	291.725	21.0591	ACGAAAAA	4292	No
TATGAGAT	209	184.508	209	191.674	26.05	218	189.648	218	197.036	30.3729	ATCTCATA	5320	No
TAACAAGT	117	93.6522	118	96.961	26.0425	122	98.249	123	101.66	26.415	ACTTGTTA	2184	No
CTGGTTTG	195	170.637	198	177.172	26.0254	203	174.463	205	181.136	30.7533	CAAACCAG	18475	No
ATTTATCA	282	257.153	288	267.865	26.0103	287	267.31	295	278.686	20.3982	TGATAAAT	11312	No
GTCATTCG	39	20.0181	39	20.6687	26.0101	42	21.7214	42	22.3984	27.6936	CGAATGAC	26328	No
TCTCATCT	205	180.574	210	187.56	26.0084	214	187.925	221	195.231	27.8053	AGATGAGA	2551	No
ATCTGTTG	154	130.073	155	134.851	26.0042	163	139.275	164	144.375	25.6398	CAACAGAT	3061	No
TTAGGGAT	92	69.3537	92	71.7391	25.9964	97	74.5559	98	77.0623	25.5267	ATCCCTAA	58224	No
GTAACATT	247	222.327	249	231.288	25.994	254	229.556	257	238.923	25.7012	AATGTTAC	64140	No
TTTATAAA	534	508.639	545	534.829	25.9828	543	515.607	553	543.499	28.1076	TTTATAAA	1139	Yes
GATTAGTG	115	91.7468	116	94.9815	25.9784	116	94.8521	117	98.1301	23.3474	CACTAATC	2313	No
TATTTACT	282	257.19	286	267.904	25.9696	293	268.453	297	279.891	25.6368	AGTAAATA	63044	No
CCTTGTAG	76	54.0141	76	55.8401	25.9531	84	58.7577	84	60.69	30.0211	CTACAAGG	18541	No
TATCAACT	132	108.441	134	112.334	25.9502	137	115.324	139	119.419	23.596	AGTTGATA	5533	No
GAGTTTCG	84	61.6817	84	63.7851	25.9417	86	61.9713	86	64.0185	28.1801	CGAAACTC	1579	No
AAAATGAA	427	401.832	436	420.837	25.9404	439	413.102	449	433.479	26.6937	TTCATTTT	801	No
GATTGTGA	172	147.925	175	153.461	25.9356	178	155.282	181	161.083	24.3044	TCACAATC	5555	No
TTTGGGGG	142	118.303	144	122.595	25.9259	142	118.801	145	123.038	25.3301	CCCCCAAA	7202	No
TATAACAT	191	166.759	194	173.121	25.9231	203	177.855	207	184.686	26.8441	ATGTTATA	1575	No
AGCTTTAG	131	107.511	132	111.367	25.8865	134	114.028	136	118.07	21.627	CTAAAGCT	1746	No
AATGTTTA	375	349.99	378	365.834	25.8834	388	366.363	391	383.639	22.2641	TAAACATT	56001	No
AAAAAAGA	737	711.575	774	753.934	25.8735	736	706.335	770	750.825	30.2795	TCTTTTTT	33	No
TGTTGAAC	150	126.239	151	130.858	25.8689	159	133.725	160	138.587	27.5261	GTTCAACA	56821	No
ATTTTCTC	341	316.092	343	329.983	25.865	363	332.381	366	347.53	31.9883	GAGAAAAT	63969	No
GAAGTTTT	345	320.083	348	334.2	25.8622	358	331.011	363	346.076	28.061	AAAACTTC	41907	No
TCATCTTT	433	407.917	439	427.307	25.8391	454	429.454	461	450.964	25.2348	AAAGATGA	63537	No
ACTGAAAA	170	146.039	171	151.493	25.8277	172	153.849	175	159.587	19.1816	TTTTCAGT	30801	No
CCTCTGTT	213	188.678	221	196.037	25.826	229	202.903	238	210.932	27.7076	AACAGAGG	2759	No
TACAAACT	151	127.264	152	131.925	25.8236	152	130.315	154	135.033	23.3967	AGTTTGTA	286	No
CTGATTTT	275	250.354	280	260.717	25.8208	300	274.886	309	286.681	26.2277	AAAATCAG	2830	No
TTTTACCC	112	88.9417	112	92.068	25.8179	119	92.9123	119	96.1148	29.4487	GGGTAAAA	4711	No
ATACTTGG	92	69.4918	92	71.8824	25.8134	96	72.1993	96	74.6186	27.3521	CCAAGTAT	55087	No
TGAAGTCT	133	109.54	135	113.477	25.8096	134	113.543	136	117.566	22.1978	AGACTTCA	7769	No
GTTCTTTA	216	191.678	217	199.176	25.8033	226	203.308	229	211.356	23.9142	TAAAGAAC	4513	No
TATATACA	473	447.894	485	469.886	25.7973	480	455.59	489	478.963	25.0525	TGTATATA	1711	No
TTGATGTT	485	459.881	506	482.679	25.7927	507	480.156	529	505.338	27.5804	AACATCAA	18576	No
AATTACTT	213	188.727	214	196.088	25.7705	224	199.794	225	207.671	25.6161	AAGTAATT	2009	No
AGTTAATA	154	130.274	154	135.061	25.766	160	134.288	160	139.175	28.0296	TATTAACT	2328	No
GTTAATAG	85	62.7815	86	64.925	25.7543	89	66.9586	90	69.186	25.326	CTATTAAC	6122	No
AAATTTTC	376	351.109	384	367.02	25.7527	386	361.524	395	378.49	25.2867	GAAAATTT	305	No
TTGATGAG	159	135.226	160	140.22	25.7512	170	147.267	172	152.714	24.4042	CTCATCAA	4565	No
TCAAGTGT	173	149.078	173	154.663	25.7465	183	155.717	183	161.538	29.544	ACACTTGA	3916	No
TGATATAA	242	217.585	244	226.314	25.7363	248	226.251	251	235.449	22.7621	TTATATCA	40970	No
TTAGATTC	203	178.829	206	185.736	25.735	209	189.413	212	196.789	20.5665	GAATCTAA	6274	No
GTAATATT	297	272.354	302	283.859	25.7293	302	278.669	310	290.676	24.2811	AATATTAC	60420	No
TTGTATTT	857	831.654	881	885.152	25.7282	868	840.247	892	898.434	28.2065	AAATACAA	55852	No
AGAACAAA	320	295.28	324	308.018	25.7267	322	298.547	328	311.685	24.3507	TTTGTTCT	112	No
CCAAAATC	138	114.541	138	118.68	25.712	147	120.93	147	125.255	28.6979	GATTTTGG	64754	No
ATTATACA	207	182.848	209	189.938	25.6811	217	191.281	221	198.747	27.3755	TGTATAAT	736	No
ATAGTTTA	211	186.827	212	194.099	25.6737	223	196.67	225	204.396	28.0182	TAAACTAT	7459	No
GGCAAAAA	109	86.1275	109	89.1455	25.6715	112	88.577	112	91.6124	26.2781	TTTTTGCC	6543	No
GAGCTTTG	148	124.441	151	128.985	25.6604	147	126.413	150	130.967	22.1789	CAAAGCTC	2811	No
ATGTAATA	443	418.076	454	438.116	25.6526	446	422.397	458	443.416	24.2503	TATTACAT	57955	No
TAGTTGGT	141	117.546	143	121.808	25.6516	147	122.296	149	126.678	27.0457	ACCAACTA	47907	No
ATATTTCT	369	344.229	370	359.735	25.6412	382	360.253	387	377.139	22.3905	AGAAATAT	13394	No
ATGATAAT	306	281.409	308	293.396	25.6353	311	287.25	313	299.74	24.7062	ATTATCAT	258	No
CTTGTTGA	210	185.869	212	193.098	25.6335	224	203.57	226	211.632	21.422	TCAACAAG	2919	No
TATCAAAT	310	285.398	314	297.6	25.6326	319	295.359	323	308.313	24.563	ATTTGATA	968	No
TATATGAT	448	423.121	459	443.486	25.5969	463	436.891	473	458.925	26.8739	ATCATATA	1643	No
AAAAAAGT	444	419.147	454	439.256	25.5757	452	428.417	464	449.855	24.2207	ACTTTTTT	311	No
GTTCAATG	133	109.743	137	113.689	25.5633	138	116.521	142	120.665	23.3472	CATTGAAC	4001	No
GTTGGTTG	146	122.551	151	127.017	25.5616	148	126.217	153	130.763	23.5624	CAACCAAC	23968	No
TCACATGT	143	119.593	146	123.938	25.5614	153	130.459	156	135.183	24.3848	ACATGTGA	10134	No
ATCTTCAA	238	213.768	240	222.312	25.5566	246	223.95	250	233.03	23.1015	TTGAAGAT	169	No
CTATTATG	119	96.0097	119	99.4105	25.5462	122	101.099	122	104.622	22.9262	CATAATAG	21372	No
TCAAATAT	278	253.609	279	264.138	25.5281	288	261.914	289	272.994	27.3443	ATATTTGA	596	No
CTGTAATC	122	98.9895	123	102.507	25.4989	122	102.356	123	105.929	21.4184	GATTACAG	12698	No
TCAGAAAT	157	133.47	159	138.391	25.4917	161	138.076	163	143.124	24.7297	ATTTCTGA	987	No
AAGTTAAA	297	272.582	302	284.1	25.4801	312	283.146	317	295.404	30.2767	TTTAACTT	3172	No
CTGGTGGA	67	45.8065	68	47.3406	25.4778	69	48.0189	70	49.5741	25.0134	TCCACCAG	8685	No
ATATGTTA	297	272.596	304	284.115	25.465	304	279.999	311	292.08	25.0015	TAACATAT	2361	No
AGGAAAAA	308	283.562	314	295.664	25.4623	323	292.275	330	305.051	32.2866	TTTTTCCT	664	No
GTTAATTA	250	225.805	255	234.936	25.4473	256	233.251	261	242.809	23.8242	TAATTAAC	5365	No
CTTTTAAC	171	147.36	175	152.871	25.4428	184	157.568	188	163.472	28.5342	GTTAAAAG	2921	No
CTTTTTAA	474	449.242	479	471.324	25.4284	492	461.064	499	484.836	31.9511	TTAAAAAG	1930	No
ATGTTCAA	225	200.959	228	208.892	25.4251	234	207.685	238	215.949	27.9155	TTGAACAT	9691	No
AACATGAA	199	175.148	201	181.887	25.4069	206	183.267	209	190.352	24.0876	TTCATGTT	38	No
TCATTGTA	269	244.768	273	254.846	25.3934	280	254.184	284	264.846	27.0853	TACAATGA	52543	No
TTAATGAA	285	260.718	287	271.614	25.3794	294	273.987	296	285.732	20.7265	TTCATTAA	60543	No
TCATGAAT	204	180.136	206	187.102	25.3793	215	189.556	217	196.939	27.0804	ATTCATGA	8354	No
AATTTAAT	363	338.505	372	353.677	25.3611	369	342.826	379	358.617	27.149	ATTAAATT	42691	No
ACAATACA	128	104.995	130	108.75	25.3595	136	109.511	138	113.37	29.4617	TGTATTGT	1665	No
CTTTGTGA	240	215.936	241	224.586	25.3573	248	226.271	249	235.469	22.7409	TCACAAAG	41425	No
AGAAGTAA	172	148.459	174	154.018	25.3157	176	152.484	181	158.161	25.2427	TTACTTCT	1764	No
AATTGTTT	562	537.252	569	565.522	25.3092	579	558.792	588	590.144	20.5688	AAACAATT	2335	No
TTAAAATG	280	255.809	283	266.451	25.3008	289	262.559	292	273.674	27.7303	CATTTTAA	64646	No
AAAATACT	185	161.354	187	167.476	25.2995	188	163.815	190	170	25.8884	AGTATTTT	62907	No
CATTTTAG	175	151.466	178	157.155	25.2742	187	161.29	190	167.361	27.658	CTAAAATG	5540	No
GATTTTGT	640	615.272	652	649.545	25.218	662	634.886	678	672.759	27.6845	ACAAAATC	35120	No
GCTGTAAA	99	76.7444	99	79.4059	25.2093	102	80.0267	102	82.7373	24.7464	TTTACAGC	22620	No
ATGATTAT	344	319.698	355	333.792	25.2036	350	327.538	356	342.393	23.2152	ATAATCAT	577	No
CTCTTGTC	146	122.863	147	127.342	25.19	154	128.12	155	132.745	28.3335	GACAAGAG	20488	No
AGTTGTAG	118	95.3283	119	98.7025	25.1762	125	102.44	126	106.016	24.88	CTACAACT	64030	No
ATCTTTGT	534	509.41	545	535.656	25.174	559	530.312	570	559.363	29.4499	ACAAAGAT	63114	No
TGTTGTAA	604	579.35	615	610.798	25.1669	606	581.495	617	614.735	25.0145	TTACAACA	50003	No
GTATTTGA	247	223.084	249	232.082	25.154	253	230.156	255	239.554	23.9419	TCAAATAC	26878	No
AAATTGTT	526	501.446	543	527.124	25.1451	541	518.008	559	546.087	23.4951	AACAATTT	1513	No
TTATAAGT	230	206.186	231	214.367	25.1393	239	216.694	241	225.407	23.4167	ACTTATAA	9799	No
GATTTGAG	218	194.261	222	201.879	25.1337	221	197.268	225	205.022	25.1053	CTCAAATC	988	No
AAAAATCT	325	300.815	327	313.856	25.1325	341	313.827	345	327.86	28.3172	AGATTTTT	56248	No
AAACCAAT	199	175.393	199	182.143	25.1293	206	183.195	206	190.277	24.1686	ATTGGTTT	64002	No
CACCAATC	64	43.2188	64	44.6619	25.1269	64	44.9958	64	46.4468	22.5481	GATTGGTG	14281	No
GAATATAC	99	76.8146	99	79.4787	25.1188	103	80.893	103	83.6362	24.885	GTATATTC	2898	No
AAACATAA	300	275.905	303	287.599	25.1177	314	289.282	318	301.888	25.7448	TTATGTTT	1547	No
AATAAGAG	204	180.373	206	187.349	25.1109	208	185.949	210	193.161	23.3092	CTCTTATT	58405	No
GCTTCTTT	342	317.792	346	331.779	25.1073	357	334.452	362	349.728	23.2916	AAAGAAGC	3706	No
CAGATTTC	118	95.3844	119	98.7608	25.1068	125	99.3428	126	102.797	28.7172	GAAATCTG	18667	No
TAATCGAT	90	68.1024	91	70.4415	25.0917	96	70.4188	97	72.7726	29.7493	ATCGATTA	9227	No
CATCTTTT	379	354.729	384	370.853	25.0834	398	370.022	404	387.534	29.0099	AAAAGATG	1855	No
TTGTATGC	152	128.878	153	133.607	25.0817	155	133.335	156	138.181	23.3368	GCATACAA	31722	No
TGAAGAAC	168	144.709	169	150.106	25.0727	173	153.304	174	159.018	20.9098	GTTCTTCA	669	No
TTTTATCC	170	146.714	171	152.198	25.0428	172	153.1	173	158.804	20.0218	GGATAAAA	43339	No
TTCTGAGT	150	126.938	152	131.585	25.0411	162	139.486	165	144.595	24.2407	ACTCAGAA	7408	No
AGTTGTTC	139	116.089	140	120.29	25.0367	142	123.62	143	128.057	19.6834	GAACAACT	17448	No
AGTTCTTA	155	131.881	156	136.735	25.036	166	140.389	167	145.537	27.8164	TAAGAACT	1551	No
AAAGAAAG	490	465.596	525	488.781	25.0327	492	466.104	523	490.244	26.6029	CTTTCTTT	56281	No
GTTTTTCA	326	301.905	332	315.006	25.0323	343	312.584	351	326.544	31.8495	TGAAAAAC	214	No
GAATGTAA	244	220.217	246	229.074	25.0236	252	226.622	254	235.839	26.7483	TTACATTC	4719	No
TTGTCTAT	252	228.18	255	237.428	25.0227	261	237.792	265	247.586	24.3058	ATAGACAA	23197	No
CTTTAGTC	101	78.8533	101	81.5943	25.0007	107	85.5556	107	88.4754	23.9318	GACTAAAG	55108	No
GATGATAA	228	204.328	232	212.42	24.9937	235	213.926	239	222.5	22.0797	TTATCATC	27586	No
CTTTGGTC	146	123.029	148	127.516	24.9926	153	125.055	155	129.552	30.858	GACCAAAG	24706	No
TCTACTAT	121	98.423	121	101.918	24.9884	125	102.774	125	106.364	24.4725	ATAGTAGA	2619	No
TAGAATGT	146	123.037	146	127.524	24.9834	158	132.464	158	137.273	27.8528	ACATTCTA	59918	No
TTAAATTT	493	468.654	512	492.048	24.9674	491	471.501	510	496.039	19.8972	AAATTTAA	723	No
GTTTCTCT	456	431.724	466	452.649	24.9456	472	447.727	484	470.533	24.9192	AGAGAAAC	7728	No
TAACATTA	193	169.607	195	176.096	24.9367	208	180.02	211	186.952	30.0502	TAATGTTA	61782	No
CTTTTACT	283	259.134	287	269.948	24.9327	301	274.351	305	286.116	27.9036	AGTAAAAG	7866	No
GATCTTAG	87	65.3304	89	67.5673	24.9213	94	68.0873	96	70.3558	30.3154	CTAAGATC	3474	No
TTCTGATT	326	302.009	329	315.116	24.9195	357	328.725	362	343.652	29.4572	AATCAGAA	5138	No
TGTAAAGT	211	187.498	217	194.802	24.917	218	193.699	224	201.281	25.7651	ACTTTACA	4390	No
AATTTAAA	349	324.954	357	339.347	24.9143	349	329.201	358	344.157	20.3826	TTTAAATT	508	No
TAAGACTT	167	143.86	171	149.222	24.9082	178	154.577	184	160.347	25.1137	AAGTCTTA	62046	No
TTAAGGAT	120	97.5126	121	100.972	24.9012	120	100.08	121	103.562	21.7832	ATCCTTAA	997	No
TAATCAGT	107	84.788	107	87.7547	24.8962	114	91.7766	115	94.9351	24.7199	ACTGATTA	7264	No
TAATAAAC	225	201.433	230	209.388	24.8947	234	210.099	240	218.482	25.2122	GTTTATTA	2729	No
TGTTTAAT	421	396.83	425	415.521	24.892	438	411.473	442	431.739	27.3643	ATTAAACA	2640	No
AAAACAGA	393	368.88	399	385.852	24.8917	400	372.385	406	390.05	28.6142	TCTGTTTT	64	No
AAACTATA	270	246.227	276	256.379	24.8855	279	255.294	286	266.016	24.7737	TATAGTTT	1804	No
ACATAAAA	260	236.275	265	245.925	24.8787	266	242.77	271	252.825	24.3074	TTTTATGT	1526	No
GATCTGAT	125	102.445	127	106.099	24.8731	136	114.395	143	118.452	23.5281	ATCAGATC	5010	No
TTGTGAAA	366	341.968	370	357.342	24.8568	387	360.833	391	377.756	27.0934	TTTCACAA	26203	No
TATGCAAT	171	147.867	174	153.4	24.8549	176	152.327	179	157.998	25.4235	ATTGCATA	6587	No
TGTGATCT	183	159.766	185	165.818	24.8469	188	167.643	190	174.002	21.546	AGATCACA	12234	No
ATATTCTT	374	349.969	378	365.812	24.8375	389	366.693	396	383.99	22.9723	AAGAATAT	6478	No
TTTCACTT	346	322.035	350	336.262	24.8355	359	334.101	363	349.355	25.8045	AAGTGAAA	951	No
ACTTGTCA	112	89.7258	114	92.8823	24.835	121	95.0166	123	98.301	29.2504	TGACAAGT	9454	No
ATTGATAT	300	276.166	304	287.874	24.8341	316	293.522	322	306.37	23.3178	ATATCAAT	24701	No
ATCAGTTT	317	293.119	318	305.739	24.8285	328	302.103	331	315.447	26.9767	AAACTGAT	48282	No
CAAGCTTG	98	76.0709	100	78.7071	24.8235	102	78.8084	104	81.4733	26.3112	CAAGCTTG	1279	Yes
TATTGTAT	420	395.906	424	414.539	24.8132	422	398.019	426	417.373	24.6895	ATACAATA	9461	No
GTTGTGAC	95	73.1707	95	75.6982	24.8028	97	75.2878	97	77.8214	24.5791	GTCACAAC	54600	No
GCTTTGAG	103	80.9748	104	83.7962	24.7809	105	82.6831	106	85.4939	25.0892	CTCAAAGC	6859	No
GTTATGTT	416	391.948	424	410.334	24.7754	427	402.797	437	422.473	24.9156	AACATAAC	2991	No
GAAATGAA	256	232.403	260	241.86	24.7562	265	241.281	269	251.257	24.8489	TTCATTTC	1887	No
ACTCTCTA	125	102.546	125	106.204	24.7506	128	113.457	128	117.476	15.4374	TAGAGAGT	4175	No
CATGTATT	238	214.494	239	223.074	24.7488	248	220.966	249	229.895	28.624	AATACATG	62619	No
AGATGTTT	322	298.181	328	311.077	24.7463	331	310.406	338	324.237	21.2621	AAACATCT	5308	No
AAAAAGGT	233	209.523	234	217.863	24.7457	243	223.504	244	232.561	20.323	ACCTTTTT	1457	No
GTACAGAG	76	54.8923	76	56.7498	24.7274	80	56.5957	80	58.4512	27.6875	CTCTGTAC	6321	No
TAAGGAAT	92	70.317	92	72.7382	24.7273	94	76.0953	95	78.6589	19.863	ATTCCTTA	17751	No
TTTGAACT	224	200.606	225	208.522	24.7084	243	219.413	245	228.263	24.8115	AGTTCAAA	1096	No
TCATGAGT	118	95.7135	118	99.1027	24.7004	120	100.205	120	103.693	21.633	ACTCATGA	12626	No
AGATTCAA	226	202.625	230	210.636	24.6747	235	214.998	239	223.626	20.9049	TTGAATCT	10175	No
TTTAGAGT	197	173.818	200	180.497	24.6632	201	178.749	205	185.621	23.5821	ACTCTAAA	732	No
CTTTGGAC	85	63.6006	85	65.7741	24.6524	90	66.9147	90	69.1405	26.6752	GTCCAAAG	4927	No
GTCCAGAA	56	36.0596	56	37.2537	24.65	59	37.3794	59	38.5716	26.9286	TTCTGGAC	10710	No
TGCTTTAT	210	186.743	210	194.012	24.6483	221	198.881	221	206.713	23.3058	ATAAAGCA	4068	No
TAAACTTT	333	309.243	338	322.751	24.647	342	324.36	348	339.023	18.1112	AAAGTTTA	35779	No
ATAAACAA	339	315.228	343	329.071	24.6469	356	331.488	362	346.582	25.3971	TTGTTTAT	3503	No
TTACTTGA	221	197.692	222	205.471	24.6313	229	204.436	230	212.54	25.9835	TCAAGTAA	7637	No
AGTCTTTA	164	141.131	167	146.376	24.6287	174	148.962	178	154.483	27.0336	TAAAGACT	445	No
TTTGTGGT	345	321.25	357	335.433	24.6067	354	334.136	366	349.392	20.4429	ACCACAAA	8147	No
CAAATCTT	305	281.368	309	293.353	24.5982	312	293.261	317	306.095	19.3249	AAGATTTG	220	No
GAGATTGG	127	104.645	130	108.387	24.5884	128	105.683	131	109.389	24.5225	CCAATCTC	48886	No
CTAGAGAT	107	85.0434	107	88.0199	24.5744	111	87.5046	111	90.4988	26.4001	ATCTCTAG	60815	No
CAAGTTTA	204	180.87	208	187.869	24.5497	207	184.322	211	191.456	24.0193	TAAACTTG	15184	No
AATCTTAA	237	213.679	242	222.219	24.5496	251	225.542	256	234.704	26.8431	TTAAGATT	318	No
AATAACAA	279	255.503	283	266.129	24.5462	286	258.421	290	269.312	29.0009	TTGTTATT	2104	No
TTGCATAA	137	114.531	143	118.669	24.5421	145	125.389	151	129.9	21.0698	TTATGCAA	2572	No
GTAAAACT	207	183.866	207	191.003	24.5317	220	194.461	220	202.08	27.1467	AGTTTTAC	5359	No
TTTCGTTT	486	462.084	501	485.031	24.5243	495	472.07	511	496.651	23.4777	AAACGAAA	4968	No
GAATATTG	149	126.395	151	131.02	24.5162	155	132.114	157	136.908	24.7623	CAATATTC	14546	No
TTATTCAC	149	126.4	151	131.025	24.5102	156	132.578	158	137.392	25.3783	GTGAATAA	64994	No
ACAGAACA	125	102.748	125	106.414	24.5043	133	108.814	133	112.645	26.694	TGTTCTGT	420	No
GGAATAAG	88	66.6165	89	68.9008	24.4979	92	69.2168	93	71.5266	26.1781	CTTATTCC	18352	No
ACAAGTCA	98	76.3267	99	78.9725	24.4945	101	80.2983	102	83.0191	23.1666	TGACTTGT	2793	No
GTTAATAC	87	65.6573	87	67.9062	24.487	89	68.8842	89	71.1818	22.8027	GTATTAAC	62380	No
TGTTCACT	147	124.454	148	128.999	24.4752	153	129.279	154	133.953	25.7748	AGTGAACA	21095	No
AGTTACTA	117	94.9176	117	98.2758	24.4722	117	96.3239	117	99.6593	22.7515	TAGTAACT	12891	No
AAGGAAAA	340	316.41	346	330.319	24.4485	351	324.284	356	338.942	27.7873	TTTTCCTT	399	No
TGATGTTA	240	216.761	240	225.451	24.4422	246	226.95	246	236.183	19.8281	TAACATCA	8101	No
ATTGTTCA	237	213.776	241	222.321	24.4419	246	223.965	250	233.046	23.085	TGAACAAT	9187	No
TACTTACT	139	116.588	144	120.81	24.4398	148	124.192	153	128.653	25.9567	AGTAAGTA	1774	No
CTTCATTC	144	121.527	146	125.951	24.4333	151	128.273	155	132.905	24.6308	GAATGAAG	4067	No
AGTTTGTG	288	264.575	290	275.672	24.4322	301	277.192	303	289.115	24.8025	CACAAACT	62331	No
ATGAAAAT	385	361.334	391	377.852	24.4247	403	379.877	410	398.029	23.8125	ATTTTCAT	1036	No
TCTCAATC	131	108.721	133	112.626	24.4195	136	112.892	138	116.888	25.3259	GATTGAGA	1450	No
ATACAAGT	155	132.414	157	137.291	24.4107	157	137.494	159	142.517	20.8288	ACTTGTAT	2525	No
ATTACATA	210	186.963	214	194.242	24.401	218	192.223	222	199.733	27.4334	TATGTAAT	498	No
GAAAAATA	318	294.528	321	307.224	24.3839	323	297.843	326	310.941	26.1904	TATTTTTC	365	No
CTATATAC	145	122.558	146	127.025	24.3816	151	131.225	153	135.982	21.1948	GTATATAG	326	No
TAATCATC	173	150.259	174	155.895	24.3814	180	157.56	181	163.463	23.9673	GATGATTA	37108	No
TGAGTTCT	162	139.366	166	144.535	24.3799	173	147.95	177	153.428	27.0596	AGAACTCA	8930	No
AAAGGTTC	106	84.2251	107	87.1702	24.3743	106	85.5679	107	88.4882	22.6976	GAACCTTT	5776	No
GTTTATCA	211	187.985	216	195.311	24.3696	221	196.728	226	204.456	25.7109	TGATAAAC	49684	No
AAGTGTAA	208	185.007	214	192.196	24.366	211	189.374	217	196.749	22.8159	TTACACTT	7207	No
TAAAAATT	365	341.435	370	356.778	24.3602	383	354.986	388	371.538	29.0914	AATTTTTA	655	No
GCATTTCC	66	45.65	66	47.1786	24.331	68	47.8379	68	49.3868	23.915	GGAAATGC	46744	No
ATCTCTAC	109	87.1945	110	90.2534	24.3295	111	89.5755	112	92.6492	23.8038	GTAGAGAT	17097	No
CCATTTGT	201	178.093	202	184.966	24.3205	208	184.677	209	191.828	24.7375	ACAAATGG	26754	No
TGATTGCT	136	113.73	136	117.836	24.3203	147	124.091	147	128.548	24.9044	AGCAATCA	5464	No
CATATATT	296	272.657	298	284.179	24.3144	311	294.465	313	307.367	16.991	AATATATG	764	No
CATGATTT	227	203.943	230	212.017	24.314	239	215.821	243	224.49	24.3814	AAATCATG	19655	No
TTGATTCT	451	427.344	454	447.983	24.299	477	452.203	481	475.331	25.4652	AGAATCAA	59742	No
CATATTCT	164	141.416	164	146.673	24.2984	175	151.595	175	157.232	25.1257	AGAATATG	8421	No
GCTTAAAG	94	72.5893	96	75.0951	24.2968	95	73.9173	97	76.4	23.8384	CTTTAAGC	1538	No
ATGTATCA	270	246.766	274	256.945	24.2951	280	254.405	285	265.079	26.8415	TGATACAT	8859	No
TTGTTCCT	267	243.798	269	253.827	24.2724	276	255.352	279	266.078	21.4607	AGGAACAA	8140	No
TCTAATTT	292	268.709	295	280.023	24.2722	301	276.414	305	288.294	25.648	AAATTAGA	16122	No
ATAAATTA	371	347.51	381	363.208	24.2667	372	350.426	382	366.691	22.2249	TAATTTAT	886	No
TAAAGAGT	180	157.31	181	163.254	24.2534	183	161.502	184	167.582	22.8695	ACTCTTTA	1041	No
TCAACTGT	105	83.3503	107	86.2621	24.2454	112	91.3033	114	94.4436	22.8829	ACAGTTGA	16451	No
TATTTTAC	279	255.788	283	266.429	24.235	284	259.783	288	270.748	25.312	GTAAAATA	2123	No
TCACAATT	150	127.624	151	132.3	24.2322	161	135.519	162	140.458	27.7389	AATTGTGA	15001	No
TATTATCA	254	230.895	256	240.277	24.2244	264	236.218	267	245.93	29.3556	TGATAATA	3741	No
AAAAACTT	394	370.511	399	387.581	24.2187	418	386.685	425	405.284	32.5504	AAGTTTTT	64859	No
TAGTTGTA	198	175.215	200	181.957	24.2066	210	182.419	212	189.463	29.5688	TACAACTA	47956	No
CTATTGTT	241	217.973	242	226.721	24.2025	243	223.398	245	232.45	20.4381	AACAATAG	18858	No
GTTTGGAT	261	237.888	263	247.619	24.2002	279	253.737	284	264.376	26.4804	ATCCAAAC	29057	No
ACTATAGT	98	76.5647	98	79.2194	24.1895	104	81.6431	104	84.4145	25.1715	ACTATAGT	1360	Yes
TTCTGAAT	225	202.066	228	210.051	24.1889	240	219.476	245	228.33	21.4546	ATTCAGAA	1918	No
GTTCTTGA	261	237.903	267	247.634	24.1841	271	252.919	279	263.513	18.7129	TCAAGAAC	1753	No
AACTCAAA	249	225.958	254	235.096	24.179	259	235.365	266	245.033	24.7834	TTTGAGTT	429	No
GCATTGTC	78	57.2114	78	59.1526	24.1765	82	60.5951	82	62.593	24.8054	GACAATGC	32177	No
CTTTCAAA	216	193.129	218	200.694	24.1746	225	201.317	228	209.268	25.0249	TTTGAAAG	7351	No
GATTTGTG	295	271.792	303	283.268	24.1718	312	287.715	321	300.232	25.2817	CACAAATC	21463	No
TTCACTTT	351	327.649	356	342.196	24.1636	367	340.837	373	356.505	27.1424	AAAGTGAA	1109	No
TAAAGGAT	110	88.3155	110	91.4176	24.1522	115	93.3992	116	96.6207	23.9256	ATCCTTTA	21938	No
ATAAATGA	269	245.906	273	256.041	24.1462	277	253.539	282	264.167	24.514	TCATTTAT	2930	No
TCTCTATC	177	154.429	180	160.247	24.1457	184	159.441	187	165.428	26.3604	GATAGAGA	693	No
CTTAATGC	61	41.0677	62	42.4356	24.1348	65	45.7101	66	47.1856	22.8844	GCATTAAG	8001	No
TTAACTGT	127	105.021	127	108.777	24.1338	129	109.947	129	113.823	20.6163	ACAGTTAA	17848	No
CAAGTTGT	166	143.541	167	148.888	24.1314	173	151.019	174	156.631	23.5088	ACAACTTG	2095	No
TCTCATTT	337	313.714	341	327.472	24.1296	357	334.369	361	349.639	23.3805	AAATGAGA	2485	No
TAATTATC	181	158.411	181	164.403	24.1281	189	167.309	189	173.653	23.0397	GATAATTA	60120	No
TATTGTTT	651	627.317	664	662.559	24.125	674	642.503	691	681.058	32.257	AAACAATA	5887	No
TACGAATT	83	62.0667	83	64.1841	24.1224	83	63.9691	83	66.0882	21.6166	AATTCGTA	4684	No
TTAATTTC	342	318.716	345	332.756	24.114	351	331.07	355	346.139	20.5182	GAAATTAA	52078	No
CCAATGTT	163	140.587	165	145.808	24.112	172	149.491	174	155.036	24.1239	AACATTGG	4771	No
ATACCAAA	182	159.417	182	165.454	24.1117	191	166.57	191	172.88	26.1397	TTTGGTAT	1722	No
GTCGTTTA	88	66.9106	88	69.2058	24.1102	88	67.6463	88	69.8988	23.1478	TAAACGAC	27965	No
ATAATTTA	366	342.682	377	358.097	24.0941	371	351.598	383	367.936	19.928	TAAATTAT	9560	No
TTCTTAAC	174	151.504	174	157.195	24.0891	179	158.262	180	164.197	22.0406	GTTAAGAA	50253	No
ATCCTTTT	305	281.84	309	293.851	24.0861	309	286.471	313	298.917	23.3927	AAAAGGAT	46371	No
AGTTTTGG	358	334.707	362	349.659	24.0855	367	347.568	372	363.654	19.9654	CCAAAACT	29750	No
AAAAAGGG	160	137.642	161	142.738	24.0832	161	137.951	162	142.994	24.876	CCCTTTTT	1690	No
ATGTTCTA	170	147.546	172	153.066	24.0816	179	154.57	181	160.34	26.2659	TAGAACAT	8983	No
ATATTTCA	255	232.031	257	241.47	24.0699	261	240.795	264	250.746	21.0298	TGAAATAT	4690	No
CTAATAAG	112	90.3416	113	93.5219	24.0689	117	93.3463	119	96.5657	26.4254	CTTATTAG	2242	No
GTAAGTAG	84	63.073	84	65.2272	24.068	90	69.6316	90	71.9565	23.0933	CTACTTAC	5307	No
TGGAAGAT	179	156.487	181	162.395	24.0597	180	158.853	182	164.814	22.4959	ATCTTCCA	6188	No
TCTCTTAT	345	321.766	350	335.978	24.0533	364	345.123	370	361.057	19.3845	ATAAGAGA	963	No
GTTTTTCG	134	111.983	135	116.018	24.0525	141	118.663	142	122.895	24.3186	CGAAAAAC	7768	No
AATAGAGT	116	94.2786	117	97.6118	24.051	123	99.6046	124	103.069	25.9501	ACTCTATT	1929	No
CAAACTCT	212	189.266	213	196.652	24.0475	222	196.93	223	204.668	26.6018	AGAGTTTG	48719	No
ATTTACAG	124	102.142	126	105.784	24.0464	132	110.471	135	114.369	23.502	CTGTAAAT	1094	No
AGTAAGAA	183	160.47	183	166.553	24.0423	190	165.752	190	172.025	25.9411	TTCTTACT	3848	No
GAGAGTTT	266	243.039	270	253.03	24.0125	271	246.953	275	257.229	25.1814	AAACTCTC	1989	No
TTCTACTT	290	266.962	298	278.184	24.005	301	277.691	308	289.642	24.2612	AAGTAGAA	4091	No
TGTGTTAC	181	158.522	182	164.519	24.0014	187	165.547	190	171.811	22.7864	GTAACACA	53825	No
TAGACAGT	63	43.0446	63	44.4817	23.9965	63	43.9099	63	45.3236	22.7427	ACTGTCTA	7430	No
TGGTTAAT	219	196.281	219	203.993	23.9863	230	206.36	232	214.558	24.9455	ATTAACCA	2632	No
TTGATCTG	186	163.505	189	169.723	23.9758	196	173.266	199	179.884	24.1639	CAGATCAA	12619	No
TGGATTGT	192	169.466	193	175.949	23.9697	200	177.525	201	184.341	23.8411	ACAATCCA	32878	No
GTTCTTAA	202	179.4	202	186.333	23.9668	214	189.377	214	196.752	26.1586	TTAAGAAC	16123	No
TACTTTAT	258	235.114	259	244.706	23.9653	266	242.816	268	252.874	24.2569	ATAAAGTA	7855	No
TGAAGTAT	129	107.129	130	110.97	23.9649	137	112.143	138	116.108	27.4281	ATACTTCA	224	No
GTAATAAC	130	108.12	131	112	23.9583	131	112.386	132	116.361	20.0771	GTTATTAC	47175	No
TCAGAAGT	90	68.9773	90	71.3488	23.9429	96	72.5018	96	74.9322	26.9508	ACTTCTGA	8013	No
TATTCTTC	265	242.117	269	252.061	23.9319	274	253.362	277	263.98	21.4567	GAAGAATA	57190	No
CATTTTGC	163	140.748	164	145.976	23.9256	181	154.306	184	160.064	28.8801	GCAAAATG	34818	No
GTTATAAT	270	247.114	272	257.311	23.9144	279	255.531	281	266.266	24.5153	ATTATAAC	44748	No
TATGCTTT	293	270.054	300	281.438	23.8946	297	280.401	307	292.505	17.0806	AAAGCATA	26522	No
GTTATTGA	204	181.459	206	188.485	23.8866	211	189.101	214	196.462	23.1212	TCAATAAC	61404	No
CTCATTAC	80	59.3525	81	61.3711	23.8826	83	63.9754	84	66.0947	21.6084	GTAATGAG	27451	No
AAACCAGA	181	158.632	181	164.634	23.8758	185	160.285	185	166.31	26.5296	TCTGGTTT	727	No
CACACAAC	73	52.6402	73	54.417	23.8695	74	56.5809	74	58.4359	19.8612	GTTGTGTG	44922	No
GTTCGTTC	56	36.5701	56	37.7819	23.8627	57	38.1245	57	39.3418	22.9251	GAACGAAC	6752	No
AAGTTGAA	245	222.271	250	231.229	23.8536	250	229.192	256	238.54	21.725	TTCAACTT	1786	No
AGTGAAAA	228	205.355	232	213.497	23.8496	233	208.04	238	216.321	26.401	TTTTCACT	41360	No
TGCTTTCT	270	247.181	273	257.381	23.8413	291	263.021	295	274.162	29.4174	AGAAAGCA	21102	No
CTAAAAGC	87	66.1493	87	68.4164	23.8374	90	68.8478	90	71.1441	24.112	GCTTTTAG	2206	No
TCAGTTTG	225	202.4	229	210.401	23.817	231	206.109	235	214.296	26.3365	CAAACTGA	56655	No
AATTCATT	298	275.111	302	286.762	23.8162	310	288.465	318	301.024	22.3195	AATGAATT	64170	No
AGAAGATA	242	219.321	247	228.135	23.813	247	221.36	252	230.309	27.0703	TATCTTCT	579	No
TGTGTGAT	283	260.169	288	271.037	23.8043	294	271.678	299	283.295	23.2144	ATCACACA	5141	No
TATTCAAT	212	189.487	213	196.883	23.8006	217	192.606	218	200.136	25.877	ATTGAATA	1121	No
GTTTCTGT	384	360.923	395	377.416	23.7999	411	384.939	423	403.423	26.9243	ACAGAAAC	3074	No
GAAAGCTA	109	87.6357	113	90.7116	23.7794	114	91.2108	118	94.3476	25.4248	TAGCTTTC	29954	No
TGCTTTGT	365	341.979	372	357.354	23.7786	384	357.264	391	373.96	27.7129	ACAAAGCA	21114	No
TACTCTTT	327	304.071	332	317.291	23.773	343	320.704	349	335.147	23.0532	AAAGAGTA	6597	No
AAGTTTGA	317	294.104	318	306.778	23.7647	325	303.836	326	317.281	21.885	TCAAACTT	3619	No
ATCATTTT	509	485.786	521	510.362	23.7601	542	510.2	557	537.671	32.7711	AAAATGAT	12472	No
TGCATTTG	220	197.496	223	205.266	23.74	234	213.33	238	221.875	21.6404	CAAATGCA	41877	No
TGAAATGA	236	213.426	237	221.954	23.7283	247	225.552	248	234.714	22.4368	TCATTTCA	58083	No
TCATTATC	167	144.889	172	150.294	23.7185	169	152.451	174	158.126	17.4166	GATAATGA	226	No
TCTTGTGT	391	367.989	401	384.906	23.716	409	383.492	421	401.881	26.3377	ACACAAGA	14655	No
AATTTACA	206	183.605	209	190.729	23.7088	212	188.289	215	195.612	25.1445	TGTAAATT	1022	No
TTTACAAT	255	232.378	258	241.834	23.6892	258	237.517	262	247.296	21.3421	ATTGTAAA	8903	No
GATCAAAC	138	116.234	140	120.441	23.688	143	120.745	145	125.063	24.19	GTTTGATC	2707	No
ATAATGTA	341	318.125	347	332.131	23.6789	349	328.426	355	343.334	21.2058	TACATTAT	12558	No
TTATTTGG	296	273.251	300	284.804	23.6708	314	285.043	320	297.408	30.38	CCAAATAA	1637	No
TTTCTCTA	373	350.069	377	365.917	23.6663	387	365.701	393	382.934	21.9081	TAGAGAAA	38219	No
CTCTACAC	54	34.8393	54	35.9914	23.6649	54	35.693	54	36.8286	22.3576	GTGTAGAG	23394	No
CTATGTTC	130	108.37	134	112.26	23.6582	133	111.923	137	115.88	22.9472	GAACATAG	3725	No
GAACAAGA	204	181.677	209	188.713	23.6412	206	182.194	211	189.228	25.2974	TCTTGTTC	592	No
TTTATTTT	1588	1564.53	1786	1712.17	23.6411	1591	1552.51	1787	1712.33	38.9587	AAAATAAA	7025	No
TGTGGGAT	101	79.9243	102	82.7059	23.6381	105	83.3311	106	86.1664	24.2695	ATCCCACA	49526	No
TTCTGATG	201	178.715	205	185.616	23.6195	204	188.962	210	196.317	15.6213	CATCAGAA	19566	No
GATTGAGA	146	124.198	147	128.733	23.6121	152	129.438	153	134.119	24.423	TCTCAATC	1327	No
ATATATTT	737	713.786	767	756.339	23.5874	756	728.417	792	775.049	28.0991	AAATATAT	641	No
ATCAAGTA	113	91.7145	118	94.948	23.5839	119	96.2476	124	99.58	25.2517	TACTTGAT	11162	No
AAGACAAG	161	139.082	168	144.239	23.5609	163	139.673	170	144.79	25.1753	CTTGTCTT	18849	No
TACAGAGA	152	130.175	154	134.958	23.56	156	132.729	158	137.549	25.2016	TCTCTGTA	273	No
GACTCTAG	46	27.5656	46	28.4695	23.5553	45	28.2041	45	29.0916	21.0238	CTAGAGTC	13878	No
GGTTTAAG	167	145.037	169	150.448	23.5481	171	149.034	175	154.558	23.511	CTTAAACC	549	No
ACCTTTTT	372	349.19	374	364.987	23.5395	378	361.602	381	378.574	16.7641	AAAAAGGT	1288	No
TTGTTAAT	439	416.088	448	436	23.5312	462	438.378	471	460.518	24.2468	ATTAACAA	1950	No
GAAAATCA	194	171.843	196	178.433	23.528	206	180.665	208	187.627	27.0338	TGATTTTC	20468	No
TGTATAGA	264	241.493	265	251.406	23.5243	270	247.023	271	257.303	24.0142	TCTATACA	61395	No
AGTTATGA	171	149.024	171	154.608	23.5217	177	154.133	177	159.883	24.4852	TCATAACT	10011	No
TTTTTATA	675	651.887	688	689.145	23.5182	672	653.266	686	692.795	19.0003	TATAAAAA	1660	No
ATCTTCTA	175	153	175	158.756	23.5107	182	164.869	183	171.102	17.9916	TAGAAGAT	49149	No
TGTAACAC	146	124.296	148	128.834	23.4976	150	128.027	152	132.648	23.7596	GTGTTACA	52744	No
GAATAATT	243	220.61	248	229.486	23.4898	249	228.415	254	237.724	21.4854	AATTATTC	52745	No
AAGAAACA	419	396.161	423	414.81	23.4849	427	405.099	431	424.93	22.4831	TGTTTCTT	613	No
TTAGAGAT	193	170.894	194	177.441	23.4776	199	178.925	202	185.805	21.1618	ATCTCTAA	30136	No
TCCAATTT	235	212.66	236	221.151	23.4744	240	217.902	242	226.676	23.1823	AAATTGGA	2731	No
TTATTTAG	252	229.598	254	238.916	23.4609	257	238.07	259	247.879	19.6631	CTAAATAA	57106	No
ATCCAAAT	188	165.95	193	172.277	23.4535	192	171.738	198	178.286	21.4123	ATTTGGAT	17185	No
ATCTCTTA	197	174.895	199	181.623	23.446	218	192.178	221	199.687	27.4834	TAAGAGAT	282	No
GGATATAT	173	151.082	175	156.754	23.4363	183	161.014	188	167.073	23.4228	ATATATCC	10867	No
CATTTACA	152	130.284	152	135.072	23.4323	167	142.489	168	147.728	26.5077	TGTAAATG	59192	No
TGTTTATC	281	258.532	286	269.315	23.4167	293	267.854	298	279.26	26.2913	GATAAACA	52129	No
GAGACTTG	139	117.454	141	121.711	23.4118	140	118.607	142	122.837	23.2154	CAAGTCTC	31525	No
GGTTTCTA	149	127.336	149	132	23.4107	155	134.268	155	139.153	22.2563	TAGAAACC	37239	No
TACAGTTT	230	207.746	230	216.001	23.4055	241	217.737	242	226.502	24.4641	AAACTGTA	9135	No
TGTTTAGT	323	300.425	325	313.445	23.4023	332	312.914	334	326.893	19.6567	ACTAAACA	11500	No
AATAATCA	258	235.632	260	245.25	23.3979	265	239.911	268	249.815	26.3578	TGATTATT	1499	No
CCAGAGAT	84	63.5801	84	65.7529	23.3953	89	66.4708	90	68.6805	25.9768	ATCTCTGG	6138	No
ACTTTTAT	361	338.35	362	353.514	23.3914	369	346.705	371	362.738	22.9966	ATAAAAGT	3823	No
AGGATTAA	94	73.2935	94	75.8256	23.3893	99	76.0772	99	78.6401	26.0738	TTAATCCT	4599	No
AGGATTTG	195	172.969	197	179.609	23.3783	203	178.983	204	185.866	25.561	CAAATCCT	25663	No
GATGGAGA	135	113.534	141	117.633	23.3778	134	111.71	137	115.658	24.3789	TCTCCATC	37365	No
TTGTGTAA	473	450.199	481	472.346	23.3688	477	453.944	485	477.198	23.6318	TTACACAA	3167	No
CAAATTCA	210	187.885	213	195.207	23.3679	215	195.074	218	202.722	20.9105	TGAATTTG	19827	No
ATATCTCA	131	109.599	131	113.539	23.3663	139	116.025	139	120.148	25.1135	TGAGATAT	2560	No
GAAAACAA	349	326.401	352	340.877	23.3639	359	335.814	363	351.173	23.9691	TTGTTTTC	24	No
TAATCTGT	159	137.28	159	142.361	23.3547	167	145.156	167	150.511	23.4104	ACAGATTA	2603	No
TATTTTTG	704	681.041	717	720.754	23.342	722	695.137	737	738.558	27.376	CAAAAATA	13547	No
GAAAAACC	118	96.8366	119	100.27	23.3238	119	99.1239	120	102.569	21.7476	GGTTTTTC	63629	No
ACATTTGT	345	322.451	351	336.702	23.3196	362	338.701	369	354.237	24.0828	ACAAATGT	4115	No
AATCCAAT	181	159.127	183	165.151	23.3118	188	166.702	190	173.019	22.6036	ATTGGATT	60595	No
AAATAACT	168	146.237	170	151.7	23.3076	178	156.088	182	161.926	23.3824	AGTTATTT	43309	No
TCTTGTAT	385	362.389	391	378.97	23.3024	393	372.045	400	389.688	21.5338	ATACAAGA	14307	No
CTCATTTC	134	112.615	134	116.676	23.2981	141	119.988	141	124.275	22.7527	GAAATGAG	2502	No
GAAATGTG	173	151.207	176	156.885	23.2934	180	158.353	184	164.292	23.0635	CACATTTC	35741	No
TGTATATT	466	443.281	473	464.967	23.2911	478	450.353	483	473.348	28.4783	AATATACA	20448	No
TGATTATT	394	371.396	401	388.519	23.2785	407	386.736	415	405.339	20.7858	AATAATCA	1479	No
TCTTGCAA	179	157.19	181	163.129	23.2576	186	165.694	188	171.965	21.5021	TTGCAAGA	10385	No
GATTCCTT	145	123.518	150	128.024	23.25	150	127.117	155	131.7	24.8297	AAGGAATC	19582	No
TGCTTAAT	163	141.338	164	146.592	23.2427	175	150.118	177	155.691	26.8383	ATTAAGCA	2469	No
GTTAACAA	122	100.838	123	104.429	23.2416	124	103.609	126	107.231	22.2778	TTGTTAAC	21683	No
AATTAAAA	372	349.474	383	365.288	23.2365	376	355.362	388	371.938	21.2259	TTTTAATT	2053	No
TGTTATCT	294	271.666	298	283.135	23.2281	307	283.429	312	295.703	24.5252	AGATAACA	6369	No
TTAGAATT	194	172.114	194	178.716	23.222	204	187.918	205	195.223	16.7513	AATTCTAA	4860	No
TAAAAGAC	136	114.655	137	118.798	23.2193	141	120.945	142	125.271	21.6328	GTCTTTTA	2563	No
AATAATTG	258	235.796	259	245.422	23.2185	267	242.649	269	252.698	25.5337	CAATTATT	1028	No
ATAGAATA	142	120.585	144	124.97	23.2136	146	125.775	148	130.302	21.77	TATTCTAT	2154	No
TAAGAATA	206	184.048	208	191.193	23.2115	214	192.301	216	199.815	22.8798	TATTCTTA	439	No
GAGATGTG	113	92.0248	115	95.2703	23.2022	116	94.7959	118	98.0717	23.4162	CACATCTC	10924	No
TTCAGATA	141	119.609	141	123.954	23.1992	151	129.702	152	134.394	22.9579	TATCTGAA	1748	No
AACAATTT	361	338.531	365	353.705	23.1982	371	349.056	376	365.235	22.6198	AAATTGTT	1226	No
GTCTTCTC	138	116.653	138	120.878	23.1906	146	126.26	146	130.807	21.2082	GAGAAGAC	11418	No
ATGCATAT	201	179.104	205	186.023	23.1827	206	185.218	209	192.394	21.907	ATATGCAT	5569	No
GTGTTATT	233	210.937	236	219.345	23.1786	239	217.164	243	225.9	22.8993	AATAACAC	958	No
TAGTCTAT	104	83.2231	104	86.13	23.1781	112	89.2453	112	92.3062	25.4364	ATAGACTA	4818	No
AATCTTCA	201	179.108	204	186.027	23.178	210	191.487	213	198.962	19.3804	TGAAGATT	2216	No
GACTTTAG	70	50.2744	70	51.9667	23.17	80	55.9777	80	57.8113	28.5659	CTAAAGTC	3437	No
TTGAGGAT	146	124.587	146	129.137	23.1557	147	124.8	147	129.286	24.0669	ATCCTCAA	9021	No
CTTATGTC	113	92.0692	113	95.3165	23.1477	117	96.6661	117	100.015	22.3366	GACATAAG	28901	No
AAATTTCC	153	131.521	154	136.36	23.1447	160	139.673	161	144.79	21.7388	GGAAATTT	28856	No
AACATTCA	150	128.559	152	133.274	23.1369	158	136.399	160	141.376	23.2274	TGAATGTT	10981	No
TAAATAAG	243	220.945	246	229.838	23.1208	249	225.822	253	234.997	24.3293	CTTATTTA	15387	No
TTTCTCAT	384	361.567	393	378.098	23.1153	411	383.953	421	402.372	27.978	ATGAGAAA	6085	No
TTTTATGT	727	704.25	748	745.967	23.1138	751	721.583	775	767.547	30.0089	ACATAAAA	1269	No
ACAAGTTT	319	296.704	323	309.52	23.1133	332	307.614	336	321.281	25.328	AAACTTGT	11652	No
TAATCATA	202	180.161	204	187.128	23.112	209	190.745	211	198.185	19.1014	TATGATTA	559	No
ATTCAATT	264	241.887	268	251.819	23.0946	275	252.331	281	262.894	23.6585	AATTGAAT	3322	No
TATTTGTA	530	507.413	542	533.516	23.0824	531	512.439	545	540.084	18.8935	TACAAATA	1639	No
ATTTGACA	145	123.662	146	128.174	23.081	151	133.812	153	138.678	18.2472	TGTCAAAT	1675	No
GTTGTGTA	243	221.002	245	229.898	23.0578	249	225.652	251	234.819	24.5163	TACACAAC	58554	No
GTTGGGTT	168	146.459	170	151.932	23.0528	173	150.049	175	155.619	24.6228	AACCCAAC	21877	No
TTAATATG	223	201.105	224	209.045	23.0459	227	205.861	228	214.035	22.1886	CATATTAA	61732	No
CATGTAAT	283	260.868	288	271.772	23.0452	289	267.876	294	279.283	21.9361	ATTACATG	63843	No
GTAAACTA	135	113.816	136	117.926	23.0432	139	118.452	140	122.675	22.2353	TAGTTTAC	11839	No
GGTGTTTT	250	228.005	253	237.244	23.0235	258	237.375	261	247.147	21.496	AAAACACC	36158	No
CTTTAAGC	78	58.0634	78	60.0353	23.0235	83	61.6559	83	63.6917	24.6736	GCTTAAAG	1346	No
ATATCTTA	184	162.364	184	168.531	23.0175	196	173.674	196	180.311	23.7027	TAAGATAT	802	No
ATTGATCA	197	175.282	198	182.027	23.0115	206	183.349	207	190.437	23.9962	TGATCAAT	5945	No
GAATATGA	173	151.454	175	157.143	23.0104	182	160.331	184	166.358	23.0716	TCATATTC	784	No
AACTTATA	204	182.244	204	189.306	23.0058	211	190.727	213	198.167	21.3137	TATAAGTT	2540	No
GTTCATGG	98	77.5097	99	80.2	22.9873	104	83.5205	105	86.3629	22.8071	CCATGAAC	16520	No
TATTCATA	230	208.135	231	216.409	22.9748	241	220.725	242	229.641	21.1792	TATGAATA	4022	No
CAAAAGTG	151	129.696	152	134.458	22.9653	155	135.039	157	139.957	21.3685	CACTTTTG	63738	No
ATTAATGA	217	195.21	217	202.873	22.9629	220	201.83	220	209.806	18.9647	TCATTAAT	9950	No
TTATGTTT	915	892.333	956	951.91	22.9521	936	913.586	981	979.992	22.6869	AAACATAA	1233	No
TGTCTATC	91	70.7308	91	73.1674	22.93	97	73.5928	97	76.0635	26.7879	GATAGACA	16590	No
TGTCATCT	145	123.793	147	128.31	22.9283	150	129.518	152	134.202	22.0227	AGATGACA	3661	No
GGTAAAAA	172	150.543	176	156.192	22.9179	194	167.806	199	174.173	28.1392	TTTTTACC	2253	No
TAAGAACT	134	112.943	134	117.017	22.9084	140	119.023	142	123.269	22.7258	AGTTCTTA	1244	No
GTATGAAA	188	166.441	189	172.789	22.8982	201	175.815	202	182.55	26.9089	TTTCATAC	41221	No
GTATTCAA	127	106.056	128	109.854	22.8878	130	107.692	132	111.478	24.4735	TTGAATAC	3605	No
TGATTTAG	208	186.328	209	193.578	22.8862	215	197.966	217	205.754	17.7463	CTAAATCA	52427	No
TTTCTTAC	321	298.915	327	311.852	22.881	340	317.291	348	331.53	23.5031	GTAAGAAA	6647	No
GGTTTCAG	124	103.114	124	106.795	22.8708	139	115.91	139	120.029	25.2503	CTGAAACC	53107	No
CTTTTGGC	146	124.835	149	129.396	22.8654	153	130.415	156	135.137	24.4369	GCCAAAAG	50437	No
TTTATTCA	363	340.848	366	356.156	22.8572	381	354.593	385	371.12	27.3667	TGAATAAA	272	No
CTCTTTGC	138	116.938	139	121.175	22.8536	142	123.309	143	127.733	20.0411	GCAAAGAG	4437	No
ATATGTGA	205	183.389	206	190.503	22.8374	216	192.693	221	200.226	24.6628	TCACATAT	11580	No
TTCAGAAT	170	148.635	171	154.202	22.8313	175	152.552	176	158.233	24.0236	ATTCTGAA	3313	No
ATCATTAA	190	168.496	194	174.936	22.8212	201	176.441	205	183.206	26.1941	TTAATGAT	62399	No
TATTAGAC	83	63.0515	84	65.2049	22.8158	85	63.6161	86	65.7224	24.6318	GTCTAATA	12576	No
TTTTATCT	541	518.661	553	545.572	22.8136	554	530.425	569	559.484	24.0913	AGATAAAA	2321	No
GAAGAGTG	120	99.2253	122	102.752	22.8119	119	100.014	121	103.494	20.6836	CACTCTTC	2633	No
GATAATAG	76	56.2984	76	58.2066	22.8051	84	59.6215	84	61.5846	28.7952	CTATTATC	4020	No
ATACTTAA	131	110.073	131	114.032	22.8011	136	114.972	136	119.053	22.843	TTAAGTAT	314	No
GAATTGTG	142	120.943	144	125.343	22.7921	148	125.931	150	130.464	23.8993	CACAATTC	5765	No
GCAAATAG	52	33.5474	52	34.6552	22.7907	52	36.1416	52	37.2923	18.9175	CTATTTGC	2017	No
TTCCTTAT	188	166.547	191	172.9	22.7785	195	176.455	198	183.22	19.4872	ATAAGGAA	3255	No
ACCAATTG	88	67.9402	88	70.2734	22.7663	93	72.2213	93	74.6414	23.5164	CAATTGGT	7745	No
GAAAAGGA	152	130.86	155	135.671	22.7629	153	133.697	155	138.558	20.6341	TCCTTTTC	1730	No
ACATATGT	217	195.391	222	203.062	22.7623	222	203.313	227	211.361	19.5209	ACATATGT	1573	Yes
TATTAAGT	153	131.85	154	136.702	22.7623	160	137.418	161	142.438	24.3432	ACTTAATA	3105	No
ATGTTATA	327	305.016	331	318.289	22.7578	337	316.76	341	330.968	20.8729	TATAACAT	1148	No
GTTTACAA	160	138.794	160	143.939	22.7494	168	144.436	168	149.76	25.3889	TTGTAAAC	223	No
CTTTACAT	186	164.587	187	170.853	22.749	193	171.314	195	177.842	23.0036	ATGTAAAG	54993	No
TTTATAAC	215	193.42	217	200.999	22.7409	225	203.906	229	211.984	22.1489	GTTATAAA	10065	No
CGAAACTC	50	31.7317	50	32.7773	22.7353	51	33.0086	51	34.0547	22.1879	GAGTTTCG	1144	No
GGAAATTA	120	99.2963	120	102.826	22.726	122	101.817	122	105.368	22.0633	TAATTTCC	19435	No
AAGCAATG	146	124.96	146	129.525	22.72	149	129.571	149	134.257	20.8178	CATTGCTT	10684	No
GAATAAAG	192	170.583	193	177.116	22.7088	193	174.712	194	181.397	19.2135	CTTTATTC	362	No
GAAAGACA	134	113.125	134	117.206	22.693	140	115.338	140	119.433	27.1285	TGTCTTTC	8840	No
CAAAAACA	368	345.993	374	361.602	22.6929	377	352.555	383	368.953	25.274	TGTTTTTG	52247	No
CAGAGTTT	190	168.619	191	175.064	22.6827	197	172.842	199	179.44	25.7727	AAACTCTG	10478	No
CATTGATG	171	149.758	173	155.374	22.6815	178	157.22	181	163.108	22.0964	CATCAATG	3519	No
CTCATTGC	61	42.059	61	43.4615	22.6798	64	45.245	64	46.7046	22.1946	GCAATGAG	29432	No
AATAGTTG	128	107.219	128	111.063	22.6765	135	112.632	136	116.617	24.4552	CAACTATT	10811	No
TTTATCTA	305	283.157	308	295.238	22.6649	310	291.32	314	304.042	19.2668	TAGATAAA	1966	No
CTATTCAC	64	44.9149	64	46.4176	22.6632	65	47.1853	65	48.7117	20.8198	GTGAATAG	3346	No
CACATTCT	148	126.988	148	131.638	22.662	150	130.086	151	134.794	21.3658	AGAATGTG	63920	No
CTTTCTCC	143	122.045	145	126.49	22.6593	150	127.466	152	132.064	24.4178	GGAGAAAG	10470	No
AAAGTAAT	243	221.368	244	230.281	22.6566	243	225.478	244	234.636	18.1855	ATTACTTT	51311	No
TGAGAAAA	349	327.07	363	341.584	22.6492	356	338.229	372	353.736	18.2301	TTTTCTCA	6521	No
TTCTCTAT	350	328.077	357	342.648	22.6399	359	338.322	367	353.835	21.2979	ATAGAGAA	18641	No
GGGAGATT	93	72.9057	93	75.4233	22.6392	90	73.2124	90	75.669	18.5801	AATCTCCC	55478	No
TGTATGAT	325	303.134	332	316.303	22.6362	334	317.311	342	331.551	17.1204	ATCATACA	4841	No
TATAATAG	149	128.002	150	132.694	22.633	155	134.018	156	138.893	22.5449	CTATTATA	60041	No
GATGAAAC	149	128.006	150	132.698	22.6288	152	133.722	153	138.584	19.4738	GTTTCATC	18424	No
GAGAAAAG	233	211.439	234	219.871	22.6247	236	214.571	237	223.177	22.4655	CTTTTCTC	931	No
ACTTCAAT	157	135.948	157	140.973	22.6035	160	140.707	160	145.869	20.5592	ATTGAAGT	20738	No
GTTGTTAC	193	171.674	196	178.256	22.5993	196	176.41	199	183.174	20.6393	GTAACAAC	2404	No
GTACATAA	159	137.938	162	143.047	22.5942	161	142.39	164	147.625	19.7758	TTATGTAC	64292	No
TTAATCAA	263	241.35	267	251.255	22.593	269	248.317	273	258.665	21.5217	TTGATTAA	4928	No
CTTCATGC	64	44.9878	65	46.4931	22.5594	65	46.732	66	48.2427	21.4473	GCATGAAG	13899	No
ATAGTCCA	47	29.0839	47	30.0393	22.5582	50	32.3568	51	33.3813	21.7599	TGGACTAT	19747	No
TCATTACT	155	134.007	155	138.95	22.5577	164	143.202	164	148.472	22.2403	AGTAATGA	1802	No
ACTTGGGA	92	71.9984	92	74.4822	22.5533	97	75.3898	97	77.9272	24.4478	TCCCAAGT	6845	No
ATTCTGTA	166	144.915	167	150.322	22.549	172	151.014	173	156.626	22.381	TACAGAAT	56892	No
CAAAATGT	288	266.314	294	277.501	22.5464	294	270.459	299	282.009	24.5368	ACATTTTG	1010	No
TTTACCTT	238	216.494	239	225.17	22.5405	242	224.019	244	233.102	18.6843	AAGGTAAA	59862	No
ATTTTCGA	144	123.14	147	127.63	22.5352	147	126.209	150	130.754	22.4162	TCGAAAAT	8679	No
TTTGGATT	596	573.89	616	604.917	22.5309	614	596.459	636	630.971	17.7962	AATCCAAA	36517	No
TTCAAAAT	351	329.181	357	343.816	22.5269	367	342.704	373	358.488	25.1373	ATTTTGAA	268	No
ATTACAAA	254	232.457	255	241.917	22.5118	263	241.529	264	251.519	22.3983	TTTGTAAT	59	No
AAAAATGT	544	521.958	556	549.108	22.5012	553	530.754	565	559.839	22.7061	ACATTTTT	64627	No
TGTTTACT	318	296.289	325	309.082	22.4877	328	306.571	336	320.177	22.1606	AGTAAACA	12209	No
GTATTTAA	170	148.943	172	154.523	22.4794	174	155.647	176	161.465	19.3945	TTAAATAC	55761	No
ATACTGTA	125	104.426	127	108.159	22.4793	131	109.913	133	113.788	22.9912	TACAGTAT	965	No
TTTGTCTG	283	261.391	288	272.322	22.4789	301	274.788	306	286.578	27.424	CAGACAAA	13915	No
CTGTACTG	46	28.2228	46	29.1489	22.4716	48	29.1784	48	30.098	23.893	CAGTACAG	8811	No
GATTGTTT	388	366.172	396	382.98	22.4662	414	389.154	425	407.917	25.6227	AAACAATC	14472	No
AACTTGAT	193	171.794	197	178.381	22.4645	205	180.596	209	187.555	25.9833	ATCAAGTT	35785	No
ATCTTTAG	206	184.724	209	191.9	22.4569	218	196.482	222	204.198	22.6556	CTAAAGAT	10912	No
TTTTGTAT	1046	1023.78	1083	1097.57	22.4554	1067	1038.9	1111	1120.53	28.4755	ATACAAAA	17108	No
GGAATCAA	134	113.327	135	117.417	22.4534	141	117.348	143	121.526	25.8901	TTGATTCC	7960	No
CCTTTTTT	614	591.963	638	624.39	22.4424	610	590.791	636	624.818	19.5183	AAAAAAGG	4923	No
GTTTATGC	138	117.291	141	121.542	22.4385	143	122.291	146	126.673	22.3713	GCATAAAC	58888	No
TTTTGGTA	449	427.118	464	447.743	22.433	466	451.696	482	474.787	14.5285	TACCAAAA	18618	No
TACAACAT	136	115.34	136	119.512	22.4085	144	120.742	144	125.059	25.3667	ATGTTGTA	101	No
ACACTCTT	140	119.297	142	123.63	22.4033	151	127.153	153	131.737	25.9556	AAGAGTGT	9097	No
TATAAAGT	205	183.781	210	190.914	22.399	209	190.386	214	197.808	19.4961	ACTTTATA	4776	No
TTTGGCAT	162	141.086	163	146.329	22.3929	170	154.367	171	160.128	16.3987	ATGCCAAA	60097	No
CCTCCATA	47	29.1866	47	30.1454	22.3927	50	32.5916	50	33.6239	21.3984	TATGGAGG	29938	No
GTTCAACG	38	21.0838	38	21.7699	22.3851	39	21.3808	39	22.0469	23.4417	CGTTGAAC	20722	No
CATCATTC	115	94.6684	115	98.0168	22.3735	120	99.764	120	103.234	22.1622	GAATGATG	33357	No
CCAAATAA	171	150.034	173	155.661	22.3676	173	152.257	175	157.924	22.0959	TTATTTGG	1442	No
TTCCATTT	320	298.398	324	311.306	22.3659	327	308.902	332	322.645	18.6176	AAATGGAA	19374	No
TACAAATA	214	192.764	215	200.312	22.365	225	202.119	226	210.11	24.1294	TATTTGTA	1530	No
AGTTTTAA	336	314.372	343	328.167	22.3554	348	324.458	356	339.126	24.3764	TTAAAACT	248	No
GTTTGTAG	214	192.779	217	200.328	22.348	218	202.503	223	210.512	16.0753	CTACAAAC	49589	No
CATTTTGA	317	295.426	321	308.171	22.3436	336	311.983	341	325.906	24.919	TCAAAATG	4974	No
ATCATATA	304	282.464	306	294.508	22.3368	312	291.857	314	304.61	20.8226	TATATGAT	1188	No
TTGTTACT	388	366.294	392	383.109	22.3367	402	381.013	407	399.239	21.5551	AGTAACAA	720	No
TAACCTTT	176	155.03	177	160.874	22.3284	181	163.262	183	169.422	18.6688	AAAGGTTA	2737	No
GAAAGCTG	90	70.226	91	72.6438	22.3282	90	72.6678	91	75.1044	19.252	CAGCTTTC	57299	No
AGGATTGA	103	82.9358	105	85.8318	22.3162	107	88.1391	111	91.1577	20.7486	TCAATCCT	11542	No
ACGATAAT	73	53.7741	73	55.5914	22.3138	74	54.126	74	55.8943	23.1435	ATTATCGT	35076	No
TTGTCTCT	379	357.332	389	373.61	22.3124	394	375.016	408	392.85	19.457	AGAGACAA	2652	No
TTTTCCAG	128	107.529	130	111.386	22.3066	136	116.478	138	120.62	21.0737	CTGGAAAA	10932	No
AATTATCT	223	201.801	226	209.774	22.275	234	212.891	237	221.414	22.1221	AGATAATT	10548	No
AGCATGCC	30	14.2797	30	14.7406	22.2708	31	16.1848	32	16.6851	20.1473	GGCATGCT	4725	No
CTAATTAA	170	149.143	170	154.731	22.2523	171	153.154	171	158.861	18.8473	TTAATTAG	610	No
CGAATTTT	129	108.578	130	112.477	22.2322	134	112.581	135	116.564	23.3388	AAAATTCG	3576	No
TAAGGTGT	80	60.5923	82	62.656	22.2287	80	60.3602	82	62.3497	22.5357	ACACCTTA	32394	No
CAGATTGT	127	106.619	127	110.439	22.2157	137	116.563	137	120.708	22.1325	ACAATCTG	25771	No
ATATCAAA	323	301.532	323	314.612	22.2149	332	310.423	333	324.255	22.3097	TTTGATAT	16522	No
AACTAAAG	168	147.192	170	152.697	22.2135	175	154.192	177	159.945	22.1523	CTTTAGTT	64727	No
TCTGAAGT	115	94.8013	116	98.1549	22.2121	127	104.052	128	107.692	25.3106	ACTTCAGA	1876	No
TATAAAAA	477	455.3	482	477.789	22.2086	481	464.284	488	488.29	17.0139	TTTTTATA	1462	No
GCTGTTTG	99	79.1084	99	81.859	22.2058	106	83.1145	106	85.9416	25.7813	CAAACAGC	13939	No
TTCTTGTA	498	476.295	506	500.214	22.1923	517	492.202	528	518.292	25.4125	TACAAGAA	5585	No
TGTTTGCA	192	171.043	194	177.597	22.1916	214	190.837	217	198.281	24.5155	TGCAAACA	32078	No
TTACTAAT	168	147.22	168	152.725	22.1826	173	155.597	173	161.413	18.3417	ATTAGTAA	22218	No
TGTATTGT	445	423.363	459	443.743	22.1811	453	428.555	467	450.002	25.1294	ACAATACA	1211	No
AAAACTTA	249	227.781	252	237.009	22.178	259	237.4	262	247.174	22.5537	TAAGTTTT	8210	No
GAGGTTGA	81	61.6027	82	63.7032	22.1732	78	61.9051	79	63.9499	18.0263	TCAACCTC	22657	No
ACTTGAGA	171	150.22	174	155.855	22.1549	170	150.711	175	156.309	20.4741	TCTCAAGT	2478	No
TCTATTAC	107	86.9969	107	90.0482	22.1444	112	90.9842	112	94.1122	23.275	GTAATAGA	63567	No
CAGTAAAA	120	99.7851	121	103.334	22.1368	126	104.829	128	108.5	23.1784	TTTTACTG	62306	No
AAAATATC	237	215.869	243	224.515	22.1334	241	222.06	247	231.044	19.7256	GATATTTT	1985	No
CTTTAAAC	134	113.599	134	117.7	22.1324	138	121.593	138	125.946	17.4674	GTTTAAAG	849	No
TTTTCCGG	116	95.8536	117	99.2483	22.1291	115	93.9739	116	97.2176	23.2203	CCGGAAAA	7028	No
CTTGTTGG	152	131.41	154	136.244	22.1253	163	140.441	165	145.592	24.2804	CCAACAAG	18120	No
TGTCAAAT	203	182.04	205	189.092	22.1234	209	189.835	211	197.232	20.1009	ATTTGACA	1531	No
CATTAAGC	58	39.6156	58	40.9329	22.1108	60	41.9868	60	43.3349	21.4194	GCTTAATG	909	No
CTCTCTGT	300	278.685	306	290.527	22.1102	312	290.215	316	302.874	22.5826	ACAGAGAG	2256	No
TTGGTATT	254	232.827	258	242.305	22.1078	269	246.45	276	256.7	23.5513	AATACCAA	5670	No
TACAAGTT	203	182.056	206	189.109	22.105	216	191.929	220	199.425	25.5214	AACTTGTA	938	No
TCATAAAT	222	200.973	222	208.906	22.0906	230	208.818	230	217.138	22.2219	ATTTATGA	594	No
TATGCATT	180	159.215	182	165.242	22.0867	192	171.59	195	178.131	21.5782	AATGCATA	5457	No
ATGTACTA	144	123.524	146	128.031	22.0861	146	125.317	148	129.825	22.303	TAGTACAT	56695	No
AATATGCA	130	109.69	131	113.633	22.0843	139	116.447	140	120.588	24.6079	TGCATATT	39374	No
ACAATATA	207	186.068	209	193.306	22.0677	212	193.976	216	201.571	18.8363	TATATTGT	674	No
ATCATGAT	158	137.405	162	142.491	22.0668	166	145.42	170	150.786	21.9722	ATCATGAT	1685	Yes
ACATTCAA	129	108.724	129	112.628	22.0594	132	112.902	132	116.898	20.6292	TTGAATGT	795	No
GAAGTTGA	170	149.314	174	154.91	22.0564	175	154.163	180	159.915	22.1852	TCAACTTC	46518	No
GACTAAAA	113	92.9678	113	96.25	22.0502	117	98.0493	117	101.452	20.6743	TTTTAGTC	64630	No
ACTACATT	132	111.695	132	115.719	22.0476	137	118.003	137	122.208	20.45	AATGTAGT	50690	No
CCCTTTTT	293	271.779	297	283.254	22.0291	294	272.682	299	284.355	22.1301	AAAAAGGG	1386	No
TAATGTGT	284	262.805	286	273.81	22.0275	292	273.785	297	285.518	18.8083	ACACATTA	8796	No
TCCTTCTT	280	258.827	284	269.626	22.0158	288	266.044	293	277.35	22.838	AAGAAGGA	56139	No
AAAACCAT	231	210.007	233	218.37	22.0093	236	219.3	239	228.144	17.3206	ATGGTTTT	252	No
TGTATGGA	133	112.718	135	116.783	22.006	137	117.323	140	121.5	21.2415	TCCATACA	3662	No
TTGGCATT	150	129.533	152	134.288	22.0054	158	140.126	160	145.263	18.9678	AATGCCAA	15096	No
GTTTTGTG	456	434.53	467	455.639	21.9916	472	451.629	482	474.716	20.8235	CACAAAAC	3441	No
CTAGATTT	150	129.545	152	134.301	21.9909	148	132.961	150	137.791	15.8587	AAATCTAG	7843	No
AGAGAAAG	303	281.794	313	293.802	21.9842	291	273.627	298	285.351	17.9136	CTTTCTCT	39901	No
TGGTCTTT	229	208.04	232	216.31	21.982	240	217.943	244	226.718	23.1377	AAAGACCA	37757	No
CGGCTTTA	46	28.5279	46	29.4644	21.9768	44	29.8061	44	30.7463	17.137	TAAAGCCG	13324	No
TAAAAACC	147	126.597	148	131.231	21.9649	161	136.051	163	141.013	27.108	GGTTTTTA	83	No
TTCATAAT	285	263.864	287	274.924	21.9609	300	278.267	304	290.251	22.56	ATTATGAA	4868	No
CTTTGCTT	350	328.725	364	343.334	21.9488	354	338.124	366	353.625	16.243	AAGCAAAG	4021	No
CTTGAAAC	163	142.472	165	147.774	21.9408	167	148.926	169	154.446	19.1292	GTTTCAAG	1052	No
CTTGATTT	317	295.803	324	308.569	21.939	336	317.378	343	331.623	19.1575	AAATCAAG	64522	No
GTTCTTCC	100	80.3039	100	83.0998	21.9352	101	83.5878	101	86.4329	19.1115	GGAAGAAC	3005	No
TGTAACAT	329	307.784	340	321.211	21.931	336	312.768	347	326.739	24.0739	ATGTTACA	5254	No
ACAATTTA	184	163.328	184	169.538	21.9282	188	169.463	188	175.905	19.5161	TAAATTGT	2765	No
AGATCATC	141	120.692	144	125.082	21.928	142	126.018	145	130.556	16.9546	GATGATCT	26705	No
TTGTTGTC	361	339.739	364	354.983	21.9125	367	342.372	369	358.135	25.4934	GACAACAA	10491	No
TGTATATA	632	610.475	658	644.364	21.9	629	608.007	651	643.514	21.3516	TATATACA	1164	No
TCCAACAT	95	75.443	95	78.0556	21.8975	101	79.2443	101	81.9255	24.5011	ATGTTGGA	2877	No
GAAGACTA	94	74.4704	94	77.0465	21.892	96	76.0271	96	78.5881	22.3929	TAGTCTTC	9207	No
TGATAAAA	281	259.941	284	270.797	21.8902	299	273.819	303	285.555	26.3049	TTTTATCA	62977	No
GTTATGAG	117	97.0381	118	100.479	21.8872	120	99.8387	121	103.312	22.0723	CTCATAAC	44625	No
GCTTGCTT	136	115.786	142	119.975	21.8841	144	124.438	151	128.909	21.0251	AAGCAAGC	11698	No
TTCTTTAT	565	543.534	581	572.269	21.8839	589	570.991	606	603.351	18.2903	ATAAAGAA	1091	No
GCAACCAA	76	56.9853	76	58.9182	21.8835	77	58.3406	77	60.258	21.368	TTGGTTGC	44795	No
ATGACATT	163	142.522	163	147.826	21.8832	175	152.842	175	158.535	23.6914	AATGTCAT	64448	No
TTTTGGGT	455	433.638	462	454.688	21.8798	468	442.606	476	465.046	26.1085	ACCCAAAA	58322	No
CTAAAAAC	116	96.0626	117	99.4655	21.8764	128	105.591	129	109.293	24.6344	GTTTTTAG	366	No
TTTGGTAT	360	338.776	365	353.964	21.8751	384	361.275	391	378.226	23.4253	ATACCAAA	1380	No
TTCAATGT	298	276.909	302	288.656	21.875	311	283.86	316	296.158	28.3982	ACATTGAA	4828	No
AAAGTATA	180	159.406	182	165.443	21.8699	189	166.358	191	172.659	24.1168	TATACTTT	2835	No
TGTAGTGT	165	144.522	167	149.911	21.8649	173	152.236	175	157.902	22.1195	ACACTACA	30110	No
TCTCTCCC	104	84.2854	106	87.2329	21.859	104	84.8433	106	87.736	21.1728	GGGAGAGA	5690	No
GTGTACAT	159	138.582	162	143.718	21.8531	160	141.798	164	147.007	19.3227	ATGTACAC	905	No
GGTTGCTC	48	30.4464	49	31.4481	21.8512	50	32.2589	51	33.2802	21.9114	GAGCAACC	20469	No
TATTACTA	184	163.4	185	169.612	21.8475	185	166.224	188	172.519	19.7986	TAGTAATA	2299	No
TCCTTTTC	211	190.259	214	197.691	21.8323	219	199.215	222	207.064	20.7363	GAAAAGGA	1572	No
TTCTTATA	376	354.791	379	370.919	21.8302	406	378.226	409	396.27	28.7695	TATAAGAA	4344	No
TGATTAAT	268	247.039	269	257.232	21.8266	280	262.03	283	273.117	18.5723	ATTAATCA	4163	No
CAGAGAAT	148	127.718	150	132.398	21.8134	153	134.684	155	139.587	19.509	ATTCTCTG	4066	No
TAACGTTT	139	118.813	139	123.126	21.812	146	126.04	146	130.578	21.4634	AAACGTTA	4403	No
GAATGGGA	58	39.8269	58	41.1516	21.8023	62	42.1029	62	43.455	23.9951	TCCCATTC	32932	No
AGAAGCAA	229	208.205	232	216.483	21.8002	232	208.252	235	216.544	25.0535	TTGCTTCT	27422	No
GTGTTTAG	159	138.629	160	143.767	21.7992	159	142.636	160	147.882	17.2685	CTAAACAC	7226	No
CTGTTTCT	400	378.806	417	396.381	21.7765	419	402.704	440	422.374	16.621	AGAAACAG	3934	No
CAGTTAAA	105	85.3394	105	88.3272	21.769	110	91.489	112	94.6365	20.2687	TTTAACTG	2257	No
TAGTCTTA	118	98.1339	119	101.618	21.7535	124	107.631	126	111.414	17.5554	TAAGACTA	20076	No
AGAAAAGA	429	407.8	457	427.183	21.7418	433	407.179	459	427.152	26.6228	TCTTTTCT	192	No
GTGAAATA	174	153.572	175	159.353	21.7299	185	161.559	186	167.642	25.0649	TATTTCAC	12834	No
CACTTCAC	57	38.9341	57	40.2277	21.7273	61	42.2158	61	43.5717	22.4528	GTGAAGTG	552	No
GTAAAATC	183	162.521	183	168.695	21.718	185	167.255	185	173.596	18.655	GATTTTAC	64629	No
CACAAACC	69	50.3694	69	52.0651	21.7159	71	52.7234	72	54.4425	21.131	GGTTTGTG	166	No
CTAAAGCT	104	84.4069	106	87.359	21.7091	107	87.3732	109	90.3624	21.6825	AGCTTTAG	1149	No
TCAATATC	140	119.891	140	124.249	21.7077	143	123.358	143	127.784	21.1287	GATATTGA	25716	No
TATCTGAA	152	131.777	153	136.627	21.7007	159	137.954	160	142.997	22.5758	TTCAGATA	1512	No
GTGATTGT	220	199.344	222	207.2	21.6911	231	210.254	233	218.645	21.738	ACAATCAC	8349	No
AATTTTTT	779	757.613	804	804.104	21.6858	794	762.923	824	812.995	31.7015	AAAAAATT	8964	No
TATGATGC	100	80.5096	100	83.3134	21.6793	107	88.5235	107	91.5568	20.283	GCATCATA	10897	No
ATGCAATA	145	124.867	149	129.429	21.675	151	129.156	155	133.825	23.5953	TATTGCAT	60706	No
TCAAGAAC	169	148.66	170	154.228	21.6719	178	156.033	179	161.868	23.445	GTTCTTGA	1362	No
TCTGAAAC	179	158.593	181	164.594	21.6667	190	171.528	192	178.065	19.4329	GTTTCAGA	6533	No
CTAAAACC	98	78.5618	98	81.2918	21.6661	102	83.5681	102	86.4124	20.3297	GGTTTTAG	787	No
TACTCATT	128	108.069	128	111.948	21.6648	137	115.586	137	119.691	23.2858	AATGAGTA	4608	No
GGTTTGCT	145	124.88	146	129.443	21.6597	151	128.195	152	132.824	24.7226	AGCAAACC	22946	No
AACATTAT	272	251.181	276	261.585	21.6591	284	265.58	288	276.86	19.045	ATAATGTT	64579	No
ATATCTTG	172	151.65	174	157.347	21.6578	184	160.836	186	166.886	24.7571	CAAGATAT	6013	No
CACAAAGG	69	50.4365	69	52.1346	21.624	72	52.9009	72	54.6262	22.1937	CCTTTGTG	4553	No
TTCCATAA	149	128.872	150	133.6	21.624	154	137.443	156	142.464	17.517	TTATGGAA	23774	No
ATTGTAGA	182	161.615	184	167.749	21.6195	189	169.896	191	176.358	20.1401	TCTACAAT	3716	No
ACTAAAAA	209	188.462	209	195.811	21.618	218	198.81	218	206.639	20.0876	TTTTTAGT	48	No
TTACTTCT	254	233.284	257	242.786	21.6093	271	251.716	274	262.246	20.005	AGAAGTAA	1213	No
ACCTTTGA	110	90.386	110	93.5681	21.603	115	95.0564	115	98.3423	21.9031	TCAAAGGT	22848	No
ATGAAACA	242	221.342	246	230.254	21.5937	254	231.712	259	241.19	23.3269	TGTTTCAT	16261	No
AGAGATTG	230	209.391	232	217.725	21.5919	236	215.486	238	224.138	21.4607	CAATCTCT	5110	No
AAAACTAT	313	292.156	317	304.723	21.571	334	306.754	339	320.37	28.4218	ATAGTTTT	1976	No
ATTTGGGA	159	138.831	160	143.978	21.5678	159	140.839	160	146.006	19.2846	TCCCAAAT	31858	No
ATTGTATT	445	423.948	456	444.367	21.5662	448	428.169	458	449.589	20.2837	AATACAAT	32449	No
ATTCTCCA	121	101.258	121	104.865	21.5529	123	103.133	123	106.736	21.6688	TGGAGAAT	1969	No
AAGATTGT	316	295.171	321	307.902	21.5473	324	303.252	330	316.663	21.4421	ACAATCTT	4226	No
TTTCCCTT	265	244.306	268	254.36	21.5469	270	254.031	276	264.686	16.4602	AAGGGAAA	23388	No
AGTAAGTA	102	82.5775	105	85.4598	21.546	112	89.3576	115	92.4229	25.2955	TACTTACT	1323	No
TGCAATTT	227	206.448	228	214.641	21.5428	235	214.948	236	223.574	20.9592	AAATTGCA	10966	No
GCTTTAGA	115	95.3625	116	98.738	21.5334	121	99.5697	122	103.032	23.5869	TCTAAAGC	6875	No
TATTAATT	373	352.079	377	368.047	21.5302	370	351.57	374	367.907	18.905	AATTAATA	2090	No
ATTGCTGA	86	66.98	86	69.2777	21.496	91	72.1314	92	74.5482	21.1457	TCAGCAAT	20382	No
ATTTCGTA	102	82.6199	102	85.5038	21.4937	104	85.7338	105	88.6604	20.087	TACGAAAT	2069	No
ACATCATA	102	82.6325	102	85.5169	21.4781	103	87.3839	103	90.3735	16.9351	TATGATGT	234	No
ATTCTAAA	163	142.88	163	148.199	21.4745	172	152.201	172	157.866	21.0339	TTTAGAAT	425	No
GTAGAGTT	125	105.275	125	109.041	21.4673	129	111.309	129	115.24	19.0281	AACTCTAC	62195	No
TCATACAA	126	106.267	126	110.074	21.4607	137	114.882	138	118.959	24.1224	TTGTATGA	99	No
CTCTTGGA	98	78.729	99	81.4654	21.4576	105	83.837	106	86.6915	23.634	TCCAAGAG	62230	No
CTTCATGA	136	116.151	138	120.356	21.4556	137	121.965	140	126.333	15.9256	TCATGAAG	63684	No
TTCAACTT	246	225.454	250	234.567	21.4554	253	232.069	257	241.566	21.8476	AAGTTGAA	1419	No
AATAAGAA	393	372.13	400	389.298	21.4451	400	377.522	408	395.52	23.1343	TTCTTATT	125	No
GGCTTTGG	98	78.7391	100	81.4758	21.4451	102	81.4363	104	84.2	22.9654	CCAAAGCC	4773	No
GTGACTTG	97	77.7638	99	80.4637	21.4404	99	80.7991	101	83.5387	20.1123	CAAGTCAC	17276	No
AACTAGAA	126	106.306	128	110.114	21.415	131	110.787	133	114.698	21.9539	TTCTAGTT	219	No
CAAAGTAG	95	75.8307	97	78.4578	21.4105	96	77.1514	98	79.7543	20.9836	CTACTTTG	61405	No
TTGGAAAC	175	154.848	176	160.684	21.41	180	162.603	181	168.733	18.2962	GTTTCCAA	64611	No
GTAGTTAG	68	49.6348	68	51.3044	21.4074	72	53.9912	72	55.7548	20.7248	CTAACTAC	19089	No
CTTTTCCT	211	190.643	217	198.093	21.407	218	203.41	227	211.464	15.1009	AGGAAAAG	12973	No
CATTAGTC	68	49.6366	70	51.3063	21.405	72	53.2262	74	54.963	21.7522	GACTAATG	6911	No
ATACATAC	171	150.884	183	156.548	21.4014	175	154.725	187	160.502	21.5484	GTATGTAT	8252	No
CGTAAATC	40	23.4278	40	24.1923	21.3982	40	23.9962	40	24.7466	20.4394	GATTTACG	36850	No
TCAAACGT	63	44.8575	63	46.3581	21.3976	63	45.4531	63	46.9198	20.5666	ACGTTTGA	3428	No
CTATATCT	140	120.163	140	124.531	21.3914	152	129.325	154	134.001	24.556	AGATATAG	11935	No
TAGTATAT	219	198.622	225	206.444	21.3897	225	206.059	231	214.242	19.7862	ATATACTA	21770	No
TTTTGGAA	427	406.137	440	425.415	21.3897	441	416.041	456	436.62	25.693	TTCCAAAA	4867	No
AGTAATGA	142	122.146	142	126.595	21.387	153	130.082	153	134.79	24.8275	TCATTACT	1607	No
ATGATTGT	278	257.417	280	268.142	21.3852	291	268.244	293	279.671	23.6951	ACAATCAT	50812	No
TATAGTTT	454	433.111	467	454.127	21.3849	477	453.599	494	476.828	23.9949	AAACTATA	1268	No
TATCATCT	217	196.635	218	204.365	21.3846	227	211.557	229	220.013	15.9932	AGATGATA	504	No
CAAGAGAC	77	58.3299	79	60.3114	21.3822	80	59.7543	82	61.7221	23.3428	GTCTCTTG	961	No
ATTTCAAA	317	296.324	321	309.119	21.3807	336	312.645	342	326.608	24.2064	TTTGAAAT	805	No
TAAAACGT	101	81.7309	101	84.581	21.3805	107	86.9929	107	89.9676	22.1492	ACGTTTTA	2746	No
AGACAAGA	165	144.949	171	150.357	21.3782	167	145.646	173	151.022	22.8482	TCTTGTCT	4445	No
TTTGGTCT	398	377.188	407	394.664	21.3762	409	384.372	418	402.819	25.4003	AGACCAAA	53754	No
GAGAGAAA	296	275.382	299	287.048	21.3717	288	271.395	292	282.996	17.1028	TTTCTCTC	50627	No
ACTAAATA	143	123.152	145	127.643	21.3679	153	130.137	155	134.847	24.763	TATTTAGT	20639	No
TATATCTA	223	202.627	226	210.639	21.3645	227	207.414	231	215.664	20.4835	TAGATATA	819	No
CATTTTAC	165	144.962	166	150.37	21.3634	173	151.646	175	157.286	22.7918	GTAAAATG	63425	No
CTCAAGTC	78	59.3169	79	61.3342	21.3576	85	62.499	86	64.5651	26.1376	GACTTGAG	742	No
TTATACAA	241	220.562	244	229.436	21.3567	252	232.156	257	241.657	20.6694	TTGTATAA	288	No
GGTATCAA	70	51.6009	70	53.3406	21.3469	76	55.9668	76	57.8	23.2541	TTGATACC	19713	No
GTGTCAAG	70	51.6094	71	53.3493	21.3354	71	53.4059	72	55.1489	20.2179	CTTGACAC	2924	No
AATTAGTT	260	239.517	264	249.33	21.3346	271	247.651	276	257.964	24.4167	AACTAATT	7969	No
TATTAATC	175	154.924	176	160.763	21.3244	177	159.805	179	165.808	18.0891	GATTAATA	10984	No
GTGGAGGA	82	63.2281	87	65.388	21.3175	83	64.1741	88	66.3006	21.351	TCCTCCAC	17841	No
TTCCATCT	140	120.243	141	124.615	21.2977	144	124.584	145	129.061	20.8563	AGATGGAA	17027	No
ATCTCAAA	206	185.767	209	192.991	21.2971	216	191.687	219	199.172	25.7932	TTTGAGAT	588	No
TACTTAAA	180	159.918	181	165.977	21.2933	189	169.395	190	175.834	20.6985	TTTAAGTA	63948	No
GAAACTGA	164	144.036	164	149.405	21.2873	172	152.454	172	158.13	20.7486	TCAGTTTC	62479	No
GATGCATT	106	86.7243	109	89.7652	21.2748	111	93.8109	114	97.0483	18.6757	AATGCATC	3497	No
CCTTATTT	154	134.14	156	139.088	21.2628	160	144.072	162	149.38	16.7777	AAATAAGG	2243	No
TAAATGCT	121	101.503	121	105.12	21.2598	128	105.715	128	109.422	24.484	AGCATTTA	20560	No
TGTAGTTT	374	353.348	384	369.39	21.2445	395	368.93	405	386.372	26.9697	AAACTACA	7257	No
GTTCATCA	132	112.379	132	116.43	21.2424	145	121.022	145	125.351	26.2108	TGATGAAC	5196	No
GCATTTGC	80	61.3452	81	63.4363	21.2408	84	65.7122	85	67.8943	20.6248	GCAAATGC	5708	No
GTAAGATC	97	77.9247	97	80.6306	21.2399	97	81.4813	97	84.2467	16.9107	GATCTTAC	53323	No
TACCATTT	199	178.862	202	185.769	21.2317	206	184.089	209	191.213	23.1658	AAATGGTA	5563	No
AACTGAAA	199	178.868	199	185.775	21.2251	209	191.454	210	198.928	18.3269	TTTCAGTT	1903	No
ACAAATAC	122	102.521	123	106.178	21.2221	128	109.477	129	113.335	20.0079	GTATTTGT	40015	No
ATTTGGTG	233	212.722	237	221.216	21.2151	237	223.004	243	232.036	14.4261	CACCAAAT	61680	No
GAAATATT	282	261.563	283	272.504	21.215	292	271.776	293	283.398	20.9586	AATATTTC	4464	No
AGGGTCTT	65	46.9118	65	48.4848	21.1977	67	49.6815	67	51.2944	20.0371	AAGACCCT	15883	No
TTAGCTAT	118	98.5987	119	102.101	21.1959	123	106.955	124	110.711	17.1926	ATAGCTAA	9867	No
TATTCTGT	158	138.168	159	143.287	21.1918	166	144.251	167	149.567	23.3116	ACAGAATA	8570	No
TGTGAGAT	184	163.984	186	170.223	21.1908	194	172.677	196	179.267	22.5887	ATCTCACA	19652	No
ACATTCTT	275	254.605	275	265.186	21.1904	284	263.782	284	274.965	20.9736	AAGAATGT	7015	No
CTCTGTAT	213	192.832	216	200.384	21.1873	221	198	225	205.789	24.2873	ATACAGAG	63399	No
AATTCCTA	82	63.3293	82	65.4928	21.1865	87	67.4348	87	69.6795	22.163	TAGGAATT	6252	No
TATAATTC	194	173.934	195	180.619	21.1808	200	180.399	201	187.349	20.6294	GAATTATA	33223	No
ATTTAGAG	155	135.204	157	140.197	21.1796	159	140.216	161	145.357	19.9895	CTCTAAAT	5366	No
TCGAGAAA	105	85.8325	106	88.8392	21.1641	108	87.9582	110	90.9698	22.169	TTTCTCGA	55514	No
CCAAAAGA	177	157.052	178	162.985	21.164	183	164.912	184	171.146	19.0461	TCTTTTGG	2245	No
TCTTGTAC	191	170.969	193	177.52	21.1611	195	173.112	197	179.723	23.2165	GTACAAGA	15842	No
TTCAGTAT	143	123.332	143	127.83	21.1591	149	130.624	150	135.355	19.6113	ATACTGAA	6725	No
GTCACGTG	33	17.3808	33	17.9439	21.1577	35	18.3679	35	18.9375	22.5661	CACGTGAC	4476	No
TTTATTGG	238	217.759	244	226.497	21.1534	244	228.911	250	238.244	15.5763	CCAATAAA	2007	No
TCCAAGTT	155	135.234	155	140.229	21.145	161	143.219	161	148.49	18.8415	AACTTGGA	9880	No
ACATCTAT	117	97.663	118	101.129	21.1362	121	102.281	122	105.851	20.3359	ATAGATGT	23605	No
AAAAGATG	279	258.646	284	269.435	21.1347	289	267.838	295	279.243	21.9765	CATCTTTT	1238	No
GATGGTTG	102	82.9138	103	85.8089	21.1315	104	87.3659	105	90.3548	18.1258	CAACCATC	28605	No
CTGTTGTG	136	116.429	137	120.645	21.1303	142	123.926	143	128.376	19.3319	CACAACAG	5213	No
GTGTCTTG	127	107.536	127	111.392	21.1283	129	114.014	129	118.056	15.9302	CAAGACAC	5703	No
AGGTCTTG	85	66.2939	85	68.5663	21.127	92	71.7226	92	74.1243	22.9064	CAAGACCT	45513	No
TACTCTCT	225	204.839	228	212.956	21.122	239	216.307	243	225.001	23.8435	AGAGAGTA	3981	No
ATTTGTGA	315	294.576	321	307.275	21.1161	334	312.048	340	325.976	22.7065	TCACAAAT	26433	No
ACATGAAA	201	180.978	201	187.982	21.0908	213	190.695	213	198.132	23.5618	TTTCATGT	138	No
TGATCACT	112	92.7778	114	96.0526	21.0886	116	97.0426	117	100.406	20.699	AGTGATCA	2032	No
AATAGATT	200	179.986	202	186.945	21.0873	210	190.558	212	197.989	20.402	AATCTATT	361	No
GGTTATTG	135	115.479	135	119.656	21.0854	139	119.482	139	123.748	21.0318	CAATAACC	33964	No
TATTCTCT	248	227.802	252	237.032	21.0675	257	240.822	263	250.775	16.7097	AGAGAATA	58544	No
TTGAGGGT	78	59.538	78	61.5634	21.0673	77	59.8389	77	61.8097	19.4155	ACCCTCAA	16517	No
TCCGTTTT	130	110.552	130	114.53	21.066	131	111.562	131	115.504	21.0408	AAAACGGA	54518	No
GAATTTTA	284	263.697	286	274.749	21.0649	297	273.714	300	285.444	24.2497	TAAAATTC	64101	No
AGCTTGAC	53	35.6217	53	36.8008	21.0588	57	39.1799	57	40.4328	21.3685	GTCAAGCT	9590	No
AAGATTAC	125	105.624	125	109.405	21.0533	127	108.455	127	112.271	20.0477	GTAATCTT	139	No
AAACTTCA	206	185.987	208	193.221	21.0531	213	194.412	217	202.028	19.4493	TGAAGTTT	1959	No
CTCTATGT	181	161.128	182	167.24	21.0498	187	169.606	188	176.055	18.2572	ACATAGAG	35575	No
AGTAGATG	92	73.1862	92	75.7143	21.0479	94	76.5263	94	79.1059	19.3321	CATCTACT	49098	No
AGAACCAA	154	134.333	154	139.289	21.0416	158	137.58	159	142.607	21.8654	TTGGTTCT	27194	No
ACTTCAGA	90	71.2424	90	73.698	21.0349	93	74.7523	93	77.266	20.313	TCTGAAGT	1659	No
TTGTGTTG	487	466.417	500	489.659	21.0306	502	481.706	515	507.004	20.7153	CAACACAA	3762	No
CAAAATAC	103	83.9777	103	86.9134	21.0304	105	86.8943	105	89.8652	19.8731	GTATTTTG	142	No
CAATTGTG	131	111.575	131	115.594	21.0253	134	116.601	134	120.749	18.6365	CACAATTG	8256	No
TCATGTAA	315	294.665	323	307.369	21.0205	325	304.899	333	318.406	20.7499	TTACATGA	62191	No
GTGTACTT	124	104.666	124	108.408	21.019	127	107.214	127	110.981	21.5083	AAGTACAC	57950	No
AGTGTTAA	141	121.475	145	125.897	21.0158	147	126.139	151	130.681	22.4982	TTAACACT	53853	No
ATTAGTAT	198	178.062	199	184.933	21.0148	209	187.622	210	194.913	22.5523	ATACTAAT	11080	No
TGGTTTTT	664	643.314	683	679.864	21.0147	688	669.678	716	710.713	18.5701	AAAAACCA	7416	No
GATGAATC	155	135.357	156	140.357	21.0043	161	142.64	163	147.886	19.4935	GATTCATC	5268	No
TTCAAACT	210	190.014	213	197.434	21.0022	223	200.564	227	208.479	23.6462	AGTTTGAA	319	No
TTCATTTC	340	319.64	349	333.731	20.9956	356	336.206	366	351.589	20.3655	GAAATGAA	1284	No
TTGGTGGT	173	153.25	175	159.016	20.9716	181	158.24	183	164.174	24.3232	ACCACCAA	59023	No
GAATTAGA	122	102.734	123	106.399	20.9695	129	110.076	132	113.958	20.4648	TCTAATTC	53451	No
CTTTGATG	240	219.929	244	228.773	20.9599	256	232.953	263	242.495	24.1515	CATCAAAG	60080	No
TAGATTAT	219	199.028	220	206.87	20.9418	232	211.082	233	219.515	21.9216	ATAATCTA	3244	No
GATTCTGA	157	137.396	161	142.482	20.941	169	150.479	173	156.068	19.6162	TCAGAATC	18200	No
TAATCTCT	281	260.838	282	271.74	20.922	297	278.97	298	290.993	18.6005	AGAGATTA	18064	No
AAAGATGT	250	229.931	255	239.266	20.9203	257	240.31	263	250.236	17.2564	ACATCTTT	64125	No
AAATGTGA	287	266.826	289	278.041	20.9182	292	270.52	295	282.073	22.3111	TCACATTT	11856	No
TAACTCGT	59	41.3904	59	42.7695	20.9149	63	42.6779	63	44.0496	24.5356	ACGAGTTA	17925	No
CATGGTGG	55	37.6103	68	38.858	20.903	55	38.9688	68	40.2146	18.9515	CCACCATG	29320	No
TCCAAATT	197	177.174	199	184.005	20.8961	204	183.438	206	190.531	21.6732	AATTTGGA	4159	No
AAAAGAAG	498	477.553	507	501.558	20.8786	494	471.099	502	495.608	23.4488	CTTCTTTT	235	No
GTAATGAT	225	205.064	229	213.191	20.8756	236	213.96	241	222.536	23.1378	ATCATTAC	52693	No
AGTCAATA	98	79.2041	98	81.9583	20.8681	101	80.6227	101	83.3557	22.7594	TATTGACT	2424	No
GTAAACAG	80	61.6377	80	63.7394	20.8603	84	64.7611	84	66.9089	21.8493	CTGTTTAC	62413	No
TTTCAGTT	415	394.67	426	413.226	20.8449	428	408.271	441	428.318	20.1985	AACTGAAA	1834	No
TATGATTT	497	476.592	513	500.531	20.8389	522	498.655	539	525.237	23.883	AAATCATA	10186	No
GAGAATGA	150	130.547	152	135.345	20.835	155	135.381	157	140.314	20.9762	TCATTCTC	5422	No
TATCTCAT	153	133.532	155	138.455	20.8233	158	142.271	161	147.5	16.5686	ATGAGATA	2025	No
GAATAAAA	452	431.652	459	452.572	20.8205	452	435.153	459	457.064	17.1694	TTTTATTC	63679	No
TTGTTTGG	467	446.638	472	468.547	20.8195	483	461.876	492	485.707	21.5998	CCAAACAA	64521	No
GGTGAAAA	149	129.571	152	134.328	20.8184	151	132.807	154	137.63	19.3861	TTTTCACC	3536	No
TTGGATTG	238	218.068	240	226.82	20.8168	247	228.507	249	237.82	19.2217	CAATCCAA	12934	No
GTATTATT	338	317.812	348	331.8	20.8163	342	320.601	352	335.038	22.0977	AATAATAC	7719	No
GTTGTTCA	185	165.314	185	171.611	20.8146	189	170.312	189	176.793	19.6779	TGAACAAC	16152	No
TTTCGATA	116	96.9514	118	100.389	20.8081	118	100.752	120	104.262	18.6465	TATCGAAA	54917	No
GTGGAAAG	77	58.7666	77	60.764	20.8078	79	61.5057	79	63.5362	19.7751	CTTTCCAC	14814	No
GATTGAAG	140	120.665	144	125.054	20.8077	147	127.51	151	132.109	20.9093	CTTCAATC	3293	No
CAATTTAT	233	213.099	234	221.611	20.8026	235	219.392	237	228.241	16.1506	ATAAATTG	476	No
TCTAGTTT	287	266.945	288	278.166	20.7899	302	282.024	303	294.218	20.6675	AAACTAGA	4870	No
ATTCAGAA	153	133.567	155	138.492	20.7822	153	134.817	155	139.726	19.3574	TTCTGAAT	1361	No
CTTGATCC	76	57.833	76	59.7966	20.7612	82	65.0113	83	67.1681	19.037	GGATCAAG	35638	No
CAAGTATT	138	118.728	139	123.037	20.7578	142	124.513	144	128.987	18.6614	AATACTTG	15105	No
AATTTCTA	229	209.155	229	217.478	20.7576	242	218.424	242	227.224	24.805	TAGAAATT	2199	No
TATTTGGT	331	310.881	335	324.48	20.7566	346	326.436	351	341.224	20.1386	ACCAAATA	11873	No
CGTTTATG	110	91.0851	110	94.2942	20.7554	112	95.7863	112	99.1007	17.5144	CATAAACG	58771	No
ACACATAC	87	68.5373	87	70.8925	20.7521	85	68.0813	85	70.3496	18.8657	GTATGTGT	486	No
GTATTTAG	105	86.1704	106	89.19	20.7515	111	90.8298	112	93.9518	22.2602	CTAAATAC	2664	No
AACAATGG	134	114.781	136	118.93	20.7451	139	120.824	142	125.145	19.4796	CCATTGTT	294	No
TAATGAGT	130	110.845	131	114.834	20.7227	135	117.742	136	121.935	18.4656	ACTCATTA	14509	No
ATTTCAAT	348	327.883	355	342.443	20.7222	359	337.201	366	352.646	22.4885	ATTGAAAT	21435	No
ACTCTATT	141	121.729	143	126.161	20.7222	146	125.972	148	130.507	21.5419	AATAGAGT	1394	No
TTAAAAAG	297	276.986	299	288.737	20.7204	304	286.476	308	298.923	18.049	CTTTTTAA	1204	No
ACTTTGAT	283	263.022	287	274.038	20.7182	297	279.699	303	291.762	17.8258	ATCAAAGT	62404	No
CTTTCATC	144	124.709	144	129.264	20.7121	147	132.018	148	136.807	15.802	GATGAAAG	63807	No
ATTGTCCA	85	66.623	87	68.9076	20.7061	90	70.9435	92	73.3166	21.4133	TGGACAAT	12878	No
AGCAGAAG	126	106.906	129	110.738	20.7059	126	105.844	129	109.556	21.9637	CTTCTGCT	18230	No
TTTTGACT	305	285	311	297.18	20.6856	311	293.324	317	306.161	18.1982	AGTCAAAA	3407	No
AAATGGCA	80	61.7746	80	63.8814	20.6827	82	65.4806	82	67.6544	18.4472	TGCCATTT	32051	No
AATTATAA	288	268.048	293	279.326	20.6772	289	271.268	295	282.863	18.2989	TTATAATT	620	No
AATTTCGA	142	122.76	144	127.235	20.6747	144	126.262	146	130.809	18.9298	TCGAAATT	7111	No
TCTCCTGT	78	59.8399	78	61.8762	20.6729	81	63.6069	81	65.713	19.5799	ACAGGAGA	17405	No
ACTTCATA	120	101.02	120	104.618	20.6607	127	107.767	127	111.555	20.8557	TATGAAGT	1000	No
GATTGCTG	66	48.2657	66	49.8867	20.6536	70	52.7924	70	54.5139	19.749	CAGCAATC	24557	No
AATCTCAA	228	208.255	233	216.535	20.6529	237	217.108	242	225.842	20.7763	TTGAGATT	3144	No
TGCATTAT	146	126.743	147	131.383	20.6507	157	136.168	158	141.134	22.3504	ATAATGCA	3136	No
TTTGGGAT	250	230.18	250	239.527	20.6503	256	235.763	257	245.451	21.0818	ATCCCAAA	11424	No
GATCCATC	72	54.05	73	55.8773	20.6464	73	56.0583	74	57.8947	19.277	GATGGATC	2500	No
GACAACTA	58	40.6289	58	41.9815	20.6458	58	42.0099	58	43.3589	18.7071	TAGTTGTC	32277	No
AATATAGA	201	181.384	202	188.407	20.6399	207	187.267	209	194.541	20.7379	TCTATATT	40794	No
GTAATAGT	118	99.0665	119	102.587	20.6374	125	104.053	126	107.693	22.9265	ACTATTAC	58886	No
TTGTGTGG	183	163.484	184	169.701	20.6368	187	168.813	188	175.226	19.1332	CCACACAA	11570	No
ATTAACAA	168	148.608	170	154.173	20.6055	175	155.223	177	161.022	20.9866	TTGTTAAT	1458	No
AATTTGTC	217	197.343	219	205.105	20.6051	225	203.605	227	211.668	22.4816	GACAAATT	42341	No
CCAAATCC	84	65.7345	84	67.9863	20.5963	83	66.6615	83	68.8782	18.1946	GGATTTGG	1051	No
GTGAATGG	79	60.8713	80	62.9452	20.5942	84	63.0257	84	65.1108	24.131	CCATTCAC	3639	No
TCCAATCT	110	91.219	111	94.4332	20.5939	115	97.786	116	101.179	18.6473	AGATTGGA	15153	No
TTATTGGT	253	233.229	256	242.727	20.5864	265	245.718	268	255.929	20.0193	ACCAATAA	58488	No
GTGATGTA	158	138.7	159	143.841	20.5848	162	142.944	163	148.203	20.2732	TACATCAC	60544	No
AAGGTTTT	326	306.064	333	319.395	20.5715	332	315.128	339	329.238	17.3156	AAAACCTT	2392	No
ATAACATA	160	140.698	161	145.924	20.5698	172	149.679	173	155.232	23.908	TATGTTAT	1095	No
TGAAGTTT	359	339.009	362	354.21	20.5695	373	352.885	376	369.304	20.6781	AAACTTCA	1872	No
ACTTATCA	113	94.196	115	97.526	20.5671	120	103.785	123	107.414	17.4207	TGATAAGT	4869	No
CAAATAAT	244	224.287	246	233.344	20.5545	251	231.266	254	240.721	20.5529	ATTATTTG	183	No
TTCATTAT	338	318.067	347	332.07	20.545	351	333.135	362	348.33	18.3361	ATAATGAA	2676	No
AAAACAAA	795	774.724	853	822.794	20.5391	813	783.672	872	835.866	29.8697	TTTGTTTT	6	No
TTGTAAGT	280	260.201	280	271.071	20.5334	295	276.85	295	288.755	18.7323	ACTTACAA	63957	No
TGAGTAGT	92	73.5969	92	76.1404	20.533	95	77.0705	95	79.6705	19.8698	ACTACTCA	29119	No
TAGATAAA	184	164.571	185	170.836	20.5329	194	172.345	195	178.92	22.9616	TTTATCTA	1589	No
ATTATGAT	314	294.125	326	306.799	20.5321	328	308.945	339	322.69	19.6309	ATCATAAT	6982	No
AAATGTCA	171	151.655	173	157.352	20.53	174	154.851	175	160.633	20.2875	TGACATTT	8663	No
TGGAGAAT	138	118.926	141	123.244	20.5276	147	124.534	150	129.009	24.3806	ATTCTCCA	1771	No
TTCGATAT	109	90.2901	110	93.4685	20.5268	114	93.4343	115	96.6571	22.6792	ATATCGAA	49167	No
TGAATCTA	181	161.596	181	167.729	20.5253	189	169.523	189	175.969	20.555	TAGATTCA	46547	No
CTGAATTC	87	68.7212	87	71.0832	20.519	91	71.8881	91	74.2959	21.4532	GAATTCAG	9882	No
TCTCAAAC	135	115.967	135	120.163	20.5163	141	119.432	141	123.695	23.408	GTTTGAGA	1991	No
CAAAAGAC	120	101.147	122	104.749	20.5106	128	107.843	132	111.634	21.9337	GTCTTTTG	394	No
CATTTGAG	152	132.82	153	137.713	20.5028	152	138.117	155	143.167	14.5588	CTCAAATG	30317	No
ATAGTTTT	435	414.973	442	434.813	20.5027	449	427.767	457	449.159	21.7514	AAAACTAT	1768	No
ACTGTGTA	109	90.3128	109	93.492	20.4995	112	95.4341	112	98.7348	17.927	TACACAGT	41913	No
GTGGTTTA	149	129.854	151	134.623	20.4926	156	135.796	158	140.747	21.6372	TAAACCAC	9827	No
TCTATACC	55	37.8921	55	39.1496	20.4925	60	41.7495	60	43.0895	21.7594	GGTATAGA	59109	No
GTGGTTTT	274	254.257	279	264.82	20.49	286	264.203	293	275.408	22.6726	AAAACCAC	55649	No
CTTTGTAT	484	463.951	490	487.025	20.4758	497	477.979	504	502.998	19.3946	ATACAAAG	31164	No
CAGTAAGA	77	59.0236	78	61.0303	20.4719	78	61.3084	79	63.3318	18.7818	TCTTACTG	59687	No
TGTAGATA	167	147.74	169	153.268	20.4645	175	159.48	177	165.469	16.2522	TATCTACA	38673	No
TATTTCTT	528	507.93	540	534.07	20.4613	548	526.839	563	555.614	21.5807	AAGAAATA	3869	No
GATATTTT	398	378.056	407	395.586	20.4605	409	388.63	417	407.358	20.8951	AAAATATC	1671	No
TACATTTA	217	197.476	218	205.245	20.4586	228	206.692	230	214.906	22.3708	TAAATGTA	2696	No
TTTTCATG	380	360.083	388	376.526	20.4582	399	375.894	409	393.786	23.8024	CATGAAAA	35766	No
CTTTTATG	303	283.221	308	295.306	20.4537	322	296.785	330	309.821	26.2573	CATAAAAG	22018	No
AAACTCTC	184	164.65	184	170.918	20.4448	189	175.505	189	182.227	14.0005	GAGAGTTT	1398	No
AAACTCGA	99	80.5319	99	83.3364	20.4402	102	81.5301	102	84.2973	22.848	TCGAGTTT	10791	No
GTTTGAGA	223	203.469	228	211.52	20.44	241	213.773	246	222.339	28.8917	TCTCAAAC	1973	No
TAACAGAA	110	91.3508	110	94.5702	20.4351	119	99.4991	119	102.959	21.298	TTCTGTTA	2575	No
GTTTCTAC	143	123.968	144	128.492	20.4239	148	129.25	149	133.923	20.0488	GTAGAAAC	5209	No
TGAAACAT	230	210.457	234	218.842	20.4237	246	224.77	251	233.892	22.2019	ATGTTTCA	424	No
CCAGAAAA	111	92.3494	113	95.6076	20.4185	115	95.3579	116	98.6555	21.539	TTTTCTGG	14577	No
TGTTTGGA	255	235.38	259	244.986	20.416	274	252.029	279	262.575	22.9025	TCCAAACA	11684	No
CTTGGGTT	138	119.024	138	123.345	20.4146	142	124.164	143	128.624	19.0599	AACCCAAG	57827	No
[truncated: 63,135 more rows]
