# Supplementary material for: The word landscape of the non-coding segments of the Arabidopsis thaliana genome
Source: BMC Genomics. 2009 Oct 8;10:463. doi: 10.1186/1471-2164-10-463 (PMC2770528; doi:10.1186/1471-2164-10-463)
Supplement: Additional file 2 — Words discovered in 5'UTRs. Entire set of words discovered in the 5'UTRs with occurrences, expected occurrences, scores, reverse complement information and p-value. [file 1471-2164-10-463-S2.CSV]

	Unmasked					Masked						Unmasked
Word	S	ES	O	EO	SlnSES	S	ES	O	EO	SlnSES	RevComp	RC_Pos	Pal
CTCTTCTC	871	614.433	992	668.648	303.928	883	669.295	972	729.203	244.68	GAGAAGAG	4	No
CTTTCTCT	1154	1003.84	1293	1115.45	160.868	1204	1040.02	1327	1164.52	176.278	AGAGAAAG	15	No
AACAAAAA	1051	920.535	1134	1018.31	139.302	1082	933.212	1157	1036.72	160.064	TTTTTGTT	16	No
TTTCTTCA	611	492.734	631	532.75	131.443	808	714.439	849	780.981	99.4364	TGAAGAAA	227	No
GAGAAGAG	316	211.511	360	225.309	126.863	305	219.262	327	231.047	100.664	CTCTTCTC	0	No
TTCTCTCC	455	346.314	464	371.543	124.193	504	412.082	517	440.518	101.482	GGAGAGAA	130	No
CTTTCTTC	883	771.778	929	846.965	118.876	960	807.394	1006	888.66	166.197	GAAGAAAG	87	No
CTCTCTTT	1229	1116.97	1351	1248.77	117.468	1284	1161.65	1410	1312.47	128.577	AAAGAGAG	9	No
TTTCTCTC	1421	1308.64	1554	1478.35	117.051	1494	1385.35	1636	1591.45	112.808	GAGAGAAA	74	No
AAAGAGAG	666	561.408	709	609.221	113.781	625	511.53	649	550.867	125.216	CTCTCTTT	7	No
AGAAAAAA	1078	972.588	1154	1078.91	110.928	1097	983.999	1179	1097.24	119.255	TTTTTTCT	93	No
AAAGAAAA	978	875.456	1093	966.097	108.328	1000	886.23	1111	981.116	120.779	TTTTCTTT	35	No
ATCTCTCA	332	243.705	342	260.045	102.647	380	308.328	392	327.073	79.4223	TGAGAGAT	448	No
AAAAAACA	759	663.266	803	723.672	102.333	774	675.404	814	736.19	105.466	TGTTTTTT	298	No
TTTTTCTT	1020	923.944	1116	1022.27	100.884	1501	1398.57	1742	1608.22	106.097	AAGAAAAA	20	No
AGAGAAAG	589	496.468	634	536.894	100.664	548	457.974	578	491.244	98.3457	CTTTCTCT	1	No
TTTTTGTT	811	719.391	885	787.265	97.2085	1506	1441.03	1818	1662.31	66.4099	AACAAAAA	2	No
ACAAAAAA	845	754.352	901	827.069	95.888	865	767.534	916	842.311	103.408	TTTTTTGT	37	No
TAAAAAAG	231	152.899	238	162.371	95.3195	272	196.748	284	206.973	88.0952	CTTTTTTA	149	No
CAAAAACC	357	273.395	362	292.183	95.2547	386	290.194	393	307.419	110.121	GGTTTTTG	59	No
AAGAAAAA	1104	1013.1	1209	1126.3	94.8599	1134	1021.85	1230	1142.64	118.087	TTTTTCTT	14	No
CCTCTCTT	351	268.225	358	286.579	94.4052	372	313.865	375	333.083	63.2147	AAGAGAGG	550	No
TCTTCTCC	907	817.38	946	899.203	94.3624	899	804.147	934	884.875	100.239	GGAGAAGA	676	No
TTCTCTCA	473	387.786	484	416.951	93.9572	538	481.457	555	517.331	59.7404	TGAGAGAA	126	No
CTCCTCTC	408	325.636	419	348.976	91.9992	397	313.25	408	332.415	94.0636	GAGAGGAG	1029	No
AAACCCTA	911	825.505	952	908.536	89.7771	1032	941.424	1095	1046.47	94.8002	TAGGGTTT	132	No
ATTCTTCA	254	178.517	259	189.833	89.5725	330	268.396	341	283.865	68.1879	TGAAGAAT	109	No
TCATCTTC	647	563.37	673	611.414	89.5512	710	623.699	739	677.245	92.014	GAAGATGA	5206	No
GAAAAAAG	314	240.754	321	256.856	83.4035	338	274.986	351	290.978	69.7387	CTTTTTTC	218	No
TCAAAAAT	226	156.892	230	166.646	82.485	279	204.56	285	215.317	86.588	ATTTTTGA	216	No
CTTCTCTT	832	754.682	907	827.446	81.1498	945	867.15	1016	958.644	81.2446	AAGAGAAG	2494	No
ATCAATCA	238	170.226	261	180.937	79.764	279	202.674	298	213.302	89.1721	TGATTGAT	434	No
TCTTCCTC	852	777.421	909	853.414	78.0476	858	773.759	904	849.532	88.6684	GAGGAAGA	450	No
CTCTCTGT	550	477.309	566	515.65	77.9648	626	569.873	652	616.346	58.8048	ACAGAGAG	127	No
GAAAGAGA	523	452.086	568	487.747	76.2055	476	408.256	505	436.304	73.0776	TCTCTTTC	65	No
TTTTCTTT	862	789.184	959	866.874	76.0763	1298	1223.3	1499	1388.46	76.9315	AAAGAAAA	11	No
AATAAAAA	535	464.659	581	501.646	75.4152	584	501.653	630	539.837	88.7631	TTTTTATT	213	No
TTTTTTGT	603	532.341	647	576.786	75.1536	1111	1054.73	1281	1182.28	57.7432	ACAAAAAA	17	No
TCTCTCCC	412	343.832	427	368.832	74.5183	392	329.654	401	350.25	67.9021	GGGAGAGA	1360	No
CTCTTTTC	382	314.312	391	336.639	74.5029	471	392.124	489	418.562	86.3254	GAAAAGAG	4133	No
TTCAAATT	299	233.245	312	248.746	74.2579	456	387.631	484	413.629	74.0721	AATTTGAA	376	No
ACACAAAA	460	391.791	473	421.347	73.8286	471	398.503	485	425.573	78.7244	TTTTGTGT	3521	No
TTTCCTCT	477	408.702	485	439.928	73.7105	592	518.612	610	558.786	78.3519	AGAGGAAA	1346	No
ATCTTCAA	288	223.122	292	237.823	73.5096	364	292.856	380	310.302	79.1601	TTGAAGAT	742	No
ATCTCTCC	282	217.465	284	231.724	73.2828	303	263.43	306	278.509	42.4036	GGAGAGAT	523	No
CCTTCTTT	212	150.188	212	159.469	73.0762	282	218.127	288	229.832	72.4263	AAAGAAGG	217	No
CTTCCTTC	400	333.308	436	357.343	72.9595	433	334.127	467	355.121	112.241	GAAGGAAG	318	No
TTTCCTTT	403	336.91	415	361.274	72.1861	625	548.271	663	592.038	81.864	AAAGGAAA	449	No
ACCAAAAA	507	439.926	529	474.321	71.9457	543	472.003	564	506.818	76.087	TTTTTGGT	327	No
CCTAATTT	241	179.34	248	190.715	71.2191	370	299.863	386	317.892	77.766	AAATTAGG	337	No
CAATTTTT	265	202.611	268	215.727	71.1369	435	364.052	460	387.789	77.451	AAAAATTG	1225	No
TTTCATTT	431	365.806	447	392.86	70.686	697	642.507	759	698.636	56.741	AAATGAAA	4147	No
TTTTCTCC	452	386.577	458	415.624	70.6711	572	498.996	584	536.872	78.1014	GGAGAAAA	15377	No
ACAAAACA	403	338.252	437	362.739	70.5838	413	342.124	438	363.837	77.7578	TGTTTTGT	553	No
CTCTGTTT	660	593.3	727	644.924	70.316	1002	931.18	1152	1034.3	73.4473	AAACAGAG	320	No
TAAAAAAT	180	121.871	183	129.209	70.1995	253	175.334	259	184.15	92.7736	ATTTTTTA	410	No
GCTTCTTT	194	135.146	195	143.384	70.1317	293	239.259	297	252.498	59.3697	AAAGAAGC	2522	No
AAAACCCT	639	572.687	661	621.834	70.0121	714	641.174	739	697.118	76.8137	AGGGTTTT	1642	No
CCAAAAAA	543	477.868	574	516.268	69.3822	573	499.25	600	537.156	78.9469	TTTTTTGG	398	No
GGTTTTTG	252	191.445	259	203.718	69.2565	444	369.399	481	393.64	81.6731	CAAAAACC	19	No
TCCAAAAT	205	147.83	207	156.946	67.0242	244	180.296	248	189.431	73.8268	ATTTTGGA	197	No
TCTTCATC	573	509.832	595	551.738	66.9285	599	539.048	618	581.683	63.1687	GATGAAGA	10651	No
TTCTTCCT	800	737.466	851	807.825	65.1132	829	788.445	886	866.593	41.5801	AGGAAGAA	1510	No
ACTTCTTT	152	99.1426	155	104.987	64.9529	229	168.845	233	177.247	69.7859	AAAGAAGT	79	No
TCAAAATC	397	337.21	403	361.602	64.802	479	427.228	490	457.222	54.789	GATTTTGA	424	No
TCTCTTTC	1244	1181.13	1417	1325.09	64.5112	1265	1156.74	1399	1306.45	113.176	GAAAGAGA	34	No
ACTCTTTA	117	67.5859	118	71.4511	64.2067	148	106.843	150	111.635	48.2256	TAAAGAGT	1198	No
TCAAAAAC	282	224.838	284	239.673	63.8812	318	260.257	322	275.09	63.7212	GTTTTTGA	262	No
GTTCTTCG	111	62.8078	112	66.3831	63.2091	165	108.065	167	112.922	69.8298	CGAAGAAC	598	No
CATCTTCT	570	510.17	583	552.113	63.2088	623	554.498	642	599.037	72.5695	AGAAGATG	62288	No
AATCCCTA	127	77.5067	128	81.9821	62.7155	137	84.8876	138	88.5467	65.5755	TAGGGATT	6289	No
TCTCCTCT	509	450.024	531	485.469	62.6816	540	485.282	562	521.589	57.6927	AGAGGAGA	1004	No
TTCTCCTT	508	449.129	527	484.48	62.5714	571	508.667	592	547.668	66.0056	AAGGAGAA	392	No
TTCCTCTT	493	434.292	526	468.107	62.509	580	517.685	606	557.749	65.9238	AAGAGGAA	9551	No
GAGAGAAA	747	687.281	785	750.836	62.2413	708	653.024	737	710.623	57.2276	TTTCTCTC	8	No
TCTCCTTC	564	505.646	589	547.085	61.5989	575	514.438	594	554.119	63.9941	GAAGGAGA	1609	No
CTCTCCTC	367	310.424	381	332.406	61.4446	382	317.172	397	336.676	71.0429	GAGGAGAG	6419	No
ATCTCTGA	181	129.322	182	137.163	60.8503	252	198.693	256	209.049	59.8927	TCAGAGAT	208	No
TTCTTCAT	638	580.705	665	630.81	60.0328	777	714.652	822	781.227	64.9917	ATGAAGAA	19792	No
AAAGAAGT	124	76.4696	124	80.8807	59.9401	142	101.255	142	105.751	48.0225	ACTTCTTT	63	No
ATTTCTCC	291	236.963	298	252.76	59.7776	355	312.859	367	331.991	44.8598	GGAGAAAT	1946	No
CTCAATCT	262	208.573	273	222.145	59.7503	303	258.125	313	272.793	48.5674	AGATTGAG	1357	No
TATCTTCT	387	331.724	396	355.615	59.6452	491	435.1	509	465.918	59.3468	AGAAGATA	406	No
AAATTTTC	342	287.441	349	307.422	59.4377	489	399.93	508	427.142	98.3246	GAAAATTT	358	No
ATTTTCTC	506	450.055	522	485.503	59.287	647	580.686	681	628.543	69.9641	GAGAAAAT	377	No
AGAAAACA	335	281.053	339	300.489	58.8214	354	297.831	360	315.689	61.1614	TGTTTTCT	3905	No
CTTCGTCT	348	294.376	364	314.955	58.2359	359	314.73	377	334.022	47.2475	AGACGAAG	169	No
GAAGAAAG	413	359.064	430	385.482	57.7985	418	367.655	437	391.731	53.6448	CTTTCTTC	6	No
TCAATTTC	404	350.178	417	375.765	57.7615	616	551.061	644	595.174	68.6233	GAAATTGA	3530	No
TCACAAAT	158	109.635	161	116.161	57.7397	193	140.067	200	146.718	61.8702	ATTTGTGA	4173	No
TATCTCTC	554	499.353	578	540.096	57.5335	577	544.41	598	587.701	33.5467	GAGAGATA	164	No
GTTCTTCA	164	115.518	165	122.433	57.4717	237	195.467	245	205.606	45.6621	TGAAGAAC	141	No
AAATCTCA	373	319.842	388	342.663	57.3489	438	382.096	458	407.555	59.8076	TGAGATTT	166	No
TTTTTTCT	948	892.427	1025	985.724	57.2682	1397	1364.56	1619	1565.14	32.8254	AGAAAAAA	10	No
TTCATCTT	434	380.764	459	409.249	56.7949	537	490.321	562	527.201	48.8334	AAGATGAA	18184	No
TTCCTTCT	503	449.429	526	484.812	56.6436	570	506.39	587	545.125	67.4479	AGAAGGAA	1818	No
CTATCTCT	395	342.787	423	367.69	56.0023	417	362.542	433	386.137	58.3578	AGAGATAG	2045	No
TTTTAAAA	299	247.957	307	264.641	55.9692	445	384.066	476	409.716	65.5305	TTTTAAAA	97	Yes
ATTTCTCA	272	221.483	277	236.055	55.8845	390	326.485	401	346.802	69.3271	TGAGAAAT	299	No
CTAATTTC	202	153.321	204	162.823	55.6978	331	258.445	337	273.138	81.901	GAAATTAG	219	No
AGAACAAA	327	275.982	328	294.988	55.4672	347	301.541	351	319.711	48.725	TTTGTTCT	1031	No
AACCAAAA	561	508.24	594	549.968	55.4079	585	538.181	617	580.71	48.7986	TTTTGGTT	2089	No
TTTTGATT	555	502.355	584	543.429	55.3124	1136	1110.25	1307	1249.63	26.0482	AATCAAAA	172	No
AAATAAAA	585	532.258	664	576.694	55.2723	626	561.765	704	607.214	67.7753	TTTTATTT	540	No
ACTCTCTT	301	250.92	306	267.846	54.7745	358	316.477	365	335.921	44.1347	AAGAGAGT	202	No
CCATTTTT	299	249.005	303	265.774	54.7082	403	355.783	418	378.748	50.2198	AAAAATGG	13426	No
TCAAAGCT	203	155.135	206	164.765	54.5882	239	192.641	245	202.59	51.5374	AGCTTTGA	1994	No
AAAAACCT	289	239.719	295	255.737	54.0316	314	262.625	320	277.642	56.1006	AGGTTTTT	325	No
CAAATTTC	289	239.747	289	255.768	53.9974	369	318.29	378	337.89	54.551	GAAATTTG	645	No
TGAAGAAT	115	72.2663	116	76.418	53.426	170	111.744	172	116.799	71.3302	ATTCTTCA	26	No
AGGAAAAA	306	257.513	311	274.979	52.7899	321	275.981	327	292.053	48.5065	TTTTTCCT	513	No
AAGTTTCA	203	156.593	206	166.326	52.69	275	233.892	284	246.734	44.5259	TGAAACTT	5252	No
CTTCTTCC	886	834.875	926	919.311	52.6592	892	778.56	930	855.105	121.33	GGAAGAAG	562	No
CTTAAACC	143	98.9772	146	104.811	52.6176	169	119.84	173	125.338	58.092	GGTTTAAG	831	No
AAAAATCA	422	372.599	434	400.3	52.5398	458	427.058	474	457.034	32.0371	TGATTTTT	14074	No
CTTTTGTC	161	116.192	163	123.152	52.5118	230	176.793	234	185.702	60.5132	GACAAAAG	229	No
CACAGAGA	209	162.574	211	172.733	52.5013	215	168.75	217	177.146	52.077	TCTCTGTG	205	No
TCCTCTTC	451	401.669	472	432.196	52.2429	473	420.127	486	449.386	56.0691	GAAGAGGA	652	No
TCTCTATC	495	445.452	538	480.42	52.2073	518	446.5	548	478.53	76.9411	GATAGAGA	1286	No
ATTTTTCA	214	167.704	217	178.232	52.1675	352	279.685	361	296.055	80.9483	TGAAAAAT	175	No
TTCACTTT	304	256.075	309	273.422	52.1537	423	365.181	448	389.024	62.1726	AAAGTGAA	3722	No
CTTTTCTC	449	399.833	466	430.179	52.0727	549	478.371	569	513.897	75.6044	GAGAAAAG	384	No
ATAAAACA	167	122.414	170	129.789	51.8676	187	143.967	192	150.848	48.9046	TGTTTTAT	3924	No
CAAAATTT	285	237.596	285	253.444	51.8467	373	330.681	383	351.369	44.9181	AAATTTTG	914	No
AATTAGGG	237	190.536	242	202.741	51.7185	322	261.462	337	276.388	67.0611	CCCTAATT	254	No
TTTTCATT	333	285.103	339	304.885	51.7117	553	513.832	576	553.441	40.6244	AATGAAAA	1990	No
TGAGAGAA	204	158.349	207	168.207	51.6771	228	197.639	232	207.924	32.5821	TTCTCTCA	23	No
ACAGAGAG	354	305.92	362	327.505	51.675	348	298.83	355	316.773	53.0096	CTCTCTGT	33	No
CTCATCTC	220	173.993	226	184.977	51.6152	241	191.277	250	201.135	55.6886	GAGATGAG	23184	No
CATCTCTT	264	217.14	267	231.374	51.5868	293	256.483	298	271.024	39.0011	AAGAGATG	24573	No
GGAGAGAA	167	122.621	170	130.01	51.5849	166	141.621	170	148.363	26.3668	TTCTCTCC	5	No
AGAAAATA	211	165.292	215	175.647	51.5141	256	198.746	262	209.107	64.8061	TATTTTCT	970	No
TAGGGTTT	804	754.573	850	827.321	51.0112	1235	1172.57	1360	1325.89	64.0585	AAACCCTA	25	No
CTCATTTC	216	170.721	216	181.467	50.8141	267	214.47	269	225.917	58.4936	GAAATGAG	40749	No
GTTTTGAG	170	126.364	171	134.005	50.4272	253	224.271	260	236.415	30.4952	CTCAAAAC	767	No
TTTCTCCA	395	347.688	399	373.044	50.3947	494	444.72	504	476.56	51.9143	TGGAGAAA	1156	No
CTAAAACC	189	144.945	191	153.859	50.1596	207	160.416	209	168.291	52.7747	GGTTTTAG	418	No
TCGTCTTC	499	451.346	528	486.93	50.0852	534	474.282	557	509.351	63.329	GAAGACGA	673	No
TCTTCGTC	428	380.757	449	409.241	50.0591	440	392.727	460	419.225	50.0104	GACGAAGA	3791	No
TTTCTCAG	280	234.225	282	249.803	49.9827	379	322.522	389	342.491	61.1575	CTGAGAAA	963	No
CAATCTCT	390	343.352	397	368.308	49.6818	453	405.991	461	433.811	49.6314	AGAGATTG	1280	No
TGAAGAAC	106	66.416	107	70.21	49.5551	129	92.3604	130	96.3965	43.1007	GTTCTTCA	91	No
CAAAATCC	245	200.21	247	213.144	49.4634	273	226.408	275	238.706	51.0872	GGATTTTG	1887	No
CTCAAATC	272	226.987	279	241.992	49.2071	323	266.837	331	282.184	61.6974	GATTTGAG	2093	No
GTCTTCTC	287	241.793	289	257.978	49.1923	338	301.821	341	320.014	38.2661	GAGAAGAC	57158	No
ATTAAACA	106	66.7092	107	70.521	49.0882	128	89.729	129	93.6313	45.4703	TGTTTAAT	11072	No
TTCTCAAT	275	230.091	279	245.342	49.0309	411	344.251	422	366.158	72.8381	ATTGAGAA	6177	No
CACAACAC	114	74.1649	122	78.4335	49.0095	119	80.4652	125	83.9055	46.5645	GTGTTGTG	603	No
AAAACAGA	418	371.892	437	399.525	48.8552	438	387.831	455	413.848	53.2826	TCTGTTTT	926	No
CTTTTTTA	208	164.624	212	174.93	48.6458	333	274.942	345	290.931	63.797	TAAAAAAG	18	No
AATCTTCA	227	183.273	231	194.938	48.5722	293	251.258	300	265.399	45.0317	TGAAGATT	2027	No
TCTTTCTC	1222	1174.56	1371	1317.25	48.3853	1259	1172.59	1375	1325.91	89.516	GAGAAAGA	342	No
AAACGAAA	203	160.183	206	170.171	48.0886	226	182.55	228	191.832	48.2534	TTTCGTTT	250	No
GTTTCTCG	127	87.123	127	92.2002	47.862	174	139.442	176	146.056	38.5248	CGAGAAAC	3813	No
TTAAAAAA	367	322.247	375	345.282	47.7264	466	428.971	487	459.147	38.5833	TTTTTTAA	4178	No
TCTCAAAT	298	253.99	303	271.167	47.6194	383	334.905	390	355.969	51.3943	ATTTGAGA	8526	No
CTTCTTTC	553	507.399	568	549.033	47.5914	653	573.212	678	620.11	85.1005	GAAAGAAG	3156	No
TTTGTTTT	736	690.019	803	753.937	47.4801	1379	1423.2	1687	1639.56	-43.5105	AAAACAAA	301	No
CTTCCTCC	316	272.001	324	290.671	47.3803	310	258.539	317	273.239	56.2725	GGAGGAAG	7534	No
TCTCTTCC	578	532.541	589	577.009	47.3464	629	569.836	645	616.304	62.1347	GGAAGAGA	1152	No
ATTTTTAT	279	235.525	287	251.207	47.2615	503	456.091	535	489.156	49.2423	ATAAAAAT	2834	No
GATCTTTG	130	90.4619	132	95.7506	47.1387	237	176.094	246	184.958	70.3987	CAAAGATC	326	No
GCTCTCTT	190	148.302	193	157.451	47.0765	224	197.664	227	207.951	28.0172	AAGAGAGC	11723	No
TTTCTGGG	243	200.408	253	213.357	46.827	416	359.302	439	382.594	60.953	CCCAGAAA	720	No
GAGAGATA	272	229.013	280	244.178	46.7906	262	221.214	267	233.139	44.3339	TATCTCTC	90	No
TTCCTTTT	441	396.608	461	426.636	46.7886	653	602.934	701	653.696	52.0896	AAAAGGAA	1493	No
TGAGATTT	237	194.56	245	207.067	46.7647	407	347.735	432	369.959	64.0511	AAATCTCA	92	No
AAAAAACT	405	361.032	416	387.636	46.5423	473	422.427	486	451.923	53.4867	AGTTTTTT	453	No
ATCTTCCA	135	95.7194	135	101.343	46.4203	171	128.654	172	134.646	48.656	TGGAAGAT	730	No
AGACGAAG	193	151.752	206	161.143	46.4049	181	139.949	192	146.593	46.5566	CTTCGTCT	86	No
TCTTTTTC	552	507.523	580	549.172	46.371	737	688.967	787	751.725	49.6695	GAAAAAGA	430	No
GAACAAAG	114	75.9082	114	80.2845	46.3608	128	91.2104	128	95.1879	43.3743	CTTTGTTC	181	No
AATCAAAA	465	421.146	484	453.622	46.0615	529	479.141	551	514.754	52.3674	TTTTGATT	102	No
CTCCGATC	214	172.569	219	183.449	46.0483	241	189.736	249	199.491	57.6389	GATCGGAG	1033	No
AGAAAAGA	380	336.664	397	361.005	46.013	385	345.078	401	367.06	42.1468	TCTTTTCT	692	No
TGAAAAAT	131	92.3602	131	97.7696	45.7847	207	145.169	210	152.121	73.4473	ATTTTTCA	119	No
CGTCTTCT	412	368.73	420	396.062	45.7146	432	393.867	443	420.478	39.9218	AGAAGACG	4069	No
ATCAATTA	100	63.3326	100	66.9396	45.677	144	102.57	144	107.135	48.8544	TAATTGAT	2927	No
ATTTCTTC	524	480.327	541	518.993	45.6011	686	641.987	714	698.044	45.4882	GAAGAAAT	460	No
CAAGAAAC	175	134.874	179	143.094	45.5775	190	152.331	194	159.713	41.9835	GTTTCTTG	336	No
CTTCAATC	249	207.42	256	220.903	45.4943	285	241.682	295	255.101	46.987	GATTGAAG	6005	No
CTTTGTTC	175	134.945	177	143.169	45.486	260	232.346	270	245.075	29.2382	GAACAAAG	171	No
GGGTTCTT	141	102.305	142	108.354	45.2326	210	164.628	212	172.765	51.1183	AAGAACCC	904	No
AGATTCTT	294	252.146	300	269.172	45.1496	428	373.718	442	398.371	58.0456	AAGAATCT	47290	No
CACTCTTC	180	140.104	181	148.683	45.103	189	142.61	192	149.41	53.2285	GAAGAGTG	8784	No
GAAGAAAC	336	294.104	341	314.659	44.7481	357	315.465	362	334.821	44.1566	GTTTCTTC	906	No
GTTCTTTG	112	75.2482	113	79.5837	44.5432	229	168.318	237	176.687	70.5011	CAAAGAAC	194	No
ACTCAAAA	220	179.73	223	191.134	44.4776	252	207.718	256	218.693	48.6984	TTTTGAGT	1159	No
AGGGTTTC	325	283.439	333	303.078	44.4688	453	391.029	469	417.36	66.6414	GAAACCCT	1706	No
CATTTCTC	353	311.25	360	333.306	44.4321	423	372.574	434	397.118	53.6938	GAGAAATG	54615	No
TTTGAGAT	205	165.186	209	175.532	44.2675	330	279.74	338	296.114	54.5268	ATCTCAAA	802	No
CTCTTCAC	194	154.421	196	164	44.2664	220	172.947	224	181.609	52.9416	GTGAAGAG	23776	No
AAACTAAA	263	222.448	264	237.096	44.0422	304	267.514	309	282.914	38.8678	TTTAGTTT	10395	No
CGATTCTC	191	151.688	193	161.074	44.016	257	194.009	260	204.05	72.261	GAGAATCG	8355	No
CAAAGAAC	102	66.2553	102	70.0396	44.0086	108	76.2485	108	79.4829	37.5985	GTTCTTTG	186	No
CGAAATTC	91	56.134	92	59.3085	43.9638	110	81.1452	111	84.6189	33.4665	GAATTTCG	3128	No
TAAAACCC	240	199.834	244	212.739	43.9566	269	233.815	274	246.652	37.7084	GGGTTTTA	2523	No
ATTTTGGA	153	114.932	154	121.808	43.7732	287	243.253	303	256.79	47.4635	TCCAAAAT	60	No
TTCGTTTT	327	286.037	345	305.898	43.765	563	514.717	601	554.43	50.4804	AAAACGAA	1823	No
GATTTTTG	248	207.959	254	221.484	43.6694	496	443.202	515	474.879	55.8249	CAAAAATC	1177	No
CTCTTCCC	195	156.017	196	165.709	43.4917	213	172.461	214	181.092	44.9692	GGGAAGAG	8421	No
TCCAAATT	224	184.508	226	196.264	43.4458	270	237.776	273	250.905	34.3147	AATTTGGA	11290	No
AAGAGAGT	143	105.536	144	111.795	43.4423	154	127.195	155	133.105	29.4493	ACTCTCTT	104	No
TCTCTGTC	323	282.406	348	301.957	43.3811	372	323.522	395	343.579	51.9414	GACAGAGA	283	No
ATCAAATC	294	253.726	304	270.881	43.3137	359	312.89	373	332.025	49.3515	GATTTGAT	368	No
TCTCTGTG	208	169.001	210	179.623	43.1878	305	258.187	313	272.859	50.8219	CACAGAGA	116	No
ATTAAAAA	286	245.936	293	262.457	43.1628	342	309.069	357	327.877	34.6261	TTTTTAAT	212	No
CACTCTCT	448	406.954	458	438.005	43.0501	455	419.369	464	448.55	37.104	AGAGAGTG	2859	No
TCAGAGAT	123	86.7093	126	91.7604	43.0037	148	107.664	153	112.5	47.0933	ATCTCTGA	77	No
TACAAAAT	111	75.3728	113	79.716	42.9663	147	102.987	151	107.575	52.3063	ATTTTGTA	388	No
CTTCTCCT	490	448.962	513	484.296	42.8587	479	447.902	493	480.082	32.1533	AGGAGAAG	310	No
CGAAAACC	91	56.8295	91	60.0456	42.8432	107	65.3038	107	68.0171	52.8344	GGTTTTCG	1124	No
TTTTTAAT	263	223.624	268	238.365	42.6549	497	451.379	530	483.933	47.8528	ATTAAAAA	206	No
TTTTTATT	455	414.307	482	446.093	42.629	817	779.817	924	856.565	38.0561	AATAAAAA	36	No
CGATCTTC	136	99.4537	138	105.318	42.5629	154	112.414	156	117.505	48.4739	GAAGATCG	1172	No
CTGTCTCT	265	225.687	274	240.589	42.5544	288	251.603	298	265.77	38.9111	AGAGACAG	1098	No
ATTTTTGA	208	169.523	211	180.182	42.5463	395	325.757	408	346.01	76.1297	TCAAAAAT	29	No
AAAGAAGG	116	80.6888	119	85.3622	42.1069	117	94.5227	121	98.6695	24.9601	CCTTCTTT	45	No
CTTTTTTC	370	330.306	382	354.069	41.9886	518	449.229	537	481.551	73.7855	GAAAAAAG	28	No
GAAATTAG	135	98.9197	138	104.749	41.9805	201	151.355	206	158.677	57.0194	CTAATTTC	99	No
ATAGAGAG	283	244.021	290	260.386	41.9389	288	240.581	294	253.918	51.8126	CTCTCTAT	594	No
TTTTTTCC	419	379.147	440	407.476	41.8773	635	568.728	686	615.057	69.9912	GGAAAAAA	507	No
GTCTTTTG	119	83.7008	119	88.5626	41.8732	193	160.81	197	168.71	35.216	CAAAAGAC	1265	No
TTCTCTCG	251	212.46	254	226.331	41.8412	296	268.687	300	284.179	28.6567	CGAGAGAA	8040	No
AAAAACAG	293	254.085	303	271.269	41.7535	305	275.247	312	291.26	31.3062	CTGTTTTT	1206	No
GATCTCTG	122	86.6527	122	91.7003	41.7378	203	150.851	205	158.143	60.2733	CAGAGATC	3801	No
TTCAGATT	241	202.768	242	215.895	41.6296	389	344.068	401	365.958	47.7456	AATCTGAA	750	No
TGAAGAAA	276	237.369	281	253.199	41.6163	345	318.258	353	337.856	27.8355	TTTCTTCA	3	No
TGGGTTTG	136	100.23	142	106.144	41.5061	269	210.376	280	221.536	66.1246	CAAACCCA	239	No
GACAAAAG	105	70.7804	106	74.8409	41.4098	126	88.8425	127	92.7	44.0266	CTTTTGTC	115	No
GAAATCGA	183	146.104	184	155.1	41.2055	231	188.283	234	197.942	47.2327	TCGATTTC	576	No
ACAAAATA	135	99.5126	137	105.381	41.1737	149	116.402	151	121.711	36.7875	TATTTTGT	623	No
TTCTTTTT	776	735.931	845	806.077	41.1407	1137	1108.03	1286	1246.93	29.341	AAAAAGAA	1084	No
CCAACAAA	178	141.514	179	150.19	40.8308	188	157.373	189	165.061	33.4306	TTTGTTGG	276	No
TTTAATTT	292	253.99	308	271.166	40.7223	541	513.852	587	553.463	27.8525	AAATTAAA	351	No
ACTTCAAA	155	119.209	157	126.369	40.6947	178	147.054	182	154.118	33.9952	TTTGAAGT	6238	No
CTTTTCCT	206	169.102	210	179.731	40.6591	279	240.072	284	253.371	41.9265	AGGAAAAG	6092	No
ACTTAAAA	128	93.2953	128	98.7643	40.4814	167	128.192	167	134.159	44.1651	TTTTAAGT	787	No
AAAATATC	196	159.485	199	169.424	40.408	224	184.767	227	194.195	43.131	GATATTTT	2329	No
CAAACCCA	144	108.781	147	115.251	40.3891	159	120.975	162	126.537	43.4575	TGGGTTTG	228	No
TTTGTTGA	220	183.162	226	194.819	40.3162	436	408.743	461	436.841	28.1462	TCAACAAA	8315	No
AAAAACCA	331	293.101	337	313.569	40.2505	343	310.518	349	329.449	34.1245	TGGTTTTT	63301	No
CTATAAAT	132	97.324	132	103.051	40.2279	170	126.209	170	132.063	50.6361	ATTTATAG	14632	No
TAAATTTT	213	176.37	220	187.528	40.1944	368	332.071	386	352.883	37.806	AAAATTTA	712	No
CAAATCAC	122	87.8008	124	92.9209	40.1319	138	105.718	142	110.45	36.7745	GTGATTTG	63020	No
ACTTCTCA	109	75.4394	110	79.7867	40.114	129	97.0057	131	101.281	36.7705	TGAGAAGT	6774	No
AATATATT	119	84.9572	120	89.898	40.1002	184	145.159	194	152.11	43.6277	AATATATT	246	Yes
CTTTTGAT	249	212.075	252	225.916	39.9678	468	428.045	493	458.124	41.7642	ATCAAAAG	6723	No
TCAAATTC	284	246.718	292	263.301	39.9672	366	338.82	381	360.235	28.2421	GAATTTGA	5530	No
AGAATTTG	160	124.641	160	132.166	39.9577	270	224.262	272	236.405	50.1139	CAAATTCT	1482	No
TTTCGTTT	333	295.442	351	316.113	39.8501	588	543.609	637	586.802	46.156	AAACGAAA	152	No
CTCTATCT	391	353.287	424	379.164	39.6574	400	361.068	421	384.525	40.9593	AGATAGAG	961	No
AAAAAATA	431	393.129	456	422.815	39.6394	474	433.319	500	463.95	42.5336	TATTTTTT	1612	No
TTCCGATT	217	180.899	222	192.389	39.4855	309	265.009	321	280.212	47.4555	AATCGGAA	2313	No
CCCTAATT	278	241.214	286	257.352	39.4588	366	329.115	385	349.664	38.8793	AATTAGGG	124	No
CATCTCCT	165	129.907	166	137.788	39.4557	190	150.965	191	158.263	43.6958	AGGAGATG	27978	No
ACAAATCA	172	136.758	176	145.107	39.4361	198	162.967	204	171.001	38.5541	TGATTTGT	8274	No
AAAAATTA	205	169.138	208	179.769	39.4209	269	229.137	277	241.632	43.1454	TAATTTTT	354	No
TATAAATA	211	175.06	212	186.122	39.3999	248	217.894	253	229.582	32.0967	TATTTATA	1987	No
CTTTTTGC	131	96.9819	133	102.687	39.3882	190	152.335	194	159.717	41.9788	GCAAAAAG	30304	No
GAAGAGAA	400	362.498	438	389.24	39.378	400	358.82	422	382.067	43.4574	TTCTCTTC	391	No
ATTTCGAA	195	159.408	196	169.341	39.299	252	215.425	254	226.939	39.518	TTCGAAAT	3717	No
GTTTTTGA	218	182.171	226	193.755	39.1421	446	374.07	470	398.757	78.4404	TCAAAAAC	67	No
ACCCTAAT	321	284.317	329	304.031	38.9537	404	364.492	421	388.271	41.5752	ATTAGGGT	524	No
CAAGAAGC	82	51.0201	83	53.891	38.909	91	61.9041	92	64.4594	35.0599	GCTTCTTG	556	No
AGTTTTGA	190	154.874	196	164.485	38.8389	335	280.2	360	296.611	59.8397	TCAAAACT	744	No
TTTCTCAA	392	355.159	402	381.21	38.6893	538	498.051	558	535.818	41.5098	TTGAGAAA	63483	No
ACCCAAAA	220	184.55	222	196.31	38.6554	237	199.759	239	210.188	40.5147	TTTTGGGT	2408	No
CAAAAAAT	238	202.357	243	215.454	38.6126	281	251.608	286	265.775	31.046	ATTTTTTG	61565	No
TCTTCTGC	215	179.661	216	191.06	38.6071	269	229.703	274	242.24	42.4814	GCAGAAGA	9853	No
CTCTCTTC	1074	1036.11	1148	1153.31	38.575	1075	990.843	1155	1105.43	87.6338	GAAGAGAG	64836	No
CAGATTTC	146	112.11	148	118.8	38.5618	194	163.355	200	171.413	33.3552	GAAATCTG	483	No
AACCCTAG	351	314.529	358	336.875	38.5087	404	369.122	415	393.337	36.4763	CTAGGGTT	465	No
ACAGAACA	113	80.3748	115	85.0286	38.4977	127	93.6442	130	97.7459	38.695	TGTTCTGT	527	No
CACTTCAC	92	60.5463	95	63.9853	38.4909	100	64.7931	100	67.4826	43.3972	GTGAAGTG	12946	No
TGTTCTTC	330	293.67	339	314.188	38.4899	493	467.662	519	501.996	26.0121	GAAGAACA	23359	No
TTTGTTGG	142	108.296	144	114.735	38.4755	252	214.823	262	226.295	40.2224	CCAACAAA	233	No
AAAAGAGT	180	145.368	181	154.312	38.4637	206	175.208	208	184.016	33.3513	ACTCTTTT	6517	No
CTCCAAAA	246	210.4	247	224.112	38.4552	267	229.479	269	241.999	40.4338	TTTTGGAG	17207	No
AAACCAAA	599	561.93	639	609.805	38.2669	636	597.554	681	647.607	39.6566	TTTGGTTT	1171	No
AATTTTCA	254	218.484	257	232.822	38.2583	389	344.661	399	366.604	47.0763	TGAAAATT	21842	No
CTAAAATC	145	111.382	145	118.024	38.2458	176	138.983	176	145.571	41.559	GATTTTAG	1551	No
GTCTCTTG	86	55.147	86	58.2627	38.2137	130	93.6799	133	97.7835	42.5946	CAAGAGAC	2428	No
GACAGAGA	192	157.389	202	167.179	38.1644	184	153.676	195	161.139	33.136	TCTCTGTC	203	No
AAATCAAA	519	482.385	547	521.273	37.9712	560	531.319	591	573.016	29.4413	TTTGATTT	425	No
AATCATCT	194	159.521	198	169.462	37.963	251	217.189	259	228.828	36.3156	AGATGATT	25324	No
ATCTCTTA	141	107.746	141	114.149	37.9262	203	166.793	205	175.066	39.88	TAAGAGAT	606	No
TCATCTCT	417	380.751	425	409.234	37.9222	467	432.397	478	462.931	35.9525	AGAGATGA	20036	No
AACTTTTT	318	282.255	327	301.794	37.918	477	431.243	494	461.656	48.103	AAAAAGTT	323	No
CTTCACTC	194	159.582	196	169.528	37.8877	203	164.566	205	172.699	42.609	GAGTGAAG	10534	No
AAAAATTC	290	254.49	302	271.707	37.8795	361	316.027	376	335.432	48.0313	GAATTTTT	3563	No
TAGTTTCT	184	149.786	187	159.039	37.8543	355	304.539	366	322.962	54.428	AGAAACTA	984	No
CTTATCTC	167	133.191	169	141.295	37.7769	212	172.179	214	180.793	44.1067	GAGATAAG	19329	No
CAGAGAGT	95	63.9146	97	67.5569	37.6512	101	82.0199	103	85.5368	21.024	ACTCTCTG	364	No
ATTTTTTC	291	255.857	299	273.186	37.4535	451	399.803	467	427.003	54.3434	GAAAAAAT	25689	No
ATTTCTTG	155	121.78	161	129.112	37.3877	294	240.731	311	254.079	58.7703	CAAGAAAT	316	No
CTCTTGTC	132	99.4673	133	105.332	37.3525	158	124.6	159	130.364	37.5227	GACAAGAG	2841	No
GAAAAGAA	329	293.713	341	314.235	37.3261	353	312.174	365	331.247	43.3866	TTCTTTTC	63959	No
TGTTTTTT	446	410.302	467	441.687	37.2081	943	934.07	1072	1037.73	8.97225	AAAAAACA	13	No
TGAGAAAT	108	76.6106	109	81.0305	37.0867	166	117.805	170	123.191	56.9312	ATTTCTCA	98	No
CGAAACCC	101	69.9604	103	73.9707	37.0863	111	78.4785	113	81.8215	38.4842	GGGTTTCG	600	No
AAAACAAA	998	961.607	1130	1066.09	37.0728	1012	948.402	1122	1054.77	65.6842	TTTGTTTT	157	No
ACCTTTTT	211	177.031	214	188.237	37.0374	320	262.726	332	277.751	63.1071	AAAAAGGT	37792	No
CTTCAGAT	162	128.9	164	136.712	37.0267	202	171.983	207	180.584	32.4962	ATCTGAAG	1203	No
CCTCTGTT	204	170.218	217	180.928	36.9319	289	251.231	306	265.37	40.476	AACAGAGG	532	No
CTCCTTTC	184	150.657	186	159.971	36.7875	217	176.807	219	185.717	44.4499	GAAAGGAG	1408	No
ACTCTGTT	175	141.822	181	150.52	36.7871	277	237.154	289	250.237	43.0206	AACAGAGT	821	No
CTATTTCT	170	136.949	174	145.311	36.7522	231	201.801	236	212.369	31.2168	AGAAATAG	37537	No
TCTTGTTT	296	261.458	302	279.249	36.7299	562	560.724	598	606.042	1.27738	AAACAAGA	1001	No
ATATCAAA	176	142.852	177	151.621	36.7272	221	181.233	226	190.429	43.8417	TTTGATAT	5617	No
AGGAGAAG	207	173.353	210	184.291	36.719	207	170.464	210	178.968	40.1986	CTTCTCCT	210	No
ATTCATTA	111	79.7638	111	84.3796	36.681	169	128.737	172	134.734	45.9895	TAATGAAT	22679	No
AAATTCTC	338	303.25	345	324.602	36.6687	406	369.579	418	393.838	38.159	GAGAATTT	12993	No
CAAATAAT	101	70.2705	103	74.2998	36.6396	126	97.1514	128	101.434	32.7615	ATTATTTG	34289	No
ACAAAAGA	287	252.668	297	269.737	36.565	315	272.232	323	288.005	45.9646	TCTTTTGT	404	No
TTTGAAAT	212	178.441	215	189.75	36.5336	397	358.623	410	381.852	40.3611	ATTTCAAA	2006	No
CAAGAAAT	119	87.5465	119	92.6506	36.5274	146	113.109	146	118.239	37.2665	ATTTCTTG	295	No
TCTCAAAC	214	180.426	217	191.881	36.5204	237	207.447	240	218.403	31.5652	GTTTGAGA	3504	No
GAAGGAAG	153	120.526	162	127.774	36.5015	155	125.205	166	131.002	33.0886	CTTCCTTC	46	No
TCTTCTAC	246	212.079	248	225.921	36.4993	284	250.359	290	264.432	35.8057	GTAGAAGA	775	No
AAACAGAG	424	389.078	459	418.369	36.4444	431	387.473	462	413.456	45.8849	CTCTGTTT	54	No
TTCAATTT	431	396.068	451	426.042	36.4293	751	709.469	813	775.264	42.7239	AAATTGAA	6657	No
CACAAAAC	231	197.326	232	210.042	36.3961	240	204.452	241	215.202	38.4738	GTTTTGTG	2439	No
AAAAAGTT	318	283.61	327	303.263	36.3958	429	394.129	451	420.765	36.3703	AACTTTTT	288	No
ATCTCTTG	126	94.4163	127	99.9569	36.3596	198	155.298	203	162.86	48.0981	CAAGAGAT	17070	No
AGGTTTTT	200	166.809	204	177.273	36.2931	334	301.999	346	320.208	33.6393	AAAAACCT	107	No
CAAAGATC	137	105.134	137	111.367	36.27	157	123.622	159	129.331	37.5253	GATCTTTG	161	No
TTTTTGGT	332	297.677	344	318.543	36.2294	621	601.626	664	652.215	19.6829	ACCAAAAA	48	No
CAAGAAGT	57	30.2465	57	31.9136	36.1193	67	41.8308	67	43.4907	31.561	ACTTCTTG	526	No
AATCAGAA	216	182.758	220	194.385	36.0973	254	219.92	262	231.753	36.5936	TTCTGATT	481	No
TATTTTAT	143	111.145	151	117.771	36.0374	249	212.338	264	223.635	39.6588	ATAAAATA	539	No
TTTTCCAG	130	98.541	132	104.346	36.018	195	158.052	201	165.782	40.9647	CTGGAAAA	1813	No
TCATTTCT	367	332.709	375	356.69	36.0008	500	461.225	520	494.85	40.3607	AGAAATGA	9026	No
CTTGTTTC	173	140.506	174	149.113	35.9908	298	277.324	311	293.504	21.4278	GAAACAAG	480	No
GGAAATTT	143	111.235	143	117.867	35.922	220	181.133	222	190.323	42.7673	AAATTTCC	3179	No
GATTTAAG	71	42.8171	71	45.2069	35.9078	119	81.988	120	85.5033	44.3336	CTTAAATC	1091	No
GTTTCTTG	162	129.836	164	137.712	35.8541	290	272.052	303	287.81	18.5276	CAAGAAAC	179	No
AAATTAGG	180	147.496	187	156.589	35.8479	258	213.371	275	224.741	49.001	CCTAATTT	49	No
CCTTCATT	97	67.0379	97	70.8697	35.837	117	93.4328	117	97.5237	26.317	AATGAAGG	7488	No
TTTCAATT	349	314.967	353	337.353	35.8086	588	564.753	618	610.579	23.7186	AATTGAAA	685	No
TGAATTTT	250	216.712	258	230.913	35.7224	528	488.475	570	525.144	41.0828	AAAATTCA	535	No
TAGCTTCT	161	129.025	162	136.845	35.6457	242	211.666	249	222.916	32.4104	AGAAGCTA	9454	No
GAGAAAGA	548	513.497	589	555.812	35.6374	520	475.49	546	510.694	46.5312	TCTTTCTC	151	No
CAATCTTC	220	187.133	223	199.084	35.5982	259	226.633	264	238.946	34.5759	GAAGATTG	4699	No
TTTTTTTG	733	698.259	796	763.276	35.5917	1312	1327.66	1540	1518.64	-15.565	CAAAAAAA	28385	No
TTTTGTTT	890	855.142	987	942.652	35.5586	1650	1713.84	2061	2017.9	-62.6352	AAACAAAA	359	No
AAAATCTC	505	470.828	519	508.473	35.3835	563	527.386	582	568.609	36.7901	GAGATTTT	28022	No
CGAAAAAT	89	59.8039	89	63.1983	35.3833	102	76.3121	102	79.5496	29.5945	ATTTTTCG	28372	No
CTCTCCGC	81	52.3387	82	55.2876	35.3738	82	52.9682	82	55.117	35.8363	GCGGAGAG	3263	No
CGAGAAAA	193	160.8	198	170.832	35.2283	209	180.451	214	189.596	30.6972	TTTTCTCG	439	No
ATTCTTCG	128	97.2073	130	102.927	35.2236	174	148.739	176	155.903	27.2944	CGAAGAAT	2376	No
AAATTAAA	282	248.901	295	265.661	35.2087	335	298.039	355	315.915	39.1639	TTTAATTT	234	No
TTCTTTCA	300	266.792	305	285.027	35.1941	415	383.9	424	409.535	32.3267	TGAAAGAA	12471	No
AAAAGATT	253	220.156	257	234.625	35.1808	326	302.676	340	320.941	24.2007	AATCTTTT	698	No
TAATTTTT	206	173.675	207	184.636	35.1618	418	369.784	437	394.062	51.2311	AAAAATTA	257	No
TCCAATTT	261	228.17	265	243.269	35.0856	387	339.284	396	360.741	50.9241	AAATTGGA	2355	No
CTCATTCT	182	150.118	184	159.394	35.051	201	189.653	206	199.403	11.6799	AGAATGAG	55703	No
GATAAGAG	83	54.4126	83	57.4846	35.0463	87	63.8252	88	66.4696	26.9491	CTCTTATC	564	No
GAAAATTT	214	181.687	221	193.235	35.0296	336	285.342	345	302.171	54.9096	AAATTTTC	83	No
AAACAAAA	1136	1101.51	1307	1230.45	35.0258	1163	1093.14	1302	1228.81	72.0463	TTTTGTTT	345	No
ACTCTTCA	114	83.8607	115	88.7327	35.0027	130	105.99	131	110.736	26.5449	TGAAGAGT	471	No
TCACTTTC	282	249.111	290	265.889	34.9708	326	296.917	339	314.7	30.4631	GAAAGTGA	1326	No
TCAACTTT	178	146.294	182	155.303	34.9173	260	227.6	271	239.984	34.6037	AAAGTTGA	4758	No
TAAGTTTT	142	111.135	143	117.76	34.8016	300	251.713	314	265.889	52.6473	AAAACTTA	1000	No
ACTCTCTG	137	106.268	138	112.574	34.8006	160	142.805	163	149.617	18.1905	CAGAGAGT	293	No
ATGAAATG	36	13.7258	38	14.4698	34.7126	85	48.8537	88	50.8196	47.0747	CATTTCAT	1802	No
TTTTTGCT	260	227.505	267	242.551	34.7119	428	414.776	458	443.487	13.4321	AGCAAAAA	866	No
AGTCTTCA	85	56.5713	85	59.772	34.6076	112	80.5946	113	84.0413	36.8555	TGAAGACT	3630	No
GATTTGAT	238	205.793	253	219.152	34.6052	492	472.767	548	507.667	19.6188	ATCAAATC	204	No
GAAGAATC	238	205.818	240	219.179	34.5761	276	233.181	278	245.971	46.5303	GATTCTTC	544	No
AAAAATCT	473	439.725	483	474.1	34.5029	575	538.709	594	581.302	37.4872	AGATTTTT	706	No
TCCTCTGT	256	223.798	268	238.552	34.4149	337	301.796	354	319.987	37.1817	ACAGAGGA	1039	No
TCCTCAAT	123	93.0289	123	98.4809	34.3508	157	122.108	157	127.732	39.4604	ATTGAGGA	26976	No
CAGAGATT	157	126.221	157	133.852	34.2586	191	160.525	193	168.407	33.2004	AATCTCTG	451	No
AATTTCTG	182	150.809	185	160.134	34.2142	316	281.127	323	297.613	36.9522	CAGAAATT	4431	No
CACATCTC	124	94.1108	124	99.632	34.2002	135	101.139	135	105.629	38.985	GAGATGTG	15484	No
AATTTGAA	207	175.584	212	186.684	34.0722	324	294.227	333	311.786	31.2309	TTCAAATT	40	No
GAGAAAAT	231	199.414	237	212.287	33.9655	277	250.321	284	264.391	28.053	ATTTTCTC	84	No
CCTCAAAA	166	135.29	166	143.538	33.9578	175	148.833	176	156.004	28.3428	TTTTGAGG	5749	No
TCTCTCAC	509	476.176	512	514.395	33.93	511	485.075	516	521.358	26.6054	GTGAGAGA	422	No
ACAGAGCA	117	87.5504	118	92.6547	33.9252	124	93.307	124	97.3915	35.2639	TGCTCTGT	955	No
GATCAAAG	122	92.3989	123	97.8108	33.9045	143	113.408	144	118.554	33.1546	CTTTGATC	2059	No
AAGTTTTG	213	181.661	217	193.208	33.8985	358	330.788	382	351.485	28.3023	CAAAACTT	3915	No
TGTTCTCT	208	176.733	211	187.918	33.8824	313	281.297	322	297.797	33.426	AGAGAACA	784	No
GAGAAAAG	243	211.467	245	225.261	33.7753	255	225.78	257	238.032	31.0343	CTTTTCTC	121	No
AATTCGAA	191	160.044	192	170.022	33.7735	244	207.461	246	218.419	39.583	TTCGAATT	641	No
AATTTAGG	109	79.9887	111	84.6184	33.7314	184	153.156	188	160.587	33.7599	CCTAAATT	21016	No
GCTCTTTG	70	43.2387	70	45.653	33.7232	105	78.4429	105	81.7841	30.6169	CAAAGAGC	1122	No
ATTTTGTA	133	103.235	134	109.344	33.6947	268	234.418	279	247.299	35.8802	TACAAAAT	209	No
TTTGAATT	286	254.232	293	271.429	33.6746	578	567.289	623	613.435	10.8113	AATTCAAA	3372	No
AAAATCCA	250	218.499	256	232.839	33.6699	296	256.518	304	271.062	42.3758	TGGATTTT	62872	No
TTCTCTTC	892	858.966	977	947.062	33.661	1032	987.335	1103	1101.23	45.6605	GAAGAGAA	260	No
AAGGAGAA	239	207.602	248	221.099	33.6608	243	211.62	252	222.867	33.5995	TTCTCCTT	72	No
AACACAAA	433	400.615	451	431.038	33.6599	447	411.464	468	439.838	37.0277	TTTGTGTT	733	No
CTGATTTC	160	129.652	163	137.515	33.6513	238	207.369	246	218.321	32.7891	GAAATCAG	2447	No
ACAAAGAA	275	243.348	281	259.659	33.6266	289	254.976	296	269.401	36.1995	TTCTTTGT	456	No
TCTGAGAT	155	124.795	157	132.33	33.597	224	186.757	228	196.315	40.7321	ATCTCAGA	8443	No
TTTCAAAA	326	294.226	333	314.792	33.431	439	413.259	459	441.814	26.527	TTTTGAAA	23560	No
TTTTTTGG	324	292.249	343	312.644	33.417	604	537.553	658	580.005	70.3945	CCAAAAAA	58	No
CCTTCCTT	165	134.768	172	142.98	33.3948	177	157.395	185	165.085	20.778	AAGGAAGG	13926	No
CTCTTTGC	138	108.34	138	114.782	33.3926	172	139.256	172	145.86	36.3227	GCAAAGAG	2393	No
GATCATCG	75	48.0633	77	50.7599	33.3727	85	62.4533	87	65.034	26.1998	CGATGATC	47160	No
TATATTTA	107	78.3751	108	82.9044	33.3115	181	153.515	187	160.968	29.8106	TAAATATA	2363	No
GTTTCAAT	161	130.927	161	138.877	33.2894	296	249.158	306	263.14	50.9924	ATTGAAAC	16741	No
TCTTTTGT	318	286.513	332	306.415	33.1573	558	517.654	587	557.715	41.879	ACAAAAGA	314	No
TCAAAACC	226	195.169	228	207.722	33.147	253	231.928	255	244.627	22.0012	GGTTTTGA	12580	No
AGAAGATA	181	150.798	183	160.122	33.0424	206	164.539	210	172.671	46.2935	TATCTTCT	82	No
TCTGTTTC	484	452.076	506	487.736	33.0256	718	686.183	774	748.534	32.5432	GAAACAGA	17452	No
AGTTCTGA	72	45.5341	72	48.0824	32.9907	99	69.8569	100	72.7847	34.5184	TCAGAACT	8790	No
ATATTTTC	210	179.485	210	190.871	32.9735	308	270.908	313	286.575	39.5232	GAAAATAT	6479	No
ATTTTTTA	157	127.268	158	134.97	32.9625	305	244.356	309	257.975	67.6144	TAAAAAAT	55	No
AAAACATT	258	227.058	262	242.069	32.9603	301	277.307	307	293.485	24.6774	AATGTTTT	60664	No
AAAAAAGA	780	747.735	833	819.524	32.9515	780	750.258	835	822.304	30.3242	TCTTTTTT	51781	No
GTTTTTAG	110	81.546	110	86.2729	32.9245	217	172.653	218	181.297	49.6089	CTAAAAAC	2670	No
TACTTCTT	177	146.961	181	156.016	32.919	236	203.652	242	214.347	34.791	AAGAAGTA	31107	No
TCTCATCT	329	297.688	339	318.555	32.9035	384	360.47	402	383.871	24.2818	AGATGAGA	6442	No
TAATTAGT	64	38.2877	67	40.4151	32.8802	121	86.621	124	90.3668	40.444	ACTAATTA	2557	No
AAGCTCTC	218	187.495	221	199.473	32.8621	247	204.227	250	214.962	46.9687	GAGAGCTT	10105	No
GGTTTTAG	128	99.0461	130	104.884	32.825	236	194.672	243	204.757	45.4341	CTAAAACC	136	No
CTTTGGTC	77	50.2961	77	53.1242	32.7926	103	73.634	103	76.7422	34.5691	GACCAAAG	3491	No
GACAAAGA	134	104.984	134	111.207	32.7	147	117.727	149	123.108	32.6438	TCTTTGTC	957	No
CCTCTCCT	170	140.281	175	148.872	32.666	168	150.04	174	157.283	18.9946	AGGAGAGG	10872	No
GTGAGAGA	238	207.483	246	220.972	32.6582	246	210.457	254	221.623	38.3882	TCTCTCAC	379	No
CTCAGATC	192	161.974	195	172.09	32.6516	228	183.69	232	193.047	49.2693	GATCTGAG	14673	No
GATTTTGA	284	253.171	296	270.281	32.6337	570	532.906	623	574.794	38.3565	TCAAAATC	64	No
TTTGATTT	567	535.308	612	580.092	32.6123	1228	1236.01	1461	1404.2	-7.98129	AAATCAAA	284	No
GATTGGAT	82	55.138	85	58.2532	32.5442	135	101.3	140	105.799	38.7705	ATCCAATC	1492	No
TTTCACAT	145	115.864	148	122.802	32.5255	212	176.618	215	185.515	38.7112	ATGTGAAA	21177	No
CTGGGTTT	284	253.277	301	270.395	32.5156	479	428.194	515	458.289	53.707	AAACCCAG	2731	No
ACATAAAA	171	141.408	174	150.077	32.4925	190	160.932	194	168.839	31.5484	TTTTATGT	3198	No
GAAAAAGA	378	346.866	393	372.147	32.4908	397	378.957	419	404.113	18.4658	TCTTTTTC	170	No
ATTTCATA	128	99.3097	129	105.165	32.4847	192	165.352	196	173.535	28.6879	TATGAAAT	63349	No
TTTTCCCG	135	106.132	136	112.429	32.4802	163	131.345	164	137.491	35.1956	CGGGAAAA	3291	No
CAAATCCT	179	149.341	183	158.563	32.4261	218	185.798	222	195.293	34.8438	AGGATTTG	3735	No
TGATTGAT	145	115.964	159	122.909	32.4004	370	338.332	419	359.703	33.1064	ATCAATCA	31	No
CACAAAAT	163	133.618	164	141.751	32.3989	185	155.299	186	162.861	32.3751	ATTTTGTG	9881	No
TTCTTAAT	161	131.662	163	139.662	32.388	298	269.717	313	285.291	29.7164	ATTAAGAA	10889	No
TCCTTCTT	534	502.594	561	543.695	32.3679	555	534.798	583	576.915	20.5794	AAGAAGGA	9598	No
AAATCTTA	155	125.833	155	133.438	32.3128	231	195.365	237	205.496	38.704	TAAGATTT	1856	No
TTTTCTCG	223	192.972	230	205.359	32.252	319	277.083	331	293.244	44.9383	CGAGAAAA	349	No
TTTTCCGG	136	107.328	136	113.704	32.1998	174	145.241	174	152.197	31.4348	CCGGAAAA	763	No
TCGTTTTC	244	213.849	250	227.828	32.183	368	328.184	379	348.651	42.1394	GAAAACGA	1393	No
AGCTTTTT	274	243.666	277	260.002	32.1483	409	378.74	426	403.875	31.4378	AAAAAGCT	3464	No
AGATTTTA	144	115.248	144	122.145	32.073	247	209.621	257	220.729	40.529	TAAAATCT	1371	No
CTCTCCAC	145	116.23	147	123.192	32.0682	150	117.896	152	123.287	36.1244	GTGGAGAG	9296	No
TAACAAAC	115	87.0215	116	92.0923	32.0594	132	110.399	133	115.381	23.5887	GTTTGTTA	4842	No
CAAATCTT	265	234.822	273	250.449	32.0391	327	309.724	339	328.587	17.7493	AAGATTTG	1252	No
GAAAAATC	256	225.908	258	240.828	32.013	305	270.996	310	286.671	36.053	GATTTTTC	1378	No
TGAGAGAT	115	87.0625	117	92.136	32.0052	151	116.683	155	122.007	38.9305	ATCTCTCA	12	No
AAAGGAAA	260	229.906	272	245.142	31.983	271	245.025	281	258.695	27.305	TTTCCTTT	47	No
GAGGAAGA	321	290.569	338	310.819	31.9719	308	277.833	325	294.054	31.7482	TCTTCCTC	32	No
AATCTCTG	210	180.4	212	191.853	31.9054	301	284.722	312	301.5	16.7345	CAGAGATT	373	No
ACACCAAA	188	158.656	192	168.535	31.9048	201	172.801	206	181.454	30.3838	TTTGGTGT	13516	No
AGTTTTTT	321	290.647	337	310.904	31.8858	587	556.559	650	601.356	31.2587	AAAAAACT	167	No
CTATATAA	123	94.9127	125	100.485	31.8849	149	119.007	151	124.459	33.4896	TTATATAG	16621	No
ACCCATTT	138	109.534	140	116.054	31.8807	167	136.752	170	143.21	33.3703	AAATGGGT	23103	No
TTCTTTGT	306	275.735	308	294.721	31.8681	556	530.986	587	572.643	25.5938	ACAAAGAA	395	No
TGTTTTCC	128	99.8022	129	105.689	31.8516	220	180.214	224	189.344	43.8861	GGAAAACA	8140	No
TCTTCAAT	371	340.602	380	365.305	31.7158	514	474.134	535	509.186	41.4971	ATTGAAGA	9128	No
AACAGAGC	130	101.858	132	107.878	31.7142	141	109.386	142	114.314	35.7971	GCTCTGTT	2235	No
GAAGAAAT	221	191.462	225	203.736	31.7081	262	234.955	269	247.875	28.5455	ATTTCTTC	178	No
ATTCTCTC	541	510.272	552	552.226	31.6354	634	595.42	649	645.192	39.8037	GAGAGAAT	63734	No
CCTCTCTG	142	113.656	143	120.448	31.6162	161	141.612	163	148.353	20.6588	CAGAGAGG	1333	No
TTCTTGTT	330	299.866	353	320.922	31.5999	620	598.342	682	648.498	22.0452	AACAAGAA	2594	No
TTCAATCT	293	263.049	300	280.972	31.595	407	369.627	421	393.89	39.2018	AGATTGAA	679	No
CTAGGGTT	342	311.838	350	333.946	31.5759	505	461.371	522	495.012	45.6298	AACCCTAG	272	No
AAAGATCA	181	152.035	184	161.446	31.5643	203	174.133	207	182.871	31.1376	TGATCTTT	584	No
CTTCTCAC	167	138.268	169	146.72	31.5294	188	151.201	190	158.514	40.9521	GTGAGAAG	18647	No
TCATCGTC	194	164.92	199	175.247	31.5056	213	181.294	216	190.495	34.3293	GACGATGA	6241	No
CCTAAACC	107	79.7246	107	84.3378	31.4849	123	90.6896	125	94.6407	37.4832	GGTTTAGG	1832	No
ATTAATTA	117	89.413	121	94.6351	31.4622	183	141.344	188	148.07	47.2669	TAATTAAT	2193	No
TGAAGAGT	62	37.3891	63	39.4647	31.3569	77	51.0474	79	53.1105	31.651	ACTCTTCA	360	No
TTGATTTT	446	415.729	461	447.658	31.3472	1040	1031.17	1184	1153.85	8.86743	AAAATCAA	630	No
TCATTCAT	191	162.116	210	172.242	31.3168	233	200.98	245	211.492	34.445	ATGAATGA	32141	No
TAATCAAT	111	83.7276	111	88.5912	31.2978	174	140.83	176	147.525	36.8019	ATTGATTA	2095	No
GAATTTGG	137	109.023	138	115.509	31.2941	240	212.567	245	223.88	29.1315	CCAAATTC	8581	No
CAAAACAC	195	166.095	199	176.507	31.2858	208	178.564	212	187.587	31.7395	GTGTTTTG	31338	No
AATCTCAG	177	148.326	179	157.477	31.2821	211	180.9	213	190.074	32.4762	CTGAGATT	2703	No
TTTCTTCG	300	270.326	305	288.856	31.2463	405	401.553	416	428.928	3.46149	CGAAGAAA	3124	No
AAAAAAAC	998	967.26	1056	1072.69	31.2232	1048	980.407	1100	1092.95	69.8711	GTTTTTTT	5093	No
GAAACAAG	116	88.634	117	93.8067	31.2127	133	105.371	134	110.085	30.97	CTTGTTTC	333	No
TTCTGATT	272	242.527	279	258.772	31.195	514	485.022	549	521.298	29.8274	AATCAGAA	329	No
TTTTTGAA	271	241.543	274	257.708	31.1845	459	420.385	476	449.67	40.337	TTCAAAAA	1757	No
GAAATCTG	106	79.0069	107	83.5755	31.1538	153	122.889	157	128.557	33.5307	CAGATTTC	271	No
TTTTAGTT	199	170.18	204	180.887	31.133	399	363.119	417	386.768	37.5982	AACTAAAA	1043	No
AGAATTCA	92	65.6199	92	69.3656	31.0876	128	97.1292	128	101.411	35.3264	TGAATTCT	2758	No
CATTTTCT	386	356.157	396	382.302	31.0603	503	480.214	524	515.948	23.3181	AGAAAATG	25905	No
ATCAACCA	101	74.3092	101	78.5867	30.9955	112	82.1111	112	85.6325	34.7677	TGGTTGAT	3484	No
TTGTTCTC	207	178.227	210	189.521	30.9796	307	271.388	315	287.094	37.8522	GAGAACAA	5608	No
ATTTTGCA	99	72.4108	99	76.5714	30.9636	206	178.075	212	187.067	30.0082	TGCAAAAT	2754	No
CTTCCCTC	150	122.023	150	129.372	30.9633	155	126.067	155	131.913	32.0245	GAGGGAAG	28007	No
ATGAAAGT	42	20.1	42	21.1965	30.9519	76	48.3931	76	50.3386	34.3047	ACTTTCAT	9215	No
AAAGTCTC	191	162.452	191	172.603	30.9209	247	214.295	248	225.73	35.0823	GAGACTTT	9167	No
CTTTGTCT	226	197.121	230	209.821	30.8977	304	274.888	308	290.873	30.6017	AGACAAAG	55988	No
TCAAAAAG	163	134.864	164	143.082	30.8862	189	163.976	190	172.073	26.843	CTTTTTGA	936	No
ACTAATCA	77	51.6142	78	54.5202	30.8006	113	81.6391	116	85.1371	36.734	TGATTAGT	13639	No
ATCTTCTA	128	100.643	129	106.584	30.7778	175	158.108	177	165.842	17.7634	TAGAAGAT	2168	No
TCTCTTGT	260	231.016	265	246.339	30.731	388	369.572	407	393.83	18.8804	ACAAGAGA	3469	No
ATCCATCC	63	38.7057	64	40.8571	30.6904	74	44.7669	75	46.5538	37.1921	GGATGGAT	45641	No
ATTTTCCC	173	144.888	178	153.799	30.6782	223	195.855	229	206.02	28.9446	GGGAAAAT	627	No
CTACTTCT	151	123.263	153	130.695	30.6469	173	146.846	174	153.897	28.3564	AGAAGTAG	1932	No
AGAGCAAA	185	156.796	190	166.544	30.6006	194	164.359	198	172.48	32.1657	TTTGCTCT	4046	No
TCTCCATC	260	231.153	268	246.488	30.576	283	254.193	288	268.559	30.3805	GATGGAGA	41451	No
CAATCATC	156	128.274	160	136.044	30.5269	171	139.619	176	146.244	34.6695	GATGATTG	60287	No
TTTCTCTA	402	372.645	410	400.349	30.4825	539	506.234	559	544.95	33.8047	TAGAGAAA	37816	No
TCCGGCGA	211	182.617	215	194.234	30.4821	219	193.58	224	203.592	27.0205	TCGCCGGA	1048	No
TTTACTTT	218	189.577	223	201.71	30.4548	379	367.535	399	391.6	11.6423	AAAGTAAA	687	No
GGAAAAAA	361	331.824	368	355.725	30.4224	406	366.757	417	390.749	41.2716	TTTTTTCC	221	No
TAATTTCT	246	217.405	248	231.659	30.3987	427	384.063	440	409.713	45.2519	AGAAATTA	990	No
GATTGTTT	146	118.565	147	125.682	30.3894	355	323.389	377	343.434	33.1078	AAACAATC	24987	No
TTCATCAG	113	86.3824	113	91.413	30.3522	151	123.204	152	128.89	30.7186	CTGATGAA	4918	No
CTTCATCT	337	308.006	347	329.776	30.3174	368	348.83	377	371.154	19.6876	AGATGAAG	16931	No
ATTCTCCG	146	118.628	147	125.75	30.3112	162	145.234	164	152.19	17.698	CGGAGAAT	1462	No
TTTTTCCT	362	332.948	372	356.951	30.2843	536	512.868	569	552.364	23.6456	AGGAAAAA	110	No
TCCTTTTT	429	399.786	450	430.126	30.2567	604	584.328	644	632.654	19.9999	AAAAAGGA	3064	No
AAATAGAA	156	128.506	157	136.292	30.2449	186	155.076	187	162.624	33.8208	TTCTATTT	670	No
TTTCAGTT	176	148.238	182	157.383	30.2125	306	271.56	317	287.279	36.5375	AACTGAAA	1840	No
ATTCTCTG	199	170.99	204	181.756	30.1884	314	279.081	327	295.402	37.0178	CAGAGAAT	628	No
TTTATTAA	144	116.769	146	123.767	30.1844	210	195.125	219	205.241	15.4278	TTAATAAA	5779	No
GAATTTTG	187	159.157	191	169.072	30.148	365	346.403	385	368.506	19.0873	CAAAATTC	5237	No
TCGAAAAT	106	79.7831	106	84.4	30.1175	139	110.435	141	115.42	31.9762	ATTTTCGA	6490	No
GTTTTCTG	141	113.951	144	120.763	30.0312	283	242.48	292	255.959	43.7308	CAGAAAAC	6291	No
TTCTAAAT	122	95.3864	122	100.989	30.0224	201	171.495	203	180.065	31.9094	ATTTAGAA	1319	No
GGAGAGAT	93	67.3621	94	71.2137	29.9941	100	83.4687	101	87.0573	18.0698	ATCTCTCC	44	No
ATTAGGGT	294	265.489	302	283.615	29.9898	429	398.367	448	425.423	31.7819	ACCCTAAT	263	No
CATAAATC	90	64.5227	92	68.2017	29.9514	118	91.0626	122	95.0326	30.5782	GATTTATG	18358	No
ACTTCTTG	54	31.0141	54	32.7248	29.9453	79	55.6136	80	57.8814	27.7306	CAAGAAGT	328	No
TGTTCTGT	129	102.291	136	108.339	29.9262	276	244.148	305	257.751	33.8451	ACAGAACA	273	No
ATTGATTG	112	85.7521	119	90.7429	29.9083	237	209.793	256	220.912	28.8997	CAATCAAT	2563	No
AGTTCTCA	74	49.3985	74	52.1737	29.9067	101	73.5845	102	76.6903	31.9853	TGAGAACT	2225	No
CTCTCACT	326	297.46	333	318.307	29.8668	338	319.091	346	338.762	19.4581	AGTGAGAG	755	No
AGTTTTAT	121	94.5559	121	100.106	29.8385	209	190.804	212	200.63	19.0375	ATAAAACT	59710	No
AACAGAGG	104	78.063	107	82.5729	29.835	111	87.9015	113	91.7116	25.8978	CCTCTGTT	304	No
CACAAAGC	96	70.368	96	74.4032	29.8186	98	75.5974	98	78.8003	25.4354	GCTTTGTG	20509	No
TCGATTCT	234	206.005	237	219.38	29.8165	351	320.49	363	340.282	31.9179	AGAATCGA	12081	No
AAAATTCA	266	237.814	273	253.68	29.794	342	309.586	352	328.437	34.0548	TGAATTTT	340	No
TTTTCAAA	306	277.638	311	296.784	29.7638	434	408.683	454	436.774	26.0856	TTTGAAAA	11498	No
TCAGAGCT	76	51.3947	77	54.2878	29.731	87	64.0452	88	66.6998	26.6498	AGCTCTGA	1897	No
TGCTTCAT	96	70.4513	97	74.4916	29.705	148	122.834	154	128.499	27.5839	ATGAAGCA	38613	No
ATAAAATA	166	138.814	183	147.304	29.6891	205	168.575	224	176.96	40.1041	TATTTTAT	330	No
TTTTATTT	459	430.251	514	463.652	29.6888	840	791.648	944	870.319	49.7991	AAATAAAA	103	No
TTCTCTTA	267	238.955	274	254.913	29.6295	401	358.33	420	381.532	45.115	TAAGAGAA	10328	No
TTATAAAA	182	154.661	183	164.258	29.624	241	220.349	248	232.212	21.5902	TTTTATAA	1354	No
TTTCTAAT	178	150.733	179	160.053	29.5964	310	277.204	316	293.374	34.6635	ATTAGAAA	8590	No
GATTCTTC	360	331.594	369	355.473	29.5896	479	450.943	499	483.45	28.9125	GAAGAATC	369	No
ACATCATA	40	19.0908	41	20.1312	29.587	50	27.9532	51	29.0315	29.0745	TATGATGT	17955	No
CCGGCGAA	143	116.303	144	123.27	29.5498	149	122.659	150	128.314	28.9866	TTCGCCGG	9390	No
CCCAAAAA	285	256.947	288	274.366	29.5313	297	271.181	301	286.87	27.011	TTTTTGGG	814	No
AATTCTTA	106	80.2334	106	84.8784	29.521	180	142.061	183	148.829	42.6064	TAAGAATT	4887	No
TTCACAAT	118	91.8939	119	97.2737	29.5058	161	129.845	162	135.906	34.6246	ATTGTGAA	3901	No
AAGAGAGG	111	85.1331	111	90.085	29.4499	107	96.0026	107	100.226	11.6045	CCTCTCTT	21	No
ATATATAC	166	139.034	170	147.539	29.427	205	182.045	210	191.294	24.3455	GTATATAT	12200	No
TCCATCTT	201	173.628	203	184.585	29.4248	247	217.647	250	229.318	31.2494	AAGATGGA	13143	No
TGTTTTGT	241	213.302	256	227.238	29.4234	596	566.791	673	612.874	29.9487	ACAAAACA	53	No
TTCTACAG	76	51.6528	77	54.5611	29.3504	102	73.818	102	76.9351	32.9837	CTGTAGAA	38168	No
TGCTTCTG	108	82.3169	111	87.0921	29.3279	167	127.641	172	133.576	44.8854	CAGAAGCA	34283	No
GCTTCTTG	66	42.3317	66	44.6933	29.3118	100	79.0827	100	82.4552	23.4676	CAAGAAGC	264	No
CGTCTTTC	98	72.6936	98	76.8716	29.274	108	80.2827	108	83.714	32.0303	GAAAGACG	4140	No
CAAAAGAT	154	127.409	155	135.121	29.1902	192	163.852	194	171.941	30.4375	ATCTTTTG	21547	No
CTTAAAAC	122	96.1386	122	101.79	29.0641	144	124.98	144	130.765	20.3988	GTTTTAAG	1659	No
CTGTTTCT	358	330.1	369	353.844	29.0472	539	513.637	575	553.223	25.9791	AGAAACAG	2780	No
GTTAAAAG	77	52.8108	77	55.7877	29.036	105	83.1847	106	86.7592	24.4542	CTTTTAAC	2260	No
GGAAGAAG	378	350.108	389	375.689	28.9746	367	317.355	377	336.875	53.3402	CTTCTTCC	112	No
AACTCAAA	235	207.748	239	221.257	28.9655	262	236.316	268	249.337	27.0318	TTTGAGTT	1153	No
CTCTTATC	136	109.946	136	116.493	28.9226	166	140.835	166	147.53	27.2906	GATAAGAG	357	No
GAACACAA	116	90.4122	116	95.6977	28.9084	125	102.358	125	106.912	24.9803	TTGTGTTC	18552	No
TTTCACTT	229	201.843	234	214.901	28.907	342	312.228	357	331.306	31.1485	AAGTGAAA	6737	No
TCAAGCTT	181	154.289	183	163.859	28.9004	222	197.13	225	207.38	26.3773	AAGCTTGA	8052	No
GAGTGAAA	110	84.6152	110	89.5345	28.8603	120	98.5992	121	102.957	23.5714	TTTCACTC	64543	No
TCCCTAAA	118	92.4132	118	97.826	28.841	130	102.671	130	107.242	30.6808	TTTAGGGA	22027	No
TAAAAACC	164	137.558	164	145.962	28.8342	180	161.1	180	169.017	19.9682	GGTTTTTA	3614	No
TTCATTTT	378	350.293	392	375.891	28.7748	617	613.222	663	665.355	3.78923	AAAATGAA	2515	No
AGAGATTA	139	113.043	140	119.794	28.7325	167	139.552	169	146.173	29.9857	TAATCTCT	1057	No
AAGAAGCA	244	216.932	252	231.149	28.6911	238	215.747	246	227.284	23.3628	TGCTTCTT	2234	No
ATTTTCTA	158	131.779	161	139.787	28.6723	254	224.199	266	236.337	31.6995	TAGAAAAT	995	No
GTGTTCTT	159	132.782	160	140.858	28.6516	301	258.81	310	273.53	45.4563	AAGAACAC	4321	No
TCGATTTC	324	296.594	337	317.365	28.6353	505	474.908	539	510.046	31.0263	GAAATCGA	230	No
TTAAAACT	117	91.6176	118	96.9797	28.6125	177	144.786	180	151.715	35.5579	AGTTTTAA	2865	No
TTTCAACT	135	109.221	137	115.721	28.6067	189	160.596	193	168.483	30.7795	AGTTGAAA	1830	No
ACACCACA	57	34.5211	57	36.432	28.5844	61	38.3181	61	39.8278	28.3621	TGTGGTGT	52319	No
CCCTTCTC	134	108.306	138	114.745	28.5261	147	125.992	151	131.834	22.6697	GAGAAGGG	8566	No
TTCCAAAT	165	138.83	166	147.321	28.4951	212	187.085	216	196.664	26.5053	ATTTGGAA	2689	No
TTTTTAGT	161	134.893	164	143.114	28.4846	308	265.048	319	280.254	46.2581	ACTAAAAA	2486	No
AGACAAAA	261	234.022	262	249.585	28.4766	287	264.93	288	280.127	22.965	TTTTGTCT	4319	No
TGATCTTT	165	138.85	167	147.342	28.4713	332	295.681	345	313.361	38.4634	AAAGATCA	466	No
CCTAGAAA	93	68.4766	93	72.3961	28.468	109	88.3722	109	92.2061	22.8671	TTTCTAGG	1850	No
ACTGTTTG	50	28.3051	50	29.8622	28.449	85	69.2926	86	72.1937	17.3666	CAAACAGT	1640	No
TTTCGATT	306	278.87	319	298.121	28.4088	568	554.801	612	599.379	13.3547	AATCGAAA	614	No
GAATAAAG	71	47.5898	71	50.2586	28.4044	92	65.0516	92	67.7532	31.8879	CTTTATTC	1027	No
GTGATTTA	62	39.2454	62	41.4281	28.3526	122	88.7599	124	92.6132	38.8066	TAAATCAC	15145	No
TTCCCAAT	104	79.1915	106	83.7715	28.3423	139	107.499	141	112.325	35.7225	ATTGGGAA	34907	No
AAATCGAA	260	233.15	261	248.643	28.3398	314	285.942	316	302.819	29.3919	TTCGATTT	1038	No
GAATCTCG	67	43.9132	68	46.3668	28.3061	86	66.0235	87	68.7705	22.733	CGAGATTC	5745	No
TCTTACTC	127	101.627	131	107.632	28.3051	164	136.085	168	142.503	30.6008	GAGTAAGA	3579	No
CTCTCTAT	474	446.539	506	481.621	28.2886	498	458.833	514	492.196	40.7932	ATAGAGAG	220	No
CCAAAATA	112	87.0173	112	92.0879	28.2679	124	100.131	124	104.568	26.5114	TATTTTGG	8053	No
ATATCACA	77	53.3416	78	56.35	28.2658	91	66.9657	92	69.7569	27.9078	TGTGATAT	4208	No
CTCAATCC	101	76.3515	101	80.7553	28.257	121	88.1148	122	91.9357	38.3751	GGATTGAG	24520	No
CGAAGAAC	77	53.3596	78	56.369	28.2399	79	60.9561	79	63.4677	20.4843	GTTCTTCG	68	No
AAGCTTCG	135	109.525	135	116.045	28.2312	149	130.657	149	136.763	19.5747	CGAAGCTT	1679	No
GGGTTTCG	129	103.651	132	109.787	28.2234	177	145.508	181	152.48	34.6775	CGAAACCC	300	No
ATCTGTTA	63	40.2571	65	42.4983	28.2144	122	86.5989	124	90.3436	41.8136	TAACAGAT	11012	No
TTCCTCCT	310	283.033	316	302.637	28.2127	325	299.359	331	317.345	26.7094	AGGAGGAA	6006	No
GTGTTGTG	68	44.9128	74	47.4248	28.2054	119	89.6469	122	93.5451	33.7062	CACAACAC	147	No
ATTCAGAA	109	84.1523	109	89.0425	28.2005	146	123.571	147	129.277	24.352	TTCTGAAT	4118	No
AAGATTCA	170	144.096	176	152.951	28.1044	224	190.837	233	200.665	35.8912	TGAATCTT	4809	No
TAAGAGAT	73	49.682	73	52.4739	28.0916	113	71.9057	113	74.9311	51.0797	ATCTCTTA	286	No
ATCCAACG	58	35.7405	59	37.7213	28.0812	65	41.3974	66	43.0387	29.3259	CGTTGGAT	14720	No
TCTTCAAC	255	228.418	257	243.536	28.0717	275	257.452	276	272.068	18.133	GTTGAAGA	770	No
TTTTCTGG	202	175.793	206	186.909	28.0696	361	328.551	374	349.05	34.0011	CCAGAAAA	10179	No
CCAAAGTC	86	62.0561	87	65.586	28.0625	93	71.204	94	74.1959	24.8357	GACTTTGG	3651	No
GAAAACAA	298	271.219	301	289.825	28.0613	316	297.118	319	314.917	19.47	TTGTTTTC	648	No
CTCTCTGC	282	255.326	287	272.612	28.0214	293	255.172	298	269.612	40.5028	GCAGAGAG	2589	No
CTCTGTAT	116	91.1093	117	96.4391	28.0175	169	147.372	171	154.455	23.1428	ATACAGAG	8811	No
AATCGAAA	219	192.706	222	205.074	28.0114	281	240.495	285	253.825	43.7397	TTTCGATT	587	No
TTTCTTGG	150	124.456	153	131.968	28.003	245	217.249	255	228.892	29.4521	CCAAGAAA	1737	No
CCACACAA	85	61.1429	85	64.6178	28.0022	89	69.1317	89	72.0251	22.4835	TTGTGTGG	1630	No
ATTTTCTG	178	152.185	183	161.607	27.8897	317	275.017	328	291.012	45.0353	CAGAAAAT	1557	No
AAATTCAA	263	236.543	275	252.307	27.8842	342	315.094	358	334.419	28.023	TTGAATTT	764	No
CTTTAATC	127	101.972	129	107.999	27.8754	198	160.396	202	168.271	41.7027	GATTAAAG	5963	No
CTCGTTTC	145	119.665	146	126.856	27.8449	190	159.112	191	166.907	33.7095	GAAACGAG	13798	No
TCTCTAAC	148	122.634	150	130.024	27.8251	182	152.039	184	159.403	32.7361	GTTAGAGA	3287	No
CTCTCGTC	167	141.37	168	150.036	27.8245	175	143.126	177	149.957	35.1855	GACGAGAG	13681	No
TATTTTGT	137	111.849	141	118.521	27.7885	282	245.56	297	259.269	39.0197	ACAAAATA	231	No
TTTCCGAT	193	167.119	197	177.605	27.7885	278	252.633	290	266.879	26.5996	ATCGGAAA	1621	No
GGGTTTTC	206	180.027	211	191.452	27.763	300	263.08	310	278.133	39.3971	GAAAACCC	799	No
CTTTGGAC	45	24.2827	45	25.613	27.7605	56	33.0067	56	34.2932	29.6039	GTCCAAAG	15814	No
GGGAAAAT	105	80.6062	107	85.2745	27.7604	134	107.304	136	112.12	29.7714	ATTTTCCC	499	No
CAGAGAAT	97	72.8727	98	77.0617	27.7417	126	98.1154	127	102.448	31.5173	ATTCTCTG	517	No
TCCTCCAT	149	123.707	150	131.168	27.719	156	131.582	157	137.742	26.5547	ATGGAGGA	40883	No
AAAATCAA	453	426.166	473	459.151	27.6612	501	476.581	527	511.907	25.0339	TTGATTTT	472	No
TCTAGGGT	238	211.896	244	225.723	27.6501	358	328.907	369	349.438	30.3431	ACCCTAGA	2878	No
TTGTTTCC	177	151.462	179	160.833	27.5787	316	290.741	327	308.012	26.3256	GGAAACAA	4156	No
CTTTCTAT	148	122.845	150	130.249	27.5709	203	182.741	205	192.035	21.3432	ATAGAAAG	3400	No
GATAAATC	73	50.0487	73	52.8622	27.5548	96	76.5594	97	79.8089	21.723	GATTTATC	1526	No
TGATTTCT	249	222.932	255	237.619	27.5355	463	432.833	494	463.413	31.1942	AGAAATCA	1403	No
ACGAAGAA	300	273.694	314	292.507	27.5318	283	259.322	289	274.083	24.7272	TTCTTCGT	2135	No
AATTAATT	149	123.879	154	131.352	27.5114	225	203.205	233	213.869	22.9246	AATTAATT	637	Yes
ATTAAAGA	130	105.227	133	111.465	27.4839	155	133.32	159	139.58	23.3539	TCTTTAAT	2721	No
CATTGAAG	103	78.8819	106	83.4427	27.478	120	93.3072	123	97.3917	30.1913	CTTCAATG	11671	No
TAATTCTT	154	128.845	155	136.653	27.4653	246	215.378	253	226.889	32.7026	AAGAATTA	16486	No
TTCGAATT	215	189.218	217	201.325	27.4633	353	327.186	364	347.564	26.8069	AATTCGAA	385	No
CAACAAAC	174	148.601	177	157.771	27.4559	186	160.085	191	167.94	27.9081	GTTTGTTG	2784	No
ACACAGAG	154	128.854	155	136.663	27.4544	156	129.671	157	135.721	28.8378	CTCTGTGT	1168	No
TTCTCCAA	321	294.713	327	315.321	27.4256	377	353.928	387	376.721	23.8079	TTGGAGAA	6114	No
GAAATTTG	157	131.845	158	139.857	27.4153	288	248.103	296	262.004	42.9461	CAAATTTC	108	No
GTCGTCTC	145	120.04	145	127.256	27.3913	149	126.785	150	132.672	24.0564	GAGACGAC	10054	No
CAAATTCC	151	125.955	151	133.568	27.3846	176	147.054	178	154.119	31.6238	GGAATTTG	17046	No
TTGTTTTC	340	313.711	348	335.985	27.3612	653	598.319	700	648.471	57.1074	GAAAACAA	611	No
TATCATCT	128	103.368	129	109.485	27.3584	171	150.724	175	158.008	21.5829	AGATGATA	19177	No
TGATCTCT	177	151.657	179	161.041	27.3516	283	254.975	293	269.4	29.5116	AGAGATCA	1369	No
GCAAATCG	49	28.0547	49	29.5975	27.3256	58	33.2518	58	34.5486	32.2673	CGATTTGC	2280	No
GAAGAGGA	157	131.922	166	139.94	27.3235	149	125.509	155	131.324	25.5635	TCCTCTTC	117	No
TCTGCTTT	217	191.359	221	203.626	27.2871	339	312.817	357	331.945	27.2498	AAAGCAGA	3817	No
AGGTTTGA	82	58.7953	83	62.1291	27.2779	144	128.735	147	134.732	16.1363	TCAAACCT	989	No
CGAGAGAC	58	36.245	58	38.2548	27.2682	56	42.4909	56	44.1792	15.4595	GTCTCTCG	3070	No
CTCATCAA	136	111.296	137	117.932	27.263	165	138.67	167	145.239	28.6848	TTGATGAG	2998	No
CTTATTTC	103	79.0494	103	83.6207	27.2595	168	133.947	170	140.242	38.0557	GAAATAAG	5037	No
AACTTCAA	160	134.945	162	143.169	27.2489	199	169.398	202	177.835	32.0497	TTGAAGTT	4955	No
AAAGCAAA	342	315.809	353	338.269	27.2482	360	338.288	373	359.656	22.3939	TTTGCTTT	700	No
TTTCATCT	269	243.108	277	259.399	27.2248	391	349.178	404	371.535	44.2317	AGATGAAA	12687	No
TTTTCTAT	211	185.47	212	197.298	27.2119	359	340.251	370	361.795	19.256	ATAGAAAA	7740	No
CAATTTCC	153	128.103	155	135.861	27.1738	194	174.18	200	182.921	20.9073	GGAAATTG	64506	No
CATCTTCC	186	160.742	188	170.771	27.1456	205	180.364	206	189.504	26.2468	GGAAGATG	7366	No
AAACACAC	241	215.354	245	229.449	27.1163	245	215.724	250	227.26	31.1778	GTGTGTTT	1475	No
ATTTCTTA	142	117.327	143	124.361	27.103	266	239.057	273	252.281	28.4067	TAAGAAAT	1514	No
CTCACTTC	139	114.377	141	121.217	27.1008	149	122.542	152	128.191	29.1281	GAAGTGAG	25290	No
GATTCATC	180	154.854	182	164.464	27.0856	232	226.272	235	238.56	5.79982	GATGAATC	51979	No
CTTTCATC	166	141.01	168	149.652	27.0839	198	169.196	202	177.621	31.1272	GATGAAAG	50019	No
TTCAACCT	81	57.9793	82	61.2642	27.0834	102	73.5551	104	76.6595	33.3477	AGGTTGAA	3663	No
TTCTATTT	206	180.63	207	192.1	27.0735	350	324.705	358	344.866	26.2553	AAATAGAA	515	No
TTCTAATT	171	145.966	173	154.951	27.0679	312	283.909	320	300.621	29.4369	AATTAGAA	930	No
TCACTCTC	372	345.931	387	371.125	27.027	403	373.917	420	398.589	30.1854	GAGAGTGA	7245	No
GAAGACGA	250	224.386	269	239.186	27.0231	240	214.548	255	226	26.9055	TCGTCTTC	137	No
TTTTTGAC	121	96.7845	122	102.477	27.0198	191	168.409	195	176.783	24.043	GTCAAAAA	62105	No
CAAAAGGT	74	51.3733	74	54.265	27.0061	102	79.0529	103	82.4239	25.9953	ACCTTTTG	48643	No
GGAGAAGA	314	288.137	319	308.179	26.99	308	282.814	312	299.437	26.2753	TCTTCTCC	22	No
TCTCTTGC	153	128.261	154	136.03	26.985	208	171.484	211	180.053	40.1545	GCAAGAGA	22743	No
GTCTCTCC	122	97.7997	122	103.557	26.9742	136	122.734	137	128.393	13.9582	GGAGAGAC	2675	No
AGATTGAA	130	105.652	131	111.918	26.9605	179	154.195	182	161.689	26.7008	TTCAATCT	464	No
TCGCCGCC	119	94.8881	122	100.459	26.9446	125	99.2434	128	103.634	28.8423	GGCGGCGA	5108	No
CTTGGAAC	46	25.6108	46	27.0158	26.9388	56	39.8828	57	41.4592	19.0068	GTTCCAAG	5404	No
TTCGATCT	210	184.743	214	196.518	26.9093	310	273.361	319	289.224	38.9911	AGATCGAA	871	No
TCGATTTT	312	286.247	318	306.126	26.8784	576	530.173	605	571.732	47.7524	AAAATCGA	1201	No
AACCCTAA	710	683.637	744	746.71	26.865	814	789.676	869	868.024	24.6951	TTAGGGTT	1339	No
AATTGAAA	186	160.994	188	171.04	26.8548	303	272.213	312	287.985	32.4653	TTTCAATT	339	No
TGAAATTG	140	115.57	143	122.488	26.8477	283	256.523	297	271.068	27.7984	CAATTTCA	8643	No
AAAGTAAA	191	165.959	196	176.362	26.8412	225	194.365	232	204.43	32.9314	TTTACTTT	506	No
ATCTATCA	88	64.8707	88	68.5709	26.8348	121	97.1128	121	101.393	26.61	TGATAGAT	4454	No
ATCCTCCA	80	57.2353	80	60.4756	26.7885	87	65.5569	87	68.2821	24.6201	TGGAGGAT	3366	No
CAAACTCA	179	154.137	179	163.697	26.7679	202	171.568	202	180.142	32.9846	TGAGTTTG	18100	No
ATCCCTAA	114	90.1458	115	95.4144	26.7638	125	100.93	126	105.41	26.7354	TTAGGGAT	14433	No
TCTTTTCT	551	524.903	581	568.502	26.7352	717	692.427	770	755.692	25.0041	AGAAAAGA	174	No
CAAAAGCA	154	129.468	154	137.319	26.7219	168	142.407	168	149.195	27.7664	TGCTTTTG	1284	No
CATCTTTC	199	174.007	199	184.992	26.7073	247	211.547	248	222.789	38.2705	GAAAGATG	27716	No
CATAAAAG	84	61.1371	86	64.6117	26.6866	97	74.5117	99	77.6622	25.5842	CTTTTATG	19152	No
GACATTTT	94	70.7971	94	74.8586	26.6469	138	120.716	139	126.263	18.4657	AAAATGTC	5353	No
AAAATCAG	192	167.137	192	177.625	26.6263	231	197.175	232	207.429	36.5737	CTGATTTT	63912	No
AATCTTTT	329	303.423	334	324.79	26.6261	508	488.768	537	525.471	19.605	AAAAGATT	353	No
ATTCCTTG	82	59.2719	83	62.6342	26.6159	107	93.0153	108	97.0848	14.987	CAAGGAAT	21636	No
TTTGCTTT	332	306.434	347	328.065	26.604	621	592.376	669	641.75	29.3042	AAAGCAAA	659	No
CTGATCTC	103	79.5814	104	84.1857	26.5687	136	112.155	139	117.232	26.2174	GAGATCAG	884	No
CCTGAAAA	85	62.1974	85	65.7358	26.5487	105	81.3452	105	84.8288	26.8021	TTTTCAGG	53130	No
ATTATTCA	98	74.7672	98	79.073	26.5177	146	113.989	146	119.166	36.1353	TGAATAAT	2660	No
TTCTTGAT	207	182.113	210	193.693	26.5146	400	373.515	431	398.148	27.4027	ATCAAGAA	1459	No
TTCCGTTT	124	100.153	124	106.062	26.4847	186	161.257	192	169.185	26.5507	AAACGGAA	54367	No
AGATTTTT	342	316.552	351	339.079	26.4443	524	508.604	549	547.598	15.6268	AAAAATCT	370	No
ATCTGATC	143	118.863	146	126	26.4372	210	181.881	216	191.12	30.1884	GATCAGAT	943	No
ACACAACA	187	162.356	197	172.5	26.4259	196	170.818	204	179.345	26.9531	TGTTGTGT	6304	No
TGACATTT	70	47.9974	70	50.6901	26.4144	133	106.669	134	111.451	29.3425	AAATGTCA	19274	No
AGCTTTGG	81	58.461	81	61.7747	26.4132	119	91.0379	119	95.0067	31.8738	CCAAAGCT	38561	No
ACCTAATC	62	40.495	62	42.75	26.4092	76	56.714	76	59.0317	22.2461	GATTAGGT	3806	No
AAAATTTA	153	128.745	155	136.547	26.4081	216	203.726	223	214.427	12.6361	TAAATTTT	243	No
CAAGAGAA	157	132.695	159	140.765	26.4065	162	142.061	165	148.829	21.2775	TTCTCTTG	2538	No
TATAAACA	145	120.86	148	128.131	26.4045	179	154.435	182	161.944	26.4221	TGTTTATA	12557	No
AAATCATT	167	142.579	167	151.329	26.4028	228	209.543	233	220.645	19.2471	AATGATTT	13239	No
CTCTCATC	275	249.83	282	266.667	26.3972	287	252.417	295	266.646	36.8509	GATGAGAG	13138	No
TTCTCCGA	288	262.787	292	280.688	26.3859	333	303.814	342	322.175	30.545	TCGGAGAA	12890	No
ATCTTCTG	120	96.3168	121	101.979	26.3818	184	163.045	188	171.084	22.2471	CAGAAGAT	5483	No
TTTTCTCA	387	361.508	392	388.156	26.3708	540	520.433	563	560.824	19.9299	TGAGAAAA	4602	No
CCCAGAAA	137	113.021	138	119.771	26.3598	151	117.893	152	123.284	37.3726	TTTCTGGG	163	No
AGTTTCAA	160	135.699	162	143.975	26.3573	236	202.979	242	213.627	35.5727	TTGAAACT	1722	No
CTTTCCTC	250	224.988	252	239.835	26.3536	280	243.859	281	257.442	38.6953	GAGGAAAG	13888	No
AGAAGCAA	232	207.105	234	220.564	26.3348	233	208.145	235	219.15	26.2833	TTGCTTCT	1628	No
CTTTATCT	182	157.489	186	167.285	26.3268	268	244.754	274	258.403	24.3167	AGATAAAG	8622	No
ACCAAATA	82	59.4877	83	62.863	26.3179	98	75.527	100	78.7265	25.5268	TATTTGGT	18516	No
ATCATTCA	142	117.979	147	125.057	26.3159	167	145.542	172	152.516	22.9674	TGAATGAT	29338	No
AATCTGTA	86	63.3729	86	66.9824	26.2567	142	117.289	146	122.646	27.1489	TACAGATT	2840	No
CAATAAAC	72	50.0007	72	52.8114	26.2533	81	61.4434	81	63.9774	22.383	GTTTATTG	1047	No
ACATCTTT	106	82.7605	107	87.5635	26.2337	140	115.902	141	121.183	26.4461	AAAGATGT	22684	No
TGGAAGAT	60	38.7504	62	40.9045	26.2321	92	58.3575	94	60.75	41.8784	ATCTTCCA	168	No
AAAACTAA	215	190.312	217	202.5	26.2248	253	229.779	259	242.321	24.3565	TTAGTTTT	5273	No
TTCTAGTT	106	82.7862	106	87.5907	26.2009	184	156.024	186	163.63	30.3464	AACTAGAA	3456	No
TTTGTGTT	269	244.048	279	260.415	26.1866	592	614.474	660	666.774	-22.0576	AACACAAA	393	No
TCAAAATT	285	260.006	287	277.677	26.1589	405	369.906	412	394.196	36.7085	AATTTTGA	1643	No
CATTTTTT	315	289.907	326	310.1	26.1488	512	476.451	545	511.762	36.8435	AAAAAATG	51340	No
ACCTCTTT	110	86.7296	111	91.7821	26.1453	139	114.491	140	119.696	26.9623	AAAGAGGT	5228	No
CTCTATAT	151	126.999	155	134.682	26.1387	196	173.666	198	182.374	23.7123	ATATAGAG	1368	No
CTTCGTTC	104	80.8951	104	85.5814	26.1287	122	98.7923	122	103.16	25.7422	GAACGAAG	2955	No
CAAAAATT	207	182.464	209	194.069	26.1164	256	243.315	259	256.856	13.01	AATTTTTG	24704	No
AGATAAGA	108	84.8062	109	89.7375	26.1103	121	103.66	122	108.283	18.7151	TCTTATCT	4430	No
TTTCTGTG	126	102.422	127	108.478	26.1044	252	216.235	261	227.806	38.5724	CACAGAAA	60498	No
TTGAAGAT	156	131.994	157	140.016	26.0676	240	213.309	244	224.674	28.2958	ATCTTCAA	43	No
TTTTGGTG	185	160.718	188	170.744	26.0307	341	312.29	358	331.373	29.9915	CACCAAAA	64102	No
TCAAAACT	167	142.898	169	151.67	26.0295	222	189.017	229	198.725	35.7061	AGTTTTGA	265	No
ATTTTCAG	148	124.145	148	131.636	26.0125	235	214.416	238	225.859	21.5418	CTGAAAAT	11144	No
TCAAAGTT	176	151.83	181	161.227	25.9986	285	248.715	296	262.663	38.812	AACTTTGA	6309	No
TTGTCTGA	123	99.5666	125	105.438	25.997	205	179.863	213	188.97	26.8175	TCAGACAA	1534	No
GATTATTG	67	45.4726	67	48.0173	25.968	139	107.291	141	112.106	35.9915	CAATAATC	19520	No
AACCCAAA	245	220.365	249	234.85	25.9634	266	240.215	271	253.525	27.1216	TTTGGGTT	8528	No
AATCTGAA	201	176.654	203	187.832	25.9517	281	253.307	290	267.604	29.1545	TTCAGATT	226	No
CTTCTCAT	217	192.551	220	204.908	25.9389	259	240.03	264	253.326	19.7003	ATGAGAAG	10454	No
TAAAATTT	163	139.023	166	147.527	25.9353	291	249.286	298	263.277	45.024	AAATTTTA	956	No
CTTTCCCT	122	98.6373	124	104.449	25.9338	162	129.536	166	135.578	36.2298	AGGGAAAG	4304	No
TCTCTACC	143	119.287	143	126.452	25.9282	159	132.498	159	138.71	28.9918	GGTAGAGA	13358	No
AGTGAGAG	170	145.963	179	154.948	25.9158	176	143.303	185	150.144	36.1719	CTCTCACT	530	No
TCGAAATC	151	127.192	152	134.889	25.9089	180	158.822	182	166.599	22.5312	GATTTCGA	1210	No
AAGATCAA	184	159.858	184	169.823	25.8796	200	179.227	200	188.293	21.9331	TTGATCTT	1924	No
ATTCGTCG	82	59.8464	83	63.2432	25.8249	100	75.3773	102	78.5695	28.2664	CGACGAAT	2038	No
CTCCATCT	201	176.767	208	187.954	25.8231	218	196.24	223	206.431	22.9239	AGATGGAG	40946	No
CACCAAAT	114	90.9006	115	96.2171	25.8132	130	109.144	134	114.059	22.7329	ATTTGGTG	62753	No
GATCTGTT	128	104.639	132	110.839	25.7935	259	236.971	272	250.041	23.0221	AACAGATC	60672	No
TCATTCTC	267	242.434	272	258.671	25.7705	320	304.465	331	322.882	15.9245	GAGAATGA	52271	No
CCGGAAAA	145	121.433	148	128.742	25.7185	146	122.172	149	127.8	26.0141	TTTTCCGG	440	No
TTGAATTT	283	258.423	297	275.963	25.7108	592	595.024	655	644.744	-3.01645	AAATTCAA	618	No
AGTAAAGA	102	79.2788	102	83.8643	25.7042	113	90.5676	114	94.5124	25.006	TCTTTACT	3144	No
CAAAACTC	216	191.773	217	204.071	25.6966	238	212.243	241	223.534	27.26	GAGTTTTG	1591	No
CTCAAAAC	191	166.964	193	177.439	25.6882	213	190.55	218	200.359	23.7235	GTTTTGAG	134	No
TCTCTTAC	184	160.048	185	170.027	25.6609	226	203.29	227	213.96	23.9342	GTAAGAGA	5972	No
CATTCTCT	286	261.461	292	279.252	25.6565	350	320.004	358	339.753	31.3601	AGAGAATG	33668	No
GTTGAAGA	144	120.499	145	127.746	25.6564	184	156.474	186	164.107	29.817	TCTTCAAC	608	No
GAAGTTTC	132	108.693	132	115.158	25.6438	169	157.066	170	164.736	12.3761	GAAACTTC	64268	No
TCTGATTC	269	244.552	276	260.96	25.6316	401	384.148	419	409.806	17.2164	GAATCAGA	10672	No
CGACGTCG	55	34.5141	55	36.4245	25.6282	56	35.3817	56	36.7675	25.7127	CGACGTCG	773	Yes
ACATACAC	91	68.679	92	72.6109	25.6089	95	74.7535	96	77.9157	22.7696	GTGTATGT	14653	No
GTAGAAGA	155	131.397	155	139.379	25.6063	179	152.395	182	159.78	28.8027	TCTTCTAC	319	No
GTTCTTTA	88	65.7836	90	69.5392	25.605	158	130.593	163	136.696	30.1006	TAAAGAAC	7519	No
AAATTTCA	268	243.591	269	259.921	25.593	370	350.733	379	373.232	19.7863	TGAAATTT	17074	No
CAGAATCT	133	109.722	136	116.254	25.5894	170	152.699	175	160.102	18.246	AGATTCTG	47293	No
AAAATTGT	132	108.75	132	115.219	25.5747	215	194.507	216	204.581	21.5363	ACAATTTT	56728	No
TGCTCAAT	54	33.6381	55	35.4985	25.5595	92	63.2096	96	65.8254	34.5306	ATTGAGCA	5602	No
AAAACCTA	163	139.357	164	147.885	25.5436	191	165.104	192	173.271	27.8282	TAGGTTTT	3068	No
TAACCCTC	36	17.7291	36	18.694	25.4991	41	22.11	41	22.9526	25.3192	GAGGGTTA	44113	No
TCTCAATC	309	284.545	319	304.279	25.4765	364	333.499	373	354.437	31.8553	GATTGAGA	2310	No
AGAGAACA	142	118.681	142	125.806	25.4728	154	132.765	154	138.993	22.8489	TGTTCTCT	383	No
TCTCGAAT	119	96.0778	120	101.725	25.4618	170	138.251	171	144.796	35.1438	ATTCGAGA	5644	No
CACTACTC	63	42.0597	63	44.4055	25.4548	64	43.3922	64	45.1195	24.8706	GAGTAGTG	5489	No
TTTTAAGT	115	92.1671	116	97.5642	25.4528	208	181.98	212	191.225	27.7969	ACTTAAAA	237	No
ACTTTTCA	119	96.0948	120	101.743	25.4408	183	148.22	185	155.353	38.5745	TGAAAAGT	1588	No
GATCTTCG	72	50.5756	72	53.4202	25.4302	99	72.8118	99	75.8806	30.4169	CGAAGATC	1961	No
CCTTCTTA	71	49.6263	71	52.4149	25.4292	95	78.9539	95	82.32	17.5763	TAAGAAGG	7889	No
ATTTAGGG	123	100.056	123	105.959	25.3937	201	169.018	206	177.431	34.8328	CCCTAAAT	900	No
CAGAGAGC	72	50.6103	73	53.457	25.3808	74	61.5759	75	64.1161	13.6007	GCTCTCTG	2593	No
CAAGTCTT	108	85.4066	108	90.3757	25.3484	134	116.065	134	121.355	19.2548	AAGACTTG	3994	No
CTCGATCT	140	116.814	142	123.815	25.3483	171	156.615	173	164.257	15.0266	AGATCGAG	4196	No
TTGAAATT	225	201.039	233	214.035	25.3357	451	436.683	475	467.668	14.5494	AATTTCAA	1771	No
TACATATA	111	88.3511	113	93.5059	25.3315	151	123.81	153	129.529	29.9786	TATATGTA	5186	No
AAGACGAA	217	193.099	227	205.496	25.3232	213	192.458	220	202.395	21.601	TTCGTCTT	816	No
TTCTATCA	87	65.0459	87	68.7567	25.3009	124	97.3	125	101.59	30.0679	TGATAGAA	1886	No
GAAAACCC	151	127.717	151	135.449	25.2871	171	148.088	171	155.214	24.5991	GGGTTTTC	625	No
CCATCTCC	146	122.792	150	130.192	25.2746	145	125.068	149	130.857	21.4426	GGAGATGG	37758	No
GCTTTTTG	126	103.1	128	109.2	25.2737	219	189.155	222	198.872	32.0845	CAAAAAGC	1332	No
ATCTCAAA	266	241.904	271	258.099	25.2578	339	298.028	349	315.903	43.6675	TTTGAGAT	190	No
TTTTCGAT	185	161.412	187	171.489	25.2328	326	305.466	341	323.967	21.2091	ATCGAAAA	3181	No
GAAGATTA	101	78.7089	101	83.259	25.1857	121	104.317	121	108.975	17.9508	TAATCTTC	41699	No
AGTTTGAA	109	86.5201	109	91.5593	25.1758	190	146.888	197	153.942	48.8968	TTCAAACT	4497	No
CATTTCCT	138	115.001	139	121.881	25.1595	177	155.908	179	163.506	22.4587	AGGAAATG	43001	No
AGATAACA	75	53.6279	75	56.6533	25.1564	86	67.7856	86	70.6154	20.4678	TGTTATCT	861	No
TGTGAATT	116	93.4062	117	98.8824	25.1293	259	227.81	265	240.209	33.2337	AATTCACA	3535	No
TGCAAATT	88	66.1408	89	69.9181	25.1284	139	116.301	142	121.604	24.7828	AATTTGCA	4606	No
CAAACAAC	125	102.242	127	108.286	25.1219	132	111.272	133	116.301	22.5492	GTTGTTTG	1404	No
TTTTAATT	267	243.024	273	259.309	25.1218	497	472.305	525	507.154	25.3295	AATTAAAA	15448	No
GTTTTTCG	73	51.7453	73	54.659	25.1212	125	95.3146	127	99.5021	33.8914	CGAAAAAC	4227	No
TTGTCTCC	138	115.037	140	121.92	25.1162	162	144.295	164	151.195	18.7488	GGAGACAA	7259	No
TTTTTGGG	214	190.306	220	202.494	25.1118	350	321.296	364	341.159	29.9493	CCCAAAAA	547	No
CTCGATTC	146	122.933	147	130.343	25.1071	190	160.738	191	168.633	31.7776	GAATCGAG	3408	No
TTCGTCTT	346	321.788	355	344.783	25.1009	405	385.796	420	411.615	19.6739	AAGACGAA	797	No
CTTGAGAG	110	87.5635	110	92.6686	25.0928	125	96.4785	125	100.726	32.3742	CTCTCAAG	3199	No
CGTGTTTC	64	43.2518	64	45.6669	25.078	84	60.5654	85	63.0591	27.4758	GAAACACG	2806	No
GAAAACAG	116	93.4685	116	98.9486	25.0521	142	109.813	143	114.764	36.501	CTGTTTTC	865	No
CGTTTTTC	102	79.7898	102	84.4071	25.0489	142	118.738	143	124.176	25.4043	GAAAAACG	21425	No
AACAGAGT	122	99.356	128	105.214	25.048	142	117.63	148	123.007	26.7358	ACTCTGTT	306	No
TATTAATA	80	58.4948	82	61.8106	25.0471	115	89.6702	117	93.5696	28.6113	TATTAATA	822	Yes
ATCTCTAA	143	120.044	147	127.26	25.0231	189	171.985	196	180.586	17.8299	TTAGAGAT	5308	No
TTTATAAA	211	187.413	212	199.385	25.0128	292	270.666	298	286.315	22.1536	TTTATAAA	824	Yes
GAAATTGG	101	78.8495	103	83.4083	25.0055	147	135.013	150	141.37	12.5038	CCAATTTC	19097	No
AAACTGAA	135	112.175	138	118.869	25.0037	162	138.129	165	144.667	25.8241	TTCAGTTT	5369	No
AAGAAACA	401	376.767	414	404.867	24.9964	433	398.303	451	425.353	36.1664	TGTTTCTT	2230	No
GGGAAATT	84	62.3807	85	65.9302	24.9951	122	97.7198	123	102.032	27.0738	AATTTCCC	1415	No
CTTGAAAC	97	74.9659	97	79.2839	24.9948	128	104.898	130	109.586	25.4778	GTTTCAAG	2170	No
ATACTTCA	60	39.5804	60	41.7825	24.9606	78	59.6754	78	62.1282	20.8875	TGAAGTAT	3643	No
GGTTTAAG	77	55.7179	77	58.8677	24.9098	119	93.1517	119	97.2282	29.1425	CTTAAACC	113	No
AGACAACA	107	84.7797	107	89.7094	24.9066	115	89.5858	115	93.481	28.7195	TGTTGTCT	3337	No
TCAATCTC	369	344.923	382	370.023	24.8988	446	415.1	461	443.843	32.0227	GAGATTGA	2101	No
ATTCGAAA	150	127.081	151	134.77	24.8718	180	159.743	181	167.577	21.4899	TTTCGAAT	1734	No
ACATCACA	69	48.118	71	50.8179	24.871	80	56.9418	81	59.2698	27.1998	TGTGATGT	3564	No
CGGAGCTC	62	41.5127	62	43.8267	24.8704	62	40.5142	62	42.1176	26.3798	GAGCTCCG	4601	No
GAAATCTA	88	66.3535	88	70.1437	24.8459	137	103.407	137	108.016	38.5395	TAGATTTC	18685	No
AGATTAAA	116	93.6365	116	99.1274	24.8437	157	125.404	158	131.213	35.2784	TTTAATCT	14603	No
ATTCATCA	210	186.572	221	198.482	24.8411	252	233.292	267	246.09	19.439	TGATGAAT	28203	No
TAAAGAAG	181	157.789	185	167.607	24.8398	200	180.711	203	189.874	20.2833	CTTCTTTA	1575	No
TCAATTTT	351	327.04	360	350.507	24.8169	628	608.222	676	659.687	20.0956	AAAATTGA	11662	No
ATGATCTT	67	46.2787	67	48.8706	24.7907	155	114.183	157	119.37	47.3716	AAGATCAT	5080	No
TGCTCTCT	191	167.768	195	178.301	24.7706	232	217.196	239	228.835	15.2978	AGAGAGCA	24697	No
GTTCCTTT	123	100.583	124	106.52	24.748	204	174.894	209	183.68	31.4042	AAAGGAAC	3645	No
CTTTAAGC	61	40.6622	61	42.9269	24.74	91	64.8059	91	67.496	30.8912	GCTTAAAG	886	No
AATTCTCA	193	169.797	195	180.476	24.7206	247	230.604	252	243.206	16.9658	TGAGAATT	2700	No
TGGTTTCT	207	183.709	210	195.407	24.7088	371	336.515	395	357.723	36.1946	AGAAACCA	2541	No
GCAGAGAA	131	108.484	133	114.935	24.7062	155	129.775	163	135.831	27.5316	TTCTCTGC	2319	No
CCCTAAAA	213	189.679	215	201.82	24.6993	228	204.076	231	214.8	25.2751	TTTTAGGG	20772	No
GAGTTTCG	71	50.1564	72	52.9762	24.6749	97	76.1583	97	79.3883	23.464	CGAAACTC	2724	No
TTTCTATT	212	188.713	214	200.782	24.6683	383	353.747	398	376.524	30.4303	AATAGAAA	1594	No
TTTCACGG	61	40.7161	62	42.9839	24.6593	69	51.9058	70	54.0072	19.6426	CCGTGAAA	27242	No
CATCTCAT	77	55.9062	77	59.0672	24.65	101	77.419	104	80.7103	26.8547	ATGAGATG	1903	No
CATTCTTT	158	135.18	161	143.42	24.6464	226	199.155	233	209.543	28.5786	AAAGAATG	10831	No
TTGTGAAA	159	136.174	159	144.482	24.6408	279	242.862	282	256.369	38.7028	TTTCACAA	34877	No
TTGTCTTC	255	231.528	261	246.892	24.6234	332	301.415	341	319.574	32.0873	GAAGACAA	4026	No
AATTTGAG	146	123.344	148	130.781	24.6204	210	200.996	216	211.51	9.20229	CTCAAATT	55216	No
AAATTTGT	180	157.007	181	166.769	24.5999	335	306.319	345	324.892	29.984	ACAAATTT	3457	No
AAACATTT	246	222.609	248	237.269	24.5794	310	295.192	318	312.831	15.1738	AAATGTTT	13818	No
TACAAAGT	73	52.1392	73	55.0763	24.5676	99	72.8314	99	75.901	30.3904	ACTTTGTA	26529	No
TGTTATCT	88	66.5699	89	70.3732	24.5595	183	154.702	189	162.228	30.7408	AGATAACA	807	No
TCGAAGCT	124	101.721	124	107.732	24.5574	145	120.287	146	125.811	27.0931	AGCTTCGA	5637	No
TAATCGTT	83	61.7478	83	65.2592	24.5499	126	109.039	131	113.949	18.2164	AACGATTA	55064	No
AATCATTT	173	150.117	175	159.393	24.5448	259	244.035	269	257.63	15.4148	AAATGATT	5671	No
CTGTTTTC	208	184.855	208	196.637	24.5371	342	310.173	348	329.075	33.4065	GAAAACAG	819	No
AGCAAAAA	295	271.456	297	290.081	24.5363	307	292.562	310	309.983	14.7884	TTTTTGCT	366	No
TTCTTCAC	450	426.129	459	459.11	24.5274	500	492.208	513	529.304	7.85306	GTGAAGAA	1754	No
AGCTCAAA	153	130.339	155	138.249	24.5254	193	169.289	200	177.719	25.2987	TTTGAGCT	1876	No
TGGTTTTG	167	144.193	170	153.056	24.5222	401	360.825	425	384.259	42.3328	CAAAACCA	2206	No
GGAAAATT	153	130.362	157	138.273	24.499	198	179.148	204	188.209	19.8111	AATTTTCC	1634	No
AGATCGAA	134	111.617	135	118.274	24.4908	162	135.679	164	142.075	28.7228	TTCGATCT	682	No
GAAATCCG	46	27.0108	46	28.4947	24.4906	52	32.3059	52	33.5633	24.7517	CGGATTTC	7491	No
TCTCAGAT	250	226.682	262	241.663	24.4778	309	288.605	322	305.701	21.0988	ATCTGAGA	6029	No
ACAACTCA	67	46.5048	67	49.1099	24.4643	73	51.0991	74	53.1645	26.0386	TGAGTTGT	18938	No
CTTCATTC	161	138.306	165	146.761	24.4612	203	169.145	209	177.566	37.0374	GAATGAAG	19430	No
TCTTATTC	158	135.34	161	143.591	24.4593	231	208.649	235	219.689	23.5075	GAATAAGA	2590	No
TGATTTTG	255	231.706	267	247.085	24.427	669	639.32	734	695.008	30.3581	CAAAATCA	3352	No
CTTTGCCT	88	66.683	90	70.4933	24.41	100	82.7499	103	86.3029	18.9347	AGGCAAAG	62408	No
TCAAAGAT	127	104.808	127	111.019	24.3916	167	142.354	174	149.139	26.6665	ATCTTTGA	1136	No
CCCCAAAT	130	107.769	131	114.173	24.3809	138	123.363	139	129.058	15.4724	ATTTGGGG	2370	No
TCTAAAAT	129	106.795	130	113.136	24.3677	185	156.964	188	164.627	30.4033	ATTTTAGA	32336	No
TTCCATTT	250	226.788	253	241.778	24.3609	369	338.223	378	359.584	32.1369	AAATGGAA	11717	No
GTTCTCTG	90	68.6582	92	72.5888	24.3603	144	122.103	147	127.727	23.752	CAGAGAAC	24474	No
GAGATCAG	72	51.3395	73	54.2293	24.3508	82	61.5811	83	64.1216	23.4818	CTGATCTC	701	No
CTTGATTT	181	158.227	182	168.076	24.3386	360	348.901	378	371.231	11.2739	AAATCAAG	3216	No
GCTTAAAG	56	36.2681	57	38.2792	24.3272	80	58.2812	82	60.6702	25.3397	CTTTAAGC	845	No
TTCTCATT	281	257.7	286	275.181	24.3232	361	361.054	372	384.509	-0.0535226	AATGAGAA	5465	No
ACAATTCA	96	74.5138	97	78.8039	24.3229	115	94.4975	117	98.643	22.5813	TGAATTGT	6502	No
TTAGAGAA	136	113.729	138	120.525	24.3223	181	152.116	183	159.484	31.4679	TTCTCTAA	1407	No
GCTCTTCA	72	51.3617	72	54.2527	24.3197	82	65.9413	83	68.6844	17.8723	TGAAGAGC	1982	No
TGAAAGTT	97	75.503	99	79.8543	24.3022	180	155.566	186	163.144	26.2591	AACTTTCA	29705	No
TACCTTTT	110	88.196	112	93.3411	24.301	168	139.804	172	146.44	30.8649	AAAAGGTA	13304	No
AACAAAGA	270	246.774	272	263.362	24.2862	281	263.166	284	278.225	18.4255	TCTTTGTT	5836	No
CCAAATCC	149	126.598	150	134.254	24.2768	161	141.331	163	148.056	20.9778	GGATTTGG	1674	No
TTCTTATA	140	117.718	141	124.779	24.2691	247	216.882	249	228.499	32.1181	TATAAGAA	15576	No
ATTAAATA	78	57.1485	79	60.3837	24.2623	106	81.4717	108	84.9615	27.8974	TATTTAAT	10814	No
ATTTGTCA	70	49.4985	71	52.2796	24.2587	125	92.6905	131	96.7434	37.381	TGACAAAT	6136	No
CTTGAATC	122	100.012	124	105.913	24.2447	188	161.541	193	169.486	28.5169	GATTCAAG	2711	No
ATGTCTTG	41	22.7106	41	23.9529	24.2203	82	58.6318	85	61.0368	27.5063	CAAGACAT	15659	No
CCCTAAAT	154	131.59	154	139.585	24.2184	176	153.339	177	160.781	24.2591	ATTTAGGG	791	No
ATTCCAAA	165	142.491	168	151.235	24.2002	203	180.825	212	189.995	23.4823	TTTGGAAT	3900	No
TCTCATTT	309	285.755	312	305.592	24.1659	414	397.54	420	424.514	16.7966	AAATGAGA	52122	No
GAATTTCA	122	100.09	123	105.995	24.1499	197	172.07	201	180.676	26.6547	TGAAATTC	43390	No
AAGAACCC	107	85.3887	108	90.3566	24.1409	121	98.6545	122	103.015	24.7042	GGGTTCTT	182	No
CCTAAATC	142	119.834	144	127.036	24.1005	156	129.779	158	135.836	28.7073	GATTTAGG	4855	No
GTTTCTTC	535	511.474	552	553.563	24.0587	732	722.893	778	790.715	9.16428	GAAGAAAC	185	No
CACTAAAC	71	50.5949	71	53.4406	24.0569	82	59.2572	82	61.6908	26.6362	GTTTAGTG	2851	No
CTCTACTC	111	89.3926	117	94.6134	24.0306	117	92.3402	120	96.3753	27.6932	GAGTAGAG	4358	No
TCTGAGTT	116	94.2975	118	99.8305	24.0278	208	186.651	218	196.202	22.5257	AACTCAGA	20682	No
AGGGAGAG	92	70.8539	93	74.9189	24.0275	85	67.2463	86	70.0508	19.9145	CTCTCCCT	944	No
AAATCGGA	137	114.964	139	121.842	24.0243	156	132.646	159	138.867	25.2984	TCCGATTT	2300	No
AAATCCCT	134	112.008	134	118.691	24.0221	141	127.044	141	132.946	14.6956	AGGGATTT	9856	No
TGTAATTT	126	104.133	128	110.301	24.0169	278	255.348	289	269.802	23.6281	AAATTACA	9658	No
AAATTTTG	250	227.121	256	242.137	23.9942	469	425.844	487	455.694	45.2726	CAAAATTT	123	No
CCTAATCC	67	46.8341	67	49.4586	23.9914	74	54.6882	74	56.9143	22.3789	GGATTAGG	16530	No
ATTTTCAA	242	219.166	245	233.557	23.9845	347	330.455	359	351.123	16.9522	TTGAAAAT	53677	No
TGTAAAGT	57	37.4225	57	39.5	23.9844	101	83.6722	108	87.2709	19.0096	ACTTTACA	11567	No
GAAAGCTA	72	51.6165	72	54.5226	23.9634	86	64.0408	86	66.6953	25.3551	TAGCTTTC	7004	No
ACCTCTCT	242	219.19	247	233.584	23.9576	251	230.818	257	243.436	21.0393	AGAGAGGT	64081	No
ATTTGGTA	74	53.5398	74	56.56	23.9493	168	135.977	177	142.39	35.5284	TACCAAAT	1443	No
GAATTTAG	75	54.4985	75	57.5756	23.9486	157	118.38	158	123.798	44.3277	CTAAATTC	1213	No
TAAAAGAT	99	77.7289	99	82.2181	23.9473	143	112.172	144	117.251	34.7215	ATCTTTTA	1379	No
ACCAACAA	146	123.918	147	131.393	23.9426	155	131.514	156	137.669	25.4684	TTGTTGGT	15746	No
CTTGGTTT	125	103.232	127	109.34	23.9172	219	191.18	224	201.032	29.7522	AAACCAAG	35534	No
CATATAAT	71	50.7111	71	53.5637	23.894	102	83.377	103	86.961	20.5632	ATTATATG	58018	No
TCTGTTTT	526	502.664	563	543.774	23.869	914	927.476	1047	1029.91	-13.3778	AAAACAGA	148	No
ACAGAGTA	66	45.9816	68	48.5561	23.8533	75	54.5926	77	56.8144	23.8192	TACTCTGT	19902	No
TCATTTTC	312	289.052	318	309.172	23.8357	440	430.296	459	460.61	9.81286	GAAAATGA	46306	No
ACATTACA	68	47.902	68	50.5891	23.8239	85	62.652	85	65.2419	25.9298	TGTAATGT	14301	No
AATTAGAA	117	95.4518	121	101.059	23.8156	152	128.835	156	134.838	25.1324	TTCTAATT	671	No
AAAATTTC	286	263.159	293	281.091	23.8049	380	352.578	391	375.247	28.4618	GAAATTTT	3123	No
AACCTTTG	89	68.1197	90	72.0175	23.7959	116	96.6929	117	100.952	21.1178	CAAAGGTT	4999	No
TCAAAGGT	76	55.574	76	58.7152	23.7893	125	103.06	125	107.652	24.1249	ACCTTTGA	1414	No
CAGAGGAA	134	112.209	136	118.905	23.7823	142	121.064	144	126.63	22.6501	TTCCTCTG	952	No
ATCTTGTG	62	42.2496	63	44.6064	23.7794	103	90.1002	105	94.0213	13.7821	CACAAGAT	25721	No
CTTTTTGA	191	168.65	192	179.246	23.7694	305	273.971	309	289.882	32.7236	TCAAAAAG	494	No
AGAGAAGA	641	617.671	707	672.288	23.7639	621	580.549	662	628.388	41.8282	TCTTCTCT	10625	No
TTTCTCGG	130	108.296	133	114.735	23.7462	155	133.215	158	139.468	23.4766	CCGAGAAA	1499	No
AATCTCAA	315	292.138	323	312.524	23.734	379	359.654	390	382.978	19.8577	TTGAGATT	14367	No
GAAAGATA	100	78.8769	102	83.4374	23.7282	110	90.0088	114	93.9253	22.063	TATCTTTC	973	No
ATCATCGT	137	115.215	140	122.11	23.7259	156	135.29	159	141.663	22.2197	ACGATGAT	19714	No
ATATCTCA	81	60.4358	82	63.8681	23.7223	100	83.0453	102	86.6129	18.5784	TGAGATAT	1577	No
GATCAGAT	99	77.9131	101	82.4137	23.7131	135	115.716	137	120.987	20.8083	ATCTGATC	707	No
CTCTCCCT	257	234.356	275	249.946	23.7041	242	220.366	247	232.23	22.6628	AGGGAGAG	910	No
AGCTTCCA	91	70.1451	92	74.1667	23.6867	111	88.5984	113	92.4436	25.0212	TGGAAGCT	17447	No
CTCTGCTT	270	247.329	275	263.963	23.6792	342	312.535	353	331.639	30.8118	AAGCAGAG	2683	No
AAGGAAAA	282	259.29	288	276.902	23.6772	289	267.969	293	283.404	21.836	TTTTCCTT	2044	No
CTCTTAAA	186	163.769	188	174.013	23.6764	227	196.376	231	206.576	32.897	TTTAAGAG	59542	No
AAACCATT	165	142.944	167	151.72	23.6763	196	178.275	199	187.28	18.5781	AATGGTTT	59467	No
TAATTCAT	85	64.3579	86	68.027	23.6463	146	118.315	149	123.728	30.698	ATGAATTA	1549	No
TAAAGAAT	80	59.5299	84	62.9077	23.6439	118	88.0766	123	91.8955	34.5124	ATTCTTTA	2634	No
TTCCTCTG	278	255.341	282	272.628	23.6357	357	329.961	367	350.585	28.1176	CAGAGGAA	934	No
CAAGCTTC	140	118.253	142	125.35	23.6341	162	138.721	164	145.293	25.1311	GAAGCTTG	5588	No
CCAAAACC	212	189.64	219	201.778	23.6295	222	202.366	228	212.973	20.557	GGTTTTGG	2026	No
TGCTCTGT	116	94.6246	122	100.179	23.626	196	161.903	205	169.871	37.4585	ACAGAGCA	380	No
AAATTTTA	169	146.955	174	156.01	23.6215	267	256.552	276	271.098	10.658	TAAAATTT	752	No
TCTTTGTC	213	190.662	216	202.877	23.5982	279	262.03	287	277	17.5085	GACAAAGA	420	No
ATCGATCA	101	79.9709	102	84.5995	23.5793	128	99.3597	129	103.757	32.4203	TGATCGAT	2811	No
TATTTACT	76	55.7362	77	58.8871	23.5679	130	108.794	134	113.691	23.1498	AGTAAATA	3741	No
GAAGAACG	67	47.1475	67	49.7904	23.5445	69	51.6545	69	53.7446	19.9775	CGTTCTTC	3495	No
AGATAGAG	194	171.835	203	182.662	23.5371	189	167.547	196	175.867	22.7716	CTCTATCT	251	No
CTTTAAAC	91	70.2704	91	74.2997	23.5243	127	96.1416	127	100.372	35.3524	GTTTAAAG	1226	No
CTGAGAAA	173	151.009	176	160.347	23.5202	206	180.455	210	189.601	27.2734	TTTCTCAG	139	No
TCTTTGGT	141	119.354	142	126.524	23.4998	238	221.489	246	233.434	17.1112	ACCAAAGA	3035	No
CTTCTTAA	172	150.053	173	159.325	23.4787	226	216.272	234	227.846	9.94347	TTAAGAAG	20566	No
ATTATTTC	121	99.6651	122	105.543	23.471	190	166.393	194	174.641	25.2075	GAAATAAT	60004	No
GTTTGGTT	192	169.919	197	180.607	23.4571	373	345.347	397	367.353	28.7321	AACCAAAC	60219	No
CAAGTTTA	73	52.9421	75	55.9268	23.452	115	88.4428	118	92.2802	30.1962	TAAACTTG	62850	No
TTGTATAA	90	69.3626	90	73.3363	23.4415	144	122.332	146	127.969	23.4827	TTATACAA	28439	No
TATTTTCT	281	258.533	290	276.082	23.4166	447	419.017	467	448.162	28.897	AGAAAATA	131	No
AAAGAACA	187	164.999	189	175.332	23.4069	208	184.332	210	193.731	25.1259	TGTTCTTT	64299	No
CCGATTTG	76	55.8591	77	59.0173	23.4005	121	81.9768	122	85.4916	47.1118	CAAATCGG	1019	No
TATCTTTC	187	165.007	193	175.341	23.3977	270	244.402	281	258.024	26.8944	GAAAGATA	940	No
CACAAGTC	68	48.2248	69	50.9309	23.3671	76	55.2992	77	57.5529	24.1661	GACTTGTG	3534	No
AAATATCT	178	156.116	178	165.816	23.3502	210	193.209	210	203.196	17.5005	AGATATTT	2728	No
TAAACAGT	43	24.989	43	26.3591	23.3388	59	37.8956	59	39.3875	26.1194	ACTGTTTA	6770	No
ATCAAAAA	340	317.445	345	340.051	23.338	371	353.527	378	376.283	17.898	TTTTTGAT	62796	No
CTCTGTCT	329	306.475	347	328.109	23.3334	368	341.631	381	363.3	27.3611	AGACAGAG	2544	No
CGAAAGAT	49	30.4402	49	32.1183	23.3268	57	39.5388	57	41.1005	20.8489	ATCTTTCG	3910	No
TTAAATTT	175	153.171	181	162.662	23.3152	319	301.023	334	319.15	18.5031	AAATTTAA	10638	No
TCAATCTT	277	254.643	287	271.873	23.3114	378	357.884	394	381.044	20.6707	AAGATTGA	64058	No
GAGATAGA	191	169.084	200	179.712	23.2784	195	170.391	203	178.891	26.3061	TCTATCTC	1648	No
AAAAGTCA	113	91.9677	113	97.3521	23.2724	142	120.977	144	126.539	22.7519	TGACTTTT	21454	No
AGAAACTA	110	89.0327	111	94.2308	23.2624	140	121.035	143	126.6	20.3784	TAGTTTCT	291	No
ATATTCTT	141	119.564	143	126.748	23.2525	214	195.329	222	205.458	19.5368	AAGAATAT	62009	No
ATTCATAT	117	95.9151	121	101.552	23.2491	181	159.347	189	167.157	23.0614	ATATGAAT	46332	No
GTTCTGTT	138	116.623	143	123.611	23.227	283	246.788	301	260.59	38.7477	AACAGAAC	1486	No
TCTCTGAA	270	247.747	271	264.414	23.2235	348	322.589	350	342.564	26.3863	TTCAGAGA	49233	No
TCAAACCT	101	80.2589	101	84.9055	23.2161	117	94.5007	117	98.6464	24.9873	AGGTTTGA	654	No
AGAAATTA	146	124.537	146	132.054	23.2149	192	161.284	194	169.213	33.4713	TAATTTCT	508	No
GTTTCTGT	165	143.353	172	152.156	23.2053	322	281.329	341	297.831	43.4787	ACAGAAAC	4113	No
ACTTAGAA	60	40.7572	61	43.0273	23.2028	80	52.7891	81	54.9299	33.2578	TTCTAAGT	6441	No
GAAAGAAA	498	475.33	562	513.458	23.2018	503	483.645	562	519.766	19.737	TTTCTTTC	53101	No
GAAACTTG	104	83.2074	105	88.0383	23.1977	153	132.01	154	138.193	22.5773	CAAGTTTC	10827	No
TAGAAAAT	95	74.4232	96	78.7077	23.1904	152	117.133	154	122.482	39.6068	ATTTTCTA	574	No
CCATTAAA	102	81.2647	103	85.9741	23.1806	121	97.0511	122	101.328	26.6869	TTTAATGG	8321	No
CATCTCTC	439	416.421	450	448.42	23.1804	443	403.208	452	430.748	41.6936	GAGAGATG	61446	No
TACAGTAT	37	19.776	37	20.8545	23.1785	42	25.6242	42	26.6079	20.7536	ATACTGTA	26592	No
ATATAAAC	142	120.62	145	127.874	23.1723	167	150.865	170	158.157	16.9691	GTTTATAT	60785	No
AAAACTTA	130	108.787	131	115.258	23.159	161	141.066	163	147.775	21.2806	TAAGTTTT	363	No
AAACAAGA	260	237.855	266	253.724	23.1448	276	254.297	284	268.67	22.6037	TCTTGTTT	308	No
AAAAATAA	490	467.404	522	504.683	23.1338	525	500.044	557	538.041	25.5689	TTATTTTT	2185	No
AGAAAGAG	497	474.402	546	512.43	23.1281	454	424.675	487	454.404	30.3146	CTCTTTCT	6784	No
AGAGGAGA	173	151.375	179	160.739	23.1012	177	154.046	182	161.531	24.5853	TCTCCTCT	71	No
CGGAAAAT	109	88.1839	111	93.3282	23.0997	119	103.624	121	108.245	16.4639	ATTTTCCG	3800	No
CTTATAAC	49	30.5906	49	32.2772	23.0853	64	47.4786	64	49.3839	19.1107	GTTATAAG	11059	No
TGATTTGA	189	167.276	197	177.774	23.0768	402	407.075	446	435.004	-5.04363	TCAAATCA	60086	No
TATTTCTT	211	189.143	214	201.244	23.0744	354	320.563	364	340.362	35.123	AAGAAATA	1077	No
CCTTCCAT	67	47.4895	67	50.1524	23.0603	69	54.1817	69	56.3849	16.6817	ATGGAAGG	4504	No
TTCTCAGA	250	227.984	254	243.068	23.0461	301	285.58	308	302.428	15.8289	TCTGAGAA	18560	No
AAAAGCTT	332	309.738	335	331.66	23.0437	392	374.265	398	398.97	18.1491	AAGCTTTT	2302	No
ACAAAGGA	86	65.8076	87	69.5646	23.0146	95	70.3445	96	73.2955	28.5449	TCCTTTGT	3186	No
ATATCATA	51	32.4852	52	34.2798	23.003	77	54.1898	78	56.3934	27.0511	TATGATAT	27794	No
AAACCTTA	119	98.0972	121	103.874	22.9866	142	120.347	145	125.873	23.4939	TAAGGTTT	12256	No
TCTCCAAG	143	121.772	143	129.103	22.9797	166	141.081	167	147.791	27.001	CTTGGAGA	62268	No
CTTCACAA	153	131.67	154	139.67	22.9714	175	149.605	176	156.821	27.4383	TTGTGAAG	63525	No
TTTTGCAG	95	74.5968	97	78.8921	22.969	249	214.887	256	226.363	36.6882	CTGCAAAA	6520	No
AAAACACA	371	348.731	377	374.184	22.9655	385	366.633	394	390.613	18.8192	TGTGTTTT	1942	No
CAAATCGG	66	46.6115	66	49.2229	22.9552	75	52.7078	75	54.8449	26.4544	CCGATTTG	972	No
TCTTTCAC	220	198.231	223	211.015	22.9224	266	237.697	271	250.82	29.9254	GTGAAAGA	8503	No
GATCCTCG	36	19.0458	36	20.0837	22.9202	41	23.7579	41	24.6664	22.3719	CGAGGATC	16111	No
TTCATCAA	231	209.199	233	222.819	22.8993	282	269.569	287	285.131	12.7136	TTGATGAA	3463	No
CCTCTTCC	172	150.569	181	159.877	22.8889	174	155.189	177	162.744	19.9079	GGAAGAGG	5236	No
TTCTGCTG	70	50.4862	70	53.3255	22.8757	109	82.1693	110	85.6935	30.7998	CAGCAGAA	9434	No
TACTCTTT	137	115.936	139	122.878	22.8717	230	196.387	233	206.588	36.3384	AAAGAGTA	2892	No
TTCAAGAT	126	105.085	127	111.314	22.8709	175	149.569	176	156.784	27.4794	ATCTTGAA	1688	No
CTTTATTC	115	94.2606	115	99.7913	22.8699	162	145.385	165	152.35	17.53	GAATAAAG	588	No
TCTTTATC	181	159.524	184	169.466	22.8605	267	242.212	271	255.67	26.0156	GATAAAGA	10818	No
GAGAGGAG	119	98.2075	123	103.991	22.8529	121	97.4031	125	101.699	26.2489	CTCCTCTC	24	No
GGGTTTGT	118	97.2286	119	102.949	22.8472	222	206.443	228	217.33	16.1289	ACAAACCC	2869	No
TTTGTTCT	365	342.856	372	367.766	22.8438	668	650.906	722	708.208	17.3163	AGAACAAA	100	No
GATCTGAC	60	41.01	60	43.2948	22.8318	77	60.1882	77	62.6645	18.9673	GTCAGATC	63583	No
GATCGGAG	124	103.149	125	109.252	22.8298	130	113.854	131	119.024	17.2401	CTCCGATC	173	No
AATCTCCG	173	151.625	174	161.007	22.8156	193	168.556	194	176.94	26.1367	CGGAGATT	25398	No
TTTCAAAT	235	213.261	241	227.195	22.8106	375	349.24	397	371.602	26.6872	ATTTGAAA	2613	No
TCTCTCGC	292	270.068	297	288.576	22.7996	287	270.623	291	286.268	16.8628	GCGAGAGA	5919	No
GCTCCTTT	77	57.274	77	60.5167	22.7888	99	79.2241	99	82.6035	22.061	AAAGGAGC	3990	No
TTCGATTT	395	372.862	420	400.588	22.7824	718	693.174	789	756.549	25.2654	AAATCGAA	591	No
ACAGAGGA	117	96.3001	118	101.961	22.7804	130	101.558	131	106.07	32.0975	TCCTCTGT	371	No
AAATCCAG	95	74.7682	95	79.0741	22.751	111	90.0147	111	93.9315	23.2608	CTGGATTT	2619	No
ACTTTTTT	322	300.055	335	321.127	22.7285	530	491.723	564	528.763	39.7298	AAAAAAGT	1479	No
ACCATCTC	137	116.06	142	123.01	22.7252	138	120.028	142	125.537	19.2546	GAGATGGT	5279	No
AACTAAAA	212	190.455	213	202.654	22.7199	248	225.82	251	238.075	23.2354	TTTTAGTT	484	No
ATCTCACA	122	101.273	125	107.255	22.7168	142	121.984	145	127.601	21.5755	TGTGAGAT	2291	No
ATAATTTA	99	78.7065	99	83.2564	22.7101	151	129.528	153	135.57	23.1605	TAAATTAT	1278	No
TCAGTTCT	101	80.67	102	85.3423	22.7001	148	124.678	149	130.446	25.3787	AGAACTGA	24368	No
GTTTATTG	66	46.805	66	49.4277	22.6819	172	137.333	176	143.825	38.7141	CAATAAAC	728	No
TCGCCGGA	195	173.615	197	184.571	22.6512	202	183.387	205	192.724	19.5266	TCCGGCGA	505	No
GATTAATC	68	48.7461	68	51.4828	22.6361	130	93.6522	131	97.7544	42.633	GATTAATC	1049	Yes
AAAGATAA	167	145.842	169	154.82	22.623	183	165.265	186	173.442	18.654	TTATCTTT	4689	No
AACTCTCA	133	112.208	135	118.904	22.6089	148	133.247	150	139.502	15.5416	TGAGAGTT	6077	No
TCAGCTTC	147	126.058	149	133.678	22.5921	183	160.283	185	168.15	24.256	GAAGCTGA	32067	No
ACCTCAAA	104	83.6935	104	88.5549	22.5919	125	100.377	126	104.827	27.4228	TTTGAGGT	6152	No
ATTTGTAA	93	72.9611	93	77.1556	22.5686	184	156.872	188	164.53	29.3489	TTACAAAT	2799	No
ATCAGAAG	122	101.41	125	107.4	22.5517	138	119.762	146	125.256	19.5615	CTTCTGAT	1427	No
AAATCAGA	224	202.548	227	215.659	22.5498	256	236.688	260	249.737	20.079	TCTGATTT	3409	No
TAATCTCT	273	251.358	277	268.319	22.5481	376	355.07	389	377.969	21.5349	AGAGATTA	572	No
CTTTCCTT	262	240.42	264	256.494	22.5213	332	311.589	340	330.611	21.0658	AAGGAAAG	6503	No
CGTGAAGC	42	24.5682	42	25.9145	22.5212	49	30.3772	49	31.5549	23.4283	GCTTCACG	2687	No
TGTTTCAC	82	62.3218	83	65.8677	22.5015	141	123.915	142	129.64	18.2122	GTGAAACA	11886	No
TGTTTCAT	136	115.262	136	122.16	22.5007	281	265.963	293	281.241	15.4539	ATGAAACA	2052	No
CAAATTAC	66	46.9488	67	49.58	22.4794	85	69.4833	87	72.3933	17.1331	GTAATTTG	10701	No
ACTAAACA	85	65.2562	85	68.9797	22.4681	103	80.0977	103	83.52	25.9026	TGTTTAGT	2727	No
TAAAAAAC	166	144.987	168	153.904	22.4674	198	183.947	200	193.321	14.5766	GTTTTTTA	62789	No
TCTAATCG	85	65.2644	85	68.9884	22.4574	108	83.7305	108	87.3321	27.489	CGATTAGA	35112	No
TTATTGTT	157	136.078	158	144.379	22.4542	392	354.492	407	377.337	39.4258	AACAATAA	1102	No
TCCACTTC	112	91.6581	115	97.0228	22.4486	123	102.482	126	107.043	22.4471	GAAGTGGA	11341	No
CTATCTTC	174	152.952	176	162.427	22.4343	195	178.352	197	187.361	17.4023	GAAGATAG	3538	No
TCCATAAT	68	48.9033	70	51.6493	22.4171	93	71.7455	95	74.7632	24.1311	ATTATGGA	36399	No
TTGTTGAT	181	159.917	185	169.886	22.4155	415	399.509	437	426.68	15.7874	ATCAACAA	1829	No
CCCATTTC	131	110.409	132	116.987	22.4014	154	131.89	156	138.067	23.8674	GAAATGGG	29108	No
CTTCAACC	90	70.1729	90	74.1962	22.3962	93	75.2505	93	78.4367	19.6952	GGTTGAAG	2432	No
CCTCCAAA	115	94.6551	117	100.211	22.3896	123	101.657	124	106.174	23.4417	TTTGGAGG	42722	No
GTCACTTG	38	21.0986	38	22.2508	22.3583	56	34.886	56	36.251	26.503	CAAGTGAC	9293	No
GAAAAACA	247	225.634	249	240.533	22.3468	272	247.667	276	261.536	25.4907	TGTTTTTC	43363	No
TTTCAATA	124	103.555	126	109.685	22.3421	214	191.85	223	201.747	23.3817	TATTGAAA	57184	No
AAGAAATA	152	131.224	154	139.194	22.3398	171	152.778	173	160.187	19.2675	TATTTCTT	1008	No
GCTTTCTT	208	186.819	210	198.747	22.3387	297	281.103	307	297.587	16.3385	AAGAAAGC	10129	No
CTCTACAC	68	48.9707	68	51.7207	22.3234	73	54.1896	75	56.3932	21.7519	GTGTAGAG	9730	No
AAACTTGA	115	94.7167	117	100.277	22.3149	166	141.358	173	148.084	26.6755	TCAAGTTT	2895	No
CTTGAAGC	84	64.4067	84	68.0788	22.3103	102	79.4699	102	82.8613	25.4586	GCTTCAAG	1726	No
AGTTCTTG	97	77.072	98	81.5204	22.3072	158	138.263	161	144.808	21.0835	CAAGAACT	5218	No
ATAAATAC	118	97.6791	118	103.429	22.3017	125	106.054	127	110.804	20.5454	GTATTTAT	16997	No
AAAAAGAA	764	742.022	839	813.014	22.3007	767	746.792	840	818.296	20.4794	TTCTTTTT	232	No
TTCAGTCT	93	73.1933	93	77.402	22.2732	129	109.127	130	114.041	21.5813	AGACTGAA	11152	No
TTCAGACA	110	89.8544	112	95.1045	22.2519	125	105.142	127	109.843	21.6258	TGTCTGAA	1377	No
CCCTCTTT	122	101.661	122	107.667	22.2505	144	121.626	144	127.224	24.3158	AAAGAGGG	5333	No
TCTTCCAA	226	204.812	227	218.095	22.2484	267	241.1	269	254.476	27.2438	TTGGAAGA	22020	No
AGCGAGAG	98	78.1123	102	82.6253	22.2284	89	72.1051	92	75.14	18.7356	CTCTCGCT	2830	No
TTCTCTGA	285	263.627	290	281.598	22.2171	412	384.95	427	410.686	27.9794	TCAGAGAA	4318	No
CTTAAATC	97	77.1494	97	81.6026	22.2099	143	112.454	144	117.548	34.3627	GATTTAAG	335	No
CATCAGAT	87	67.3996	88	71.2535	22.2084	112	93.2961	114	97.38	20.4647	ATCTGATG	61534	No
ATTTGCTC	110	89.9077	111	95.1612	22.1866	150	134.759	152	141.102	16.0716	GAGCAAAT	5395	No
AGAAAGTA	87	67.4177	87	71.2727	22.185	109	85.5086	109	89.1987	26.4577	TACTTTCT	4721	No
TTATCACC	55	36.7606	55	38.8	22.1599	67	49.5652	67	51.5625	20.1941	GGTGATAA	34510	No
ATGTTTTA	50	32.1188	52	33.8924	22.1291	150	127.606	157	133.54	24.2526	TAAAACAT	2582	No
GAAATCAA	196	175.079	198	186.142	22.124	236	207.747	239	218.724	30.0931	TTGATTTC	2263	No
AGAGACAG	152	131.413	157	139.396	22.1218	147	124.36	150	130.11	24.5865	CTGTCTCT	215	No
TTTTATCA	153	132.422	154	140.474	22.0999	247	228.846	251	241.32	18.8562	TGATAAAA	53029	No
AAACCTCA	146	125.503	146	133.086	22.0864	163	140.837	163	147.533	23.8224	TGAGGTTT	1772	No
AAGCAAAA	388	366.549	397	393.673	22.0672	411	394.673	421	421.364	16.6599	TTTTGCTT	1544	No
AACAATAA	132	111.712	133	118.376	22.0274	152	135.003	153	141.36	18.0242	TTATTGTT	1066	No
TGTTTGAC	49	31.2596	49	32.9843	22.0252	95	77.1508	96	80.429	19.7709	GTCAAACA	5686	No
CATCATTC	114	93.9763	119	99.4888	22.0198	125	102.693	130	107.265	24.5706	GAATGATG	52295	No
GTTGTTTA	73	53.9942	76	57.0413	22.0156	180	146.126	190	153.134	37.5284	TAAACAAC	6446	No
TCTCTTAT	225	204.032	226	217.257	22.0101	331	315.602	348	334.97	15.7679	ATAAGAGA	15694	No
AAGCTGAG	88	68.5398	88	72.4632	21.9932	102	79.0532	102	82.4242	25.9949	CTCAGCTT	1272	No
CCTTTCTT	243	221.974	248	236.585	21.9921	324	289.808	330	307.002	36.1346	AAGAAAGG	1569	No
TAAATCGC	37	20.4206	37	21.535	21.9918	43	27.9392	43	29.0169	18.5403	GCGATTTA	11841	No
CCTTCTCC	212	191.114	217	203.362	21.9883	212	193.789	216	203.815	19.0408	GGAGAAGG	1458	No
CACACTAC	46	28.53	46	30.0998	21.9735	46	30.7249	46	31.9169	18.5641	GTAGTGTG	25416	No
TTTTCGTT	211	190.146	213	202.322	21.9579	374	355.497	379	378.435	18.9765	AACGAAAA	3960	No
ATTTTCCA	154	133.542	156	141.67	21.9506	227	203.62	235	214.313	24.674	TGGAAAAT	3695	No
CTTTTCAT	164	143.459	165	152.271	21.9455	258	232.851	260	245.618	26.4604	ATGAAAAG	14361	No
ATATATAG	127	106.849	132	113.194	21.9413	185	163.329	192	171.385	23.049	CTATATAT	2913	No
ACTTTCCG	51	33.1693	52	35.0029	21.9402	57	43.4467	58	45.1763	15.4765	CGGAAAGT	2449	No
ATCTGTTG	60	41.6317	61	43.9526	21.9289	131	99.0298	135	103.41	36.6507	CAACAGAT	3388	No
CGAGCTTC	71	52.1395	71	55.0766	21.9217	79	60.5718	79	63.0657	20.9839	GAAGCTCG	57071	No
GTTTTCCG	70	51.1819	71	54.0624	21.9176	97	76.6346	98	79.8877	22.8593	CGGAAAAC	4666	No
CAAAACAT	173	152.424	174	161.862	21.9063	194	173.641	195	182.348	21.508	ATGTTTTG	1991	No
ATCTCCAA	171	150.443	173	159.742	21.9021	200	180.659	202	189.818	20.3408	TTGGAGAT	9324	No
CAAAGAGC	66	47.3634	67	50.0189	21.8991	71	53.9532	72	56.1462	19.494	GCTCTTTG	387	No
TGTTTCGC	55	36.9516	55	39.002	21.8748	80	60.883	80	63.3912	21.8458	GCGAAACA	21607	No
GGTTTTCG	85	65.7144	85	69.4658	21.8733	128	99.8614	128	104.285	31.7756	CGAAAACC	211	No
CACTAACC	39	22.2612	39	23.4783	21.868	41	27.9712	41	29.0502	15.6783	GGTTAGTG	41217	No
AGCTCTCA	100	80.3911	100	85.0459	21.8267	109	93.955	109	98.0726	16.19	TGAGAGCT	7034	No
ATAAAAAG	212	191.281	212	203.542	21.8025	230	219.96	233	231.795	10.2658	CTTTTTAT	63476	No
ACCCAGAA	110	90.2263	110	95.5	21.7976	115	93.7256	115	97.8315	23.5245	TTCTGGGT	2498	No
TTTGTGAT	155	134.666	156	142.871	21.797	343	325.388	360	345.608	18.0803	ATCACAAA	2826	No
GCTTTTGA	136	115.862	138	122.8	21.7945	236	208.789	243	219.839	28.9115	TCAAAAGC	5141	No
TCTTGATC	151	130.707	153	138.642	21.7923	230	212.891	234	224.227	17.7789	GATCAAGA	31127	No
GTTTGGAG	72	53.1991	72	56.199	21.789	91	76.9624	91	80.2315	15.2463	CTCCAAAC	13709	No
TTTAGAAA	165	144.591	166	153.481	21.7865	251	233.758	254	246.59	17.8631	TTTCTAAA	20671	No
TTCTAGGG	158	137.654	163	146.064	21.7807	256	222.493	264	234.509	35.9127	CCCTAGAA	19824	No
CAAAGCTT	230	209.22	234	222.841	21.7796	274	256.114	282	270.627	18.4966	AAGCTTTG	6292	No
ATCTTTGA	161	140.636	164	149.251	21.7725	267	248.75	276	262.7	18.9039	TCAAAGAT	879	No
CACGTGTC	38	21.436	38	22.607	21.7556	38	19.5232	38	20.2632	25.3074	GACACGTG	12252	No
TTCTCCTG	101	81.4285	103	86.1481	21.7549	127	109.774	129	114.722	18.5123	CAGGAGAA	55274	No
TATATAAA	296	275.043	301	293.97	21.7354	359	332.377	368	353.215	27.662	TTTATATA	13799	No
GGTGATCG	46	28.6838	46	30.2623	21.7262	53	33.9616	53	35.2879	23.5883	CGATCACC	29808	No
ATAAATTA	106	86.3602	108	91.3893	21.7208	150	124.576	153	130.338	27.8583	TAATTTAT	2444	No
AATACAAA	157	136.718	160	145.063	21.7174	181	158.593	187	166.356	23.9204	TTTGTATT	11159	No
TTCTCTAC	194	173.469	195	184.414	21.7012	235	219.914	236	231.746	15.5922	GTAGAGAA	11265	No
AGTTAAAA	112	92.2772	112	97.6814	21.6946	153	131.287	157	137.429	23.4172	TTTTAACT	4257	No
TGAACAAT	53	35.2173	53	37.1681	21.6639	86	57.8576	88	60.2273	34.0872	ATTGTTCA	11190	No
ATTATTAT	153	132.804	183	140.881	21.6596	231	214.488	273	225.936	17.1319	ATAATAAT	12427	No
AATTTTTA	167	146.698	170	155.734	21.6465	307	287.464	313	304.466	20.1854	TAAAAATT	2389	No
CCTAGATT	75	56.199	75	59.3774	21.6442	118	89.3776	118	93.2622	32.7821	AATCTAGG	1671	No
ACAAGACA	79	60.0722	79	63.4826	21.6382	83	67.3117	83	70.1192	17.389	TGTCTTGT	12220	No
TTAAAATT	145	124.921	152	132.465	21.6122	239	224.392	247	236.544	15.0739	AATTTTAA	4585	No
TTTATTTT	455	433.898	509	467.672	21.6074	801	782.038	908	859.145	19.1904	AAAATAAA	17558	No
GGAAGAGA	205	184.497	207	196.253	21.6026	215	191.406	218	201.273	24.9917	TCTCTTCC	159	No
TTTGAGTT	197	176.544	199	187.715	21.5976	365	361.299	384	384.778	3.7197	AACTCAAA	563	No
CACTTCTC	168	147.75	171	156.861	21.5778	182	159.317	187	167.125	24.2264	GAGAAGTG	12667	No
CAGATATT	69	50.4704	69	53.3088	21.5776	98	73.0848	98	76.1667	28.748	AATATCTG	44205	No
TGGAGAAA	139	119.031	140	126.179	21.5575	181	157.991	182	165.717	24.6087	TTTCTCCA	135	No
TTTCTTAT	243	222.375	251	237.018	21.5527	454	442.724	487	474.35	11.4189	ATAAGAAA	25222	No
TATTGAAT	78	59.1882	79	62.5456	21.5269	198	168.077	202	176.431	32.4414	ATTCAATA	1863	No
TTTTGAGT	182	161.716	185	171.814	21.5057	334	310.014	342	328.902	24.8906	ACTCAAAA	187	No
CATCAAAC	106	86.5395	107	91.58	21.5008	117	97.4516	118	101.75	21.3897	GTTTGATG	1623	No
GTCTTCGT	104	84.5813	108	89.4985	21.4944	124	101.696	125	106.216	24.588	ACGAAGAC	2176	No
ACTCTTGA	65	46.7026	65	49.3194	21.4881	91	73.3648	91	76.4601	19.6028	TCAAGAGT	3333	No
TCTCCACT	178	157.762	179	167.578	21.4834	198	177.312	201	186.255	21.8501	AGTGGAGA	11175	No
AAGTCTCA	102	82.6346	102	87.4296	21.4755	137	112.415	137	117.506	27.0962	TGAGACTT	2468	No
TTGGTTTC	236	215.481	240	229.585	21.4669	405	386.234	432	412.095	19.2147	GAAACCAA	5723	No
AAAAGAAA	846	824.819	948	907.748	21.4506	875	835.983	968	922.068	39.9131	TTTCTTTT	62763	No
AATCCATT	137	117.15	138	124.173	21.4438	184	163.748	188	171.83	21.456	AATGGATT	58458	No
CTCTGTGT	140	120.125	140	127.346	21.4358	211	200.923	213	211.431	10.326	ACACAGAG	643	No
CAAAAAGT	144	124.088	144	131.575	21.4307	174	164.732	174	172.876	9.52423	ACTTTTTG	63417	No
AAAAAAGG	286	265.367	295	283.483	21.4152	318	295.882	328	313.579	22.9244	CCTTTTTT	1561	No
TTTGGTTT	435	414.121	460	445.888	21.397	849	857.735	949	947.577	-8.69012	AAACCAAA	279	No
GAAGATCG	69	50.608	69	53.4545	21.3898	76	57.6958	76	60.0581	20.9417	CGATCTTC	214	No
ATTATATA	146	126.108	147	133.731	21.3849	215	195.462	222	205.601	20.4833	TATATAAT	52415	No
AATAAGAA	162	141.971	165	150.679	21.3795	177	169.072	178	177.489	8.11068	TTCTTATT	3365	No
ACAAGAAG	172	151.896	175	161.298	21.3788	182	158.939	182	166.723	24.6586	CTTCTTGT	1349	No
TATTATCA	80	61.2447	80	64.7257	21.372	118	95.2734	118	99.4588	25.2442	TGATAATA	62574	No
CAAAAATC	294	273.406	296	292.194	21.3514	336	314.048	339	333.282	22.7025	GATTTTTG	199	No
ATTCTGTA	54	36.3657	54	38.3825	21.3493	109	83.38	111	86.9642	29.2054	TACAGAAT	9663	No
TACATTCT	73	54.4902	74	57.5668	21.3481	108	84.619	109	88.2648	26.349	AGAATGTA	24680	No
CAGTCTTC	71	52.5716	72	55.5343	21.3358	98	67.8006	99	70.6312	36.1028	GAAGACTG	48123	No
TTTATCAG	72	53.5391	73	56.5592	21.3303	119	95.9332	122	100.153	25.6411	CTGATAAA	7755	No
TTCAAAAT	243	222.586	250	237.246	21.3222	356	324.272	365	344.394	33.2323	ATTTTGAA	1749	No
TACACCAA	65	46.822	65	49.4458	21.3222	74	56.8071	74	59.129	19.5659	TTGGTGTA	33140	No
GAACAAGG	55	37.3302	55	39.4024	21.3141	61	44.4775	61	46.2518	19.2694	CCTTGTTC	8615	No
TCTCTTTT	821	799.961	867	879.219	21.3131	1081	1061.57	1172	1190.54	19.6085	AAAAGAGA	32455	No
TTTCAGAT	215	194.719	220	207.238	21.3019	351	329.315	360	349.881	22.3842	ATCTGAAA	14177	No
CCAATTCC	107	87.6908	109	92.8039	21.2942	126	104.004	128	108.645	24.1734	GGAATTGG	5476	No
TCACACAG	57	39.2346	57	41.4167	21.289	61	45.0773	61	46.8777	18.4522	CTGTGTGA	1935	No
TAAACCTC	102	82.8023	102	87.6079	21.2687	113	100.389	113	104.84	13.372	GAGGTTTA	26555	No
AGATCTCT	272	251.579	275	268.559	21.2277	337	321.721	342	341.62	15.636	AGAGATCT	23088	No
ATAATATA	110	90.7095	110	96.0139	21.2101	148	139.018	152	145.608	9.26603	TATATTAT	9525	No
GGGTTTAT	127	107.484	128	113.87	21.1896	230	205.936	235	216.788	25.4181	ATAAACCC	51812	No
ACTAAAGA	96	76.9875	97	81.4307	21.1877	112	89.3404	113	93.2231	25.3171	TCTTTAGT	2106	No
AGAGAGGA	211	190.842	216	203.07	21.1873	204	184.692	209	194.114	20.2838	TCCTCTCT	1740	No
CTAAACTC	91	72.1026	93	76.2443	21.182	106	85.6599	108	89.3576	22.5838	GAGTTTAG	3434	No
ACATCTCA	63	45.0123	63	47.5301	21.1805	74	55.8754	74	58.1551	20.7896	TGAGATGT	25580	No
TTCTTCTG	428	407.362	441	438.454	21.1519	582	540.296	616	583.084	43.2732	CAGAAGAA	1750	No
TAAAGAGT	73	54.6415	73	57.7272	21.1456	94	71.9746	96	75.0033	25.0962	ACTCTTTA	66	No
ATCACTGA	69	50.7898	69	53.6471	21.1424	94	77.2768	95	80.5611	18.4147	TCAGTGAT	1343	No
TCTCGATC	163	143.174	164	151.966	21.139	194	183.248	198	192.576	11.0613	GATCGAGA	12177	No
AAAATCGA	214	193.9	214	206.357	21.1074	269	248.374	270	262.296	21.4602	TCGATTTT	683	No
TTTGCTTC	301	280.618	306	300.017	21.1051	439	434.027	460	464.733	5.00134	GAAGCAAA	13303	No
ATCTGAAG	121	101.638	122	107.643	21.0992	146	126.367	147	132.23	21.0844	CTTCAGAT	303	No
TCGTCTCT	367	346.505	373	371.752	21.0897	426	406.949	436	434.865	19.4903	AGAGACGA	2353	No
CAGTTTTT	147	127.356	148	135.064	21.0865	257	238.679	263	251.875	19.0067	AAAAACTG	9911	No
CTGTTTTT	310	289.618	327	309.786	21.0832	603	566.554	648	612.607	37.5936	AAAAACAG	224	No
GACTTTCA	61	43.1767	61	45.5875	21.0799	90	63.7188	90	66.3582	31.0798	TGAAAGTC	57577	No
GAAACAAC	105	85.9033	105	90.9036	21.0775	117	99.6015	117	104.011	18.8366	GTTGTTTC	3604	No
ATCTTCTC	436	415.428	445	447.327	21.0727	498	519.088	515	559.319	-20.6536	GAGAAGAT	11848	No
GATTTCGA	175	155.152	182	164.783	21.0668	260	241.608	272	255.021	19.0752	TCGAAATC	756	No
TCTTTGAT	253	232.796	262	248.261	21.0567	468	450.666	504	483.144	17.6631	ATCAAAGA	2035	No
TCAAACAT	93	74.158	93	78.4262	21.0553	110	92.8014	111	96.86	18.7021	ATGTTTGA	7507	No
CTAAATTC	115	95.8008	117	101.43	21.006	158	138.961	161	145.547	20.288	GAATTTAG	921	No
TTTAAACT	88	69.3186	89	73.2896	20.9989	151	127.994	154	133.949	24.9594	AGTTTAAA	5908	No
CATAAAAC	91	72.2562	92	76.4072	20.9884	108	84.9942	109	88.6586	25.8713	GTTTTATG	2074	No
GCAAAGCA	57	39.4469	57	41.6412	20.9815	61	42.6864	61	44.3831	21.7766	TGCTTTGC	21621	No
ATCTCCGA	159	139.345	161	147.872	20.9802	171	157.48	173	165.175	14.0848	TCGGAGAT	4181	No
ATATTTCG	55	37.5694	55	39.6554	20.9629	84	66.4676	85	69.2355	19.6646	CGAAATAT	48580	No
TGTGATCT	81	62.5341	82	66.0929	20.9577	159	131.05	164	137.179	30.7392	AGATCACA	11473	No
GAAACTTT	219	199.021	222	211.865	20.9499	330	310.801	340	329.756	19.7802	AAAGTTTC	3043	No
GCTTTGAG	79	60.6025	80	64.0448	20.9438	104	91.3768	106	95.3628	13.4576	CTCAAAGC	11014	No
CACTTTCT	250	229.914	254	245.15	20.9392	286	266.602	290	281.93	20.0869	AGAAAGTG	4058	No
CATTTTCG	121	101.778	122	107.793	20.9321	166	146.199	167	153.212	21.0856	CGAAAATG	22099	No
AAACTCAT	171	151.304	173	160.664	20.9254	202	186.068	205	195.58	16.5957	ATGAGTTT	62743	No
AAAAATTG	164	144.357	165	153.23	20.923	254	220.358	259	232.222	36.0882	CAATTTTT	50	No
GTTTAAAG	73	54.814	74	57.9099	20.9155	126	98.5478	128	102.903	30.9632	CTTTAAAC	962	No
GATTCGAT	141	121.572	146	128.89	20.9036	243	211.831	252	223.093	33.3571	ATCGAATC	2067	No
TAAGAGTT	75	56.7606	75	59.9726	20.8984	119	92.0015	121	96.0193	30.6209	AACTCTTA	5535	No
AACTACAA	73	54.8274	74	57.9241	20.8977	92	73.8305	94	76.9481	20.2416	TTGTAGTT	7192	No
CAGATTCT	202	182.153	205	193.736	20.8909	279	264.74	289	279.922	14.6378	AGAATCTG	3214	No
TGTCTCAT	78	59.6757	78	63.0623	20.8872	118	98.7652	121	103.131	20.9968	ATGAGACA	51585	No
TCAAAAGG	89	70.3947	90	74.4315	20.8722	106	87.5364	107	91.3282	20.2868	CCTTTTGA	7841	No
ATTCGTAA	69	50.9892	69	53.8583	20.872	105	82.11	106	85.6313	25.8196	TTACGAAT	4886	No
TCTTCGAT	250	229.98	256	245.222	20.8671	345	319.097	354	338.768	26.9267	ATCGAAGA	3402	No
ACCACAAC	69	51.0041	69	53.874	20.8519	67	52.4655	67	54.5918	16.384	GTTGTGGT	4775	No
TATTCAAA	138	118.653	138	125.776	20.8448	182	169.539	184	177.985	12.9076	TTTGAATA	21764	No
TAAAAAGC	109	90.0541	110	95.3169	20.8122	126	111.166	128	116.19	15.782	GCTTTTTA	1866	No
GAGATTTG	174	154.388	176	163.965	20.808	258	250.582	270	264.671	7.52715	CAAATCTC	14337	No
ATAAATCT	160	140.49	161	149.096	20.8058	227	208.093	231	219.094	19.7416	AGATTTAT	16491	No
TCTCTGAT	276	255.968	278	273.307	20.7958	402	380.62	416	405.936	21.97	ATCAGAGA	5416	No
AAAGTACA	62	44.3379	62	46.8163	20.7883	69	53.5723	70	55.7482	17.4622	TGTACTTT	11556	No
AGCTTTAG	88	69.4858	89	73.4671	20.7868	125	113.872	130	119.042	11.6549	CTAAAGCT	8577	No
CTTATTAG	48	31.1303	48	32.8476	20.785	95	70.4485	96	73.4045	28.4045	CTAATAAG	2905	No
ATTCTTTT	265	245.014	275	261.46	20.7796	417	418.211	442	447.273	-1.20948	AAAAGAAT	63847	No
GATCCAAG	59	41.4987	59	43.8119	20.7606	69	52.9013	69	55.0471	18.3319	CTTGGATC	5254	No
ATTTGTTC	143	123.678	143	131.138	20.758	279	250.205	294	264.266	30.3922	GAACAAAT	30636	No
TTTTAGAT	139	119.721	141	126.916	20.7537	292	271.924	310	287.673	20.799	ATCTAAAA	1883	No
CATCTTTT	200	180.294	201	191.739	20.7461	291	264.121	296	279.254	28.203	AAAAGATG	15518	No
TAAAATCC	119	99.9623	120	105.859	20.7453	139	128.553	141	134.54	10.8605	GGATTTTA	37888	No
CCAACACC	49	32.0907	49	33.8627	20.7394	50	33.8667	50	35.1891	19.4795	GGTGTTGG	32198	No
AAAACACT	182	162.4	184	172.547	20.7377	209	192.293	213	202.218	17.4129	AGTGTTTT	64245	No
AAGATTTG	144	124.695	147	132.223	20.728	237	224.869	241	237.055	12.4527	CAAATCTT	446	No
CTTTTTCA	237	217.164	242	231.399	20.7159	335	313.868	344	333.086	21.8283	TGAAAAAG	6022	No
TCGCCGTC	121	101.962	124	107.988	20.7146	122	107.768	125	112.609	15.1335	GACGGCGA	4050	No
TTTTGTAT	207	187.299	209	199.263	20.7029	430	416.778	454	445.694	13.4291	ATACAAAA	3590	No
TTCATCGA	142	122.747	144	130.144	20.6895	176	164.509	180	172.638	11.8837	TCGATGAA	13335	No
CTCATCCA	78	59.8332	78	63.2293	20.6815	80	62.9036	80	65.5052	19.2339	TGGATGAG	52371	No
TCGACAAT	46	29.3469	46	30.963	20.6749	61	40.4274	61	42.0271	25.0933	ATTGTCGA	4702	No
GATAAAAC	80	61.7831	81	65.2966	20.6717	97	82.7546	98	86.3078	15.4066	GTTTTATC	2680	No
CTAATCTC	183	163.456	184	173.678	20.6684	227	189.469	228	199.207	41.0246	GAGATTAG	47751	No
TCAGATCT	263	243.124	271	259.417	20.6674	343	325.288	356	345.5	18.1854	AGATCTGA	4266	No
ATCTGGTG	55	37.7753	55	39.8732	20.6622	84	62.0418	84	64.6035	25.4527	CACCAGAT	3109	No
CTCTAATC	154	134.674	155	142.879	20.6513	189	160.566	191	168.451	30.8151	GATTAGAG	32055	No
TTATATTT	150	130.717	151	138.653	20.6399	290	267.113	301	282.481	23.841	AAATATAA	2971	No
CAAAAGAC	95	76.4498	96	80.8596	20.6381	98	86.7008	100	90.4506	12.0055	GTCTTTTG	222	No
ATATAATA	96	77.4298	98	81.9004	20.6378	125	104.705	131	109.383	22.1463	TATTATAT	4277	No
AACAAACA	359	338.946	397	363.496	20.6363	379	351.972	410	374.585	28.0399	TGTTTGTT	1820	No
ATCTTTCA	151	131.715	154	139.719	20.6321	223	203.499	231	214.184	20.4065	TGAAAGAT	1694	No
TTAATTCT	137	117.847	137	124.917	20.6312	241	212.033	246	223.308	30.8616	AGAATTAA	1685	No
TTCTAACT	70	52.1347	70	55.0716	20.6265	112	89.832	112	93.7396	24.7025	AGTTAGAA	3507	No
TATCTGTC	49	32.1686	49	33.9451	20.6206	73	52.8171	73	54.9592	23.6245	GACAGATA	5196	No
CTCAGCTT	118	99.0889	118	104.93	20.6107	139	120.492	139	126.026	19.862	AAGCTGAG	1107	No
GGAATTAG	60	42.5611	60	44.936	20.6042	96	65.114	96	67.8185	37.268	CTAATTCC	1311	No
TTTCATGG	62	44.4719	62	46.9582	20.6011	132	103.143	135	107.739	32.5623	CCATGAAA	10104	No
TTCAAGCT	154	134.728	154	142.937	20.5892	197	176.687	198	185.589	21.4381	AGCTTGAA	1747	No
TCTTTTTG	341	321.035	349	343.962	20.5735	547	530.131	576	571.684	17.1342	CAAAAAGA	23341	No
AAAAGTGT	104	85.3358	104	90.3004	20.5709	142	119.728	143	125.22	24.2256	ACACTTTT	2266	No
TAAATTAT	85	66.736	87	70.5495	20.562	136	113.452	140	118.6	24.6531	ATAATTTA	1045	No
TCTATTTT	200	180.47	206	191.928	20.5508	304	304.529	317	322.951	-0.529033	AAAATAGA	14182	No
AGAGATTG	148	128.815	149	136.621	20.5481	188	163.308	190	171.363	26.4712	CAATCTCT	140	No
CTTTTCTT	497	476.874	518	515.168	20.545	674	658.964	714	717.401	15.2061	AAGAAAAG	61453	No
AAATAAGA	140	120.897	141	128.17	20.5386	157	139.421	159	146.034	18.6436	TCTTATTT	1928	No
AACAATTA	90	71.6418	91	75.7551	20.5318	120	98.0314	121	102.359	24.2644	TAATTGTT	41604	No
TGCTTTTG	142	122.888	143	130.294	20.5268	279	258.951	291	273.682	20.8062	CAAAAGCA	693	No
CTAATAAA	99	80.4644	99	85.1238	20.5232	128	104.506	128	109.174	25.9564	TTTATTAG	38559	No
GATAGAGA	223	203.403	232	216.579	20.5124	226	204.873	234	215.652	22.1812	TCTCTATC	118	No
ATCTCCTA	69	51.2608	69	54.1459	20.5054	85	65.9453	85	68.6886	21.5752	TAGGAGAT	47388	No
AAGAATAA	157	137.781	159	146.199	20.5015	179	154.431	180	161.94	26.4272	TTATTCTT	49366	No
GAGTCTTG	54	36.9448	56	38.9948	20.4962	80	58.3055	83	60.6956	25.3064	CAAGACTC	2467	No
TCTCGTCT	187	167.597	188	178.117	20.4851	221	198.983	224	209.359	23.1925	AGACGAGA	3490	No
CTTTTGCC	90	71.6797	90	75.7953	20.4842	108	91.0285	108	94.9968	18.4635	GGCAAAAG	18559	No
ATCTCCTC	203	183.526	205	195.21	20.4722	218	212.641	220	223.959	5.42585	GAGGAGAT	4927	No
CCCAAAAT	144	124.918	144	132.461	20.4708	159	142.976	159	149.798	16.8904	ATTTTGGG	4908	No
AGAATCAA	206	186.519	209	198.425	20.4649	240	220.923	244	232.827	19.8778	TTGATTCT	2482	No
ACTCAAGA	69	51.3	69	54.1874	20.4527	79	59.1211	79	61.5485	22.8989	TCTTGAGT	2506	No
GTTGAATC	117	98.242	117	104.028	20.4446	190	178.94	190	187.987	11.3952	GATTCAAC	7067	No
TATCTCAT	79	61.0127	81	64.4798	20.4108	112	95.37	116	99.5604	18.0023	ATGAGATA	14769	No
TCTATAAA	166	146.795	170	155.839	20.4098	202	184.813	206	194.244	17.962	TTTATAGA	25215	No
CCCACAAA	91	72.7189	92	76.8985	20.4075	97	82.2223	98	85.7492	16.0325	TTTGTGGG	1925	No
TTTTACTT	200	180.603	206	192.072	20.403	357	349.775	375	372.185	7.29945	AAGTAAAA	9954	No
CTTCTACT	158	138.868	160	147.362	20.393	184	175.688	188	184.526	8.50514	AGTAGAAG	5017	No
CCTCTCTA	132	113.116	133	119.872	20.3793	141	132.444	141	138.653	8.82665	TAGAGAGG	15647	No
GCTTCTTA	62	44.6324	62	47.128	20.3779	102	86.6891	103	90.4384	16.5897	TAAGAAGC	6887	No
TATAAAAC	110	91.4	110	96.7483	20.3758	141	119.77	141	125.264	23.0098	GTTTTATA	1972	No
CAAGCTCC	62	44.6385	62	47.1345	20.3693	69	52.4027	69	54.5262	18.9852	GGAGCTTG	9588	No
ACTTCAGA	81	62.9953	82	66.5819	20.3625	94	77.0398	96	80.3127	18.7034	TCTGAAGT	3963	No
TCTCTCGT	286	266.352	290	284.55	20.3559	334	314.08	340	333.317	20.5386	ACGAGAGA	8139	No
GAGACGAG	63	45.6205	65	48.1739	20.3349	64	48.6719	65	50.6298	17.522	CTCGTCTC	3185	No
AGATTCAA	182	162.762	185	172.935	20.3325	239	220.033	244	231.874	19.7617	TTGAATCT	1331	No
GCACACAA	50	33.2969	50	35.1378	20.3279	56	40.7366	57	42.3495	17.8206	TTGTGTGC	22852	No
CTAATTCC	90	71.8055	91	75.9289	20.3264	109	94.1584	111	98.2865	15.9542	GGAATTAG	1273	No
AAGAGATC	139	120.094	141	127.314	20.3213	152	139.747	155	146.379	12.7749	GATCTCTT	54214	No
CTAGTCTC	63	45.6309	63	48.1848	20.3207	74	57.3148	74	59.6598	18.9075	GAGACTAG	6459	No
AAAAACTA	188	168.751	189	179.354	20.3077	225	209.355	228	220.444	16.2158	TAGTTTTT	1429	No
AGAGATTC	190	170.745	191	181.494	20.3015	225	199.283	225	209.68	27.3089	GAATCTCT	57380	No
GAAGCTCT	140	121.114	145	128.402	20.2873	154	141.793	159	148.545	12.7183	AGAGCTTC	18994	No
CGTTTTGA	87	68.926	88	72.873	20.2601	143	117.469	144	122.836	28.1241	TCAAAACG	2769	No
CTTAATTC	80	62.103	81	65.6358	20.2585	131	112.049	134	117.121	20.4698	GAATTAAG	8320	No
ATTTAGAA	103	84.6103	103	89.5293	20.2573	174	146.039	177	153.043	30.4813	TTCTAAAT	522	No
CTTAAAGC	69	51.4475	70	54.3436	20.2546	84	68.2974	86	71.1514	17.3834	GCTTTAAG	2863	No
ATCTGTGA	83	65.0577	83	68.7692	20.216	140	121.857	141	127.467	19.4315	TCACAGAT	2066	No
TGGATTTG	167	147.968	172	157.094	20.2064	296	278.317	307	294.576	18.2332	CAAATCCA	6487	No
AGTCATCA	66	48.596	66	51.3239	20.2035	72	59.2797	72	61.7143	13.9968	TGATGACT	8926	No
ATTTCTAG	90	71.9073	90	76.037	20.1988	146	133.248	151	139.504	13.3431	CTAGAAAT	9162	No
TTTTGAAT	258	238.576	264	254.502	20.1944	523	512.791	562	552.277	10.3101	ATTCAAAA	11677	No
GAAAGTGA	99	80.7432	102	85.42	20.1807	125	106.533	131	111.308	19.9829	TCACTTTC	361	No
AAAGATTC	202	182.795	207	194.425	20.1802	258	240.012	268	253.307	18.6455	GAATCTTT	10938	No
TCATTCCT	98	79.7627	99	84.3784	20.1793	118	99.0664	119	103.448	20.6375	AGGAATGA	33865	No
TCCGGAAG	28	13.6202	28	14.3584	20.1782	30	15.7368	30	16.3285	19.3558	CTTCCGGA	8606	No
AGAGAATC	184	164.907	186	175.234	20.1575	202	182.512	205	191.791	20.4937	GATTCTCT	1868	No
TTGAATCT	245	225.653	250	240.553	20.1532	446	448.723	484	480.991	-2.7145	AGATTCAA	1309	No
CAAAAAGC	132	113.313	132	120.081	20.1501	145	127.465	146	133.391	18.6889	GCTTTTTG	801	No
CAGAGAGG	69	51.5364	69	54.4378	20.1354	76	61.8545	77	64.4076	15.6521	CCTCTCTG	462	No
TGAGATCT	126	107.396	127	113.776	20.1298	187	162.136	190	170.119	26.6794	AGATCTCA	2022	No
CATAAACC	105	86.6916	105	91.7416	20.1184	122	101.486	122	105.995	22.4599	GGTTTATG	21347	No
AAATTTCT	364	344.431	368	369.486	20.1144	506	501.819	522	540.022	4.19818	AGAAATTT	20833	No
GAAAATCG	84	66.1128	84	69.8884	20.1141	100	87.1817	101	90.9556	13.7176	CGATTTTC	4288	No
ATCGCCGA	65	47.7031	65	50.3785	20.1105	67	51.214	67	53.2845	18.0015	TCGGCGAT	3513	No
TTAGGGTT	648	628.205	693	684.137	20.1034	1010	991.024	1113	1105.65	19.1564	AACCCTAA	684	No
AGAATAAA	146	127.22	149	134.919	20.1021	171	147.454	175	154.542	25.3328	TTTATTCT	1697	No
AAAAGTTA	111	92.6238	112	98.05	20.0892	155	129.734	159	135.788	27.5809	TAACTTTT	3015	No
TCGAAGAT	80	62.2441	81	65.7854	20.077	97	77.0807	98	80.3555	22.2963	ATCTTCGA	26026	No
TCAGTGAT	59	41.9873	59	44.3289	20.07	95	72.7158	97	75.78	25.3952	ATCACTGA	1199	No
CTCCTTTA	113	94.6152	114	100.169	20.0653	146	125.423	148	131.233	22.1795	TAAAGGAG	54004	No
TTTCTGAA	200	180.912	202	192.403	20.0611	321	308.561	332	327.325	12.6863	TTCAGAAA	23676	No
AGAGGAAA	181	162.011	182	172.13	20.0606	194	168.159	196	176.518	27.7318	TTTCCTCT	42	No
TTTAAATT	162	143.134	169	151.923	20.0577	293	271.246	307	286.94	22.6042	AATTTAAA	18090	No
CTTTGGCT	80	62.2676	82	65.8103	20.0468	108	92.3792	110	96.4163	16.8728	AGCCAAAG	1937	No
CTTCTTGT	193	173.965	199	184.948	20.0399	287	267.176	295	282.549	20.5418	ACAAGAAG	1175	No
AAGCCTCT	80	62.2839	81	65.8276	20.0259	89	71.449	89	74.4526	19.5491	AGAGGCTT	13000	No
TCTTTCCC	173	154.091	174	163.647	20.0244	219	188.083	222	197.728	33.3298	GGGAAAGA	1976	No
GGTTTGAT	128	109.464	129	115.98	20.0232	272	248.815	280	262.77	24.2337	ATCAAACC	26191	No
AGGAGCTT	66	48.7308	66	51.4667	20.0207	80	63.0051	80	65.6115	19.1048	AAGCTCCT	16573	No
TTTTATAA	188	169.01	190	179.632	20.0193	293	262.809	300	277.84	31.8625	TTATAAAA	542	No
AGTCTCTC	237	217.804	239	232.089	20.0184	259	252.001	261	266.199	7.09491	GAGAGACT	16221	No
CTAAAAAG	126	107.492	127	113.878	20.0171	146	127.281	147	133.196	20.0326	CTTTTTAG	10841	No
AGATTGAG	104	85.8003	107	90.7941	20.0064	124	99.2336	128	103.624	27.6278	CTCAATCT	81	No
CTCCACTC	99	80.8859	100	85.5716	20.0059	108	81.7286	110	85.2311	30.1025	GAGTGGAG	39417	No
TTCCAATT	186	167.033	189	177.513	20.0049	278	256.102	286	270.614	22.8084	AATTGGAA	1522	No
GGGAGAGA	134	115.419	135	122.327	20.0027	132	112.904	133	118.022	20.6272	TCTCTCCC	38	No
CGATTTCG	140	121.382	141	128.687	19.9785	214	184.153	216	193.54	32.1448	CGAAATCG	1614	No
TTCTACTT	159	140.235	162	148.824	19.9674	231	218.1	238	229.803	13.2742	AAGTAGAA	2736	No
CGAATTTC	98	79.9355	98	84.5619	19.9673	135	116.805	135	122.136	19.5437	GAAATTCG	2425	No
GTCTCTTC	251	231.807	253	247.194	19.9662	302	286.469	306	303.39	15.9442	GAAGAGAC	60195	No
AGTTTCAG	111	92.7317	114	98.1648	19.96	157	150.437	166	157.704	6.70392	CTGAAACT	42147	No
GTTGCAGA	88	70.1463	88	74.1679	19.9544	126	108.418	127	113.294	18.9366	TCTGCAAC	5568	No
CAACCAAC	63	45.8972	63	48.4668	19.954	64	48.6261	65	50.5819	17.5823	GTTGGTTG	5851	No
ATATAGAG	104	85.8479	104	90.8447	19.9487	127	102.331	127	106.883	27.4292	CTCTATAT	737	No
AGAGATCA	142	123.39	144	130.83	19.9478	160	138.227	162	144.77	23.4047	TGATCTCT	650	No
TGTGAAAT	102	83.8846	103	88.758	19.9441	186	170.755	190	179.278	15.9064	ATTTCACA	5780	No
TAAAATCT	192	173.063	195	183.979	19.9374	256	240.421	264	253.746	16.0735	AGATTTTA	443	No
AAATCCTC	198	179.033	199	190.386	19.9374	228	202.033	229	212.617	27.569	GAGGATTT	10967	No
CTCTCAAA	336	316.646	344	339.181	19.9338	373	351.675	381	374.26	21.9593	TTTGAGAG	64657	No
GATATAGA	76	58.4736	77	61.7881	19.924	99	86.7618	101	90.5146	13.0634	TCTATATC	11915	No
AATCTTGA	128	109.553	130	116.074	19.9198	197	171.073	206	179.617	27.7988	TCAAGATT	3269	No
AAAATTAT	138	119.456	138	126.633	19.914	204	186.714	208	196.269	18.0625	ATAATTTT	2519	No
TGTCTGAA	106	87.8467	110	92.9697	19.9116	173	148.207	181	155.339	26.7604	TTCAGACA	1086	No
GATTTTTC	273	253.798	278	270.958	19.911	450	434.25	463	464.979	16.0318	GAAAAATC	447	No
ATCTTTTA	132	113.518	135	120.301	19.9104	218	203.447	224	214.128	15.0613	TAAAAGAT	922	No
ATTTCTGA	151	132.347	151	140.393	19.9103	269	239.231	276	252.468	31.5488	TCAGAAAT	1922	No
AGGAAGGA	90	72.1472	95	76.2916	19.8992	99	79.8777	104	83.2891	21.2477	TCCTTCCT	1589	No
AGTTATCA	46	29.8465	46	31.4909	19.8984	68	46.0979	68	47.9428	26.4343	TGATAACT	10484	No
CAACAAAT	138	119.482	140	126.661	19.8838	160	147.11	162	154.178	13.4387	ATTTGTTG	2647	No
TTCAAGTT	137	118.495	137	125.608	19.8802	222	200.408	229	210.882	22.715	AACTTGAA	4731	No
GTAAAAGG	44	28.01	44	29.5504	19.8716	50	36.9263	50	38.3772	15.1549	CCTTTTAC	11225	No
AGCTTCTC	240	220.931	243	235.46	19.8693	289	262.968	295	278.012	27.2795	GAGAAGCT	14176	No
TTAGGATT	85	67.2884	86	71.1355	19.8614	193	172.893	201	181.552	21.2336	AATCCTAA	3661	No
GTTTCAGT	93	75.1312	95	79.4595	19.8428	157	143.045	163	149.871	14.6149	ACTGAAAC	3786	No
CACAAACC	120	101.714	121	107.725	19.8389	125	108.635	126	113.523	17.5396	GGTTTGTG	1766	No
TCTTTTCA	252	232.922	257	248.398	19.8384	335	330.584	346	351.263	4.4457	TGAAAAGA	59240	No
TACTCAAT	56	39.2982	56	41.4839	19.8337	86	64.7083	89	67.3938	24.4634	ATTGAGTA	25274	No
TGAATCTC	178	159.241	181	169.163	19.8226	271	262.222	281	277.207	8.92364	GAGATTCA	4952	No
GAAAACGA	105	86.9376	108	92.0032	19.8208	125	104.029	129	108.672	22.955	TCGTTTTC	441	No
TAATCTAT	60	43.1235	60	45.5312	19.8166	107	88.8747	108	92.7339	19.8593	ATAGATTA	6041	No
TCTTCAGC	106	87.9266	107	93.0546	19.8153	128	108.59	129	113.475	21.05	GCTGAAGA	16361	No
TTTCCCAG	80	62.4566	80	66.0107	19.8044	103	81.2613	103	84.7407	24.4171	CTGGGAAA	11529	No
ACATCAAA	130	111.639	130	118.298	19.7939	144	127.012	144	132.912	18.076	TTTGATGT	19987	No
TTGTCTTT	237	218.011	240	232.312	19.7934	397	387.188	417	413.143	9.93523	AAAGACAA	2603	No
CAATCGAT	71	53.7271	71	56.7584	19.7921	91	76.1896	91	79.4211	16.1648	ATCGATTG	5682	No
ATATTATA	76	58.581	76	61.902	19.7845	127	106.314	134	111.077	22.5797	TATAATAT	39930	No
TTTCCTCA	182	163.266	184	173.475	19.7697	231	214.185	235	225.612	17.4585	TGAGGAAA	4894	No
GATTAGAT	77	59.567	78	62.9471	19.7661	163	136.838	169	143.301	28.5167	ATCTAATC	10592	No
AGAAATCA	168	149.357	170	158.58	19.7608	191	172.04	195	180.645	19.968	TGATTTCT	635	No
GTTGTTTG	98	80.1132	99	84.7507	19.7497	222	200.215	228	210.675	22.9291	CAAACAAC	810	No
AAACAACT	97	79.1319	97	83.7082	19.7488	119	104.788	120	109.47	15.135	AGTTGTTT	59529	No
AGATTGGA	66	48.9335	66	51.6813	19.7467	95	74.4027	95	77.5479	23.2165	TCCAATCT	1743	No
TTCTCTAA	245	226.03	249	240.96	19.7447	343	316.579	352	336.031	27.4942	TTAGAGAA	889	No
GAAAGGAG	84	66.4066	85	70.2	19.7418	85	65.5012	86	68.2238	22.1495	CTCCTTTC	305	No
TTTAAGAT	92	74.2349	92	78.5079	19.739	188	156.86	192	164.517	34.0449	ATCTTAAA	2125	No
CGTCTCTC	282	262.944	288	280.859	19.7306	289	265.67	298	280.925	24.3255	GAGAGACG	7956	No
TTAGAAAT	101	83.0782	101	87.901	19.7292	161	147.988	164	155.108	13.5677	ATTTCTAA	3940	No
CGTTTTTT	179	160.332	183	170.331	19.7146	320	278.838	328	295.139	44.0611	AAAAAACG	23131	No
CTTTTAGA	92	74.2561	92	78.5303	19.7127	146	126.385	148	132.249	21.0638	TCTAAAAG	7648	No
ACCTTTGA	73	55.731	73	58.8816	19.7043	102	80.5969	102	84.0437	24.0223	TCAAAGGT	933	No
AATTTCCC	123	104.795	126	111.005	19.7021	164	144.287	168	151.186	21.0022	GGGAAATT	828	No
TTTGTTAT	146	127.591	147	135.314	19.6777	382	361.334	399	384.816	21.2456	ATAACAAA	8723	No
TGAAAATC	115	96.9194	115	102.62	19.671	174	164.859	174	173.011	9.39007	GATTTTCA	10598	No
CCCCTCTT	65	48.0309	65	50.7256	19.6652	61	50.9859	61	53.0463	10.9388	AAGAGGGG	53154	No
AGCTTCTA	84	66.4769	85	70.2746	19.6528	117	103.439	119	108.05	14.4135	TAGAAGCT	9153	No
CTCATCAC	93	75.291	94	79.6291	19.6453	100	89.1232	100	92.9949	11.515	GTGATGAG	20226	No
TCTCTTCT	1357	1337.5	1562	1513.32	19.6442	1441	1393.78	1622	1602.14	48.0124	AGAAGAGA	2992	No
CAAACCAA	228	209.18	234	222.798	19.6429	247	225.971	253	238.237	21.9781	TTGGTTTG	9960	No
ACTCGAAA	65	48.0536	65	50.7497	19.6345	81	61.4596	81	63.9945	22.3615	TTTCGAGT	4226	No
CACAAATC	160	141.525	162	150.202	19.6321	185	159.833	188	167.673	27.0516	GATTTGTG	3942	No
ATCTTTAA	136	117.721	137	124.782	19.63	209	190.93	211	200.764	18.8998	TTAAAGAT	10469	No
AATCGTTT	133	114.76	136	121.625	19.6183	200	188.473	207	198.145	11.872	AAACGATT	5393	No
CTTCTGAT	145	126.655	145	134.315	19.614	218	203.595	220	214.287	14.9026	ATCAGAAG	1055	No
CTTTTATC	114	95.9815	116	101.622	19.6129	167	146.946	171	154.004	21.3637	GATAAAAG	3938	No
TAGTTTTT	181	162.413	188	172.561	19.6117	376	347.958	391	370.203	29.1424	AAAAACTA	1314	No
TCTCACTC	297	278.024	305	297.203	19.6093	321	299.699	328	317.714	22.0406	GAGTGAGA	3174	No
TCTTCACT	308	289.002	311	309.117	19.6092	368	346.75	379	368.884	21.8885	AGTGAAGA	3662	No
AATTTCGA	199	180.341	200	191.79	19.5927	283	262.047	286	277.019	21.7692	TCGAAATT	5258	No
CGTTTGAT	91	73.3752	91	77.5951	19.5899	156	133.067	159	139.311	24.8048	ATCAAACG	10014	No
GCTTCTCT	299	280.046	303	299.397	19.5812	362	342.823	375	364.6	19.7036	AGAGAAGC	5799	No
TAATAAAC	84	66.5597	85	70.3624	19.5483	103	87.4563	105	91.244	16.8498	GTTTATTA	8715	No
GAGAGTTT	162	143.586	166	152.406	19.5471	208	183.194	213	192.518	26.4147	AAACTCTC	1598	No
AATTTACA	92	74.3949	92	78.6777	19.5409	142	119.523	146	125.004	24.4687	TGTAAATT	5549	No
TTATCTTC	290	271.104	295	289.699	19.5402	407	382.047	417	407.501	25.7512	GAAGATAA	54092	No
ATAAACAC	121	102.959	122	109.05	19.5369	132	115.775	133	121.05	17.3117	GTGTTTAT	52393	No
TTAGCTCA	81	63.6451	81	67.271	19.5313	125	110.368	127	115.349	15.5618	TGAGCTAA	62196	No
GCAAAAAC	150	131.688	150	139.69	19.5298	163	149.26	163	156.456	14.354	GTTTTTGC	59360	No
GTGTGAAG	57	40.4675	57	42.7209	19.5254	73	56.4104	73	58.7143	18.8199	CTTCACAC	4810	No
TACCAAAT	77	59.7565	78	63.148	19.5216	99	82.9386	100	86.5009	17.5249	ATTTGGTA	920	No
CAAATCGT	75	57.8142	75	61.0892	19.5191	95	76.1717	95	79.4024	20.9843	ACGATTTG	11164	No
ACTTATTA	46	30.0961	46	31.7547	19.5153	79	59.3953	80	61.8352	22.5334	TAATAAGT	1565	No
ATTGCAAA	78	60.7356	78	64.1859	19.514	117	94.2857	118	98.4204	25.2538	TTTGCAAT	2839	No
TTCAAAGT	146	127.737	150	135.47	19.5105	222	194.199	228	204.252	29.7028	ACTTTGAA	3763	No
AGTTCTTT	117	99.0344	118	104.872	19.5047	203	180.263	208	189.396	24.1146	AAAGAACT	63291	No
CCACCATT	94	76.3871	94	80.793	19.5032	114	95.5862	115	99.7878	20.0833	AATGGTGG	14753	No
CCAAACAC	118	100.024	119	105.925	19.5022	129	109.298	130	114.221	21.3796	GTGTTTGG	10659	No
CAACTCTC	132	113.875	134	120.681	19.4962	139	120.262	141	125.784	20.1269	GAGAGTTG	55919	No
ATTTATTA	119	101.019	126	106.984	19.4945	197	169.12	206	177.54	30.0607	TAATAAAT	7850	No
AACAATTT	159	140.654	159	149.271	19.4934	237	215.607	238	227.133	22.4212	AAATTGTT	7047	No
CAGTTTCT	169	150.589	171	159.898	19.4932	255	230.415	261	243.003	25.8525	AGAAACTG	12738	No
GAAATATT	86	68.5644	86	72.4893	19.4853	131	119.019	131	124.471	12.5653	AATATTTC	3017	No
GCTTTGCT	82	64.6579	84	68.3452	19.4839	124	101.255	126	105.751	25.1272	AGCAAAGC	3107	No
TCTGGTTT	167	148.611	169	157.782	19.4825	302	280.119	311	296.523	22.7145	AAACCAGA	6180	No
GGAGAAGG	80	62.7176	80	66.2875	19.4707	83	65.0397	83	67.7407	20.2389	CCTTCTCC	1110	No
ATCAAGAA	199	180.452	211	191.909	19.4704	222	206.821	236	217.735	15.7224	TTCTTGAT	704	No
TCTAGAAG	77	59.8022	77	63.1965	19.4627	86	67.309	86	70.1164	21.0746	CTTCTAGA	2096	No
TTTGTAAC	85	67.6058	85	71.4722	19.4614	126	114.259	127	119.451	12.3247	GTTACAAA	19882	No
CGGAGAAT	82	64.6818	83	68.3705	19.4536	92	83.0812	93	86.6506	9.38122	ATTCTCCG	512	No
TAAAAGAG	136	117.874	136	124.946	19.453	147	139.028	149	145.618	8.1966	CTCTTTTA	61548	No
ACCTAAAA	109	91.1879	110	96.5227	19.4484	125	109.107	127	114.02	16.9976	TTTTAGGT	1574	No
CATACACA	100	82.3266	101	87.1023	19.4476	108	88.2729	109	92.1018	21.7833	TGTGTATG	51961	No
TTGAAAGA	140	121.844	142	129.18	19.4464	174	160.019	177	167.87	14.5747	TCTTTCAA	5319	No
CTTGTTGC	55	38.6243	55	40.7711	19.4398	96	77.5407	97	80.8379	20.5003	GCAACAAG	9011	No
CTGCAAAT	89	71.5379	91	75.6449	19.4384	118	104.393	120	109.054	14.4581	ATTTGCAG	44894	No
TCTCATTC	235	216.351	241	230.524	19.4303	270	246.11	279	259.861	25.0141	GAATGAGA	1926	No
CCGATTCC	75	57.8852	75	61.1644	19.427	84	68.1473	85	70.9942	17.5681	GGAATCGG	3031	No
ATTGTGTA	50	33.9034	51	35.7789	19.4254	115	91.2073	117	95.1846	26.6567	TACACAAT	3529	No
TCACATTC	119	101.093	122	107.064	19.4063	152	133.799	155	140.086	19.3859	GAATGTGA	27515	No
TGCAAAAA	135	116.928	135	123.937	19.4012	184	164.496	187	172.625	20.6167	TTTTTGCA	35371	No
GAAAGTAA	81	63.7541	81	67.3866	19.3927	98	84.2049	98	87.8301	14.868	TTACTTTC	10340	No
GTGTGTTT	139	120.902	140	128.176	19.3894	305	271.034	322	286.711	36.0111	AAACACAC	664	No
ATCAAGTA	41	25.5548	41	26.9567	19.3826	61	42.752	61	44.4516	21.683	TACTTGAT	2529	No
CTTCTTTT	581	561.949	609	609.826	19.3703	781	768.556	828	843.495	12.5445	AAAAGAAG	62891	No
TTCTTCAG	264	245.343	273	261.815	19.3489	344	314.828	357	334.13	30.4834	CTGAAGAA	7053	No
AAAAAAGT	354	335.184	362	359.391	19.3341	428	422.271	443	451.751	5.76778	ACTTTTTT	1041	No
AATTGGGG	59	42.5166	59	44.8889	19.331	77	59.1472	77	61.5758	20.3107	CCCCAATT	8867	No
CCAAAAGA	180	161.672	182	171.766	19.3302	186	171.202	188	179.753	15.42	TCTTTTGG	2669	No
CAAATTCT	241	222.436	245	237.083	19.318	305	288.623	313	305.72	16.8331	AGAATTTG	249	No
AGTAAAAA	153	134.859	158	143.077	19.3102	182	168.164	189	176.523	14.3905	TTTTTACT	13824	No
ATATCTAA	70	53.1312	70	56.1271	19.3012	106	79.8792	106	83.2907	29.9899	TTAGATAT	4363	No
TCCACTCT	116	98.2222	116	104.007	19.2975	124	105.175	125	109.878	20.4172	AGAGTGGA	27275	No
AACAGAAC	92	74.5959	92	78.8911	19.2927	109	85.9454	111	89.6574	25.9023	GTTCTGTT	987	No
GAATCTTG	85	67.7433	87	71.6182	19.2887	137	126.43	146	132.297	10.9998	CAAGATTC	6577	No
TGTTCGAT	83	65.796	84	69.5523	19.2794	159	131.78	162	137.951	29.8555	ATCGAACA	28223	No
ACTAAGCA	35	20.1863	35	21.2877	19.262	43	26.5436	43	27.5646	20.7436	TGCTTAGT	5787	No
CCGCCGTA	37	21.998	37	23.2003	19.2388	39	23.3616	39	24.2542	19.9863	TACGGCGG	6434	No
TCTTTCGT	170	151.811	171	161.206	19.2378	223	209.3	225	220.386	14.1386	ACGAAAGA	11855	No
ATCCAATC	125	107.173	129	113.538	19.2341	144	127.328	147	133.246	17.7182	GATTGGAT	426	No
AAAAGGAA	266	247.45	277	264.093	19.2281	280	260.047	289	274.863	20.7001	TTCCTTTT	165	No
TATTCCAT	52	35.9287	53	37.9203	19.2248	78	61.1643	79	63.6855	18.9654	ATGGAATA	4188	No
CCTAAAAA	179	160.778	182	170.809	19.2172	190	174.486	194	183.247	16.1839	TTTTTAGG	21795	No
CCTTATCC	55	38.7839	55	40.9399	19.2131	58	41.917	58	43.5806	18.8356	GGATAAGG	16977	No
TCTGTCTC	296	277.398	310	296.524	19.2119	321	307.309	335	325.966	13.9918	GAGACAGA	2898	No
TCTCAGCT	160	141.899	160	150.602	19.2093	187	168.192	188	176.553	19.8225	AGCTGAGA	26123	No
CCGAGAAA	114	96.3323	115	101.996	19.197	121	104.686	122	109.363	17.5236	TTTCTCGG	938	No
CTTTCTGC	71	54.1803	71	57.2385	19.1957	99	78.8603	99	82.2219	22.5168	GCAGAAAG	36385	No
TCTTCCCC	174	155.825	175	165.504	19.1955	192	174.458	193	183.217	18.3962	GGGGAAGA	9541	No
ATCAGTCA	44	28.4469	44	30.012	19.1906	58	37.4754	58	38.9495	25.332	TGACTGAT	5603	No
ACTTTTGA	134	116.134	134	123.09	19.1742	225	211.515	230	222.755	13.906	TCAAAAGT	3972	No
AAATCACA	168	149.882	169	159.141	19.1718	199	177.788	203	186.761	22.4304	TGTGATTT	2405	No
ACATTTTG	95	77.6589	96	82.1438	19.1473	158	141.519	163	148.255	17.4051	CAAAATGT	32517	No
TGTTTCCT	144	126.079	144	133.701	19.138	274	243.292	277	256.832	32.5687	AGGAAACA	2676	No
TCTCTCAT	419	400.295	430	430.686	19.1357	460	440.981	471	472.422	19.4231	ATGAGAGA	63164	No
TAAGAAGT	39	23.8832	39	25.1912	19.125	61	37.0009	61	38.4549	30.4958	ACTTCTTA	2322	No
TGGTTCAC	40	24.7986	40	26.1579	19.1237	50	35.442	50	36.8303	17.2063	GTGAACCA	17434	No
AGGAAGAA	343	324.4	351	347.629	19.1237	338	315.243	346	334.58	23.5596	TTCTTCCT	62	No
TCCGAAGA	83	65.9253	83	69.6894	19.1165	84	70.0512	84	72.9882	15.2536	TCTTCGGA	40686	No
TCATCGAT	127	109.257	129	115.759	19.1111	167	145.311	169	152.272	23.2321	ATCGATGA	57483	No
AATTTGTA	93	75.7254	93	80.0904	19.1102	190	170.825	199	179.353	20.2128	TACAAATT	6407	No
TAAGAAAT	83	65.9315	84	69.6961	19.1086	127	97.5914	129	101.897	33.4515	ATTTCTTA	665	No
TCGACTTT	80	63.0074	82	66.5948	19.1019	108	93.1432	112	97.2193	15.9833	AAAGTCGA	9946	No
ATCAGATC	153	135.048	158	143.279	19.0961	186	174.466	190	183.225	11.9071	GATCTGAT	3574	No
GTTCAGAG	44	28.5081	45	30.0767	19.096	52	36.9937	53	38.4474	17.7058	CTCTGAAC	2997	No
TCTTAAAT	129	111.251	130	117.884	19.0949	204	183.432	208	192.772	21.6799	ATTTAAGA	5854	No
TTGTTCGT	105	87.5432	105	92.6471	19.0919	163	147.438	166	154.525	16.3557	ACGAACAA	13529	No
TTAAACCC	159	141.019	160	149.661	19.082	192	175.869	193	184.718	16.8491	GGGTTTAA	61479	No
GCTTTCTG	51	35.0816	51	37.0246	19.0816	85	66.3668	87	69.13	21.0336	CAGAAAGC	2933	No
AATTGGAA	102	84.5979	105	89.5162	19.0804	152	132.484	158	138.695	20.8875	TTCCAATT	1359	No
AACATTTA	90	72.807	91	76.992	19.0797	117	108.303	118	113.173	9.03743	TAAATGTT	7771	No
GTTCTTGA	133	115.231	133	122.126	19.074	224	203.919	234	214.632	21.0389	TCAAGAAC	11551	No
TAAATCAT	80	63.0301	81	66.6188	19.0732	117	97.2381	120	101.525	21.6464	ATGATTTA	10044	No
GATTTATC	81	64.0207	81	67.6693	19.0547	147	122.508	148	128.155	26.7914	GATAAATC	634	No
GAATTCGA	134	116.241	135	123.204	19.0515	180	161.207	181	169.132	19.8481	TCGAATTC	2926	No
TTGTTCAT	147	129.132	148	136.96	19.0503	279	277.761	290	293.976	1.24128	ATGAACAA	3653	No
AATAAATA	195	176.863	208	188.057	19.0368	233	208.89	251	219.947	25.4506	TATTTATT	19592	No
ACTTTCGA	58	41.7722	58	44.1013	19.0363	81	66.8034	81	69.5871	15.6083	TCGAAAGT	9411	No
ACTTTGTG	65	48.5051	66	51.2277	19.0267	123	101.565	128	106.078	23.5522	CACAAAGT	3083	No
GTTCGTTC	53	37.0157	55	39.0698	19.0244	75	55.4649	77	57.726	22.6304	GAACGAAC	49908	No
GGTGAGAA	65	48.5076	66	51.2303	19.0234	94	72.2213	95	75.2617	24.7747	TTCTCACC	5341	No
TCAGACAA	98	80.7141	100	85.3891	19.0173	115	96.6237	117	100.879	20.0224	TTGTCTGA	747	No
CGTTTCTT	218	199.797	219	212.699	19.0081	292	294.756	301	312.358	-2.74262	AAGAAACG	9231	No
ATTTCGTA	74	57.2458	74	60.4868	18.9966	121	107.342	121	112.161	14.4917	TACGAAAT	10520	No
AAAACAAT	237	218.749	241	233.108	18.9917	279	270.78	285	286.438	8.34315	ATTGTTTT	3009	No
ACCTTCCA	50	34.2039	50	36.0966	18.9842	53	37.0279	53	38.4831	19.0068	TGGAAGGT	5073	No
TTTACATT	101	83.6991	103	88.5608	18.9772	191	167.404	196	175.715	25.1857	AATGTAAA	4355	No
GGTTTCGA	100	82.7181	101	87.5184	18.9731	143	129.214	144	135.238	14.4967	TCGAAACC	2210	No
ATACTTTT	108	90.6044	109	95.9021	18.9679	177	168.379	180	176.752	8.8377	AAAAGTAT	7929	No
CCCTCAAA	75	58.2449	75	61.5457	18.9624	81	64.4991	81	67.1749	18.4516	TTTGAGGG	28813	No
GTTTCTAA	109	91.6046	109	96.9659	18.9515	183	180.92	186	190.096	2.09165	TTAGAAAC	63742	No
TTTTGCTT	354	335.553	364	359.793	18.9447	669	657.425	727	715.644	11.6765	AAGCAAAA	1101	No
GGTTTTCA	104	86.686	104	91.7357	18.9382	163	146.061	165	153.066	17.8849	TGAAAACC	3446	No
TTTTTCAT	259	240.748	261	256.849	18.927	440	429.255	459	459.46	10.8784	ATGAAAAA	19925	No
ATATTTTG	129	111.4	131	118.043	18.9226	224	210.783	227	221.972	13.6227	CAAAATAT	2087	No
ATTCCCAA	106	88.6713	107	93.8465	18.9213	125	108.831	127	113.729	17.3149	TTGGGAAT	5238	No
ATGAATTA	43	27.6942	43	29.2167	18.9191	89	70.9977	91	73.9798	20.113	TAATTCAT	950	No
TCACTCCC	55	38.999	55	41.1674	18.9088	59	43.6885	59	45.4286	17.7267	GGGAGTGA	29593	No
GATTTTAG	88	70.987	89	75.0602	18.9059	221	179.213	235	188.278	46.319	CTAAAATC	281	No
GTAATAAT	73	56.3505	73	59.538	18.8974	119	97.8664	121	102.186	23.2669	ATTATTAC	21698	No
TCATCAAT	198	179.984	204	191.407	18.8886	252	234.261	259	247.13	18.3946	ATTGATGA	20149	No
CTCTGCTC	162	144.185	173	153.047	18.8729	177	156.324	190	163.948	21.9866	GAGCAGAG	6050	No
ACACATAC	88	71.0208	91	75.096	18.8641	94	73.9468	96	77.0701	22.5551	GTATGTGT	14264	No
CCATTGTT	111	93.6594	114	99.1517	18.8551	157	143.949	161	150.828	13.6257	AACAATGG	10704	No
CAGAAAAT	106	88.7267	109	93.9053	18.8551	145	122.217	149	127.847	24.7856	ATTTTCTG	617	No
TATTTCCT	94	76.9192	96	81.3581	18.8507	158	124.386	163	130.138	37.7944	AGGAAATA	1939	No
GATTATCG	33	18.6479	33	19.6637	18.8356	48	35.1445	48	36.5204	14.9631	CGATAATC	13747	No
CTGAAATC	127	109.498	129	116.015	18.8322	159	140.938	162	147.64	19.1727	GATTTCAG	13820	No
CCTTTTTT	363	344.659	382	369.735	18.8208	516	511.129	547	550.42	4.89387	AAAAAAGG	1170	No
TCTCAGTT	135	117.433	136	124.475	18.8204	190	173.442	193	182.136	17.3242	AACTGAGA	15361	No
AGAGGAAG	232	213.925	237	227.909	18.8185	217	204.145	222	214.874	13.252	CTTCCTCT	37948	No
CTGGATCT	75	58.3622	75	61.67	18.8114	128	104.89	129	109.578	25.4875	AGATCCAG	60023	No
TAATAAGT	48	32.4425	48	34.2346	18.8031	65	52.6086	68	54.7413	13.748	ACTTATTA	1445	No
TTTCGAAA	194	176.082	194	187.219	18.7998	254	226.457	256	238.758	29.1541	TTTCGAAA	1566	Yes
TGAGAAGC	75	58.3732	75	61.6817	18.7973	86	73.3185	86	76.4115	13.72	GCTTCTCA	2725	No
CAAAACCG	63	46.7527	63	49.3723	18.7906	69	51.8743	69	53.9742	19.6846	CGGTTTTG	13695	No
AAGAAAGG	141	123.415	142	130.857	18.7827	152	135.254	154	141.625	17.7419	CCTTTCTT	1108	No
AGCTTTCT	216	198.017	218	210.784	18.776	293	262.93	296	277.971	31.7275	AGAAAGCT	26541	No
TTGAAAAC	130	112.522	131	119.238	18.7706	187	165.378	190	173.562	22.9774	GTTTTCAA	6458	No
AACGAGAG	84	67.18	85	71.0205	18.7691	83	69.0009	83	71.8882	15.3318	CTCTCGTT	2127	No
GATTTCTG	125	107.572	128	113.964	18.7686	249	215.181	258	226.678	36.3471	CAGAAATC	8887	No
TTTTAGGT	97	79.9444	97	84.5714	18.7578	233	211.157	240	222.372	22.9356	ACCTAAAA	1464	No
CTTCTTTA	232	213.983	235	227.972	18.7547	336	308.105	342	326.83	29.1217	TAAAGAAG	840	No
AACATCAT	102	84.8694	103	89.8047	18.7537	119	102.031	121	106.568	18.3081	ATGATGTT	15431	No
TGAGATAT	59	42.9356	59	45.3323	18.7523	91	71.5102	93	74.5167	21.9328	ATATCTCA	942	No
ATCTTTTT	362	343.729	372	368.72	18.7478	567	556.19	605	600.941	10.9144	AAAAAGAT	60906	No
TCTATAGA	78	61.3366	78	64.8232	18.7459	111	96.2663	111	100.503	15.8077	TCTATAGA	1579	Yes
AAGATAGT	46	30.6046	46	32.292	18.7446	58	45.6768	60	47.5033	13.8535	ACTATCTT	2534	No
ACAAAGTA	76	59.3969	76	62.7668	18.7333	88	73.4753	89	76.5759	15.8741	TACTTTGT	2321	No
AATCTTCG	105	87.8436	106	92.9664	18.7323	150	124.817	153	130.593	27.5675	CGAAGATT	33240	No
CGAATCTC	117	99.6948	118	105.575	18.7271	142	123.117	146	128.798	20.2618	GAGATTCG	5320	No
TCGCTCTC	173	155.256	180	164.895	18.7212	179	160.794	183	168.693	19.2	GAGAGCGA	2413	No
CCCTCTGG	22	9.39555	22	9.90255	18.7177	29	12.0375	29	12.4865	25.4989	CCAGAGGG	6695	No
CATCCATC	80	63.3119	82	66.9177	18.7163	86	65.0138	88	67.7136	24.0583	GATGGATG	5491	No
TTTTAGCT	146	128.434	146	136.215	18.7155	287	276.292	301	292.389	10.913	AGCTAAAA	12469	No
TGAAAAGT	67	50.6744	67	53.5249	18.7112	110	88.4411	112	92.2784	23.9958	ACTTTTCA	788	No
TCCTTCCT	213	195.088	223	207.634	18.7104	226	211.496	236	222.734	14.9906	AGGAAGGA	1381	No
AACTCTTG	75	58.446	76	61.7588	18.7039	102	87.8968	105	91.7067	15.1785	CAAGAGTT	26471	No
GAGTTTTG	150	132.417	153	140.469	18.7017	245	232.389	251	245.121	12.9474	CAAAACTC	766	No
TCTTGAAA	173	155.274	179	164.914	18.7014	242	230.21	251	242.783	12.0869	TTTCAAGA	2258	No
TCAATTAT	99	81.9599	100	86.7127	18.7001	181	149.237	183	156.432	34.9256	ATAATTGA	10781	No
AATAGAAA	143	125.475	145	133.056	18.6952	176	153.885	179	161.36	23.6332	TTTCTATT	851	No
GTCACATA	33	18.7277	33	19.7479	18.6947	41	25.7058	41	26.6928	19.1411	TATGTGAC	13634	No
AATCACAC	117	99.7227	117	105.604	18.6944	135	114.359	135	119.556	22.4014	GTGTGATT	55637	No
CAACGATC	44	28.7739	44	30.3574	18.6878	51	31.669	51	32.9	24.3009	GATCGTTG	8713	No
AAACTCTC	270	251.948	273	268.957	18.6837	301	278.728	308	295.021	23.1386	GAGAGTTT	1436	No
ACATTGAA	72	55.5445	73	58.684	18.6826	97	77.0963	99	80.3719	22.2765	TTCAATGT	17949	No
TTGTTTCT	450	431.716	466	465.267	18.6655	844	847.279	923	935.305	-3.27233	AGAAACAA	1880	No
TCCAGATT	123	105.684	125	111.952	18.6632	157	148.119	160	155.247	9.14174	AATCTGGA	3368	No
CTTCAAAC	136	118.57	137	125.687	18.6531	156	134.082	157	140.385	23.6193	GTTTGAAG	19881	No
CTTCTGTC	80	63.3721	80	66.9815	18.6402	107	78.8869	107	82.2498	32.615	GACAGAAG	17058	No
CTTTACTC	107	89.8981	108	95.151	18.6342	142	121.603	143	127.199	22.0192	GAGTAAAG	3815	No
CAACAGAA	64	47.8335	64	50.5166	18.634	71	57.4668	71	59.8187	15.0145	TTCTGTTG	3219	No
CACACTCT	140	122.564	141	129.949	18.6214	140	125.447	141	131.259	15.3658	AGAGTGTG	30964	No
TATTCTCT	220	202.146	222	215.226	18.6206	302	288.083	309	305.135	14.2481	AGAGAATA	5176	No
ACCCCAAA	123	105.721	124	111.992	18.6195	130	112.762	132	117.873	18.4927	TTTGGGGT	17137	No
GAAGGAGA	190	172.265	199	183.123	18.6184	189	172.237	197	180.855	17.5531	TCTCCTTC	75	No
TATCATTT	106	88.9297	108	94.1212	18.6128	186	164.516	192	172.647	22.829	AAATGATA	21782	No
ATATTGGA	48	32.5724	48	34.3719	18.6113	60	46.3122	60	48.1665	15.5363	TCCAATAT	5837	No
TATTTTTT	305	286.946	313	306.885	18.6103	522	510.971	552	550.243	11.1469	AAAAAATA	252	No
CAACAATC	112	94.8543	112	100.423	18.6096	126	103.113	128	107.707	25.2571	GATTGTTG	51676	No
CGAAATCG	85	68.2946	85	72.2031	18.5998	105	83.3735	105	86.9574	24.2161	CGATTTCG	1361	No
CGCCGTCG	114	96.8389	120	102.535	18.5991	115	98.0073	121	102.334	18.3874	CGACGGCG	14859	No
TCATCGGA	121	103.767	121	109.91	18.5907	132	115.105	132	120.343	18.0782	TCCGATGA	18330	No
TCGTCGGA	98	81.0676	100	85.7647	18.589	106	91.4306	109	95.4194	15.673	TCCGACGA	12892	No
TGCATCTG	43	27.9114	43	29.4462	18.5831	68	49.3201	68	51.3066	21.84	CAGATGCA	51345	No
AGCAAAGA	133	115.67	134	122.595	18.5682	133	117.949	134	123.343	15.9728	TCTTTGCT	28169	No
ACAAATTG	67	50.79	67	53.6473	18.5585	101	80.7171	102	84.1697	22.6412	CAATTTGT	23573	No
ATCGGAAA	164	146.455	167	155.474	18.5568	191	174.005	196	182.735	17.7988	TTTCCGAT	624	No
TCGTCACT	66	49.8256	67	52.626	18.5543	81	64.3632	82	67.0326	18.6225	AGTGACGA	4874	No
GTTTGATG	58	42.1222	58	44.4715	18.5524	150	142.256	154	149.035	7.95113	CATCAAAC	1160	No
GTTTTTAA	148	130.57	149	138.495	18.545	266	267.873	274	283.301	-1.86613	TTAAAAAC	4556	No
CCATTTCC	122	104.796	124	111.006	18.545	146	124.05	148	129.783	23.7867	GGAAATGG	2532	No
ATCTCGTA	37	22.4169	38	23.6427	18.5409	56	39.6774	57	41.245	19.296	TACGAGAT	3285	No
CAGATTGA	64	47.9077	64	50.5951	18.5349	86	76.6176	87	79.8699	9.93481	TCAATCTG	60264	No
TTGCTTCT	282	264.068	289	282.076	18.5273	414	408.347	432	436.405	5.69167	AGAAGCAA	723	No
ACCAATAC	44	28.8826	44	30.4723	18.5218	50	35.9599	50	37.37	16.481	GTATTGGT	25124	No
TTGTGTGG	55	39.2751	56	41.4595	18.5209	106	90.541	108	94.4845	16.7094	CCACACAA	616	No
CCAATCGC	39	24.2644	39	25.5937	18.5075	43	27.2042	43	28.252	19.6866	GCGATTGG	12749	No
CACAATTC	90	73.2732	92	77.4869	18.5053	111	88.4653	113	92.3038	25.1881	GAATTGTG	2392	No
TAACCCAA	69	52.7698	69	55.7443	18.5036	86	67.0592	86	69.8548	21.3944	TTGGGTTA	7375	No
AATTTTCC	209	191.296	211	203.559	18.4986	297	279.08	303	295.4	18.4839	GGAAAATT	870	No
TATCTATC	115	97.9268	120	103.693	18.4818	159	136.152	163	142.574	24.6664	GATAGATA	2031	No
AAAACTCT	292	274.092	298	292.939	18.4805	332	329.176	342	349.731	2.83585	AGAGTTTT	14186	No
TCATCACT	172	154.493	173	164.077	18.4639	201	183.476	202	192.818	18.3356	AGTGATGA	2054	No
ACTCTCCA	72	55.7172	73	58.8669	18.4592	81	64.5148	82	67.1913	18.4319	TGGAGAGT	3911	No
CAGAAAGT	47	31.735	47	33.4867	18.4583	65	45.9418	66	47.7799	22.5557	ACTTTCTG	7082	No
CAAACAGT	41	26.1383	41	27.573	18.4571	52	33.8194	53	35.1398	22.3709	ACTGTTTG	586	No
GATCTGTG	74	57.6665	74	60.9326	18.4548	143	125.018	147	130.805	19.217	CACAGATC	7558	No
AGGGTTTT	492	473.893	524	511.866	18.449	728	731.834	790	801.022	-3.82385	AAAACCCT	57	No
AATTTTGA	271	253.171	275	270.281	18.4421	503	486.985	530	523.485	16.2755	TCAAAATT	734	No
TTCTCTGG	144	126.69	146	134.353	18.4419	201	192.618	205	202.566	8.56179	CCAGAGAA	22495	No
TAAATACT	66	49.9106	66	52.716	18.4418	79	65.4468	79	68.1668	14.8686	AGTATTTA	12082	No
ACACTTCT	116	98.9508	116	104.783	18.4402	132	116.35	133	121.656	16.6587	AGAAGTGT	15333	No
CTTCGATC	137	119.756	140	126.953	18.4293	161	135.661	162	142.056	27.5699	GATCGAAG	3286	No
TCTATCTC	403	384.989	431	413.882	18.4259	418	399.214	440	426.355	19.2214	GAGATAGA	982	No
TTTTTAAA	263	245.206	273	261.667	18.4249	434	423.89	468	453.537	10.2299	TTTAAAAA	62330	No
TTTATCCT	99	82.1882	100	86.9553	18.4247	152	134.614	155	140.948	18.4635	AGGATAAA	31111	No
GATTCGTT	130	112.821	132	119.558	18.4247	222	199.412	226	209.818	23.8214	AACGAATC	4135	No
TTCTCCAT	299	281.132	305	300.575	18.4241	364	343.766	371	365.628	20.8181	ATGGAGAA	60116	No
TTTCCTTA	129	111.832	129	118.504	18.4228	213	194.499	217	204.572	19.3545	TAAGGAAA	2086	No
CTTAGATC	62	46.0654	62	48.6448	18.4185	119	92.6871	122	96.7399	29.7374	GATCTAAG	36539	No
TCAAAGAG	152	134.661	154	142.866	18.4098	165	152.152	168	159.522	13.3763	CTCTTTGA	64457	No
CAAAGAGG	66	49.9401	66	52.7473	18.4028	73	56.4602	73	58.7663	18.7555	CCTCTTTG	63787	No
AGCTTCAA	148	130.701	150	138.635	18.3967	176	158.064	178	165.795	18.9167	TTGAAGCT	14923	No
CTTGAAAA	140	122.763	140	130.161	18.394	198	173.739	198	182.452	25.881	TTTTCAAG	20382	No
GTTTTAAG	88	71.4026	88	75.5012	18.3923	166	134.843	167	141.19	34.5076	CTTAAAAC	559	No
CAATTCAT	109	92.0799	111	97.4715	18.3873	147	135.654	151	142.048	11.8074	ATGAATTG	17971	No
ACATCTGA	54	38.4207	54	40.5558	18.3809	70	51.3853	70	53.4635	21.64	TCAGATGT	33805	No
ACTCATCA	95	78.2884	96	82.8124	18.3803	113	92.7703	114	96.8273	22.2905	TGATGAGT	14278	No
ATTTCCTC	173	155.568	174	165.229	18.3738	212	202.247	214	212.845	9.98495	GAGGAAAT	14335	No
CTCTTCGA	117	99.9972	117	105.896	18.3727	137	124.674	137	130.442	12.9161	TCGAAGAG	2159	No
ATGAGCTA	27	13.6785	27	14.4199	18.3603	38	27.3405	38	28.3938	12.5103	TAGCTCAT	24211	No
ATAGGGTC	12	2.60104	12	2.74042	18.348	17	4.17841	17	4.33166	23.8558	GACCCTAT	11860	No
GATCTCTA	94	77.3441	95	81.8094	18.3328	138	119.396	139	124.869	19.9839	TAGAGATC	64002	No
CATCACAT	71	54.8478	73	57.9457	18.3264	81	68.7164	84	71.5902	13.3214	ATGTGATG	18743	No
ATGTTATA	34	19.8343	35	20.916	18.3243	77	64.1853	80	66.8465	14.0164	TATAACAT	6038	No
ACTCCTTA	32	18.0527	32	19.0355	18.3182	46	27.5598	46	28.6221	23.565	TAAGGAGT	51652	No
AATCTAGG	57	41.3383	57	43.6421	18.312	88	73.9704	90	77.0948	15.2831	CCTAGATT	1148	No
TTCTCAAA	347	329.169	349	352.828	18.3058	426	432.073	438	462.573	-6.02975	TTTGAGAA	6014	No
ATATAAAG	125	107.976	125	114.393	18.3012	161	146.385	161	153.409	15.3218	CTTTATAT	7074	No
GGATTTGG	123	105.999	128	112.288	18.2969	183	158.601	192	166.365	26.1864	CCAAATCC	894	No
AGTTTCCG	77	60.7153	77	64.1644	18.296	104	87.2678	105	91.046	18.2426	CGGAAACT	5886	No
TAGTAATA	43	28.0985	43	29.6439	18.2958	68	54.1503	68	56.3522	15.4866	TATTACTA	4485	No
CAAATATT	103	86.2375	103	91.2589	18.2953	151	130.638	155	136.743	21.8727	AATATTTG	17029	No
ATTCGTTG	81	64.6282	81	68.3137	18.2897	128	105.479	129	110.199	24.77	CAACGAAT	17911	No
CGAAGCTT	114	97.1028	115	102.816	18.2888	132	115.477	134	120.735	17.6524	AAGCTTCG	599	No
AATATTCC	65	49.0737	66	51.8298	18.2691	88	67.7491	89	70.5772	23.0143	GGAATATT	53851	No
ATCTCCAG	81	64.6484	82	68.3351	18.2643	92	78.4865	94	81.8298	14.6153	CTGGAGAT	23362	No
TTTAAAAT	143	125.86	150	133.467	18.2573	243	212.609	253	223.925	32.4662	ATTTTAAA	13384	No
TCCTTCTG	89	72.4941	89	76.6598	18.2567	121	99.162	121	103.549	24.0833	CAGAAGGA	40880	No
CGTTTTCC	80	63.6821	80	67.3102	18.2499	110	85.7939	110	89.4983	27.3385	GGAAAACG	31620	No
AGAATTAA	81	64.6627	81	68.3503	18.2464	117	92.3925	117	96.4303	27.627	TTAATTCT	1269	No
TTATCCAA	103	86.2904	103	91.3152	18.232	135	115.951	136	121.235	20.5344	TTGGATAA	45792	No
ATATATTA	110	93.2035	112	98.6667	18.2265	169	149.088	180	156.274	21.1859	TAATATAT	1760	No
ATCTTGAA	115	98.1509	115	103.931	18.219	160	139.115	161	145.71	22.3798	TTCAAGAT	1026	No
AGGATCTT	69	52.9902	69	55.9777	18.216	87	70.0776	88	73.0159	18.8185	AAGATCCT	4803	No
ATCAAAAT	276	258.373	282	275.91	18.215	347	334.969	356	356.039	12.2444	ATTTTGAT	2665	No
TCTCCTAC	100	83.3477	101	88.1874	18.215	112	94.065	113	98.1883	19.5454	GTAGGAGA	49216	No
AGTTTTCA	117	100.135	118	106.043	18.2116	205	173.611	208	182.316	34.0693	TGAAAACT	4024	No
TCCGCCAT	62	46.2217	62	48.8103	18.2084	72	52.6707	72	54.8062	22.5078	ATGGCGGA	4377	No
TGAAAGAT	65	49.1244	65	51.8834	18.2021	112	77.6681	114	80.9715	40.9981	ATCTTTCA	1268	No
CTCAACTC	71	54.9482	73	58.0521	18.1965	75	59.357	77	61.7952	17.5438	GAGTTGAG	2969	No
ATTTCATC	186	168.666	187	179.264	18.1955	260	230.736	263	243.348	31.0457	GATGAAAT	11262	No
TTTATTCT	221	203.538	224	216.725	18.1902	368	348.546	381	370.844	19.9875	AGAATAAA	1340	No
CCTTTTCC	112	95.212	114	100.804	18.188	139	126.853	143	132.743	12.7113	GGAAAAGG	9012	No
AGATTTGT	135	117.987	136	125.066	18.1846	270	262.652	274	277.671	7.45018	ACAAATCT	10639	No
TAAACAAG	80	63.7342	80	67.3655	18.1845	99	82.4487	99	85.9868	18.1114	CTTGTTTA	2602	No
CTCAGAGC	48	32.8644	48	34.6806	18.1829	53	36.9482	53	38.4	19.121	GCTCTGAG	7494	No
ATAAGCTA	43	28.1753	43	29.725	18.1784	64	46.4976	64	48.36	20.4468	TAGCTTAT	37560	No
AACCACAA	123	106.103	124	112.398	18.1766	134	114.945	135	120.174	20.5535	TTGTGGTT	36641	No
GATTCTAG	67	51.102	67	53.9777	18.1482	110	96.8631	111	101.131	13.9899	CTAGAATC	10961	No
CAAAGAGT	89	72.585	90	76.7563	18.1451	100	89.3209	101	93.2027	11.2934	ACTCTTTG	5657	No
GAAACCCT	222	204.578	224	217.844	18.1439	262	249.939	268	263.98	12.3471	AGGGTTTC	188	No
TTTTCTTA	272	254.448	278	271.662	18.1435	526	503.472	550	541.867	23.0248	TAAGAAAA	60115	No
TCAACAAT	90	73.5687	90	77.8006	18.1431	116	97.257	118	101.545	20.443	ATTGTTGA	5403	No
ATCGATTT	210	192.633	214	204.996	18.1269	323	324.547	332	344.694	-1.54377	AAATCGAT	45160	No
TGACGAAA	60	44.356	60	46.8354	18.1258	77	60.2798	77	62.7603	18.8503	TTTCGTCA	3086	No
CCCTTTTC	126	109.122	128	115.615	18.1204	160	144.448	165	151.357	16.3605	GAAAAGGG	3351	No
AACTCAGG	34	19.9579	34	21.0465	18.113	43	28.2723	43	29.3636	18.0307	CCTGAGTT	21614	No
TCAAATCT	326	308.383	337	330.185	18.1111	421	403.536	439	431.109	17.8367	AGATTTGA	19819	No
CCCTCTCT	263	245.5	273	261.985	18.1096	247	230.293	249	242.873	17.2988	AGAGAGGG	31686	No
ATCCCCAA	102	85.4131	104	90.3826	18.1023	113	100.035	115	104.468	13.7707	TTGGGGAT	11687	No
TTAGTCAT	44	29.1598	45	30.7652	18.1016	74	59.1704	76	61.6	16.5497	ATGACTAA	50135	No
TTATTTCC	111	94.2974	111	99.8304	18.1015	169	146.69	171	153.732	23.9267	GGAAATAA	16065	No
CTCCAACT	79	62.8356	83	66.4126	18.0852	94	77.6692	98	80.9727	17.9386	AGTTGGAG	7373	No
AATCAATT	186	168.768	186	179.372	18.0837	277	264.586	289	279.756	12.701	AATTGATT	8059	No
TATAAAAT	129	112.127	133	118.818	18.0833	188	166.53	195	174.787	22.7976	ATTTTATA	21231	No
AAGCAAAG	176	158.825	178	168.717	18.0714	188	169.679	190	178.133	19.2768	CTTTGCTT	7092	No
TTGAAACT	135	118.087	136	125.172	18.0704	227	199.399	230	209.804	29.4287	AGTTTCAA	721	No
TAGTCTTC	86	69.702	87	73.6965	18.0702	117	108.264	119	113.132	9.07887	GAAGACTA	6519	No
CGTCGTCT	207	189.698	208	201.841	18.0676	212	197.072	214	207.318	15.4801	AGACGACG	1745	No
TCAAGAAA	253	235.564	257	251.25	18.0661	299	277.245	304	293.418	22.5873	TTTCTTGA	64719	No
GCTTCAAG	68	52.1367	70	55.0736	18.0634	87	69.2836	91	72.1842	19.8099	CTTGAAGC	1081	No
CAAAAGTC	93	76.5868	94	81.0052	18.0582	118	99.9339	119	104.361	19.6087	GACTTTTG	4029	No
TCCGTTCA	55	39.6142	55	41.8182	18.048	65	47.8776	65	49.8005	19.873	TGAACGGA	24562	No
TGTCGGAA	51	35.8029	51	37.7872	18.0437	68	49.5666	68	51.564	21.5009	TTCCGACA	4622	No
GAGATCCA	85	68.743	85	72.6788	18.0435	91	80.9749	91	84.4402	10.6216	TGGATCTC	23972	No
ATCATAAA	141	124.065	143	131.551	18.0411	176	161.998	182	169.972	14.59	TTTATGAT	57798	No
AATTATTT	138	121.088	139	128.374	18.041	234	223.639	241	235.738	10.5971	AAATAATT	2228	No
TTTCAGAC	98	81.5239	99	86.2495	18.039	125	110.076	126	115.041	15.8925	GTCTGAAA	58804	No
TTTCGAAT	184	166.818	185	177.282	18.0384	284	277.476	289	293.668	6.59968	ATTCGAAA	834	No
GCTTCTGG	63	47.3174	64	49.9701	18.0342	92	70.8578	93	73.8332	24.0225	CCAGAAGC	45837	No
TTGGAATT	128	111.18	130	117.808	18.0329	259	244.568	270	258.204	14.8493	AATTCCAA	17402	No
CCAAGAAA	159	141.958	161	150.666	18.0259	167	153.686	170	161.15	13.8743	TTTCTTGG	615	No
ACCAAACA	183	165.834	186	176.227	18.0254	202	186.469	205	196.008	16.1604	TGTTTGGT	8512	No
AAACTCAA	251	233.608	254	249.137	18.0243	278	264.118	281	279.251	14.2407	TTGAGTTT	3239	No
TCCTCTCT	620	602.247	645	654.962	18.0117	634	610.869	659	662.687	23.5633	AGAGAGGA	1194	No
CAGGAGAT	31	17.3394	31	18.2827	18.0111	37	23.4449	37	24.3409	16.8817	ATCTCCTG	10791	No
TAAATCTC	222	204.701	226	217.976	18.0106	298	281.291	307	297.79	17.1961	GAGATTTA	3422	No
TCCAATCT	157	139.991	160	148.562	18.0027	189	173.532	194	182.232	16.1373	AGATTGGA	1406	No
AGACAAGA	115	98.3441	115	104.137	17.9928	122	107.714	122	112.552	15.1944	TCTTGTCT	9590	No
AGACGACG	110	93.4074	110	98.8836	17.9861	111	97.935	111	102.258	13.9001	CGTCGTCT	1724	No
CCGGAGAA	143	126.101	143	133.724	17.9835	144	129.478	144	135.517	15.3077	TTCTCCGG	4484	No
AGCTTGAA	111	94.3978	111	99.9373	17.9834	162	137.92	166	144.445	26.0698	TTCAAGCT	1275	No
TCCCAATT	133	116.182	133	123.141	17.9799	168	154.06	168	161.547	14.552	AATTGGGA	62653	No
ATTTTGAA	237	219.689	242	234.121	17.976	428	402.302	449	429.752	26.5016	TTCAAAAT	1182	No
CAGAAGAA	295	277.561	304	296.7	17.9759	320	291.59	330	308.93	29.7515	TTCTTCTG	1197	No
TTCCGGTG	88	71.7425	88	75.8621	17.9743	110	96.4146	112	100.659	14.5005	CACCGGAA	7926	No
TCTAAACT	87	70.7648	88	74.8243	17.9696	114	96.422	116	100.667	19.0909	AGTTTAGA	3178	No
GATATTTG	72	56.0984	74	59.2709	17.9682	130	107.274	132	112.089	24.9792	CAAATATC	63994	No
GTGAAGAA	228	210.724	230	224.461	17.9654	261	243.396	270	256.944	18.2254	TTCTTCAC	867	No
TTTCAAGT	127	110.253	128	116.821	17.9585	191	180.42	198	189.564	10.884	ACTTGAAA	2279	No
TTCTCACT	213	195.783	216	208.382	17.9524	271	247.834	275	261.715	24.2169	AGTGAGAA	22452	No
TTCAAAAA	291	273.594	298	292.399	17.9485	364	342.251	375	363.976	22.4257	TTTTTGAA	482	No
GAACCTCG	23	10.5405	23	11.11	17.9461	22	11.4927	22	11.9209	14.2853	CGAGGTTC	15753	No
TGTTTCTC	324	306.545	329	328.186	17.9429	527	507.141	554	545.964	20.2427	GAGAAACA	17405	No
TAATATAT	110	93.4551	111	98.9343	17.9299	176	160.439	184	168.316	16.2922	ATATATTA	1687	No
CTTTTTAC	102	85.5587	102	90.5374	17.9285	153	127.706	155	133.644	27.6486	GTAAAAAG	63501	No
AATAACAA	136	119.205	140	126.365	17.9265	157	140.268	162	146.931	17.6924	TTGTTATT	4698	No
AATTTTTT	306	288.591	313	308.671	17.9236	531	542.758	570	585.847	-11.6301	AAAAAATT	15300	No
TAGATTTT	180	162.94	184	173.126	17.9233	358	357.422	373	380.539	0.578167	AAAATCTA	5293	No
CTTCACCA	172	154.98	173	164.599	17.9224	185	168.517	186	176.899	17.2636	TGGTGAAG	14247	No
GGTTTGTG	80	63.9434	80	67.5874	17.9223	155	147.004	158	154.065	8.20984	CACAAACC	1389	No
GCTAATTA	42	27.4136	42	28.9203	17.9184	74	52.2131	74	54.3281	25.8062	TAATTAGC	15732	No
AACTTTCT	231	213.765	232	227.738	17.9113	291	280.501	296	296.936	10.6932	AGAAAGTT	64599	No
GTGTCTGT	55	39.7168	55	41.9267	17.9058	83	63.9506	83	66.6008	21.6406	ACAGACAC	2847	No
TGTCAAAA	88	71.8027	88	75.9259	17.9005	141	119.293	145	124.76	23.5726	TTTTGACA	13128	No
AATTTCAA	268	250.687	272	267.594	17.897	374	364.656	383	388.45	9.46235	TTGAAATT	795	No
TGAGGTTT	103	86.5813	105	91.6244	17.8855	177	150.295	181	157.554	28.948	AAACCTCA	1100	No
CTCTCTAC	251	233.739	256	249.279	17.8836	259	232.434	263	245.169	28.0297	GTAGAGAG	11767	No
GGTTTCCA	59	43.5744	59	46.0083	17.881	80	63.06	80	65.6689	19.0352	TGGAAACC	32139	No
TTTTTCCC	244	226.765	250	241.753	17.8736	332	308.914	343	327.708	23.928	GGGAAAAA	54955	No
CGTCTCCG	91	74.7763	93	79.0827	17.8686	95	76.0263	95	79.25	21.1657	CGGAGACG	6931	No
ATTAAGAG	80	63.9916	80	67.6385	17.862	106	89.7342	106	93.6368	17.6582	CTCTTAAT	64572	No
TTTCCAAT	145	128.195	146	135.96	17.861	207	192.141	210	202.057	15.4188	ATTGGAAA	10379	No
TTTTGTTA	220	202.849	228	215.983	17.8562	509	501.812	545	540.014	7.23946	TAACAAAA	64680	No
CTCAATTT	234	216.811	237	231.02	17.8525	369	357.044	381	380.126	12.1535	AAATTGAG	2158	No
CTTTCGCT	75	59.1148	76	62.4678	17.8505	89	81.3246	90	84.8072	8.02669	AGCGAAAG	4090	No
GTTCTTAG	55	39.7645	55	41.9771	17.8398	115	96.1304	116	100.36	20.6111	CTAAGAAC	34681	No
GTTCTCAT	71	55.2321	71	58.3529	17.8306	110	87.6054	115	91.4006	25.0402	ATGAGAAC	54884	No
TTAGTCTT	100	83.674	100	88.5342	17.8242	185	160.002	185	167.852	26.8568	AAGACTAA	11393	No
TCATCAAC	152	135.184	153	143.425	17.8206	169	152.342	170	159.724	17.5368	GTTGATGA	18078	No
CAAAGTTC	95	78.7621	95	83.3155	17.8073	130	108.449	133	113.327	23.5628	GAACTTTG	2569	No
GTTTCCAT	94	77.7805	94	82.2728	17.804	150	131.164	154	137.299	20.1283	ATGGAAAC	11016	No
TTTTGTCC	104	87.6401	104	92.75	17.7999	159	140.278	160	146.941	19.9195	GGACAAAA	61118	No
TCCAAGTT	91	74.8338	91	79.1437	17.7987	129	111.524	132	116.567	18.7785	AACTTGGA	5662	No
CCATCAAA	104	87.6418	104	92.7519	17.7978	114	100.13	114	104.568	14.7888	TTTGATGG	54361	No
ACTTGTTC	115	98.5212	116	104.325	17.786	174	154.346	176	161.85	20.8548	GAACAAGT	33328	No
GCTTATCG	26	13.1201	27	13.8307	17.7828	34	19.3769	35	20.1111	19.1175	CGATAAGC	7947	No
TCCGGTGA	116	99.5143	117	105.382	17.7815	150	134.03	153	140.33	16.8856	TCACCGGA	3489	No
ATCAAATA	104	87.6724	105	92.7844	17.7615	140	117.029	143	122.372	25.0907	TATTTGAT	28508	No
TTTCATAA	152	135.238	152	143.482	17.7607	228	210.04	232	221.177	18.7068	TTATGAAA	59012	No
TCATAAAT	114	97.5553	114	103.297	17.7589	163	147.198	167	154.271	16.6211	ATTTATGA	40198	No
GATGTTGT	49	34.1073	50	35.9945	17.7531	99	87.735	99	91.5368	11.9591	ACAACATC	25064	No
AAAGTTTG	189	172.056	193	182.899	17.7527	319	296.669	334	314.431	23.1515	CAAACTTT	6976	No
TGACAACT	33	19.2722	33	20.3227	17.7489	49	30.9587	51	32.1603	22.4992	AGTTGTCA	14493	No
TCCACATT	65	49.4694	65	52.2488	17.7471	84	69.1373	84	72.031	16.3567	AATGTGGA	43757	No
TTTATATT	148	131.277	149	139.25	17.7459	286	271.513	295	287.229	14.8667	AATATAAA	2510	No
CATTTCAT	119	102.526	126	108.589	17.7319	161	152.598	169	159.995	8.6291	ATGAAATG	365	No
GAATCCAT	85	68.9962	85	72.9475	17.731	120	97.4718	120	101.771	24.9515	ATGGATTC	5553	No
GTTTTTTC	256	238.872	262	254.822	17.728	435	413.8	452	442.411	21.734	GAAAAAAC	2852	No
CACCAATC	104	87.7036	104	92.8175	17.7246	110	91.586	110	95.5826	20.1522	GATTGGTG	61461	No
ACTCTCAC	138	121.367	140	128.672	17.724	148	132.213	151	138.409	16.6939	GTGAGAGT	63174	No
TTCCGAAG	54	38.8937	54	41.0561	17.7202	55	44.6599	55	46.4421	11.4541	CTTCGGAA	38238	No
CCTTTTCT	246	228.905	249	244.061	17.7182	318	309.643	330	328.5	8.46856	AGAAAAGG	27550	No
GCCTGTTA	16	5.28732	16	5.57143	17.7164	20	8.8281	20	9.15517	16.3559	TAACAGGC	39542	No
AATCAGAG	141	124.353	142	131.858	17.7142	151	141.986	152	148.749	9.29471	CTCTGATT	3480	No
TCTTCACC	235	217.937	237	232.233	17.714	254	241.032	258	254.403	13.3109	GGTGAAGA	2124	No
TAATCTTT	175	158.154	176	167.998	17.7132	315	295.767	327	313.454	19.8449	AAAGATTA	54778	No
CTGGAAAA	93	76.8717	94	81.3077	17.7129	110	101.685	112	106.204	8.64617	TTTTCCAG	331	No
GAATCAAG	84	68.0378	86	71.9305	17.7033	106	89.0536	109	92.9218	18.4652	CTTGATTC	5790	No
CGAGGAAT	37	22.9323	37	24.187	17.6997	42	29.7378	42	30.8892	14.5005	ATTCCTCG	9047	No
CTTTGACT	87	70.9864	87	75.0595	17.6975	129	125.096	130	130.888	3.96431	AGTCAAAG	30061	No
CTAACCCT	47	32.2542	48	34.0355	17.6955	54	39.7945	55	41.3671	16.4838	AGGGTTAG	5540	No
AGAAGGAA	194	177.094	199	188.304	17.6888	200	184.256	207	193.649	16.3987	TTCCTTCT	95	No
ACAAAATT	228	210.98	229	224.737	17.6883	277	262.826	280	277.858	14.5497	AATTTTGT	19203	No
TGTTTGTT	249	231.927	270	247.323	17.6868	600	584.558	675	632.915	15.6442	AACAAACA	1267	No
AGTGAAAA	125	108.508	125	114.96	17.6867	145	138.352	145	144.902	6.80558	TTTTCACT	24831	No
CTTAAGAA	98	81.8253	99	86.5697	17.6773	126	108.702	127	113.593	18.6065	TTCTTAAG	4103	No
AAAACGAA	181	164.16	183	174.433	17.6754	206	187.702	209	197.322	19.1626	TTCGTTTT	198	No
GTTGTGTC	59	43.7274	60	46.1702	17.6742	86	67.4959	88	70.312	20.8362	GACACAAC	27759	No
AAACATAA	186	169.15	188	179.782	17.6628	199	189.508	203	199.248	9.72577	TTATGTTT	62638	No
CTCACTGT	66	50.5092	66	53.3499	17.6549	84	73.793	84	76.9088	10.8825	ACAGTGAG	19573	No
TATCCACT	45	30.3993	45	32.0751	17.6509	55	38.6072	55	40.1293	19.4641	AGTGGATA	17304	No
TCTTTAGA	143	126.397	146	134.04	17.6486	211	196.55	216	206.762	14.9684	TCTAAAGA	55036	No
ATCAACAA	173	156.222	175	165.929	17.6479	194	178.259	196	187.262	16.4163	TTGTTGAT	1070	No
AGTTGAAA	87	71.0281	88	75.1038	17.6464	127	112.994	129	118.117	14.8398	TTTCAACT	578	No
AGATATAT	101	84.8095	102	89.741	17.646	148	126.973	151	132.87	22.6796	ATATATCT	19186	No
GGTTTAGG	71	55.3772	72	58.5066	17.6444	133	105.804	135	110.54	30.4254	CCTAAACC	469	No
CTCAAGTC	81	65.1494	81	68.8664	17.6391	96	71.5844	96	74.5944	28.1733	GACTTGAG	31138	No
AAACTTTT	340	322.815	347	345.902	17.6347	458	467.063	480	501.33	-8.9741	AAAAGTTT	2815	No
AATTAAAT	128	111.531	130	118.182	17.6296	166	165.077	176	173.242	0.925947	ATTTAATT	25985	No
TCTGAAAT	170	153.266	173	162.764	17.6156	272	250.741	283	264.843	22.1353	ATTTCAGA	62082	No
TGATGTGA	49	34.2033	50	36.096	17.6154	93	83.2011	97	86.7764	10.3545	TCACATCA	64465	No
AAGAACTC	101	84.839	102	89.7724	17.6109	119	96.3222	120	100.562	25.1595	GAGTTCTT	33975	No
AGCTCTGG	40	25.7546	40	27.1677	17.6106	51	33.8214	51	35.1419	20.9473	CCAGAGCT	6573	No
AACTGAAA	121	104.612	125	110.81	17.6095	155	137.446	160	143.944	18.6304	TTTCAGTT	516	No
ACATCATT	54	38.976	54	41.1431	17.606	74	59.2071	74	61.6384	16.5038	AATGATGT	22324	No
AAATTATC	109	92.7433	110	98.1771	17.6049	143	132.885	147	139.119	10.4905	GATAATTT	2214	No
TTAAAAGT	91	74.9952	92	79.3151	17.6026	149	124.487	153	130.244	26.782	ACTTTTAA	4629	No
CTCTTGAG	89	73.0324	89	77.2312	17.5983	105	94.5787	105	98.7284	10.9755	CTCAAGAG	12072	No
TCTCTGCA	204	187.146	206	199.099	17.591	245	231.696	249	244.378	13.6786	TGCAGAGA	32607	No
TTTCGCCT	54	38.9873	54	41.1551	17.5904	73	53.2107	74	55.3704	23.0826	AGGCGAAA	61054	No
TACAACTT	56	40.9056	56	43.1843	17.5888	81	62.4909	81	65.0734	21.0137	AAGTTGTA	24538	No
GATTCAAT	138	121.488	140	128.801	17.5859	236	217.061	244	228.691	19.7418	ATTGAATC	53178	No
CTCATTAA	64	48.628	64	51.3578	17.5798	84	69.0758	84	71.9666	16.4314	TTAATGAG	13802	No
TTTCTAGG	120	103.647	121	109.783	17.5795	220	197.545	226	207.824	23.6858	CCTAGAAA	585	No
AACTTCCA	71	55.4282	71	58.5607	17.5789	75	64.5756	76	67.2549	11.2239	TGGAAGTT	56487	No
ACCTGAAA	75	59.3306	76	62.6965	17.5772	87	72.3494	89	75.3961	16.0428	TTTCAGGT	6383	No
TTCTCGGG	63	47.6633	63	50.3364	17.5754	69	55.9437	70	58.2264	14.4735	CCCGAGAA	8470	No
AATTGTCA	57	41.8762	57	44.2113	17.5751	89	69.0938	89	71.9854	22.5322	TGACAATT	13311	No
TTGGTTCT	153	136.397	156	144.721	17.5749	282	260.938	292	275.824	21.8901	AGAACCAA	12605	No
TAAGATTT	107	90.7969	108	96.1069	17.5698	235	196.53	238	206.74	42.0114	AAATCTTA	438	No
GTATTTGA	59	43.8054	59	46.2528	17.569	130	109.114	131	114.027	22.7688	TCAAATAC	4089	No
GTCTGTTG	29	15.8241	29	16.6836	17.5672	61	35.813	61	37.2169	32.4864	CAACAGAC	5239	No
TCTCCAAT	188	171.231	191	182.015	17.5642	237	221.441	242	233.382	16.0932	ATTGGAGA	7230	No
CGTCGCCG	113	96.7493	114	102.439	17.5449	117	98.4686	118	102.819	20.175	CGGCGACG	9546	No
GTTTCCTT	174	157.313	174	167.097	17.5421	289	268.694	294	284.187	21.0545	AAGGAAAC	28069	No
CTAGATTT	112	95.7665	113	101.394	17.5376	216	194.68	219	204.766	22.4471	AAATCTAG	2910	No
ATTCAATA	77	61.3339	77	64.8203	17.5153	136	113.497	136	118.647	24.5997	TATTGAAT	1158	No
GAGAGTAG	60	44.8115	60	47.3176	17.5128	73	51.7892	74	53.8854	25.0593	CTACTCTC	2297	No
GAAAAACC	158	141.432	161	150.103	17.5028	173	158.955	176	166.74	14.6482	GGTTTTTC	8401	No
GCTTTTTA	97	80.9858	97	85.6777	17.5024	180	141.273	184	147.994	43.6078	TAAAAAGC	1237	No
TCGATCTT	165	148.394	166	157.55	17.5018	227	214.739	229	226.204	12.605	AAGATCGA	6065	No
GATTCTCT	356	338.923	365	363.471	17.5002	510	483.203	529	519.274	27.5267	AGAGAATC	1330	No
CATTTTTC	224	207.166	227	220.63	17.4998	310	300.912	314	319.029	9.22411	GAAAAATG	5451	No
GAGACTGA	71	55.4996	72	58.6364	17.4876	79	64.5291	80	67.2063	15.9842	TCAGTCTC	6769	No
AAAAAGAG	433	415.865	448	447.807	17.4838	438	418.732	452	447.848	19.7044	CTCTTTTT	42046	No
CCAAATAA	91	75.0933	92	79.4193	17.4836	105	90.1224	106	94.0447	16.0431	TTATTTGG	11063	No
TGTCTCTT	218	201.203	220	214.212	17.4789	308	290.043	316	307.256	18.5022	AAGAGACA	62250	No
TCTAATCT	178	161.354	181	171.426	17.4767	231	220.848	236	232.746	10.382	AGATTAGA	10551	No
TTTGTCTG	129	112.658	131	119.384	17.4736	226	211.851	237	223.114	14.6109	CAGACAAA	2462	No
TTTGAGCT	156	139.471	161	148.006	17.4717	269	250.956	282	265.074	18.6781	AGCTCAAA	868	No
GAAACCGA	63	47.7447	64	50.4226	17.4678	72	55.9713	73	58.2553	18.1316	TCGGTTTC	3344	No
TTAAATCT	148	131.526	150	139.517	17.4648	234	218.846	238	230.602	15.6671	AGATTTAA	3708	No
TAGAACTT	41	26.781	41	28.2519	17.4611	72	55.2258	76	57.4761	19.097	AAGTTCTA	61941	No
AGAAACAA	373	355.945	380	382.071	17.457	405	389.678	414	415.876	15.6196	TTGTTTCT	1600	No
GACTAATC	50	35.265	50	37.2185	17.4567	71	51.8953	71	53.9962	22.2551	GATTAGTC	11759	No
ATTCTGGA	57	41.9679	58	44.3083	17.4504	102	73.9867	103	77.1119	32.7509	TCCAGAAT	7746	No
ATCTAAAA	171	154.421	173	164	17.439	218	207.728	223	218.705	10.5214	TTTTAGAT	1247	No
TAGATTCT	145	128.572	146	136.362	17.4359	258	240.169	263	253.475	18.4771	AGAATCTA	4800	No
GGGATTTT	111	94.8649	115	100.434	17.4355	188	168.95	194	177.359	20.0852	AAAATCCC	2049	No
TGATAGAA	54	39.1054	54	41.28	17.427	91	69.076	91	71.9668	25.0844	TTCTATCA	798	No
GGATTTTG	135	118.66	137	125.784	17.4168	289	268.048	306	283.49	21.7501	CAAAATCC	142	No
GCAAGAAG	67	51.6688	68	54.5781	17.4091	66	52.5956	66	54.7278	14.9835	CTTCTTGC	15343	No
CGTTTCGT	87	71.2251	93	75.3129	17.4055	118	103.731	125	108.358	15.2082	ACGAAACG	7982	No
TCTCTCAG	273	256.139	277	273.492	17.4041	309	287.295	313	304.282	22.5054	CTGAGAGA	5178	No
TTCCACTT	103	86.989	105	92.0578	17.4016	143	121.168	147	126.74	23.6901	AAGTGGAA	8915	No
TCCGAGAT	47	32.4576	47	34.2505	17.4	55	39.4665	55	41.0251	18.2535	ATCTCGGA	16470	No
CCACAAGA	74	58.5063	74	61.8228	17.3848	77	62.6092	77	65.1971	15.9308	TCTTGTGG	28551	No
CCCCCAAA	108	91.95	110	97.3333	17.3757	116	96.7709	119	101.034	21.0243	TTTGGGGG	2918	No
CTTCAGTG	55	40.1023	55	42.3346	17.3744	73	60.5287	73	63.0207	13.6759	CACTGAAG	57660	No
ATCTGTCA	38	24.0591	38	25.377	17.3687	56	38.5992	56	40.1209	20.8387	TGACAGAT	7709	No
AGCTCTGA	69	53.6562	70	56.6832	17.3542	97	74.1146	98	77.2459	26.1026	TCAGAGCT	537	No
GTAAAACA	70	54.6321	70	57.7172	17.3511	92	73.213	94	76.301	21.0143	TGTTTTAC	57161	No
TCTCCGGC	215	198.335	221	211.127	17.3464	224	210.899	231	222.096	13.4995	GCCGGAGA	6861	No
CACTCATC	70	54.6368	70	57.7221	17.3451	79	60.6756	79	63.1743	20.8486	GATGAGTG	57393	No
AATCATAA	149	132.629	152	140.695	17.3423	183	165.014	186	173.176	18.9322	TTATGATT	29454	No
ATTGGTTA	49	34.4156	51	36.3204	17.3122	104	89.1469	106	93.0198	16.027	TAACCAAT	2205	No
ATGAGATG	20	8.4185	20	8.87232	17.306	39	21.3939	40	22.208	23.4177	CATCTCAT	853	No
CCTTTATA	57	42.0744	57	44.421	17.3059	80	65.7706	80	68.5058	15.6683	TATAAAGG	28444	No
AAACCACA	132	115.781	132	122.713	17.3055	139	122.419	139	128.061	17.6561	TGTGGTTT	21829	No
AAAACTTC	188	171.468	191	182.268	17.3049	225	200.185	230	210.643	26.2933	GAAGTTTT	51940	No
TGCTTTCA	83	67.3936	84	71.2471	17.2881	143	122.014	148	127.633	22.695	TGAAAGCA	24975	No
TGCTTCCT	90	74.2738	90	78.5491	17.2847	119	101.646	119	106.162	18.7581	AGGAAGCA	4836	No
CTTTCACT	157	140.636	160	149.251	17.2816	194	186.216	197	195.739	7.94442	AGTGAAAG	4939	No
CTTCGAAT	107	91.0445	107	96.3702	17.2784	154	138.693	156	145.264	16.122	ATTCGAAG	3361	No
CGCCATTA	51	36.3543	51	38.3704	17.2641	59	41.6569	59	43.3094	20.5361	TAATGGCG	15520	No
TGTGTGAT	71	55.6758	71	58.8231	17.2625	153	126.119	156	131.968	29.5616	ATCACACA	3980	No
CATTGATC	87	71.3477	88	75.443	17.2558	128	104.423	130	109.086	26.0584	GATCAATG	22918	No
TTGGGTTG	53	38.2728	55	40.3993	17.2543	91	71.7532	95	74.7713	21.624	CAACCCAA	12004	No
CCTCTTGA	58	43.0784	58	45.4834	17.2504	80	59.94	80	62.4049	23.0946	TCAAGAGG	30053	No
GTCACCAC	43	28.8003	43	30.3854	17.235	46	32.9236	46	34.2067	15.3848	GTGGTGAC	14447	No
TTTGATTA	204	187.477	206	199.454	17.2304	447	441.528	468	473.027	5.50529	TAATCAAA	56979	No
TCCCGGAG	55	40.2083	55	42.4467	17.2292	58	42.7646	58	44.4648	17.6744	CTCCGGGA	10139	No
TCAGATTT	242	225.378	244	240.256	17.2203	395	372.524	412	397.063	23.1408	AAATCTGA	9575	No
CGGATCTC	55	40.2211	56	42.4603	17.2117	67	50.1889	68	52.2139	19.3562	GAGATCCG	62687	No
GTAACTTC	47	32.5937	47	34.3944	17.2034	69	50.6999	70	52.7476	21.2646	GAAGTTAC	62654	No
TCAGAAAT	111	95.0649	115	100.647	17.2017	151	131.368	155	137.515	21.0311	ATTTCTGA	1380	No
AGTTTCTG	144	127.787	144	135.524	17.2002	264	231.304	271	243.957	34.9051	CAGAAACT	3236	No
TTGATCTT	209	192.489	214	204.841	17.1993	376	383.328	396	408.907	-7.25786	AAGATCAA	757	No
TTTGTGGG	68	52.8117	68	55.7886	17.1887	141	116.548	143	121.865	26.854	CCCACAAA	1299	No
GAATGAGA	47	32.608	48	34.4096	17.1827	63	50.9398	64	52.9981	13.3869	TCTCATTC	1469	No
GTTTTGTC	136	119.86	136	127.064	17.1809	240	224.052	245	236.179	16.503	GACAAAAC	2666	No
TCTTATTT	193	176.562	197	187.734	17.1802	339	329.033	352	349.574	10.1168	AAATAAGA	1282	No
ATTACTTC	79	63.5599	79	67.1806	17.1798	113	102.355	113	106.909	11.1803	GAAGTAAT	30945	No
TTTTGGGG	134	117.878	134	124.949	17.1776	224	206.945	227	217.867	17.7392	CCCCAAAA	4619	No
TAAAAACG	64	48.9381	64	51.6862	17.1729	80	60.8559	80	63.3629	21.8815	CGTTTTTA	17815	No
AGAAGTAG	79	63.5671	80	67.1883	17.1707	88	78.1391	89	81.4655	10.4584	CTACTTCT	500	No
GTTGAAAG	60	45.0686	60	47.5896	17.1696	84	71.5188	84	74.5257	13.512	CTTTCAAC	4843	No
CACATTTC	110	94.1057	112	99.6265	17.1667	140	116.847	142	122.18	25.3086	GAAATGTG	11203	No
CTGTGTGA	46	31.6751	46	33.4234	17.1631	69	50.8824	70	52.9381	21.0167	TCACACAG	1188	No
CTCGCCGG	112	96.0889	112	101.737	17.1612	114	100.513	115	104.971	14.3536	CCGGCGAG	63365	No
AGCCAAAG	86	70.4528	87	74.4932	17.1488	93	76.1702	94	79.4008	18.5656	CTTTGGCT	1348	No
GACTAAAG	42	27.9236	42	29.4591	17.1442	51	35.6113	51	37.0068	18.3173	CTTTAGTC	4044	No
AGGAAATA	51	36.4412	52	38.4622	17.1424	64	45.3795	66	47.1931	22.0046	TATTTCCT	1558	No
TACTTCAT	68	52.8488	68	55.828	17.1409	100	84.0746	101	87.6933	17.3465	ATGAAGTA	8687	No
TCAATTCT	212	195.539	217	208.119	17.1356	323	295.138	331	312.772	29.1378	AGAATTGA	4726	No
TGTGTTTT	208	191.551	212	203.833	17.1353	492	497.395	534	535.086	-5.36552	AAAACACA	1018	No
ATATCTCC	93	77.3507	93	81.8164	17.1353	104	96.2359	104	100.471	8.0692	GGAGATAT	47185	No
CCTCTGAT	78	62.6223	78	66.1864	17.1278	102	85.6176	102	89.3132	17.8583	ATCAGAGG	20154	No
GTTGTCTT	102	86.2341	104	91.2553	17.1265	163	151.13	169	158.439	12.3241	AAGACAAC	14589	No
GGAGAAAT	90	74.4067	93	78.6902	17.1237	124	100.308	127	104.755	26.292	ATTTCTCC	80	No
CACACTTT	106	90.1929	106	95.4645	17.1178	124	109.402	124	114.331	15.5308	AAAGTGTG	44100	No
AGCCGTCA	27	14.3307	27	15.1079	17.1027	29	15.5483	29	16.1327	18.0769	TGACGGCT	15111	No
TGAAGCTT	151	134.832	154	143.048	17.1013	208	193.326	215	203.321	15.2169	AAGCTTCA	3959	No
AAGATTGT	90	74.4401	90	78.7257	17.0834	130	128.183	132	134.149	1.83012	ACAATCTT	61608	No
CTCACTCT	257	240.475	267	256.555	17.0799	276	263.275	285	278.342	13.0279	AGAGTGAG	5288	No
AAAGCATC	85	69.5289	85	73.5128	17.0772	94	78.6682	94	82.0204	16.7373	GATGCTTT	29139	No
CCTCTCAA	111	95.1738	111	100.763	17.0746	126	109.986	126	114.946	17.1272	TTGAGAGG	7824	No
GATATATC	46	31.7439	46	33.4961	17.0633	69	52.522	69	54.6508	18.8283	GATATATC	1954	Yes
TTTTCAGA	208	191.619	211	203.905	17.0619	307	296.884	316	314.664	10.2861	TCTGAAAA	8354	No
AAACGACG	80	64.6424	83	68.3288	17.0524	80	66.9115	83	69.7002	14.2924	CGTCGTTT	5754	No
TGTTGAGT	50	35.567	51	37.5379	17.0302	97	79.9716	99	83.3876	18.7248	ACTCAACA	6677	No
AAAAAGCA	222	205.614	228	218.959	17.0221	240	224.877	245	237.065	15.6201	TGCTTTTT	5802	No
GAGAAATT	189	172.734	190	183.627	17.0088	248	235.595	255	248.563	12.7255	AATTTCTC	60318	No
AACTTCTA	62	47.1293	62	49.7711	17.0028	92	73.9878	92	77.1131	20.0457	TAGAAGTT	5734	No
CGAAGATC	64	49.07	64	51.8258	17.0006	67	52.1792	67	54.2927	16.7506	GATCTTCG	789	No
TTCCCATT	115	99.1997	115	105.047	16.9967	161	141.444	162	148.176	20.8497	AATGGGAA	30742	No
ATCGAGAG	91	75.5003	91	79.8514	16.9918	95	79.3997	95	82.7877	17.0413	CTCTCGAT	7267	No
CAACGAAG	79	63.7154	80	67.3455	16.9868	77	64.3731	78	67.043	13.7914	CTTCGTTG	35658	No
ATTGTATC	48	33.6973	48	35.561	16.9816	84	74.7127	85	77.8728	9.84204	GATACAAT	29576	No
TTCAATTG	117	101.195	119	107.172	16.979	211	196.243	213	206.434	15.2985	CAATTGAA	4804	No
TGTCTTCC	96	80.447	97	85.1054	16.9679	117	101.891	118	106.421	16.1772	GGAAGACA	17522	No
GGAATCTG	79	63.7331	79	67.3643	16.9648	109	97.1235	109	101.404	12.5748	CAGATTCC	2318	No
ACTTTTTA	122	106.17	125	112.469	16.956	180	177.174	189	186.107	2.84851	TAAAAAGT	6491	No
ATTCAGTA	33	19.7413	33	20.8178	16.9553	59	39.4679	59	41.0266	23.721	TACTGAAT	13638	No
CAACAAGC	50	35.6212	50	37.5952	16.9541	52	37.6806	52	39.1634	16.7491	GCTTGTTG	4212	No
GTTTTATA	101	85.3937	101	90.362	16.9527	182	167.41	184	175.722	15.2076	TATAAAAC	1304	No
CCAAGTCC	36	22.4838	36	23.7134	16.9461	37	22.9929	37	23.8707	17.6021	GGACTTGG	15844	No
TTCTGTTC	152	135.967	160	144.261	16.943	222	217.618	233	229.287	4.42582	GAACAGAA	3953	No
CTTCTATC	114	98.2572	115	104.044	16.9416	134	120.054	135	125.564	14.7266	GATAGAAG	9054	No
GGGAAAGA	70	54.9559	71	58.0602	16.9375	73	59.7153	74	62.1699	14.6636	TCTTTCCC	1351	No
ATGGTTTA	35	21.5737	35	22.7524	16.9356	95	77.4334	100	80.7253	19.4236	TAAACCAT	15148	No
TCGAGTAT	29	16.1738	29	17.0526	16.9332	38	27.5003	38	28.5602	12.2888	ATACTCGA	26995	No
CAAGAATC	111	95.3013	113	100.899	16.926	125	116.116	127	121.409	9.21589	GATTCTTG	22695	No
CTCAAACT	127	111.163	129	117.79	16.9156	150	140.264	153	146.927	10.066	AGTTTGAG	2960	No
GATTCCTT	144	128.047	146	135.802	16.9078	223	198.69	228	209.047	25.7397	AAGGAATC	8314	No
TGAAGAGC	41	27.1453	41	28.6368	16.9071	45	34.7232	45	36.0814	11.6665	GCTCTTCA	890	No
GCTCAAAG	55	40.45	55	42.7024	16.8997	73	56.7416	74	59.0605	18.3925	CTTTGAGC	20924	No
ACCGTCTC	58	43.3421	59	45.7624	16.8965	57	43.8738	57	45.6219	14.9189	GAGACGGT	21930	No
ACCCTCCA	33	19.781	33	20.8598	16.8889	34	22.7069	34	23.5733	13.7255	TGGAGGGT	15274	No
CACCTTTC	68	53.0479	69	56.0389	16.8852	78	65.7829	79	68.5187	13.2872	GAAAGGTG	10473	No
TATTTATA	113	97.3205	113	103.047	16.8797	178	166.471	185	174.723	11.9197	TATAAATA	258	No
TGTCCGAA	34	20.7016	34	21.8317	16.869	44	29.3852	44	30.5221	17.7628	TTCGGACA	11923	No
CTTTCCAC	62	47.233	63	49.8808	16.8666	71	55.7226	72	57.9954	17.2029	GTGGAAAG	21114	No
AATGAAAA	79	63.8182	83	67.4545	16.8594	131	108.99	139	113.897	24.0964	TTTTCATT	125	No
ATGTTTTG	67	52.0969	67	55.0314	16.8564	253	221.223	269	233.148	33.9573	CAAAACAT	1120	No
ATAACTCA	59	44.3395	59	46.818	16.854	71	54.4064	72	56.6198	18.9	TGAGTTAT	18844	No
TTGCAGAG	92	76.6008	92	81.02	16.8526	152	132.352	153	138.556	21.0389	CTCTGCAA	3810	No
AGCTTTGA	132	116.179	133	123.138	16.8525	190	177.343	195	186.288	13.098	TCAAAGCT	106	No
ACCTTTCT	150	134.062	151	142.225	16.8503	183	165.182	184	173.354	18.7462	AGAAAGGT	42214	No
CCTCCGTC	100	84.4982	104	89.4101	16.844	99	81.3543	103	84.8384	19.4343	GACGGAGG	29485	No
GCTTCCTA	29	16.2245	29	17.1061	16.8425	38	22.7454	39	23.6133	19.5025	TAGGAAGC	6786	No
[truncated: 63,013 more rows]
