# Supplementary material for: The word landscape of the non-coding segments of the Arabidopsis thaliana genome
Source: BMC Genomics. 2009 Oct 8;10:463. doi: 10.1186/1471-2164-10-463 (PMC2770528; doi:10.1186/1471-2164-10-463)
Supplement: Additional file 3 — Words discovered in introns. Entire set of words discovered in the introns with occurrences, expected occurrences, scores, reverse complement information and p-value. [file 1471-2164-10-463-S3.CSV]

	Unmasked					Masked						Unmasked
Word	S	ES	O	EO	SlnSES	S	ES	O	EO	SlnSES	RevComp	RC_Pos	Pal
TTTTTGTT	10048	9365.74	11094	10679.8	706.524	9819	9103.26	10783	10355.3	743.17	TCGAAAAA	57749	No
TTTTTCTT	9144	8495.68	10021	9609.91	672.454	8939	8293.57	9751	9363.74	669.915	TCTAAAAA	63375	No
CTTTTTTC	2764	2170.42	2821	2314.32	668.224	2713	2187.97	2767	2333.43	583.515	AACAAAAG	44919	No
GTTTTTGA	2673	2105.13	2742	2243.33	638.372	2631	2056.65	2696	2190.66	647.973	GTCAAAAC	14333	No
TTTTGCAG	3505	2959.4	3523	3179.19	593.06	3452	2920.63	3470	3136.4	577.016	ACAGAAAA	7402	No
TTTTTTGT	7618	7067.97	8198	7889.79	570.901	7400	6823.86	7922	7600.06	599.8	TGCAAAAA	31927	No
TTTTTTGG	3765	3238.3	3942	3487.94	567.378	3635	3124.76	3795	3362.05	549.804	ATCAAAAA	65085	No
TTTTCTTT	9256	8733.23	10299	9900.39	538.109	9041	8500.1	9994	9615.3	557.761	TCCGAAAA	36280	No
TGTTTTTT	7487	6984.58	8028	7790.67	520.072	7254	6759.65	7750	7524.05	512	TCCAAACA	14136	No
CTCTCTTT	3193	2716.79	3289	2911.9	515.697	3086	2625.01	3165	2811.09	499.291	GTAGAGAG	4239	No
ATTTTTTA	2508	2044.78	2645	2177.76	512.128	2383	2003.78	2486	2133.28	413.027	ACAAAAAT	64391	No
TTTTTTCC	3166	2702.47	3253	2896.16	501.186	3086	2616.31	3161	2801.55	509.528	CAGAAAAA	62852	No
TGTTTCAG	2215	1790.21	2239	1902.05	471.614	2153	1745.3	2177	1853.55	451.987	ACACAACA	4634	No
GGTTTTTG	2029	1611.17	2092	1708.92	467.851	1997	1584.97	2058	1680.71	461.47	AGCAAACC	16488	No
TTTTGTTT	12142	11689.3	13879	13619.2	461.327	11843	11368.1	13438	13205.7	484.659	TCCCAAAA	64806	No
TTTGTTTT	11017	10569.9	12527	12188.1	456.39	10729	10259.7	12106	11796.5	479.827	TCCACAAA	63131	No
CTTTTTTA	2234	1828.76	2282	1943.72	447.149	2178	1816.31	2220	1930.26	395.524	CACAAAAG	5638	No
AATATATT	2022	1642.55	2143	1742.72	420.253	1925	1679.14	2019	1782.16	263.038	AATATATT	18	Yes
ATTTTTCA	2411	2030.35	2467	2162.1	414.291	2349	1971.89	2398	2098.68	411.073	ATAAAAAT	594	No
ATTTTTTC	2810	2425.9	2881	2592.99	413.021	2736	2412.96	2800	2578.85	343.758	TAAAAAAT	59	No
CAATTTTT	2402	2023.84	2481	2155.04	411.472	2320	1952.98	2388	2078.19	399.534	CAAAATTG	65325	No
TTTTTTCT	7674	7280.17	8254	8142.69	404.295	7476	7074.7	8001	7897.8	412.475	TTCAAAAA	859	No
TGTTGCAG	1922	1563.72	1933	1657.84	396.507	1891	1543.21	1902	1635.78	384.332	ACAGAACA	6022	No
TTTCATTT	4636	4258.39	4840	4630.74	393.879	4538	4169.05	4731	4529.8	384.813	TCCTGAAA	36248	No
TTTTTATT	5647	5276.08	6142	5792.21	383.658	5417	5037.47	5842	5517.96	393.481	TCACAAAA	58513	No
CTGTTTTT	3705	3341.13	3875	3602.17	383.006	3618	3255.76	3779	3507.32	381.683	GTAAACAG	64586	No
TTTTTAAT	3786	3422	4029	3692.16	382.712	3633	3261.52	3823	3513.71	391.877	TACCAAAA	10661	No
TTGTTTTC	4611	4244.11	4779	4614.6	382.31	4510	4157.64	4673	4516.92	366.884	CGCAACAA	28436	No
TTTTTGAA	2948	2599.78	3039	2783.42	370.564	2836	2506.93	2915	2681.66	349.78	GCTAAAAA	16064	No
ATTTTTTG	2920	2572.59	2992	2753.6	369.88	2824	2548.22	2890	2726.89	290.19	GAAAAAAT	490	No
AGTTTTGA	2075	1743.87	2150	1852	360.743	2048	1717.48	2120	1823.52	360.455	AGAAAACT	5639	No
TAATTTTT	3460	3123.53	3626	3360.69	353.978	3323	2980.82	3465	3202.84	361.112	TCCAATTA	65059	No
TCTTTTTT	6654	6310.87	7104	6995.29	352.292	6457	6114.27	6852	6764.98	352.16	TCCAAAGA	62526	No
GTTTTGAT	3518	3183.43	3658	3427.07	351.567	3467	3136.92	3603	3375.52	346.872	TATAAAAC	7186	No
CTCTGTTT	3926	3597.74	4395	3888.19	342.798	3869	3538.25	4316	3821.76	345.753	GTACAGAG	21780	No
AATGTTTT	3763	3435.42	3890	3707.12	342.719	3668	3342.53	3785	3603.73	340.827	AAAACATT	336	No
AAATTTTC	2179	1862.07	2226	1979.75	342.485	2115	1802.53	2157	1915.36	338.114	GAAAATTT	335	No
GTGTGTTT	2332	2013.81	2395	2144.16	342.094	2294	1973.91	2354	2100.88	344.743	TCCCACAC	62932	No
TCTCTTTC	2708	2389.11	2790	2552.79	339.28	2604	2299.02	2669	2454.44	324.368	CGCAGAGA	30540	No
GTTTCTTG	2423	2106.8	2494	2245.13	338.827	2388	2089.36	2458	2226.18	319.033	AGCGAAAC	54032	No
TTTTATTT	6577	6249.69	7427	6923.53	335.736	6299	5932.93	7023	6553.28	377.137	TCCTAAAA	47402	No
TGTTTTGT	5429	5103.49	5836	5593.72	335.676	5302	4952.67	5657	5420.77	361.375	TGCAAACA	14651	No
TGTTTCTT	5386	5065.65	5592	5550.28	330.274	5298	4981.61	5498	5453.92	326.236	TCTAAACA	10212	No
GATTTTGA	2585	2280.19	2701	2433.9	324.33	2535	2239.19	2646	2389.21	314.54	GCCAAATC	61643	No
TTTCTTTT	8750	8434.88	9744	9535.77	320.93	8556	8203.43	9461	9254.24	360.036	TCCAGAAA	53840	No
GTAAGTTC	1218	939.24	1224	989.874	316.551	1200	921.9	1206	971.438	316.368	CGCCTTAC	33342	No
CTTTTTTG	2598	2301.98	2653	2457.67	314.284	2568	2310.88	2623	2467.38	270.917	TTAAAAAG	3285	No
AAAAATTG	1518	1241.64	1568	1312.35	305.056	1451	1178.41	1496	1244.77	301.934	CAATTTTT	21	No
TTCTTTTT	7248	6950	7805	7749.61	304.302	7040	6746.48	7541	7508.47	299.812	TCCAAGAA	49638	No
TTGTTTTG	5898	5602.12	6358	6168.84	303.564	5756	5441.78	6164	5983.35	323.117	AGCAACAA	4844	No
ATGTTTTA	2355	2073.5	2425	2208.96	299.796	2285	2009.59	2340	2139.57	293.475	ACAAACAT	64890	No
TTCTTTTC	3755	3466.95	3921	3742.24	299.698	3662	3371.19	3809	3635.61	303.004	CGCAAGAA	27809	No
GTTTTGTG	2365	2084.51	2424	2220.91	298.573	2333	2037.7	2383	2170.08	315.737	AGGAAAAC	55841	No
TTTCTTTC	4594	4305	4992	4683.47	298.489	4481	4179.83	4816	4541.97	311.773	CGCAGAAA	16373	No
TATTTTTC	2934	2651.4	3022	2840.06	297.156	2850	2540.4	2932	2718.32	327.741	CGCAAATA	15679	No
TTTTGTAG	2556	2275.71	2604	2429.01	296.883	2491	2219.81	2537	2368.09	287.122	ACGCAAAA	62871	No
TTATATAA	1759	1485.88	1831	1574.16	296.805	1671	1548	1731	1640.93	127.763	GCGTATAA	15737	No
CTTTCTCT	2764	2482.78	2875	2655.22	296.578	2686	2412.14	2769	2577.95	288.849	GCCGAAAG	19662	No
TAAAAAAT	1576	1305.86	1673	1381.08	296.331	1488	1233.62	1546	1303.77	278.972	TACAAAAC	54926	No
TTTGTGTG	2608	2332.51	2683	2490.98	291.153	2566	2293.75	2641	2448.69	287.801	AGGACAAA	19184	No
ATTTCTTA	2079	1807.47	2132	1920.7	290.979	2045	1776.04	2093	1886.74	288.37	ACAGAAAT	22193	No
ACTTTTTT	3477	3201.97	3591	3447.63	286.515	3391	3107.77	3491	3343.24	295.76	CAAAAAGT	35187	No
ATCTTTTG	2333	2066.38	2365	2201.22	283.122	2302	2039.94	2334	2172.51	278.217	GAAAAGAT	44409	No
TTTTGTGT	4488	4214.9	4697	4581.58	281.767	4385	4117.93	4583	4472.11	275.553	TGCCAAAA	12367	No
AGTTTTTT	3531	3260.34	3699	3512.4	281.601	3411	3146.45	3560	3386.09	275.368	CAAAAACT	63819	No
ATTTTGTA	2283	2021.53	2358	2152.53	277.691	2222	1962.48	2282	2088.49	275.971	ACCAAAAT	62071	No
TATGTTTC	2283	2022.14	2313	2153.19	277.011	2237	1975.12	2267	2102.18	278.526	CGCACATA	16050	No
TGTTTTAT	3219	2957.02	3307	3176.56	273.254	3129	2887.76	3213	3100.14	251.042	TAGAAACA	26714	No
ATTTGTTA	2059	1803.39	2120	1916.29	272.925	1999	1758.32	2059	1867.6	256.446	ACACAAAT	12609	No
ACTCTCTT	1279	1033.26	1298	1089.94	272.892	1258	1092.83	1273	1153.43	177.069	CAGAGAGT	8096	No
TGTTTTCT	4909	4643.71	5103	5067.98	272.726	4843	4565.96	5024	4979.5	285.285	TTCAAACA	9999	No
TGTAACAG	625	404.966	627	424.622	271.218	610	392.368	611	411.362	269.168	ACAAACCA	9750	No
AAATTTTG	2823	2564.57	2929	2744.81	271.032	2737	2484.23	2830	2656.81	265.212	CAAAATTT	137	No
TTTTGTTG	4958	4699.03	5204	5131	265.978	4841	4589.35	5081	5006.1	258.43	AGCCAAAA	60414	No
TGTTTTGC	2095	1846.37	2128	1962.77	264.66	2034	1799.21	2066	1911.78	249.482	CTCAAACA	64372	No
TAAATTTT	2979	2727.92	3131	2924.14	262.292	2866	2604.45	2984	2788.54	274.264	TCCATTTA	61376	No
TTCTTGAT	2916	2666.08	3036	2856.18	261.289	2892	2642.04	3010	2829.79	261.431	TATAAGAA	18466	No
TTTTGATG	2771	2523.47	2854	2699.77	259.289	2714	2475.75	2792	2647.53	249.363	AGAGAAAA	2272	No
GGTTTTTA	1334	1098.42	1350	1159.39	259.211	1279	1046.59	1292	1104.15	256.487	GGCAAACC	32772	No
ATCTCTTA	1259	1024.98	1276	1081.12	258.906	1232	1011.84	1248	1067.13	242.537	ACAGAGAT	60423	No
TTTCTTCA	2831	2583.98	2913	2766.09	258.47	2783	2586.28	2862	2768.61	204.018	GAGAGAAA	40354	No
CTTTCTTT	4047	3797.19	4396	4111.42	257.856	3963	3683.15	4244	3983.68	290.22	GTAGAAAG	51794	No
TCTGTTTT	5392	5140.98	5830	5636.79	257.046	5302	5034.38	5714	5514.42	274.606	TCCACAGA	57757	No
TGTTTTTG	5353	5103.92	5653	5594.21	255.06	5238	5007.18	5515	5483.23	236.057	AGCAAACA	27801	No
CTTCTTTT	4042	3800.16	4139	4114.75	249.375	3955	3710.26	4049	4014.02	252.641	GTAAGAAG	53008	No
TAAAATTT	2475	2238.79	2593	2388.77	248.257	2355	2094.37	2441	2231.63	276.214	TCCTTTTA	8942	No
GATATATT	1199	976.099	1221	1029.08	246.609	1153	1023.94	1174	1080.01	136.874	TTTATATC	11929	No
TTCTCTCA	1259	1035.26	1272	1092.07	246.347	1235	1093.46	1245	1154.1	150.334	GAGGAGAA	43685	No
TGAAAAAT	1455	1228.38	1487	1298.18	246.344	1406	1191.33	1434	1258.57	232.949	TACAAAGA	63423	No
TGATTTTT	4710	4473.12	4969	4874.03	243.039	4616	4396.4	4862	4786.99	225	TCCAATCA	63041	No
ATATATGT	2821	2589.17	2945	2771.78	241.915	2697	2471.74	2797	2643.14	235.225	CCATATAT	59988	No
TTATATAG	1211	993.598	1244	1047.71	239.619	1164	1050.88	1191	1108.72	118.997	ACGTATAA	19261	No
TATTTTGT	3138	2911.06	3248	3125.83	235.568	3031	2799.7	3123	3003.11	240.602	TGCAAATA	15925	No
TTTTCTTA	4599	4369.53	4786	4756.54	235.39	4517	4289.39	4694	4665.8	233.548	GGCGAAAA	33000	No
ATTTTTGA	2171	1948.29	2227	2073.11	234.975	2093	1884.49	2142	2004	219.647	AGAAAAAT	65330	No
AAATTTTA	2187	1965.11	2316	2091.34	233.969	2084	1846.79	2185	1963.21	251.832	TAAAATTT	86	No
TAATTTGT	2208	1986.59	2257	2114.63	233.311	2160	1924.23	2205	2047.04	249.655	TGCAATTA	63953	No
GATTTTTG	2307	2085.68	2379	2222.19	232.663	2274	2047.53	2344	2180.75	238.558	AACAAATC	3925	No
TATCTTTC	1641	1424.74	1662	1508.51	231.895	1611	1395.73	1631	1477.38	231.078	CGCAGATA	56265	No
TGAAACAG	929	723.819	940	761.271	231.849	915	713.091	925	749.912	228.123	ACAAAAGA	2193	No
TTCTCTTC	2271	2051.54	2367	2185.11	230.802	2231	2002.02	2310	2131.36	241.608	CGCGAGAA	33084	No
CTCTTCTC	1206	996.03	1275	1050.29	230.692	1166	973.598	1211	1026.42	210.272	AATAAGAG	30341	No
TCTTTTTC	3620	3397.61	3766	3665.01	229.519	3543	3328.62	3683	3588.27	221.137	CGCAAAGA	17936	No
TCTTTTGT	3857	3634.49	3983	3929.26	229.189	3781	3575.97	3903	3863.87	210.797	TGCAAAGA	64254	No
TTTTACAG	1369	1158.64	1373	1223.66	228.393	1331	1133.52	1334	1196.84	213.764	ACAACAAA	21836	No
CTTGTTTC	1974	1760.91	2016	1870.4	225.488	1950	1746.54	1991	1854.88	214.879	AACACAAG	56049	No
ATTAATTA	1661	1450.6	1822	1536.27	224.966	1586	1363.66	1715	1443	239.553	ACATTAAT	4672	No
TTTGTATT	2946	2729.42	3051	2925.79	224.954	2858	2648.32	2958	2836.68	217.77	TCACCAAA	34527	No
GTTTTATG	1575	1365.81	1603	1445.3	224.45	1553	1353.4	1580	1432	213.642	AGACAAAC	34684	No
TTTTTCAG	2504	2290.41	2534	2445.05	223.251	2457	2242.51	2487	2392.82	224.44	ACACAAAA	24104	No
TTTCTTGC	1797	1587.41	1837	1683.34	222.852	1773	1565.59	1813	1659.85	220.584	CTCAGAAA	47706	No
GGTTTTAG	1140	938.401	1166	988.982	221.851	1110	911.879	1134	960.787	218.234	ACGAAACC	33985	No
GTTTTTTC	2394	2182.68	2430	2327.67	221.231	2334	2186.52	2368	2331.85	152.345	CGCAAAAC	58754	No
CATCTTTT	1938	1730.5	1975	1837.57	219.473	1893	1698.12	1930	1802.63	205.659	CAAAGATG	9001	No
TGTTACAG	890	695.976	899	731.793	218.857	878	684.623	887	719.778	218.427	ACAACACA	4228	No
ATTTTCTA	1868	1662.05	1932	1763.74	218.21	1814	1614.63	1875	1712.65	211.196	ACGAAAAT	24630	No
GTTTTAAG	1082	884.424	1099	931.616	218.163	1055	869.634	1070	915.907	203.851	ACCCAAAC	62317	No
TCTTGTTT	4319	4106.38	4471	4459.09	218.031	4272	4074.38	4420	4423.02	202.34	TCCCAAGA	61184	No
TGGTTTTG	3248	3037.59	3385	3265.59	217.533	3193	3001.67	3327	3225.88	197.302	AGCAACCA	14436	No
GATTTTAG	1121	923.31	1163	972.937	217.487	1092	880.014	1130	926.931	235.684	ATCAAATC	2499	No
ATGATTTA	1529	1326.89	1640	1403.6	216.771	1456	1239.29	1488	1309.84	234.643	ACAATCAT	2611	No
GTTTGATT	3296	3087.78	3424	3321.12	215.085	3236	3035.31	3363	3263.06	207.185	TCAGAAAC	16605	No
TGATGTTT	2715	2508.86	2796	2683.77	214.382	2661	2466.4	2740	2637.29	202.088	TCCCATCA	21487	No
TGTGTTTT	4447	4238.37	4629	4608.11	213.678	4345	4136.26	4520	4492.79	213.925	TCCACACA	20848	No
TGTGTTTG	2858	2652.47	2978	2841.24	213.294	2815	2630.17	2934	2816.76	191.179	AGCACACA	34861	No
ACTCTTTT	2108	1906.1	2148	2027.4	212.238	2066	1868.18	2102	1986.36	207.942	CAAAGAGT	61211	No
ATATTATA	1598	1399.28	1686	1481.19	212.202	1509	1323.43	1579	1399.89	198.008	ACTAATAT	12708	No
TATAATAT	1713	1515.21	1792	1605.67	210.174	1616	1417.37	1663	1500.6	211.94	TAGTTATA	37333	No
ATTTTCTG	1929	1730.26	1967	1837.31	209.735	1901	1703.43	1934	1808.36	208.605	GAGAAAAT	4029	No
TTCTTATT	3193	2990.64	3269	3213.69	209.062	3108	2913.3	3180	3128.31	201.063	TCACAGAA	34054	No
ATTCTTTG	1708	1511.67	1739	1601.87	208.563	1675	1488.17	1700	1576.61	198.098	GAAAGAAT	43911	No
TGTTTGAT	3289	3087.26	3426	3320.54	208.191	3226	3033.2	3359	3260.73	198.804	TATAAACA	12646	No
AGTTTCAA	1128	938.539	1146	989.129	207.413	1099	917.035	1114	966.267	198.931	AATAAACT	7973	No
TGATGCAG	948	762.974	950	802.754	205.839	941	755.963	943	795.323	206.033	ACAGATCA	16583	No
TTTAATTT	3752	3551.83	4014	3836.92	205.704	3624	3384.16	3832	3650.04	248.144	TCCTTAAA	63065	No
TCTTTGTT	4280	4079.17	4446	4428.42	205.696	4205	4001.2	4363	4340.6	208.904	TCGAAAGA	32343	No
CAAAATTT	1825	1630.63	1896	1729.88	205.52	1756	1565.55	1812	1659.81	201.595	CAATTTTG	65088	No
TTTTGCTG	1461	1269.96	1483	1342.65	204.738	1423	1244.12	1444	1315	191.165	AGTCAAAA	54942	No
CTTTTTGA	1686	1493.95	1722	1582.83	203.892	1661	1469.99	1697	1557.09	202.912	CCCAAAAG	24514	No
CTTGTTTA	1702	1509.86	1735	1599.92	203.882	1681	1489.07	1710	1577.58	203.801	CACACAAG	26033	No
GTTTATTG	1359	1169.9	1378	1235.68	203.621	1332	1161.68	1348	1226.9	182.24	AGCTAAAC	22676	No
TATTTTCT	3570	3372.24	3723	3636.78	203.45	3489	3278.1	3630	3532.13	217.541	TTCAAATA	60783	No
TTGTTTCC	1939	1746.3	1970	1854.62	202.963	1919	1699.85	1948	1804.5	232.707	CAGAACAA	19335	No
CTTTTCTC	1794	1602.14	1828	1699.19	202.918	1765	1572.4	1796	1667.19	203.937	AATAAAAG	65026	No
AAAATTTA	1820	1627.99	1937	1727.04	202.907	1721	1521.83	1794	1612.79	211.673	TAAATTTT	76	No
AAAGTTTG	1571	1380.86	1642	1461.44	202.666	1545	1353.88	1616	1432.51	204.017	CAAACTTT	817	No
TTTGTTCT	4053	3856	4213	4177.4	201.947	3977	3777.84	4127	4089.73	204.321	TTCACAAA	5854	No
TTTTCATG	2077	1885.19	2113	2004.76	201.257	2058	1856.95	2093	1974.2	211.565	AGATAAAA	7073	No
ATTTTGCA	1826	1636.19	1857	1735.87	200.417	1788	1602.74	1814	1699.84	195.582	ATCAAAAT	3065	No
AGTTGCAT	536	369.155	541	386.94	199.884	530	363.252	535	380.731	200.224	CTGCAACT	4862	No
TTTTTGTC	2600	2407.77	2672	2573.18	199.709	2530	2346.21	2598	2505.93	190.808	CGGAAAAA	9989	No
AATTTTTT	4016	3821.28	4255	4138.44	199.596	3849	3648.03	4045	3944.39	206.409	AAAAAATT	1435	No
GATTTATG	1059	877.127	1075	923.864	199.546	1042	862.65	1057	908.491	196.821	AAACAATC	31958	No
TTTATGTT	3676	3481.95	3814	3758.96	199.361	3567	3389.8	3691	3656.31	181.756	TCGATAAA	19765	No
ATTTTGAT	3729	3535.11	3931	3818.25	199.116	3668	3470.25	3860	3745.92	203.28	CTCAAAAT	64465	No
ACTTCTTT	1700	1512.2	1735	1602.44	199.01	1671	1502.72	1694	1592.25	177.368	CAAGAAGT	5155	No
CTTATTTC	1135	953.158	1144	1004.68	198.179	1100	934.743	1108	985.092	179.073	AACATAAG	17674	No
GTTTTGGT	2707	2516.31	2817	2691.93	197.735	2646	2451.2	2752	2620.66	202.344	TGGAAAAC	7614	No
GTTTGTGT	2358	2168.45	2432	2312.18	197.604	2318	2131.51	2389	2272	194.423	TGCCAAAC	20544	No
GAATTTTG	1884	1696.46	1952	1800.84	197.547	1845	1668.21	1913	1770.38	185.845	TTAAATTC	5049	No
ATCTCTCA	785	611.125	791	642.054	196.55	771	652.179	777	685.455	129.041	ATAGAGAT	62747	No
TTCTTGTT	4384	4192.1	4571	4555.83	196.227	4339	4154.95	4522	4513.88	188.071	TCGAAGAA	31415	No
TTTGTTTC	5574	5381.62	5782	5913.89	195.775	5462	5270.67	5667	5785.97	194.76	CGCACAAA	45929	No
TTGATTTG	3459	3270.12	3658	3523.27	194.231	3397	3225.8	3584	3474.07	175.664	AGCATCAA	14901	No
ATCTTTCA	1316	1135.72	1340	1199.19	193.885	1281	1122.41	1304	1184.99	169.301	ATAAAGAT	14520	No
AGTTTTAA	1548	1365.82	1594	1445.32	193.818	1492	1306.76	1528	1382.04	197.788	AACAAACT	64008	No
TCTTGCAG	1239	1060.42	1243	1118.88	192.839	1234	1051.38	1238	1109.24	197.635	ACAGAAGA	10087	No
TAATGTTT	2769	2583.11	2836	2765.13	192.425	2700	2505.25	2762	2679.82	202.132	TCCCATTA	52181	No
GTGTTCTT	1516	1335.62	1544	1412.95	192.043	1488	1312.67	1516	1388.37	186.549	TCTAACAC	32706	No
TATTTTGC	1320	1141.38	1333	1205.23	191.919	1280	1104.97	1292	1166.38	188.217	CTCAAATA	60733	No
ATTTTTGT	4421	4233.5	4604	4602.6	191.593	4280	4097.58	4448	4449.17	186.425	CCAAAAAT	64323	No
ATGTGTGA	752	583.027	754	612.37	191.385	742	585.942	744	615.448	175.207	AGACACAT	27132	No
TTTACTTT	3268	3082.3	3404	3315.05	191.186	3190	3015.3	3319	3240.94	179.67	TCCGTAAA	61777	No
TTCTTTAT	2978	2793.39	3068	2996.17	190.577	2909	2725.63	2996	2921.62	189.399	TAGAAGAA	18782	No
TTTGATGT	2568	2384.63	2639	2547.89	190.244	2517	2329.42	2584	2487.61	194.934	TGCTCAAA	19490	No
TTTTGGTT	5720	5533.35	6111	6089.22	189.764	5620	5408.28	5979	5944.65	215.815	TCGCAAAA	20882	No
TTCTCTCC	782	614.221	788	645.326	188.853	761	636.505	767	668.881	135.946	CAGGAGAA	30224	No
ATTTTGTG	2279	2097.81	2349	2235.37	188.799	2216	2045.85	2282	2178.92	177.042	GACAAAAT	64757	No
AGTTTCTA	1206	1031.36	1234	1087.91	188.66	1195	1014.92	1223	1070.41	195.188	ACGAAACT	59388	No
TATTTCTT	2860	2678.77	2934	2870.12	187.228	2798	2614.74	2867	2799.82	189.542	TCTAAATA	13441	No
TGTATTTG	1658	1481.12	1691	1569.04	187.047	1625	1448.23	1655	1533.72	187.147	AGCATACA	39694	No
CTTTTATC	1205	1031.76	1210	1088.34	187.03	1174	1015.71	1179	1071.24	170.033	AAACAAAG	64975	No
ATTTCTTC	2054	1875.29	2102	1994.06	186.962	2002	1840.67	2049	1956.59	168.207	TAAGAAAT	290	No
TGAAAATT	2007	1828.77	2056	1943.73	186.644	1956	1783.34	1997	1894.62	180.764	TCAAAAGA	64850	No
TTGTGTAG	1308	1135.33	1315	1198.78	185.179	1265	1113.41	1272	1175.39	161.468	ACGCACAA	59380	No
GAATTTAG	785	620.567	802	652.033	184.514	759	615.249	776	646.413	159.37	TGCAATTC	20398	No
TTGTTTCT	5265	5083.73	5465	5571.03	184.465	5160	5008.57	5356	5484.83	153.693	TTCAACAA	64552	No
ATCTGTTA	854	688.179	864	723.541	184.363	836	670.334	846	704.658	184.633	ACACAGAT	17198	No
ATTCTTTA	1499	1325.58	1526	1402.19	184.3	1460	1293.97	1485	1368.35	176.249	ACAAGAAT	63087	No
TGCTTTTG	2027	1851.16	2065	1967.95	183.934	1997	1829.82	2035	1944.86	174.596	AGCAAGCA	12858	No
GTTCTTTG	1334	1162.19	1360	1227.45	183.93	1318	1146.75	1344	1210.97	183.439	AGCAGAAC	18436	No
ATGGTTTT	2397	2221.12	2450	2369.52	182.668	2334	2168.42	2377	2312.15	171.745	CAAACCAT	61564	No
ATCTTTGA	1537	1364.91	1575	1444.33	182.515	1514	1342.89	1551	1420.74	181.576	AGAAAGAT	64588	No
CAAATTTT	2130	1955.34	2209	2080.75	182.238	2077	1888.63	2145	2008.49	197.468	CAAATTTG	59172	Yes
TGTTTTTC	3307	3129.95	3381	3367.8	181.969	3233	3071.38	3303	3302.97	165.795	CGCAAACA	61202	No
GAAAAAAG	689	529.144	708	555.488	181.883	662	523.807	678	549.857	155.002	TGAAAAAG	19029	No
TTTGTTGG	1704	1532.08	1742	1623.82	181.219	1674	1510.75	1711	1600.88	171.772	ATCACAAA	10319	No
TTTCATCT	2109	1935.39	2147	2059.13	181.173	2074	1899.79	2110	2020.57	181.967	TTCTGAAA	942	No
TTATGCAG	1026	860.44	1030	906.145	180.554	1003	841.174	1007	885.692	176.48	ACAGATAA	21936	No
CTCTTTTT	3552	3376.68	3675	3641.71	179.799	3467	3300.32	3579	3556.81	170.82	GTAAAGAG	34610	No
CAATCTTT	1473	1303.77	1498	1378.84	179.765	1451	1279.57	1476	1352.93	182.438	CAAGATTG	64891	No
TTTCTATT	2745	2571	2819	2751.85	179.762	2670	2498.7	2737	2672.64	177.047	TCACGAAA	30454	No
TGTATGTG	951	787.382	969	828.627	179.55	936	765.572	953	805.507	188.129	AGGATACA	16716	No
AAGTTTTG	2248	2075.82	2333	2211.47	179.133	2219	2028.76	2303	2160.37	198.898	CAAAACTT	12897	No
TTATTTGG	1405	1237.13	1438	1307.53	178.781	1365	1195.89	1396	1263.45	180.535	ATCAATAA	7625	No
TAAGTTTT	2767	2593.99	2838	2777.06	178.657	2701	2524.66	2763	2701.08	182.355	TCCACTTA	53922	No
TTTTCTGT	3090	2916.58	3168	3131.93	178.476	3035	2865.96	3108	3076.1	173.929	TGCGAAAA	20288	No
ATTCTTCA	1147	981.827	1168	1035.18	178.347	1120	981.653	1141	1034.99	147.667	ATAAGAAT	33562	No
TGTTCTTT	3107	2934.14	3188	3151.3	177.854	3039	2869.64	3119	3080.16	174.265	TCCGAACA	27627	No
TTTCTTAT	4003	3829.04	4127	4147.14	177.854	3928	3761.27	4046	4071.16	170.372	TAGAGAAA	11142	No
TTCTTTTG	4346	4172	4499	4533.13	177.582	4277	4096.84	4427	4448.34	184.06	AGCAAGAA	15982	No
AAATTTCA	1812	1643.01	1846	1743.22	177.394	1752	1594.23	1781	1690.68	165.333	TGAAATTT	245	No
GTAAGTTT	2669	2497.56	2687	2671.4	177.189	2627	2446.56	2645	2615.59	186.938	TCCCTTAC	4761	No
TGATTTCT	2422	2251.6	2500	2402.73	176.695	2389	2225.06	2463	2373.81	169.837	TTCAATCA	64968	No
AATTTTCA	2049	1879.83	2093	1998.97	176.559	1993	1827.72	2029	1942.59	172.54	TGAAAATT	184	No
ATTGTTTT	4401	4228.01	4577	4596.4	176.48	4287	4099.71	4444	4451.57	191.502	CAAACAAT	55884	No
TCATTTTT	3562	3389.92	3684	3656.45	176.374	3470	3292.48	3584	3548.1	182.227	TCCAATGA	54658	No
TCAATTTC	1610	1443.08	1652	1528.19	176.217	1590	1428.96	1632	1513.04	169.786	CGCATTGA	53729	No
GCTTTTTA	1002	840.458	1022	884.932	176.157	969	818.491	987	861.621	163.569	GCCAAAGC	56660	No
TCTTTTTG	3479	3307.32	3596	3564.59	176.063	3423	3250.83	3538	3501.84	176.655	AGCAAAGA	10852	No
GAAAAATG	887	727.44	898	765.107	175.904	852	709.84	861	746.47	155.53	TTTTTTTC	65459	No
TAAATTGT	1327	1162.44	1351	1227.72	175.689	1258	1111.06	1277	1172.87	156.257	TGCATTTA	14209	No
TACATTTT	2610	2440.35	2686	2608.8	175.41	2492	2347.24	2562	2507.05	149.139	TCCATGTA	16172	No
TTGTTAAT	2242	2074.12	2298	2209.63	174.5	2191	2031.9	2242	2163.79	165.167	TACCACAA	61470	No
CATTTTCA	1837	1670.66	1876	1773.02	174.356	1797	1635.35	1836	1734.97	169.384	ATAAAATG	64866	No
TTGCTTTG	1982	1815.85	2039	1929.76	173.525	1959	1789.19	2006	1900.95	177.621	AGCAGCAA	15432	No
TGTTATGT	1808	1642.54	1859	1742.72	173.523	1780	1612.83	1824	1710.7	175.553	TGCTAACA	9984	No
TATTCTTT	2419	2251.82	2463	2402.97	173.242	2360	2197.16	2398	2343.44	168.727	TCCGAATA	37284	No
TTGATTTC	2523	2355.64	2615	2516.23	173.165	2480	2323.09	2569	2480.7	162.091	CGCATCAA	47169	No
TCTTTTCT	3936	3766.69	4131	4077.23	173.06	3850	3672.96	4018	3972.28	181.239	TTCAAAGA	63522	No
CTTCTTGT	1719	1554.54	1746	1647.97	172.867	1706	1539.18	1733	1631.44	175.552	GACAGAAG	31347	No
TGTTTATT	3064	2895.94	3163	3109.16	172.845	2974	2819.91	3061	3025.36	158.226	TCACAACA	63733	No
CTCTTTTC	1822	1657.25	1871	1758.56	172.682	1801	1623.51	1844	1722.21	186.854	AACAAGAG	41655	No
TTGTGTTG	2148	1982.24	2228	2109.91	172.506	2117	1953.78	2191	2079.06	169.855	AGCCACAA	21765	No
TTTTTAGT	2123	1957.45	2191	2083.03	172.362	2062	1906.95	2126	2028.32	161.19	TGACAAAA	9469	No
ATTTTATA	2137	1971.54	2217	2098.31	172.216	2006	1845.65	2059	1961.98	167.126	ACTAAAAT	23365	No
CATTTTTC	1890	1725.47	1926	1832.14	172.135	1841	1695.62	1877	1799.93	151.444	TAAAAATG	61869	No
GTTTGCAT	992	834.084	1014	878.168	172.001	960	814.355	982	857.234	157.956	TAAGAAAC	28422	No
TTGGTTTG	2571	2404.88	2720	2570.02	171.731	2517	2342.85	2638	2502.27	180.464	AGCACCAA	18630	No
TCTTTTAT	2856	2689.38	2933	2881.77	171.681	2787	2628.3	2860	2814.71	163.397	TAGAAAGA	60925	No
ATCAATCA	875	719.297	913	756.483	171.456	858	699.078	888	735.076	175.755	ATATTGAT	13731	No
AGTTTCAT	1501	1339.07	1535	1416.64	171.351	1479	1313.5	1508	1389.25	175.517	CTGAAACT	2609	No
TGTTATAT	1993	1829.04	2034	1944.02	171.095	1945	1775.54	1982	1886.2	177.301	TAGTAACA	11968	No
GTAAGCTC	570	422.716	570	443.309	170.394	564	417.321	564	437.629	169.875	CGTCTTAC	16746	No
TGAAATTT	2838	2672.71	2947	2863.46	170.301	2786	2618.01	2890	2803.42	173.267	TCCTTTCA	14812	No
TTTTATGT	3041	2875.86	3150	3087.02	169.793	2957	2801.81	3063	3005.43	159.414	TGCTAAAA	60204	No
CTTTTGTC	1192	1033.76	1201	1090.48	169.772	1176	1019.67	1185	1075.46	167.745	AAGAAAAG	64938	No
TATTGCAG	1141	983.271	1146	1036.71	169.754	1123	963.877	1128	1016.08	171.589	ACAGAATA	14719	No
CTTTGTTC	1424	1264.04	1453	1336.31	169.684	1385	1250.18	1413	1321.49	141.839	AACCAAAG	57274	No
GTTCTTGA	1374	1214.39	1405	1283.22	169.67	1363	1200.95	1393	1268.86	172.519	GTCAGAAC	51608	No
TTCTCTTG	1972	1809.5	2004	1922.89	169.591	1942	1786.08	1973	1897.59	162.535	AGCGAGAA	22157	No
TGTATATG	1305	1146.45	1339	1210.64	169.046	1265	1110.28	1297	1172.05	165.031	AGACTACA	18452	No
AAAATTTG	1984	1822.37	2055	1936.81	168.594	1907	1743.09	1968	1851.16	171.385	CAAATTTT	194	No
CCTCTCTT	910	756.134	920	795.504	168.556	888	791.998	896	833.522	101.598	TAGAGAGG	9569	No
TTTTTGGT	4205	4040.45	4402	4384.79	167.858	4105	3944.63	4289	4276.97	163.584	TGGAAAAA	64980	No
ACTTATTT	1498	1339.23	1517	1416.82	167.825	1443	1288.05	1460	1362	163.92	CAATAAGT	11068	No
CATTTCTT	2091	1929.81	2129	2053.08	167.747	2056	1894.48	2094	2014.82	168.219	CAGAAATG	64150	No
TCTCTTTT	4641	4476.48	4817	4877.84	167.506	4543	4382.33	4709	4771.05	163.58	TCCAGAGA	24450	No
GATATATG	875	722.895	896	760.293	167.09	850	770.643	869	810.881	83.31	AAACTATC	10253	No
TTTTTTAA	3881	3717.47	4185	4022.1	167.072	3676	3475.35	3925	3751.6	206.338	GCGAAAAA	13060	No
TTTTCCTT	3434	3271.38	3544	3524.66	166.6	3377	3201.06	3479	3446.62	180.693	TCTGAAAA	11489	No
TACAAAAT	1089	934.903	1121	985.262	166.151	1038	890.511	1062	938.082	159.079	TACAATTA	25713	No
TTGATGAA	1690	1531.87	1718	1623.59	166.021	1654	1511.34	1680	1601.51	149.191	GCTATCAA	24251	No
GTGTTTTG	2113	1953.56	2159	2078.82	165.776	2027	1887.54	2070	2007.31	144.493	AGCAACAC	26007	No
GTTTTTTA	1998	1839.13	2044	1954.93	165.546	1929	1815.1	1968	1928.95	117.397	GGCAAAAC	32532	No
TGAATTTT	3190	3028.74	3309	3255.8	165.478	3128	2955.77	3243	3175.18	177.158	TCCATTCA	12464	No
TTCATTTC	2119	1960.49	2161	2086.33	164.753	2077	1926.3	2119	2049.28	156.45	CGCATGAA	30590	No
GTTGTTTA	1402	1246.62	1428	1317.68	164.681	1374	1217.52	1398	1286.56	166.13	GGCACAAC	36718	No
CTTTTTCT	3823	3661.87	4006	3959.88	164.624	3761	3601.47	3932	3892.35	163.016	GCCAAAAG	24130	No
AGATTTGA	1362	1206.97	1387	1275.29	164.586	1327	1181.59	1352	1248.17	154.01	AGAAATCT	25646	No
ACTTCTTA	820	670.934	831	705.294	164.519	798	668.624	807	702.849	141.156	ACAGAAGT	22979	No
TTTGTTAT	3637	3476.15	3762	3752.5	164.513	3528	3378.16	3649	3643.37	153.113	TAGACAAA	64420	No
TTATCTTT	3039	2879.01	3128	3090.49	164.356	2945	2802.47	3032	3006.16	146.098	TCCGATAA	41945	No
TTTGGCAG	897	746.94	901	785.763	164.215	887	739.602	891	777.989	161.197	ACAGCAAA	33688	No
CTTGATTT	2361	2202.56	2434	2349.31	164.005	2317	2165.05	2387	2308.48	157.163	GTATCAAG	27838	No
ATCTTGAA	1234	1080.71	1253	1140.51	163.684	1227	1066.16	1245	1125	172.404	AAGAAGAT	65016	No
CATTCTTT	1589	1433.78	1609	1518.21	163.33	1571	1406.01	1588	1488.41	174.309	CAAGAATG	63542	No
GTTTTTAG	1291	1137.59	1314	1201.18	163.321	1251	1096.92	1273	1157.79	164.431	ACGAAAAC	19647	No
TTTATCTT	3135	2975.89	3215	3197.4	163.292	3061	2915.78	3139	3131.04	148.781	TCTATAAA	33308	No
ATTTTTAG	1519	1364.29	1554	1443.67	163.169	1468	1316.4	1501	1392.36	160.014	GTAAAAAT	11664	No
TTTTGAGT	2034	1877.21	2087	1996.13	163.166	1982	1831.11	2031	1946.25	156.948	TGAGAAAA	63741	No
AGTTTTTA	1769	1613.2	1813	1711.1	163.093	1695	1529.58	1734	1621.13	174.056	ACAAAACT	20859	No
TTTTCCAG	1065	913.817	1075	962.847	163.051	1039	897.291	1049	945.285	152.352	ACATAAAA	4096	No
CTTAAATC	728	582.016	734	611.302	162.928	718	581.123	724	610.358	151.863	AAAAACAG	1492	No
TATCATTT	2003	1846.54	2040	1962.95	162.904	1960	1804.8	1995	1917.81	161.694	TCCTGATA	28949	No
TTTCTGAT	2629	2471.55	2693	2642.93	162.36	2601	2445.86	2663	2614.82	159.962	TATAGAAA	14872	No
ATTTTACA	1448	1294.61	1471	1369.03	162.137	1374	1228.67	1394	1298.48	153.609	ATTAAAAT	12624	No
TTCTTATG	2022	1866.22	2055	1984.24	162.105	1990	1839.37	2022	1955.19	156.633	AGACAGAA	37145	No
ACTTTATA	1084	933.904	1107	984.201	161.558	1045	901.469	1063	949.724	154.396	ACTAAAGT	24322	No
TAAGAAAT	1127	976.547	1146	1029.56	161.49	1106	962.396	1125	1014.5	153.822	TACAGTTA	13797	No
AGTTCTTA	1022	872.808	1035	919.277	161.273	1004	856.539	1017	902.002	159.483	ACAGAACT	36450	No
ATTTCTTG	1946	1791.51	1979	1903.46	160.964	1922	1768.06	1954	1878.12	160.459	GAAGAAAT	6618	No
GAAATTGA	1243	1092.43	1270	1153.01	160.497	1209	1068.88	1235	1127.89	148.93	CCCATTTC	40983	No
GTTTCTTC	2360	2205.02	2414	2352	160.298	2332	2174.9	2385	2319.2	162.641	CGCGAAAC	28918	No
ATGAATTA	1009	860.903	1025	906.636	160.161	975	830.974	991	874.867	155.843	ACATTCAT	13415	No
TATTTAAT	1569	1416.79	1638	1499.98	160.103	1474	1319.84	1525	1396.04	162.836	TACCAATA	14816	No
CCTTCTTT	1196	1046.25	1213	1103.77	159.994	1165	1038.9	1181	1095.94	133.464	TAAGAAGG	18738	No
AAAGATTG	878	731.755	905	769.677	159.972	851	711.592	877	748.325	152.25	CAATCTTT	201	No
CCATTTTT	1679	1526.51	1707	1617.82	159.87	1640	1483.67	1666	1571.78	164.293	CAAAATGG	62188	No
TGTTTGTT	4771	4614.16	5230	5034.33	159.477	4659	4493.18	5069	4896.8	168.847	TCGAAACA	56862	No
TGAATCTT	2068	1914.81	2143	2036.84	159.159	2045	1898.23	2120	2018.89	152.298	TCTATTCA	11269	No
TCTCTGTG	1079	931.057	1099	981.174	159.119	1068	920.305	1088	969.743	158.959	AGGAGAGA	58454	No
TTTCTCTT	4758	4601.54	4956	5019.98	159.086	4683	4517.78	4870	4924.75	168.201	TCTAGAAA	50545	No
GAAATTAG	705	562.715	720	590.92	158.924	696	561.686	710	589.833	149.227	TGCATTTC	21110	No
ATATCTTA	1262	1112.74	1286	1174.67	158.852	1234	1085.32	1257	1145.43	158.425	ACAGATAT	26238	No
TTTGATTG	3062	2907.27	3201	3121.65	158.781	3013	2854.43	3149	3063.4	162.894	AGCTCAAA	13344	No
TGATTTAT	2165	2011.93	2211	2142.12	158.746	2089	1933.51	2128	2057.1	161.577	TAGAATCA	11601	No
GATTGTTT	2306	2152.61	2384	2294.95	158.729	2267	2101.89	2345	2239.81	171.427	TTACAATC	17129	No
CTTTGATC	1036	889.043	1051	936.522	158.484	1015	878.949	1030	925.8	146.075	AAAGAAAG	63560	No
CTGTTTCT	2400	2246.93	2515	2397.64	158.171	2368	2221.04	2483	2369.44	151.717	GCCAACAG	17017	No
ATGTTTGA	1668	1517.25	1716	1607.87	158.003	1637	1485.97	1684	1574.25	158.455	AGAAACAT	1623	No
TTCTTTGC	1536	1386.14	1562	1467.09	157.688	1507	1364.86	1532	1444.28	149.302	CTCAAGAA	29006	No
TTTTGAAA	3068	2914.31	3195	3129.42	157.677	2967	2818.58	3076	3023.89	152.266	GCCGAAAA	57177	No
GTTCTGTT	1868	1716.99	1954	1822.98	157.469	1831	1677.2	1907	1780.07	160.646	TCGAGAAC	9023	No
AAGCTTTT	1743	1592.57	1794	1688.89	157.32	1686	1540.93	1719	1633.33	151.697	AAAAGCTT	6717	No
TTTTTGGG	1513	1363.6	1552	1442.93	157.301	1473	1330.2	1510	1407.14	150.205	ATGAAAAA	5097	No
TAAAACAT	1286	1138.06	1318	1201.69	157.165	1223	1084.18	1244	1144.21	147.347	TAAAAAAC	6871	No
AGATTTTA	1350	1201.65	1394	1269.6	157.15	1290	1120.03	1321	1182.45	182.26	ACAAATCT	40244	No
GTTCATTG	759	617.117	766	648.386	157.07	745	606.661	752	637.337	153.033	AGCTGAAC	15174	No
AAAATTTC	1618	1468.75	1648	1555.75	156.587	1575	1406.73	1597	1489.19	177.95	GAAATTTT	330	No
GTTTATTA	1376	1228.13	1399	1297.9	156.44	1339	1184.78	1362	1251.57	163.853	GGCTAAAC	35160	No
TCATCTTC	1311	1163.6	1342	1228.96	156.361	1273	1130.93	1295	1194.08	150.637	CGCGATGA	30117	No
TTCTGTTG	1518	1369.66	1541	1449.42	156.102	1496	1344.27	1517	1422.22	159.983	AGCCAGAA	29996	No
GAATTTGA	1556	1407.63	1611	1490.14	155.932	1528	1386.29	1583	1467.25	148.723	CCCAATTC	9223	No
TAATTCTT	1690	1541.46	1712	1633.9	155.474	1644	1497.66	1665	1586.81	153.27	TCTAATTA	65271	No
GATTTGAG	893	750.642	908	789.685	155.076	874	735.53	888	773.675	150.755	ATGAAATC	22408	No
TTTGTTAA	2649	2498.45	2708	2672.38	154.992	2576	2444.31	2632	2613.13	135.175	GCGACAAA	58739	No
CTTTTTGC	1210	1064.63	1220	1123.37	154.869	1191	1056.02	1201	1114.19	143.257	ACCAAAAG	33647	No
GTTTTGCT	1903	1754.27	1940	1863.23	154.867	1867	1723	1904	1829.48	149.855	TTGAAAAC	2543	No
GAAATTTT	2158	2008.8	2224	2138.72	154.611	2093	1949.74	2149	2074.68	148.399	GTAATTTC	1032	No
TTTGTTGC	1809	1661.06	1858	1762.67	154.339	1776	1641.32	1824	1741.4	140.055	CTCACAAA	11475	No
GATAAATT	947	804.662	976	846.952	154.244	901	762.653	920	802.412	150.199	TTTTTATC	5409	No
TTGATTTT	5799	5647.03	6243	6220.91	153.993	5690	5545.84	6111	6103.68	146.013	TCCATCAA	60033	No
AATATATG	1364	1218.43	1399	1287.53	153.944	1307	1265.68	1338	1338.06	41.9905	CATATATT	669	No
GAAAATTT	1746	1598.71	1805	1695.51	153.873	1698	1547.35	1747	1640.24	157.753	GTATTTTC	42732	No
AAAACATT	1758	1610.71	1804	1708.43	153.824	1691	1557.57	1734	1651.23	138.984	AATGTTTT	36	No
AGTGTAGT	357	232.128	366	242.992	153.669	352	227.165	361	237.785	154.159	CCTACACT	30064	No
TAAACAAT	1010	867.454	1026	913.591	153.665	950	826.175	964	869.775	132.672	TACTTTTA	1560	No
TCATTTTC	2278	2129.71	2335	2270.04	153.341	2245	2088.63	2300	2225.39	162.085	CGCAATGA	29145	No
TATTTCAG	1213	1069.2	1220	1128.24	153.064	1182	1035.31	1188	1092.13	156.621	ACACAATA	33912	No
TAATTAGT	1130	987.146	1158	1040.84	152.725	1114	967.517	1139	1019.95	157.051	TGACATTA	62719	No
TTTCTCTC	2741	2592.49	2835	2775.42	152.683	2654	2497.57	2716	2671.4	161.234	CGTAGAAA	62016	No
TTTTACTT	3328	3179.11	3433	3422.29	152.318	3274	3117.99	3376	3354.56	159.846	TCTTAAAA	5116	No
GTCTTTTA	1070	928.055	1085	977.981	152.286	1054	910.391	1068	959.206	154.383	GGCAAGAC	25375	No
TGTTTGCA	1558	1413.05	1585	1495.97	152.138	1541	1389.18	1567	1470.36	159.829	GATAAACA	14185	No
AACTTAAA	1103	960.899	1125	1012.91	152.126	1034	914.161	1051	963.213	127.371	TTTAAGTT	2423	No
AAGAAAAA	2037	1890.51	2230	2010.53	152.022	1969	1817.06	2141	1931.07	158.118	TTTTTCTT	2	No
TGTTCTGT	1989	1843.5	2078	1959.66	151.095	1935	1797.4	2014	1909.81	142.742	TGCGAACA	48499	No
TTCATGTT	2188	2042.25	2247	2175.02	150.831	2155	2028.05	2211	2159.61	130.843	TCGATGAA	4649	No
TGATCTTT	2186	2040.26	2233	2172.86	150.822	2170	2033.87	2217	2165.92	140.592	TCCGATCA	42233	No
TAAAGTTT	2276	2130.45	2386	2270.84	150.417	2233	2080.36	2334	2216.41	158.106	TCCCTTTA	23318	No
TCTTGATT	2656	2509.88	2760	2684.89	150.291	2625	2493.69	2727	2667.16	134.712	TCAGAAGA	40045	No
GATTCTTG	1305	1163.11	1339	1228.43	150.211	1290	1155.17	1324	1219.96	142.406	AACGAATC	17628	No
TGATGAAT	1505	1362.08	1529	1441.31	150.166	1478	1342.18	1501	1419.97	142.473	TACGATCA	11211	No
TGAAACTT	1740	1596.26	1784	1692.87	150.024	1714	1571.6	1756	1666.32	148.664	TCTTTTCA	6547	No
CTTTAAAC	730	594.565	736	624.557	149.807	717	588.648	723	618.307	141.426	ATAACAAG	10783	No
GCTTTTTG	1121	980.904	1135	1034.19	149.656	1111	970.525	1125	1023.15	150.184	ACCAAAGC	26582	No
ATCTGTTG	830	693.432	849	729.101	149.211	812	679.524	830	714.382	144.624	GAACAGAT	47593	No
TAATTTCT	2169	2024.81	2216	2156.09	149.203	2122	1976.37	2167	2103.54	150.872	TTCAATTA	64393	No
TATATGAT	1950	1806.44	2005	1919.59	149.118	1887	1742.84	1934	1850.89	149.961	TATATATA	65473	Yes
CTCTTATC	739	604.062	744	634.59	148.999	733	598.658	738	628.881	148.4	AAACAGAG	1436	No
ATCATTTT	2614	2469.22	2696	2640.38	148.945	2534	2397.99	2606	2562.49	139.795	CAAATGAT	5332	No
TTAATTTG	2202	2058.2	2268	2192.34	148.713	2149	1995.11	2207	2123.87	159.677	AGCATTAA	12725	No
GTGTTGTG	840	703.738	864	740.01	148.676	826	702.138	848	738.315	134.196	AGGAACAC	42808	No
GTTATTTG	1173	1033.38	1188	1090.06	148.657	1145	1010.26	1159	1065.45	143.347	AGCATAAC	32946	No
GTTTTCTG	1681	1538.84	1710	1631.08	148.535	1656	1521.29	1685	1612.21	140.51	AGTAAAAC	63859	No
TGGTTTAT	1855	1712.27	1892	1817.89	148.523	1813	1682.16	1850	1785.41	135.806	TAGAACCA	15559	No
TTTTATAA	2280	2136.22	2369	2277.13	148.509	2161	2002.19	2231	2131.54	164.951	GCGTAAAA	52489	No
AGTTTGTA	865	728.595	877	766.33	148.444	847	714.942	859	751.871	143.566	ACCAAACT	30686	No
TGATTTTG	4035	3889.26	4267	4214.75	148.436	3958	3843.59	4186	4163.47	116.096	AGCAATCA	8014	No
TTTCTCAG	1307	1166.89	1325	1232.47	148.201	1287	1146.75	1303	1210.96	148.497	ACACGAAA	25331	No
TTGTGCAG	1150	1011.14	1154	1066.39	147.982	1142	1004.29	1146	1059.09	146.743	ACAGACAA	12504	No
TTGTTTAT	3788	3642.88	3935	3938.64	147.973	3711	3558.12	3847	3843.95	156.113	TAGAACAA	19619	No
TTTGATAT	2805	2661.49	2883	2851.14	147.313	2753	2609.41	2829	2793.98	147.468	TAGTCAAA	61209	No
AGTTGCAA	377	255.092	381	267.089	147.264	371	251.136	375	262.937	144.767	AATCAACT	61455	No
TTTTGTGG	1699	1558.19	1733	1651.9	146.984	1648	1512.76	1678	1603.04	141.113	ATCCAAAA	3793	No
ATTAATCA	937	801.076	955	843.149	146.853	911	778.777	928	819.503	142.862	ATATTAAT	12152	No
GTTTTTCA	1703	1562.39	1728	1656.41	146.755	1655	1528.48	1679	1619.94	131.617	GAGAAAAC	12185	No
TGTTCTTG	2301	2158.85	2382	2301.73	146.735	2271	2131.4	2351	2271.88	144.079	AGCGAACA	29012	No
AGAACAGA	311	194.24	317	203.256	146.388	302	184.275	308	192.81	149.188	AGTGTTCT	61448	No
TTTCTTAC	2039	1897.99	2072	2018.63	146.12	2015	1871.02	2047	1989.43	149.383	CCGAGAAA	20995	No
CTCTCTAT	1185	1047.55	1204	1105.17	146.096	1136	1010.39	1153	1065.59	133.11	GGCGAGAG	41039	No
ATCTTTTA	1776	1635.84	1830	1735.49	146	1733	1601.95	1778	1698.99	136.269	ACAAAGAT	63267	No
TACTGATT	1140	1002.96	1152	1057.68	145.998	1120	989.532	1132	1043.38	138.714	TCAGAGTA	64194	No
GATTATTG	900	765.231	913	805.145	145.995	885	756.445	898	795.834	138.908	AACTAATC	16457	No
TCATGTTT	2336	2194.71	2379	2340.76	145.746	2288	2147.26	2327	2289.13	145.257	TCCCATGA	60386	No
TTCTGATT	2663	2521.2	2747	2697.29	145.711	2633	2493.72	2714	2667.19	143.1	TCAGAGAA	59973	No
AGTTGTTT	1591	1452.14	1628	1537.92	145.292	1552	1429.99	1589	1514.14	127.07	CAACAACT	62437	No
GGTTTTGA	1766	1626.77	1801	1725.72	145.027	1728	1605.11	1763	1702.39	127.481	GTCAAACC	25297	No
GATCTTTG	1019	883.861	1037	931.017	144.981	1012	876.558	1030	923.26	145.406	AACAGATC	12739	No
CTATTTTC	1230	1093.27	1248	1153.9	144.942	1197	1073.28	1213	1132.59	130.591	AACAATAG	59983	No
TTCCATTT	1951	1811.32	1995	1924.86	144.931	1911	1782.82	1951	1894.07	132.68	TCCTGGAA	29840	No
TGTAATTG	1011	875.988	1029	922.654	144.92	977	839.555	992	883.973	148.128	AGCTTACA	58400	No
ATTAAAAA	1588	1449.71	1719	1535.3	144.69	1509	1355.07	1602	1433.78	162.364	AAAAACAT	65284	No
AATCTTTT	2947	2805.84	3042	3009.87	144.656	2898	2737.06	2981	2934.18	165.585	AAAAGATT	5528	No
CTTTTATG	1364	1226.96	1386	1296.65	144.426	1341	1210.83	1363	1279.41	136.929	TTTAAAAG	65335	No
TGAGATTT	1787	1648.3	1839	1748.92	144.374	1762	1620.23	1812	1718.68	147.796	TCCTCTCA	9643	No
TTTCACTT	1978	1838.79	2015	1954.57	144.346	1946	1803.01	1982	1915.88	148.515	TCTTGAAA	2821	No
ATCTTATA	1284	1147.56	1305	1211.82	144.252	1239	1113.03	1257	1174.98	132.841	ACTAAGAT	57631	No
ACTAATTA	934	800.342	973	842.37	144.244	893	768.685	924	808.806	133.866	ACATTAGT	24301	No
TTTTCTCA	2519	2378.96	2566	2541.7	144.079	2456	2329.52	2501	2487.72	129.849	GAGGAAAA	63327	No
CTTTGCTT	1774	1635.63	1824	1735.27	144.064	1751	1617.05	1797	1715.25	139.353	GTGCAAAG	6814	No
AATCTTGA	1376	1239.23	1405	1309.78	144.053	1362	1225.54	1391	1295.13	143.794	TCAAGATT	980	No
TTTGTGAT	2579	2438.99	2674	2607.31	143.957	2548	2404.81	2636	2569.94	147.371	TATACAAA	19721	No
TTTTTTAT	5050	4908.12	5398	5369.78	143.916	4883	4720.07	5185	5154.99	165.707	TAGAAAAA	65355	No
TGATTTTC	2082	1942.98	2119	2067.35	143.883	2039	1922.46	2073	2045.12	120.008	CGCAATCA	55381	No
CTGATTTT	2279	2139.64	2330	2280.85	143.798	2248	2114.56	2299	2253.57	137.566	GTAATCAG	22359	No
AATTTGAA	1909	1770.68	1959	1880.95	143.586	1866	1723.45	1912	1829.96	148.29	TTCAAATT	709	No
ATTTTTAT	3385	3244.47	3588	3494.79	143.526	3247	3097.17	3409	3331.51	153.395	CTAAAAAT	17966	No
GAATTATG	662	532.997	668	559.553	143.489	650	527.957	656	554.236	135.172	TTTAATTC	3984	No
TTTGTAAT	2159	2020.34	2222	2151.24	143.315	2100	1965.45	2157	2091.7	139.059	TACCCAAA	23134	No
CTTTATTC	991	857.705	1000	903.241	143.154	975	851.139	984	896.269	132.465	AACTAAAG	6106	No
ATCATTTA	1222	1086.94	1243	1147.15	143.12	1188	1052	1209	1109.91	144.433	ACAATGAT	8163	No
TTCAATTT	2940	2800.36	3057	3003.84	143.063	2890	2749.93	3003	2948.34	143.581	TCCTTGAA	44688	No
AGAAAATA	1123	988.693	1175	1042.48	143.042	1091	954.105	1133	1005.68	146.278	ACTTTTCT	1252	No
AAATTTGA	2082	1943.78	2125	2068.22	143.022	2036	1890.75	2073	2010.78	150.692	TCAAATTT	429	No
TGTTGTAG	1126	991.694	1138	1045.68	143.015	1100	963.612	1112	1015.8	145.615	ACGCAACA	22873	No
TCTTTTAC	1525	1388.57	1543	1469.7	142.926	1504	1377.86	1522	1458.22	131.748	CCGAAAGA	47335	No
TTTATATT	3127	2987.31	3269	3210.01	142.907	2972	2824.84	3088	3030.79	150.932	TCACTAAA	18320	No
AGTTAAAA	1012	878.931	1035	925.781	142.669	976	846.061	996	890.879	139.442	AAAACACT	12413	No
ATTGTTTA	1933	1795.47	1972	1907.74	142.665	1871	1748.51	1907	1857.01	126.688	ACAACAAT	60254	No
TATATGTA	1832	1694.84	1924	1799.09	142.569	1748	1610.5	1819	1708.2	143.211	GGGATATA	10807	No
ATTGTGTA	1043	909.911	1063	958.695	142.38	1014	884.476	1034	931.671	138.576	ACCACAAT	61176	No
TTTCAAAA	2089	1951.43	2158	2076.51	142.312	2008	1873.94	2066	1992.59	138.743	GCCATAAA	32450	No
TTTGCTTT	3837	3697.54	3996	3999.79	142.054	3785	3645.93	3938	3942.05	141.684	TCCGCAAA	22490	No
TTTGCTTC	2004	1866.89	2044	1984.96	142.026	1986	1848.53	2025	1965.1	142.458	CGCGCAAA	33844	No
GGTTTATG	969	836.959	990	881.218	141.949	957	828.53	978	872.274	137.951	AGACAACC	31216	No
TTGTGATT	2590	2451.97	2683	2621.51	141.84	2540	2414.66	2627	2580.71	128.533	TCAGACAA	17827	No
TCAAATTT	2363	2225.58	2457	2374.38	141.576	2324	2182.94	2409	2327.95	145.524	TCCTTTGA	17384	No
TTCTCTGT	2618	2480.3	2701	2652.5	141.454	2582	2446.22	2663	2615.21	139.486	TGCGAGAA	59677	No
CGTTTTTT	1457	1322.29	1486	1398.67	141.353	1400	1245.73	1425	1316.73	163.45	GTAAAACG	54766	No
TTAGTTTC	1935	1798.88	1963	1911.41	141.15	1907	1773.35	1935	1883.84	138.561	CGCACTAA	54387	No
TCTGATTT	2707	2569.5	2792	2750.21	141.114	2677	2538.76	2762	2716.52	141.938	TCCTCAGA	62518	No
TGTGGTTT	1788	1652.34	1827	1753.28	141.079	1762	1633.46	1801	1732.93	133.468	TCCCCACA	58950	No
TAAGATTT	1665	1529.86	1700	1621.42	140.941	1609	1477.93	1641	1565.62	136.715	TCCTCTTA	64078	No
AACATTTT	2638	2500.82	2711	2674.96	140.879	2584	2436.73	2652	2604.84	151.636	AAAATGTT	8703	No
ACATATAT	1971	1835.09	2064	1950.56	140.823	1867	1722.81	1932	1829.27	150.062	ATATATGT	91	No
TTTCTGTA	1618	1483.35	1642	1571.44	140.58	1577	1451.7	1599	1537.44	130.563	GGGAGAAA	8996	No
ATCTTCTG	928	797.566	934	839.426	140.561	913	804.171	918	846.431	115.882	GAGAAGAT	6796	No
GTTCTTTA	1151	1018.71	1171	1074.44	140.53	1127	996.697	1147	1051	138.472	GGCAGAAC	47393	No
TTCTTTCT	4782	4643.61	5207	5067.87	140.429	4693	4502.6	5042	4907.5	194.372	TTCAAGAA	32083	No
GATATATC	601	475.954	610	499.396	140.197	584	511.217	593	536.576	77.7344	CAACTATC	6482	No
AACTTTTT	2816	2679.32	2908	2870.73	140.106	2752	2610.96	2832	2795.68	144.784	AAAAAGTT	2474	No
ATGTTTTG	3274	3136.98	3355	3375.59	139.974	3208	3049.71	3285	3278.99	162.332	GAAAACAT	17784	No
GTTCTTCA	897	767.45	907	807.497	139.917	882	765.976	892	805.935	124.399	GAGAGAAC	23540	No
TTAATCTT	2074	1938.71	2115	2062.73	139.899	2028	1894.69	2065	2015.06	137.888	TCTATTAA	8121	No
GTTTTTCT	3193	3056.14	3263	3286.11	139.876	3127	2995.66	3196	3219.24	134.181	TTCAAAAC	65000	No
TTCATTTT	4111	3973.57	4285	4309.51	139.784	4026	3880.98	4189	4205.45	147.692	TCCATGAA	35923	No
TTTTTTAC	2195	2059.64	2250	2193.91	139.708	2097	1979.52	2150	2106.96	120.904	CCGAAAAA	22291	No
GTTTTGGA	1424	1290.93	1454	1365.09	139.703	1350	1238.69	1376	1309.2	116.168	GTGAAAAC	18256	No
ATGTTTCA	1689	1554.98	1709	1648.44	139.633	1644	1522.08	1664	1613.06	126.675	ATAAACAT	8682	No
TTTTAACT	1980	1845.28	2022	1961.59	139.519	1922	1790.14	1961	1901.97	136.603	TTAACAAA	24747	No
ATTGTTGA	1422	1289.13	1465	1363.17	139.489	1388	1271.84	1430	1344.66	121.308	AGAACAAT	36618	No
TCTATTTC	1289	1156.95	1305	1221.86	139.312	1262	1136.76	1278	1200.3	131.903	CGCATAGA	32663	No
CCTTTTTC	1511	1378	1531	1458.36	139.226	1485	1357.08	1504	1435.95	133.764	CCAAAAGG	39037	No
TATTTTCC	1347	1214.74	1371	1283.59	139.218	1305	1175.8	1325	1241.98	136.053	CAGAAATA	24497	No
TGTTTCTG	2444	2308.69	2514	2464.98	139.202	2414	2276.93	2484	2430.35	141.11	AGTAAACA	10798	No
TTTGACAG	814	686.075	819	721.315	139.172	798	668.4	803	702.613	141.423	ACAAGAAA	1645	No
TTCTGTTA	1492	1359.35	1520	1438.37	138.927	1457	1326.21	1484	1402.86	137.043	GGCCAGAA	52576	No
GTTTAAAT	1202	1070.94	1221	1130.1	138.767	1157	1052.36	1170	1110.29	109.675	TACACAAC	23907	No
TATGATGT	986	856.568	997	902.033	138.752	966	848.108	976	893.052	125.731	TGCTCATA	62819	No
TGATATTT	2328	2193.44	2380	2339.38	138.609	2277	2140.15	2322	2281.39	141.14	TCCTATCA	19318	No
TTAAGTTG	805	677.678	816	712.429	138.597	789	659.58	798	693.282	141.36	AGCCTTAA	43526	No
TGACTTTT	1657	1524.05	1695	1615.17	138.59	1630	1501.54	1668	1590.98	133.805	TCCAGTCA	43230	No
AAAACAGA	857	729.353	901	767.133	138.217	836	703.257	871	739.5	144.55	TCTGTTTT	83	No
CTTAATTC	741	614.927	751	646.072	138.194	729	606.243	738	636.895	134.423	AACTTAAG	16677	No
CTGTCTTT	1174	1043.79	1186	1101.16	138.015	1148	1027.18	1160	1083.46	127.663	GTAGACAG	29258	No
ATGTGTTA	1084	954.416	1102	1006.01	138.008	1052	923.749	1070	973.403	136.769	ACACACAT	62770	No
CATTTTGT	2107	1973.44	2154	2100.37	137.98	2057	1935.67	2101	2059.44	125.051	CCAAAATG	37671	No
TATGTTTT	4555	4419.09	4710	4812.73	137.974	4425	4284.76	4562	4660.57	142.511	TCCACATA	62624	No
TCTGTTTC	2876	2741.39	3012	2938.95	137.857	2840	2707.29	2974	2901.45	135.916	CGCACAGA	50335	No
TTTTTCAT	3434	3299.22	3546	3555.59	137.491	3367	3217.3	3470	3464.64	153.126	TAACAAAA	64991	No
ATTTCTGA	1358	1227.33	1381	1297.06	137.387	1335	1210.03	1356	1278.56	131.215	AGAGAAAT	59943	No
CTTTTAAC	931	803.365	941	845.576	137.276	918	796.639	926	838.443	130.169	ATACAAAG	59480	No
TTGTTTAC	1681	1549.23	1716	1642.26	137.218	1621	1506.86	1654	1596.7	118.354	CCGAACAA	32851	No
AGTTGTTA	835	708.601	856	745.158	137.056	814	696.965	832	732.84	126.353	ACACAACT	61294	No
AATTTTGA	2610	2476.53	2721	2648.38	137.006	2549	2422.23	2653	2588.98	130.032	TCAAAATT	1060	No
TTATGATT	2387	2253.89	2472	2405.22	136.971	2321	2184.06	2404	2329.17	141.149	TCAGATAA	28878	No
TTTTTGCT	2941	2807.24	3047	3011.41	136.895	2883	2755.38	2986	2954.34	130.529	TTGAAAAA	14905	No
ATTTCTCA	1444	1313.47	1469	1389.22	136.81	1417	1288.3	1441	1362.28	134.922	ATAGAAAT	54992	No
TACAAATT	1168	1038.93	1196	1095.98	136.773	1117	995.092	1136	1049.3	129.088	TCAAATTA	65090	No
AAATCTTA	1295	1165.29	1336	1230.76	136.674	1264	1128.65	1298	1191.65	143.16	TAAGATTT	435	No
CTTAAAAC	806	680.323	816	715.227	136.631	769	665.979	779	700.051	110.608	ATAAACAG	4380	No
TTTTTTGC	2494	2361.07	2551	2522.16	136.6	2423	2294.53	2478	2449.54	132.001	CTCAAAAA	8500	No
TTGGTTTC	2445	2312.26	2503	2468.88	136.477	2409	2278.88	2466	2432.47	133.762	CGCACCAA	24407	No
TCTTTCTC	2652	2519	2770	2694.88	136.45	2575	2430.2	2664	2597.69	149.035	CGTAAAGA	31713	No
AATGTATT	1106	977.838	1125	1030.93	136.216	1067	948.069	1080	999.263	126.097	AATACATT	1377	No
CTTGTTGA	1108	979.845	1125	1033.07	136.192	1093	970.65	1109	1023.28	129.756	CCCACAAG	51347	No
ATTAACTA	754	629.461	763	661.434	136.118	738	611.61	747	642.567	138.632	ACGTTAAT	33261	No
GAAAAAAT	1084	956.117	1114	1007.82	136.077	1042	921.722	1068	971.249	127.805	GGAAAAAG	25648	No
GGTTTTGG	1274	1144.97	1313	1209.06	136.041	1246	1116.71	1283	1178.91	136.498	ATCAAACC	13016	No
TGTTATTG	1745	1614.15	1781	1712.12	136.02	1693	1571.19	1727	1665.89	126.41	AGCTAACA	33047	No
TTTCTAAT	2201	2069.24	2255	2204.33	135.864	2131	2001.58	2182	2130.88	133.521	TACCGAAA	20090	No
ATATTTGT	2239	2107.27	2285	2245.65	135.766	2159	2026.28	2202	2157.68	136.98	CCAAATAT	51409	No
CTCTGCTT	1021	893.929	1034	941.713	135.703	1016	881.015	1029	927.994	144.835	GTGCAGAG	20239	No
TGGTTTTT	3147	3014.25	3241	3239.78	135.633	3084	2950.89	3174	3169.8	136.064	TCCAACCA	56360	No
TTCTGCAG	1149	1021.11	1157	1077	135.578	1141	1015.48	1148	1071	132.981	ACAGAGAA	11427	No
AGTGTTTT	1784	1653.47	1819	1754.49	135.553	1697	1563.27	1727	1657.36	139.295	CAAACACT	34798	No
TCAAAGTT	1287	1158.47	1324	1223.48	135.407	1257	1139.03	1293	1202.73	123.875	TCGTTTGA	10768	No
TTTTGGTG	2148	2016.84	2202	2147.44	135.332	2098	1973.88	2148	2100.84	127.944	AGGCAAAA	15832	No
CAAGTTTT	1551	1421.41	1582	1504.94	135.322	1499	1374.01	1523	1454.09	130.507	CAAACTTG	64557	No
TTTGGTGT	2003	1872.28	2059	1990.79	135.18	1961	1833.86	2016	1949.23	131.45	TGCCCAAA	38667	No
TATTTGAC	772	648.167	778	681.212	134.973	736	623.599	742	655.238	121.972	CCTAAATA	62347	No
AATTGTTT	2860	2728.16	2965	2924.41	134.97	2756	2647.02	2846	2835.26	111.189	AAACAATT	7589	No
CTTTAATC	835	710.408	839	747.071	134.93	827	709.417	831	746.021	126.83	AAAACAAG	63830	No
TAACATTT	1898	1767.8	1933	1877.84	134.886	1850	1722.61	1884	1829.05	131.993	TCCTGTTA	9396	No
AATATATC	929	803.491	955	845.71	134.837	891	840.922	911	885.424	51.5403	GATATATT	87	No
TGTTATCT	1502	1373.07	1525	1453.09	134.799	1467	1340.15	1488	1417.8	132.671	TTCTAACA	7421	No
ATTTCATT	2421	2290.11	2500	2444.71	134.563	2364	2230.48	2440	2379.72	137.438	CATGAAAT	62978	No
AAAAATTA	1443	1314.53	1536	1390.36	134.555	1360	1216.72	1420	1285.71	151.399	TAATTTTT	32	No
TAATCTTC	1071	944.557	1080	995.528	134.552	1055	923.35	1064	972.979	140.619	CGCGATTA	22219	No
TGATTGTT	2568	2437.23	2667	2605.39	134.217	2503	2380.47	2600	2543.35	125.629	TCGAATCA	47075	No
GTTTCTCT	2489	2358.44	2552	2519.29	134.106	2460	2323.81	2523	2481.48	140.108	TTCGAAAC	31903	No
TTGAAATT	2699	2568.21	2803	2748.8	134.062	2651	2518.83	2749	2694.69	135.581	TCAAAGAA	63653	No
AATTATTT	2325	2194.76	2495	2340.82	134.03	2202	2056.09	2337	2190.05	150.964	AAATAATT	1095	No
TCTCAATC	751	628.328	759	660.237	133.936	735	615.108	741	646.263	130.883	CGAATAGA	29121	No
GTATGTGT	1195	1068.4	1214	1127.38	133.824	1152	1028.35	1170	1084.71	130.805	TGCCATAC	44270	No
TGTGATTT	2378	2248.02	2444	2398.83	133.67	2344	2208.18	2407	2355.43	139.915	TCCTCACA	36907	No
TCTTTGAT	2547	2416.8	2626	2583.04	133.649	2510	2385.37	2586	2548.7	127.828	TATAAAGA	64108	No
TGTAATGT	1163	1036.77	1183	1093.68	133.618	1140	1015.67	1156	1071.21	131.643	TGCTTACA	4332	No
GTGAGTTC	629	508.834	630	534.063	133.354	611	499.897	612	524.638	122.625	CGCCTCAC	36094	No
AGTTTGAA	1145	1019.14	1182	1074.9	133.328	1127	1000.75	1164	1055.32	133.896	AAGAAACT	42833	No
TCTTGTTC	1741	1612.65	1781	1710.52	133.325	1716	1591.38	1755	1687.61	129.374	CGCCAAGA	58837	No
GTTTGTTC	1570	1442.26	1604	1527.31	133.235	1548	1416.32	1580	1499.48	137.615	CGCCAAAC	58452	No
TTATATAC	1095	969.62	1119	1022.19	133.158	1031	1017.78	1051	1073.45	13.3043	CCGTATAA	33405	No
GTATGTAT	1451	1324.21	1522	1400.72	132.679	1421	1278.3	1481	1351.57	150.388	TAGCATAC	35676	No
GATTTGTT	2473	2343.92	2550	2503.43	132.572	2432	2297.66	2506	2452.95	138.19	TTCAAATC	64473	No
AGCTTTTT	1629	1501.82	1664	1591.28	132.423	1585	1463.75	1619	1550.38	126.139	CAAAAGCT	20856	No
TCAAAAAC	812	689.837	824	725.296	132.392	782	660.044	790	693.774	132.586	CCCAAATA	63562	No
CATGCATG	586	467.609	616	490.6	132.253	577	450.717	603	472.8	142.521	GATGCATG	62891	No
TTCCTTTT	3298	3168.4	3423	3410.41	132.217	3252	3116.15	3371	3352.52	138.765	TCCAGGAA	30930	No
GAATGTTG	786	664.309	796	698.285	132.213	775	653.444	784	686.793	132.22	TTACATTC	3252	No
TTCTATTT	2586	2457.12	2646	2627.14	132.203	2507	2375.52	2561	2537.94	135.048	TCCTAGAA	63670	No
TAATTTAT	2111	1982.88	2232	2110.6	132.172	1979	1841.44	2051	1957.43	142.571	TAGAATTA	3914	No
AATGAAAA	1401	1274.96	1453	1348	132.077	1353	1231.16	1389	1301.14	127.684	TTTTCATT	776	No
AAATGCAG	926	803.215	933	845.417	131.725	917	797.633	924	839.498	127.883	CTGCATTT	1471	No
TCCATTTC	998	874.678	1012	921.264	131.633	985	859.841	999	905.508	133.856	CGCATGGA	38124	No
TTTGCATT	2060	1932.52	2121	2056.02	131.597	2023	1892.2	2084	2012.35	135.224	TCATCAAA	61022	No
CCTTTCTT	1406	1280.45	1419	1353.87	131.514	1379	1255.14	1391	1326.8	129.777	TAGAAAGG	51822	No
TTTATTGA	1995	1867.82	2048	1985.97	131.415	1960	1830.82	2007	1945.95	133.632	GTCATAAA	28487	No
TCCTCTGT	1064	940.486	1112	991.199	131.291	1048	925.067	1096	974.805	130.761	TGCGAGGA	36402	No
AACTTTCA	1006	882.963	1026	930.064	131.237	965	849.548	983	894.58	122.964	TGAAAGTT	1446	No
CTTTATTA	1238	1113.48	1253	1175.46	131.233	1206	1077.16	1220	1136.72	136.255	CACTAAAG	36438	No
GTGTGTAT	917	794.735	935	836.424	131.221	880	771.369	897	811.651	115.944	TAGCACAC	34695	No
ACTTCAAA	753	633.089	770	665.269	130.612	734	617.958	750	649.276	126.312	AAATAAGT	62665	No
GTAAGTAC	615	497.418	615	522.024	130.497	604	494.078	604	518.501	121.333	CCGCTTAC	27503	No
TACTTTCT	1613	1487.89	1633	1576.31	130.233	1592	1467.98	1611	1554.92	129.119	TTCAAGTA	12828	No
ATAAGTTA	705	586.089	720	615.604	130.232	678	559.404	690	587.425	130.362	ACACTTAT	51088	No
TCTCTGTC	839	718.479	860	755.616	130.108	812	696.58	829	732.432	124.494	CGGAGAGA	18134	No
CTAATTTC	1058	935.612	1074	986.016	130.065	1038	919.475	1053	968.861	125.856	AACATTAG	5078	No
TTTAGTTG	1387	1262.86	1425	1335.05	130.055	1351	1229.69	1384	1299.57	127.109	AGCCTAAA	62557	No
TAGTTTTC	1512	1387.54	1538	1468.6	129.886	1482	1358.6	1506	1437.57	128.842	CGCAACTA	30132	No
TGAGTTTT	2744	2617.16	2849	2802.49	129.861	2682	2555.62	2772	2735	129.455	TCCACTCA	29811	No
TTTAATCT	1960	1834.58	2008	1950.01	129.609	1929	1793.6	1972	1905.71	140.39	TTCTTAAA	863	No
AATTTGCA	1269	1145.9	1293	1210.05	129.492	1229	1112.88	1250	1174.82	121.974	TGCAAATT	4926	No
TCTAATTT	2049	1923.55	2111	2046.3	129.453	1980	1862.9	2037	1980.65	120.702	TCCTTAGA	61796	No
TCTCTATC	1082	959.994	1112	1011.95	129.45	1040	924.373	1063	974.067	122.575	CGACGAGA	29815	No
CTATATAA	822	702.366	832	738.557	129.289	788	741.738	797	780.251	47.6761	CTCTATAG	45452	No
CTTATGTT	1703	1578.75	1731	1674.02	129.013	1673	1544.9	1701	1637.59	133.274	GTCATAAG	51847	No
TGTGTTAT	1534	1410.37	1572	1493.09	128.893	1508	1387.84	1544	1468.92	125.215	TAGACACA	21593	No
CATTTTTT	3481	3354.55	3606	3617.09	128.809	3402	3249.26	3519	3500.11	156.273	CAAAAATG	4486	No
TGACATTT	1355	1232.15	1376	1302.21	128.777	1339	1216.66	1359	1285.64	128.297	TCCTGTCA	14105	No
TGTAAATG	843	723.827	852	761.28	128.486	809	686.073	817	721.312	133.336	AGAAACCA	45735	No
TTTCTCTA	2255	2130.14	2300	2270.51	128.451	2232	2105.13	2274	2243.32	130.617	GGTAGAAA	8855	No
TTTGAATT	3347	3221.01	3516	3468.75	128.425	3270	3152.67	3429	3392.97	119.492	TCAAGAAA	65140	No
TTCTTTGG	1545	1421.86	1582	1505.42	128.323	1520	1397.09	1555	1478.84	128.162	ATCAAGAA	3193	No
ACTCTTTA	965	845.013	970	889.767	128.129	948	829.865	953	873.689	126.171	ACAAGAGT	61717	No
CTGAATTT	1488	1365.29	1514	1444.74	128.067	1472	1349.35	1498	1427.66	128.063	GTATTCAG	64442	No
TAATTGAT	1459	1336.45	1498	1413.84	128.006	1417	1297.68	1452	1372.32	124.646	TATAATTA	64642	No
GTATGTTT	2245	2120.62	2270	2260.16	127.958	2185	2065.9	2208	2200.7	122.468	TCCCATAC	47001	No
AGTTTAGA	690	573.508	706	602.316	127.595	663	555.728	677	583.544	117.017	AGTAAACT	63237	No
AATTAGGG	567	452.801	584	474.997	127.522	562	444.471	579	466.221	131.855	CCCTAATT	994	No
TAAATCAT	1127	1006.45	1157	1061.39	127.497	1087	968.938	1109	1021.46	124.979	TAACTTTA	37166	No
AAATTAAA	1544	1421.65	1699	1505.19	127.468	1462	1312.12	1576	1387.78	158.129	TTTAATTT	135	No
TGATTCAT	1753	1630.1	1789	1729.31	127.416	1730	1606.07	1765	1703.42	128.596	TAACATCA	62447	No
TTTCATAT	2481	2356.81	2553	2517.51	127.403	2401	2275.26	2469	2428.53	129.148	TAGTGAAA	24066	No
AATTTTTG	2433	2308.89	2495	2465.2	127.392	2379	2228.66	2434	2377.73	155.303	CAAAAATT	63461	No
TAACTTTT	2281	2157.18	2347	2299.92	127.309	2218	2103.11	2275	2241.12	117.977	TCCAGTTA	43680	No
TCTATCTC	974	854.739	995	900.091	127.219	932	818.776	947	861.924	120.715	CGTATAGA	15521	No
TTTTGACA	1526	1403.98	1549	1486.23	127.173	1491	1368.56	1508	1448.25	127.761	GACGAAAA	60114	No
AATGATTT	2153	2029.58	2279	2161.27	127.098	2085	1938.95	2158	2062.98	151.42	AAATCATT	855	No
TTGATCTG	1162	1041.61	1192	1098.84	127.089	1151	1030.3	1181	1086.78	127.512	AGTATCAA	3414	No
TTGTTGAT	2864	2739.76	2962	2937.16	127.015	2824	2679.01	2917	2870.39	148.842	TATAACAA	29063	No
ATCTCTGA	800	682.705	814	717.748	126.839	783	669.577	797	703.858	122.529	AGAGAGAT	65210	No
GTTTTCTT	4595	4469.92	4768	4870.4	126.811	4529	4392.6	4697	4782.68	138.501	TCTAAAAC	12780	No
AAACAAAA	2444	2320.52	2674	2477.89	126.711	2352	2210.12	2529	2357.55	146.336	TTTTGTTT	15	No
TTTCTTAA	2883	2759.08	2959	2958.4	126.666	2827	2702.7	2896	2896.42	127.113	GCGAGAAA	37612	No
TTATGTAG	906	787.899	921	829.175	126.54	885	775.752	897	816.297	116.603	ACGCATAA	25336	No
TTACATTT	2313	2189.87	2372	2335.5	126.524	2249	2126.2	2305	2266.22	126.282	TCCTGTAA	29571	No
TTCTTCAG	1277	1156.55	1301	1221.43	126.511	1263	1141	1287	1204.83	128.3	ACACAGAA	53646	No
TTCTTACA	1580	1458.44	1601	1544.68	126.488	1556	1429.79	1574	1513.92	131.624	GACCAGAA	61013	No
GATGAAAT	943	824.765	954	868.278	126.332	914	802.549	924	844.711	118.855	TGAAGATC	12106	No
CTATGTTT	1613	1491.63	1635	1580.33	126.179	1558	1442.98	1580	1528.08	119.486	GTACATAG	63240	No
ATAAAAAT	1659	1537.56	1771	1629.7	126.116	1580	1450.21	1667	1535.84	135.435	CTTTTTAT	32034	No
GGTTTCTT	1892	1770.07	1939	1880.29	126.041	1869	1745.82	1916	1854.11	127.422	TCTAAACC	64276	No
CTCTTTAC	773	656.723	783	690.26	126.012	765	646.292	773	679.229	128.998	ATCAAGAG	59749	No
TAACAAAT	1110	990.997	1139	1044.94	125.878	1067	952.361	1092	1003.83	121.278	TACATTTA	23849	No
TTACTGTT	1458	1337.41	1488	1414.87	125.867	1429	1311.08	1457	1386.67	123.066	TCGAGTAA	56114	No
AAACTTCA	833	716.191	847	753.194	125.856	814	702.28	827	738.466	120.17	TGAAGTTT	914	No
ACTTTTCA	1145	1025.92	1163	1082.12	125.735	1131	1009.16	1148	1064.28	128.911	ATAAAAGT	6569	No
TTGTATAG	861	744.071	871	782.723	125.67	837	727.014	846	764.655	117.915	ACGTACAA	62893	No
ATATGCTT	1215	1095.68	1228	1156.47	125.594	1196	1078.72	1209	1138.39	123.431	CAGCATAT	4657	No
TTGATGTT	2661	2538.38	2757	2716.11	125.534	2604	2480.59	2698	2652.83	126.426	TCGATCAA	10503	No
TCAATTTT	2812	2689.23	2914	2881.62	125.528	2751	2628.63	2846	2815.07	125.177	TCCATTGA	13872	No
TTTAACTT	2041	1919.47	2090	2041.89	125.295	1980	1858.21	2023	1975.57	125.694	TCTTTAAA	59465	No
GAATTTTT	2116	1994.47	2187	2123.17	125.165	2050	1925.23	2111	2048.12	128.733	GTAAATTC	3421	No
TAATCTTT	2312	2190.19	2351	2335.85	125.134	2246	2128.75	2284	2269	120.426	TCCGATTA	61755	No
TAAATTAT	1628	1507.66	1702	1597.55	125.025	1537	1399.82	1591	1481.76	143.697	TAGATTTA	7172	No
CCAAAAAA	977	859.808	1020	905.473	124.838	920	790.38	944	831.806	139.711	AAAAAATG	65306	No
GATCTTTA	953	836.026	965	880.228	124.801	946	822.396	958	865.764	132.46	GACAGATC	30284	No
GTTTATTC	1064	946.247	1073	997.325	124.794	1040	936.371	1049	986.824	109.163	CGCTAAAC	24765	No
TTTGGAAT	1618	1498.01	1653	1587.18	124.676	1576	1471.39	1610	1558.58	108.248	TACGCAAA	61035	No
GTATATAC	719	604.613	726	635.173	124.583	701	647.592	708	680.604	55.5523	CCGTATAC	21665	No
TTGTTCTC	1583	1463.22	1617	1549.81	124.554	1550	1438.35	1584	1523.11	115.877	CGTAACAA	32454	No
TCTTTAAT	1823	1702.64	1857	1807.5	124.522	1790	1667.43	1822	1769.54	126.968	TACCAAGA	32189	No
TTTTTGAC	1268	1149.42	1285	1213.81	124.499	1235	1119.04	1250	1181.39	121.77	CCTAAAAA	17736	No
TTTTTCCT	2986	2864.08	3076	3074.03	124.481	2937	2802.41	3021	3006.09	137.774	TTTAAAAA	65368	No
ACTTTTAT	1603	1483.55	1628	1571.65	124.139	1534	1425.48	1555	1509.3	112.55	CTAAAAGT	19685	No
TTATCATT	1705	1585.28	1731	1681.05	124.128	1664	1551.68	1689	1644.89	116.29	TCATATAA	13670	No
ACATTTAT	1233	1115	1251	1177.08	124.034	1181	1073	1198	1132.28	113.266	ATAAATGT	6614	No
CTAATTTT	2019	1898.73	2062	2019.43	123.997	1968	1840.38	2008	1956.28	131.947	GTAATTAG	62768	No
AGTTGATA	696	582.593	702	611.911	123.791	677	570.559	683	599.202	115.804	ACTCAACT	56269	No
TGTGTTGT	2022	1902.15	2093	2023.12	123.554	2000	1879.08	2068	1998.15	124.732	TGCACACA	60629	No
ATGTAAAA	1057	940.434	1086	991.143	123.509	1023	908.726	1047	957.437	121.175	AAAACCAT	56540	No
TTTGAACT	1418	1299.81	1450	1374.6	123.406	1389	1272.32	1419	1345.17	121.871	TTAAGAAA	3702	No
ACTTTTGA	1415	1296.83	1437	1371.41	123.397	1396	1278.91	1417	1352.22	122.296	AGAAAAGT	17028	No
TATATTAT	2114	1994.36	2212	2123.05	123.164	2003	1884.65	2088	2004.18	121.989	TAGATATA	6428	No
TTCTAATT	1931	1811.72	1975	1925.29	123.127	1876	1753.54	1916	1862.44	126.636	TCAACGAA	45455	No
TTGAGTTG	851	736.444	873	774.643	123.037	833	721.132	853	758.426	120.128	AGCCTCAA	20415	No
TACTCTTT	1667	1548.51	1692	1641.48	122.91	1631	1515.14	1655	1605.6	120.184	TCCGAGTA	51890	No
TTGTTTGT	4533	4411.75	4973	4804.4	122.896	4429	4291.06	4818	4667.7	140.131	TGCAACAA	64527	No
ATTTGATA	1730	1611.37	1764	1709.13	122.895	1682	1574.5	1714	1669.44	111.093	ACTCAAAT	48580	No
TATATAAC	1163	1046.5	1180	1104.04	122.758	1120	993.203	1135	1047.29	134.567	CCCCTATA	21488	No
TATTTTGG	1603	1484.83	1636	1573.02	122.755	1535	1425.27	1565	1509.08	113.845	ATCAAATA	1380	No
ATAGTATA	711	598.294	722	628.497	122.712	686	576.243	697	605.205	119.602	ACTACTAT	32207	No
CTTTATTG	1177	1060.64	1192	1119.11	122.523	1168	1056.14	1183	1114.32	117.586	TTATAAAG	6927	No
GATTTGGT	1570	1452.26	1622	1538.04	122.39	1544	1424.22	1594	1507.95	124.681	TAGAAATC	44225	No
CTGATTTC	991	875.895	1002	922.556	122.357	980	869.638	990	915.911	117.086	AACATCAG	12422	No
TTAAACTT	1465	1347.64	1502	1425.82	122.33	1428	1303.38	1461	1378.41	130.402	TCTTTTAA	64978	No
ATTTGTGA	1407	1289.86	1452	1363.94	122.31	1378	1262.72	1415	1334.9	120.393	AGACAAAT	52414	No
ATTTTCAT	2608	2488.6	2679	2661.59	122.221	2544	2424.68	2612	2591.66	122.212	CTGAAAAT	1369	No
GTGAGTTT	1735	1616.99	1763	1715.19	122.214	1695	1585.42	1713	1681.2	113.282	TCCCTCAC	21795	No
ACCTTTTT	1773	1654.95	1799	1756.08	122.167	1738	1616.28	1759	1714.42	126.192	AAAAAGGT	22417	No
TACTTCTT	1473	1355.86	1492	1434.64	122.058	1451	1328.58	1469	1405.41	127.896	TCTAAGTA	64230	No
TATTTGTA	1566	1448.6	1586	1534.11	122.039	1518	1398.15	1536	1479.98	124.841	GGGAAATA	48336	No
TTGTTATC	1383	1266.19	1405	1338.62	122.035	1333	1226.93	1353	1296.63	110.526	CGACACAA	26798	No
TTCAACTT	1286	1169.63	1311	1235.39	121.978	1249	1135.61	1273	1199.07	118.874	TCTTTGAA	36500	No
CTCAATTC	556	446.634	562	468.5	121.779	546	434.892	552	456.131	124.227	AACTTGAG	25175	No
AATTCTTA	1211	1095.15	1222	1155.91	121.767	1177	1061.55	1188	1120.08	121.516	TAAGAATT	7264	No
TGATTGAT	2411	2292.26	2597	2447.06	121.765	2374	2232.36	2543	2381.76	146.045	TATAATCA	55125	No
CTTTTCAA	1277	1160.86	1301	1226.03	121.761	1250	1130.06	1273	1193.15	126.086	CTTAAAAG	1049	No
TAATTATT	2027	1909.17	2156	2030.73	121.392	1911	1786.24	2003	1897.76	129.017	TCACATTA	50987	No
GGTTTAGG	506	398.091	528	417.385	121.368	488	383.028	504	401.535	118.197	ATACAACC	40317	No
ATCAATTA	784	671.594	801	705.992	121.328	754	648.406	769	681.465	113.76	ACATTGAT	5840	No
TTTCCTTT	3413	3293.88	3547	3549.66	121.245	3360	3242.25	3488	3492.32	119.866	TCCGGAAA	51844	No
TTCAAAAT	1803	1685.75	1837	1789.29	121.232	1751	1632.8	1781	1732.22	122.374	TACAATAA	61208	No
TTCTTAAT	2132	2014.16	2183	2144.53	121.226	2084	1980.3	2129	2107.81	106.365	TACCAGAA	14340	No
TAATTGTT	1971	1853.52	2020	1970.5	121.126	1908	1795.87	1949	1908.16	115.562	TCGAATTA	61878	No
TGTCTTGT	1453	1336.79	1501	1414.2	121.124	1425	1315.4	1473	1391.29	114.042	TGCAGACA	37946	No
TGTGTTCT	1728	1611.04	1777	1708.78	121.108	1709	1595.62	1757	1692.17	117.319	TTCACACA	21326	No
GATCATTG	584	474.63	590	498	121.101	578	469.842	584	492.954	119.748	AACTGATC	18911	No
TTATAATC	1127	1012.19	1143	1067.49	121.093	1052	961.614	1064	1013.67	94.5063	CGAACTAA	28530	No
TTCACTTT	1848	1730.91	1879	1838.01	120.964	1811	1695.95	1840	1800.29	118.868	TCCGTGAA	19625	No
ATCTTTAA	1404	1288.2	1423	1362.17	120.856	1363	1245.7	1381	1316.69	122.657	AACAAGAT	21302	No
AGAACTTA	537	428.808	546	449.723	120.82	493	406.843	501	426.598	94.6957	ACAGTTCT	27515	No
ACTTTTTA	1536	1419.85	1576	1503.25	120.779	1487	1377.08	1518	1457.39	114.191	ACAAAAGT	57843	No
ATTATTGT	1659	1542.69	1691	1635.22	120.589	1615	1494.58	1636	1583.5	125.15	CCAATAAT	32988	No
TGATTTGC	1045	931.126	1056	981.246	120.57	1029	917.634	1040	966.903	117.866	CTCAATCA	64803	No
CATATATT	1437	1321.4	1480	1397.72	120.511	1391	1374.27	1427	1454.37	16.8345	CATATATG	1970	Yes
AATTTGTA	1523	1407.16	1556	1489.65	120.478	1475	1364.21	1506	1443.59	115.171	TACAAATT	481	No
ATATTTTG	2507	2389.4	2587	2553.1	120.447	2436	2296.15	2500	2451.3	144.028	GAAAATAT	7823	No
AAACCCTA	764	652.752	802	686.061	120.231	737	620.375	770	651.83	126.958	TAGGGTTT	2213	No
TCCTCTTT	1496	1380.5	1515	1461.05	120.201	1470	1360.64	1487	1439.76	113.641	TCCGAGGA	35604	No
AAAAGTTA	978	865.082	1009	911.073	119.986	959	839.948	985	884.39	127.117	TAACTTTT	578	No
TTTGAGAT	1549	1433.54	1580	1517.95	119.985	1533	1417.41	1563	1500.64	120.184	TATTCAAA	7487	No
TTTTGATA	2619	2501.73	2694	2675.96	119.98	2566	2455.38	2637	2625.24	113.074	GGAGAAAA	9558	No
TTTCAATT	2654	2536.73	2760	2714.3	119.939	2602	2481.23	2703	2653.52	123.664	TCAATAAA	8523	No
ACTCTCTA	552	444.226	555	465.963	119.902	544	470.024	547	493.145	79.5145	ACGAGAGT	33386	No
ATTTGGTA	1144	1030.18	1174	1086.66	119.888	1118	1001.76	1141	1056.39	122.742	ACCCAAAT	34836	No
AGTTTGAG	674	564.258	679	592.549	119.783	659	553.227	664	580.904	115.295	GTCAAACT	21557	No
TTGTTATT	2968	2850.62	3057	3059.19	119.766	2855	2739.13	2937	2936.46	118.286	TCACACAA	4682	No
CTTTTTAC	1116	1002.54	1132	1057.22	119.656	1089	978.505	1103	1031.64	116.511	ATCAAAAG	5555	No
TTCATTTG	2152	2035.63	2202	2167.83	119.639	2108	2001.16	2158	2130.43	109.643	AGCATGAA	23025	No
TGTTGATG	1502	1387.04	1548	1468.07	119.592	1464	1351.91	1503	1430.4	116.618	AGAGAACA	10668	No
TAATATCT	1256	1141.93	1273	1205.82	119.581	1217	1106.32	1233	1167.82	116.046	TTCTATTA	10861	No
TGTTTTAC	1544	1428.95	1569	1513.02	119.563	1494	1382.95	1516	1463.68	115.393	CCGAAACA	55295	No
TGATTTGT	2606	2489.15	2689	2662.2	119.546	2567	2447.63	2648	2616.76	122.236	TGCAATCA	63203	No
ATATGTTT	3092	2974.87	3197	3196.27	119.407	3003	2881.72	3100	3093.48	123.793	CAACATAT	17101	No
TAATGTAT	1102	988.871	1117	1042.67	119.367	1081	958.471	1094	1010.33	130.047	TAGCATTA	10032	No
TTTGTCAA	1359	1244.79	1382	1315.73	119.293	1320	1198.86	1343	1266.62	127.069	GCACCAAA	28527	No
TCATTTGT	1767	1651.65	1800	1752.53	119.282	1735	1623.76	1767	1722.48	114.968	TGCAATGA	63480	No
TATGTATG	1290	1176.1	1370	1242.3	119.247	1244	1135.8	1313	1199.28	113.194	AGACCATA	18056	No
AAAATTCA	1187	1073.62	1214	1132.95	119.171	1153	1043.72	1178	1101.08	114.815	TGAATTTT	266	No
TATCTTCT	2046	1930.35	2071	2053.66	119.052	2018	1901.37	2042	2022.28	120.139	TTCAGATA	6645	No
CTCTAATC	605	496.972	613	521.554	119	598	486.881	605	510.914	122.932	AAAACGAG	54667	No
CTATATAG	576	468.518	580	491.558	118.963	561	502.314	565	527.186	61.9884	TGCTATAG	8315	No
ATGTCTTA	797	686.652	808	721.925	118.774	783	672.26	793	706.696	119.398	ACAGACAT	60655	No
TGATACTT	1109	996.406	1121	1050.69	118.729	1096	983.356	1108	1036.8	118.862	TCTTATCA	4920	No
TTGAATTG	1767	1652.19	1847	1753.11	118.712	1731	1624.9	1808	1723.7	109.496	AGCTTCAA	3787	No
TGGGTTTG	963	851.337	989	896.48	118.685	939	830.199	963	874.045	115.637	AGCACCCA	50120	No
TTGTAATT	1851	1736.06	1891	1843.57	118.661	1762	1667.17	1797	1769.25	97.4791	TCAACCAA	63405	No
TTAAAATT	2111	1995.62	2241	2124.43	118.648	2002	1861.37	2090	1978.99	145.816	TCAAAACA	65032	No
TATTTTAT	2763	2646.89	3026	2835.11	118.621	2592	2465.12	2785	2635.9	130.087	TAGAAATA	26901	No
TCTTGTTG	1900	1785.03	1948	1896.45	118.596	1885	1769.53	1932	1879.71	119.158	AGCCAAGA	8868	No
AAAGTAAA	940	828.624	962	872.373	118.547	901	807.903	920	850.39	98.2657	TTTACTTT	173	No
TTGTTTTT	8106	7988.4	8845	8993.72	118.462	7884	7752.73	8562	8709.34	132.373	TCCAACAA	57892	No
AATTCTCA	955	843.597	965	888.264	118.455	941	829.445	951	873.245	118.741	TGAGAATT	1360	No
TTATGTTT	4034	3917.29	4181	4246.23	118.432	3917	3802.05	4052	4116.87	116.672	TCCCATAA	63548	No
TTCAAATT	2056	1941.09	2133	2065.3	118.248	2016	1896.91	2086	2017.45	122.752	TCAAATAA	39283	No
ATTTGTAA	1365	1251.79	1390	1323.21	118.184	1321	1209.57	1344	1278.07	116.41	AACCAAAT	61441	No
TTGCTTTC	1605	1491.09	1630	1579.76	118.15	1578	1461.75	1602	1548.24	120.75	CGCAGCAA	52444	No
TTGTTTCA	3155	3039.05	3231	3267.2	118.138	3086	2978.89	3158	3200.72	109.011	GAGAACAA	35240	No
CTTATTTG	1273	1160.19	1283	1225.31	118.127	1225	1140.37	1233	1204.15	87.6979	TTAATAAG	9932	No
TTTTCTAT	2831	2715.4	2894	2910.37	118.029	2762	2639.64	2818	2827.16	125.149	TAGGAAAA	25263	No
TTTCTTGG	1678	1564.04	1705	1658.19	118.013	1657	1541.82	1684	1634.29	119.376	ATCAGAAA	4608	No
ACAATTTA	817	707.158	837	743.63	117.962	779	672.027	797	706.45	115.068	TAAATTGT	222	No
TTTTCCCC	716	607.346	719	638.061	117.84	702	590.472	705	620.233	121.454	CAATAAAA	63900	No
AGTTCAGA	291	194.117	292	203.127	117.816	284	189.729	285	198.528	114.559	AGTGAACT	8907	No
GATTTGAT	2170	2055.33	2284	2189.22	117.813	2130	2016.37	2238	2146.93	116.774	TGGAAATC	20440	No
GATTTAAG	594	487.171	607	511.219	117.769	583	478.387	595	501.959	115.299	ATACAATC	60307	No
TAATATGT	1234	1121.72	1260	1184.25	117.724	1184	1085.84	1199	1145.98	102.468	TGCTATTA	64313	No
TTGAAACT	1637	1523.49	1684	1614.58	117.634	1615	1501.56	1660	1591	117.619	TTAAAGAA	64681	No
TACTGTTT	1562	1448.71	1597	1534.23	117.608	1534	1411.84	1568	1494.66	127.298	TCCCAGTA	60295	No
ATTTGAAG	1087	975.545	1108	1028.49	117.593	1060	951.192	1081	1002.58	114.807	GTTCAAAT	5755	No
AGAAACTA	772	662.936	780	696.833	117.58	759	647.031	766	680.011	121.142	ACGTTTCT	30529	No
TTATATGA	1505	1391.93	1535	1473.3	117.545	1456	1348.61	1481	1426.87	111.553	GTCTATAA	23968	No
ATGAAACA	958	847.399	975	892.299	117.523	943	825.705	957	869.276	125.257	ATTTTCAT	641	No
TTTGAAAT	2715	2600.04	2806	2783.7	117.463	2650	2533.06	2734	2710.28	119.598	TACAGAAA	58256	No
TCACTCTC	676	568.177	686	596.687	117.462	654	547.442	662	574.798	116.314	CGTAGTGA	56768	No
ATTATCAT	1189	1077.23	1214	1136.8	117.374	1144	1038.34	1165	1095.36	110.858	CTGATAAT	11546	No
TCAAAAAT	1063	951.876	1085	1003.31	117.372	1031	907.757	1050	956.407	131.254	TACAAATA	6623	No
GAGTTTCT	1178	1066.33	1198	1125.18	117.321	1166	1054.18	1186	1112.23	117.548	TCCAACTC	16531	No
TTAAGCTG	445	342.077	449	358.464	117.052	435	336.048	439	352.126	112.27	AGTCTTAA	2993	No
TGTTTTCC	1483	1370.49	1508	1450.32	117.008	1459	1334.23	1476	1411.46	130.429	CAGAAACA	13219	No
ACTTATAT	1200	1088.67	1222	1148.99	116.842	1141	1041.19	1161	1098.39	104.451	CTATAAGT	60367	No
GCTTCTTT	1552	1439.45	1564	1524.3	116.837	1536	1439.06	1548	1523.87	100.135	TACGAAGC	32686	No
GTTTAATG	936	826.293	957	869.899	116.688	918	812.839	938	855.626	111.688	AGAACAAC	58890	No
TTGTTCAG	940	830.36	946	874.215	116.58	923	818.131	929	861.24	111.32	ACACACAA	64776	No
TGTGACAG	439	336.746	439	352.86	116.409	438	334.234	438	350.219	118.425	ACAAGACA	16111	No
TATGTTGC	779	670.969	789	705.33	116.296	768	661.569	778	695.387	114.566	CTCACATA	64695	No
TCTGTCTC	870	761.213	885	800.887	116.214	844	743.715	855	782.346	106.761	CGTACAGA	33687	No
TTTTTACT	2554	2440.66	2627	2609.13	115.936	2480	2370.37	2546	2532.31	112.13	TTACAAAA	5496	No
TGTAATTT	1853	1740.65	1899	1848.52	115.904	1787	1682.75	1830	1786.05	107.417	TCCTTACA	39474	No
TTTATTAA	1821	1708.73	1889	1814.08	115.881	1727	1605.71	1774	1703.04	125.76	GCGATAAA	45460	No
TGGTGTTT	1640	1528.23	1675	1619.67	115.76	1594	1493.66	1629	1582.51	103.638	TCCCACCA	61625	No
CTTTTCTT	4117	4002.87	4304	4342.48	115.743	4050	3922.88	4216	4252.52	129.156	GTGAAAAG	7851	No
TGGTTTCA	1482	1370.7	1503	1450.54	115.705	1458	1349.89	1478	1428.24	112.325	GAGAACCA	45558	No
CTTTTAGC	560	455.485	566	477.824	115.682	552	448.58	558	470.55	114.518	ACACAAAG	56536	No
GATTTCTG	969	860.045	990	905.724	115.582	954	849.649	975	894.688	110.511	AATAAATC	33889	No
TTTGGATG	994	884.933	1019	932.156	115.527	976	863.926	993	909.846	119.048	AGAGCAAA	17300	No
TCTTTATT	2611	2498.06	2674	2671.94	115.456	2551	2441.32	2608	2609.85	112.112	TCACAAGA	44720	No
ACACTTTT	1239	1128.8	1260	1191.81	115.407	1223	1104.6	1240	1165.99	124.527	AAAAGTGT	3390	No
TTTCAGTT	1772	1660.32	1816	1761.87	115.355	1738	1631.45	1780	1730.76	109.956	TCGTGAAA	35593	No
CTTATATC	748	641.199	750	673.844	115.24	728	629.744	730	661.733	105.551	AAACTAAG	8908	No
TGTTAATG	1215	1105.22	1239	1166.65	115.061	1195	1085.23	1219	1145.33	115.138	AGAACACA	4986	No
CTTGAAAC	774	667.102	780	701.239	115.039	765	660.18	771	693.917	112.733	ATAAGAAG	12478	No
TTTAATGT	1765	1653.64	1796	1754.67	115.028	1715	1610.77	1741	1708.49	107.535	TGCTTAAA	20421	No
TGTTTAAT	1970	1858.33	2020	1975.7	114.962	1932	1805.34	1974	1918.4	130.999	TACCAACA	21368	No
CTTTTGCT	1789	1677.72	1830	1780.64	114.888	1766	1661.68	1807	1763.33	107.533	GCGAAAAG	34665	No
TTCTTTGT	3670	3557	3797	3842.69	114.78	3609	3488.29	3729	3766.03	122.774	TGCAAGAA	50224	No
ATCCTTTT	1580	1469.32	1603	1556.37	114.744	1540	1436.51	1561	1521.14	107.127	CAAAGGAT	55705	No
TTCAATCT	1392	1281.92	1420	1355.45	114.676	1368	1265.33	1396	1337.69	106.728	TTCTTGAA	5566	No
CTTTTCAT	1743	1632.02	1764	1731.38	114.671	1706	1605.23	1726	1702.53	103.865	GGTAAAAG	7137	No
TCTTTTGG	1798	1686.93	1844	1790.56	114.647	1774	1658.81	1816	1760.24	119.103	ATCAAAGA	2440	No
TCAGTTTC	1172	1062.83	1187	1121.44	114.599	1152	1044.81	1165	1102.25	112.505	CGCACTGA	42708	No
TTTTAAGT	1577	1466.49	1612	1553.33	114.572	1534	1419.98	1561	1503.4	118.48	TGAACAAA	63418	No
TTTATTCA	1761	1650.14	1798	1750.91	114.498	1719	1612.2	1755	1710.03	110.261	GAGATAAA	29869	No
TTTGAAAA	2321	2209.28	2423	2356.63	114.496	2251	2132.83	2337	2273.44	121.384	GCCAGAAA	22598	No
CTTTCTGC	624	519.414	631	545.222	114.473	621	515.419	628	541.009	115.724	ACCGAAAG	39386	No
TCACATTT	1433	1322.98	1456	1399.41	114.473	1411	1304.55	1432	1379.67	110.683	TCCTGTGA	14159	No
GCTTCTTG	707	601.354	718	631.729	114.426	697	608.65	708	639.439	94.4728	ACCGAAGC	29144	No
TGTAAAAT	1119	1010.3	1161	1065.49	114.345	1065	959.526	1096	1011.45	111.069	TACAACCA	11353	No
GTTGTTTG	1612	1501.66	1653	1591.11	114.297	1571	1465.57	1611	1552.34	109.137	AGCACAAC	15198	No
TTACTTTG	1613	1502.69	1639	1592.22	114.265	1587	1479.28	1611	1567.07	111.547	AGCAGTAA	17020	No
ATTGTAGA	583	479.259	593	502.879	114.236	569	475.074	579	498.467	102.654	AGTACAAT	63791	No
TTTTCATT	3861	3748.45	3987	4056.79	114.225	3770	3668.73	3889	3967.55	102.657	TCATAAAA	59244	No
CTCTTGTT	1816	1705.32	1840	1810.39	114.202	1793	1671.95	1816	1774.41	125.327	GTCAAGAG	20011	No
TCTTACTT	1674	1563.61	1695	1657.72	114.202	1648	1542.57	1668	1635.09	108.952	TCTTAAGA	60549	Yes
ACTTGTTA	993	885.16	1011	932.398	114.157	980	856.928	998	902.415	131.515	ACACAAGT	28053	No
ATGAATCA	934	826.62	949	870.246	114.071	908	806.053	921	848.428	108.138	ATATTCAT	1714	No
TCTTTTGC	1762	1651.69	1786	1752.57	113.916	1747	1632.56	1771	1731.96	118.361	CTCAAAGA	56772	No
TTAATTAG	1211	1102.32	1245	1163.56	113.864	1190	1075.89	1222	1135.37	119.954	ACGATTAA	13205	No
ACTATATA	1173	1064.5	1196	1123.23	113.849	1136	1021.17	1156	1077.06	121.06	ACTATAGT	2203	Yes
TATGGTTT	2082	1971.25	2132	2098	113.803	2038	1926.65	2084	2049.66	114.506	TCCCCATA	53393	No
TTCTCAAT	1436	1326.72	1448	1403.42	113.659	1420	1306.42	1431	1381.67	118.383	TACTAGAA	63031	No
TCCTTTTT	2895	2783.59	2987	2985.38	113.605	2836	2730.36	2921	2926.82	107.661	TCCAAGGA	20181	No
TTAACATT	1496	1386.74	1521	1467.74	113.457	1461	1355.36	1485	1434.1	109.652	TCATTTAA	20056	No
CAAATCTT	1284	1175.42	1304	1241.58	113.446	1257	1150.23	1275	1214.67	111.584	CAGATTTG	59844	No
TTGAATTT	3428	3316.49	3591	3574.78	113.361	3361	3254.15	3521	3505.53	108.587	TCCTTCAA	60392	No
TTTTTCCC	1302	1193.45	1319	1260.84	113.341	1269	1155.45	1281	1220.25	118.954	CAACAAAA	64395	No
TGAACTTT	1400	1291.22	1428	1365.4	113.238	1360	1264.93	1388	1337.27	98.5522	TCCGTTCA	48783	No
ATGATATA	1205	1097.05	1236	1157.93	113.094	1173	1059.23	1202	1117.61	119.671	ACTATCAT	4050	No
TTTCGTTT	2360	2249.58	2428	2400.53	113.088	2312	2198.64	2378	2345.04	116.234	TCCCGAAA	51021	No
ACTTAAAA	1038	930.89	1056	980.995	113.049	1000	884.259	1017	931.44	123.006	AAAACAGT	60419	No
TGTTTTGG	2628	2517.57	2709	2693.31	112.819	2527	2428.98	2605	2596.37	99.9691	ATCAAACA	2844	No
ATGTTGAA	1194	1086.54	1224	1146.73	112.602	1171	1067.45	1201	1126.37	108.422	AAGAACAT	18415	No
CTCATTTC	918	812.101	929	854.843	112.522	907	797.49	917	839.345	116.707	AACATGAG	10033	No
AAAGTTCA	718	613.868	736	644.953	112.503	698	598.23	714	628.428	107.663	TGAACTTT	791	No
ATGTATAT	1936	1826.71	2017	1941.5	112.499	1870	1749.25	1926	1857.8	124.83	CTATACAT	8626	No
AAATATCA	979	872.739	999	919.204	112.483	934	835.081	952	879.226	104.559	TGATATTT	462	No
TGATTCTG	1502	1393.64	1547	1475.14	112.467	1480	1371.66	1524	1451.57	112.512	AGTAATCA	9987	No
TCTCTGTA	1071	964.316	1082	1016.55	112.379	1049	945.372	1060	996.395	109.111	GGGAGAGA	26465	No
ATAATCTA	807	702.144	815	738.322	112.322	780	678.446	788	713.242	108.801	ACGATTAT	10009	No
ATGTTGTA	939	833.14	949	877.165	112.318	919	818.788	929	861.936	106.109	ACCAACAT	8792	No
GGAAAAAA	858	752.737	897	791.905	112.302	821	715.413	849	752.371	113.021	GACAAAGC	18780	No
AGGTTTTA	906	800.384	927	842.415	112.297	876	767.253	892	807.288	116.114	ACAAACCT	17021	No
TTCATCTT	2107	1997.91	2154	2126.9	112.019	2064	1957.49	2106	2083.08	109.354	TCTATGAA	3338	No
GATTTTCT	1888	1779.26	1931	1890.21	112.002	1846	1750.43	1886	1859.09	98.1278	TCCAAATC	12000	No
CTTGTGTT	1804	1695.53	1851	1799.84	111.866	1784	1667.69	1831	1769.82	120.275	GTCACAAG	10654	No
ACTCAAAA	817	712.645	835	749.44	111.647	791	683.134	806	718.202	115.966	AAAATAGT	10624	No
TGTTTTCA	2908	2798.47	2972	3001.76	111.643	2825	2734.33	2886	2931.18	92.1615	GAGAAACA	16439	No
TGTTTCCT	1846	1737.69	1884	1845.32	111.623	1783	1685.87	1818	1789.42	99.874	TTTAAACA	1891	No
GAAAAAAC	655	552.391	673	580.021	111.598	628	547.742	641	575.114	85.87	ATAAAAAG	65089	No
TCTTAATC	1039	933.194	1058	983.445	111.589	1031	926.487	1050	976.314	110.198	CGAACAGA	19735	No
GTATATAA	1034	928.223	1048	978.161	111.587	1000	986.738	1011	1040.4	13.3507	GCGTATAC	27219	No
TATTCTTC	1309	1202.07	1331	1270.05	111.556	1283	1176.49	1303	1242.72	111.196	CGCGAATA	40431	No
CAAACTTT	1212	1105.49	1228	1166.94	111.481	1185	1081.65	1201	1141.51	108.139	CAAGTTTG	65010	No
GTTTCTGT	1969	1860.62	2021	1978.18	111.473	1947	1833.74	1999	1949.11	116.683	TGCGAAAC	20771	No
GATTTGCT	890	785.238	902	826.354	111.458	876	776.593	887	817.188	105.514	TCGAAATC	25756	No
GTTTCAAT	1385	1278.12	1418	1351.38	111.225	1358	1258.67	1389	1330.57	103.147	TACTAAAC	44442	No
CTCATCTC	551	450.285	559	472.346	111.221	535	437.783	543	459.176	107.29	AATATGAG	10039	No
GAATTGTG	741	637.865	751	670.319	111.056	730	625.473	739	657.218	112.812	TTCAATTC	56790	No
TGATCTCT	1324	1217.5	1355	1286.54	111.032	1309	1204.7	1340	1272.86	108.695	TTCGATCA	49567	No
TTTGCTCT	1576	1468.82	1613	1555.83	110.995	1542	1443.93	1578	1529.11	101.324	TTCGCAAA	58649	No
TCTTATTT	2732	2623.31	2815	2809.23	110.908	2643	2536.16	2717	2713.67	109.062	TCCTAAGA	40222	No
TATAATCT	1393	1286.39	1415	1360.23	110.906	1337	1236.11	1357	1306.44	104.901	TTCTTATA	2544	No
TATATTGT	1653	1545.76	1683	1638.53	110.872	1571	1473.27	1599	1560.6	100.905	TGCATATA	5778	No
AAGTCTTA	756	652.917	763	686.236	110.823	727	631.215	734	663.288	102.71	TAAGACTT	3425	No
ATGCTTTT	1693	1586.01	1720	1681.84	110.516	1667	1558.92	1692	1652.68	111.739	CAAAGCAT	61090	No
ATGTTTTT	4624	4514.8	4812	4921.35	110.514	4483	4383.95	4659	4772.88	100.163	CAAAACAT	3972	No
GCTTTTAG	610	508.968	612	534.204	110.455	595	498.55	597	523.218	105.23	AAGAAAGC	15905	No
ATGTGTAT	1258	1152.34	1292	1216.93	110.36	1183	1090.43	1213	1150.87	96.3934	CTACACAT	27213	No
CTTCTTTA	1722	1615.12	1748	1713.17	110.346	1679	1577.92	1704	1673.12	104.251	CACAGAAG	26092	No
TTTTCTCC	1389	1282.97	1410	1356.57	110.299	1364	1253.87	1383	1325.43	114.832	CAGGAAAA	32609	No
CTGGATTT	861	757.477	884	796.928	110.295	840	740.813	863	779.272	105.549	GTATCCAG	19474	No
GTTTGTAT	1506	1399.68	1531	1481.62	110.261	1479	1372.64	1502	1452.62	110.377	TAGCAAAC	64048	No
TTTATGAA	1725	1618.28	1759	1716.58	110.161	1673	1575.54	1704	1670.56	100.412	GCTATAAA	16680	No
TTGTTTAG	1885	1778	1928	1888.86	110.155	1855	1744.87	1897	1853.08	113.533	ACGAACAA	16229	No
ATGAATGA	927	823.224	957	866.643	110.059	904	799.685	933	841.674	110.84	AGATTCAT	3742	No
TTATATGG	725	622.922	735	654.522	110.019	696	603.526	706	634.024	99.2227	ATCTATAA	4365	No
TGAAAGAT	811	708.12	818	744.649	110.016	792	692.992	798	728.635	105.766	TATTTTCA	65008	No
AATTGAAA	1506	1399.94	1557	1481.89	109.983	1460	1356.86	1506	1435.71	106.959	TTTCAATT	677	No
GTTTTCCT	1292	1186.58	1301	1253.5	109.966	1268	1161.69	1275	1226.91	111.035	TTTAAAAC	61671	No
AAAAATTC	1029	924.728	1053	974.445	109.941	997	883.567	1016	930.705	120.422	GAATTTTT	606	No
CTTCTCAT	1049	944.679	1057	995.658	109.88	1018	925.774	1026	975.556	96.6747	GGTAGAAG	41692	No
CGATTTCG	288	196.756	290	205.894	109.726	284	193.683	286	202.672	108.701	CTAAATCG	10250	No
TTGGAATT	1521	1415.21	1570	1498.28	109.652	1492	1392	1541	1473.38	103.509	TCAAGCAA	53918	No
TTAGTTTT	3364	3256.17	3516	3507.77	109.599	3296	3176.3	3436	3419.17	121.926	TCCACTAA	33522	No
ATCTTTGT	2185	2078.16	2223	2214.02	109.541	2127	2033.45	2164	2165.47	95.6688	CCAAAGAT	6337	No
ATGTTTCT	2732	2624.77	2798	2810.83	109.396	2692	2582.24	2755	2764.18	112.058	CGAAACAT	31376	No
ATATTTCA	1455	1349.62	1481	1427.95	109.387	1402	1303.53	1426	1378.58	102.101	ATAAATAT	24462	No
GATTTGTG	1219	1114.44	1261	1176.49	109.313	1191	1094.24	1232	1154.94	100.916	AAGAAATC	6049	No
TACTTATT	1339	1234.14	1353	1304.33	109.198	1297	1196.4	1311	1263.99	104.719	TCACAGTA	62968	No
CTCTTTCT	2482	2375.23	2562	2537.62	109.138	2387	2282.77	2448	2436.71	106.576	GCCAAGAG	32574	No
AAATCATT	1468	1362.94	1511	1442.22	109.011	1406	1306.13	1439	1381.36	103.598	AATGATTT	581	No
CTATCTTT	1265	1160.64	1288	1225.79	108.922	1244	1134.12	1264	1197.48	115.042	GTAGATAG	4911	No
ATTATATA	2066	1959.93	2157	2085.72	108.893	1950	1841.7	2021	1957.71	111.421	ACTATAAT	17139	No
TGTTTCTC	2338	2231.74	2398	2381.09	108.753	2293	2193.88	2353	2339.86	101.33	CGTAAACA	47628	No
TTCAAAAA	1355	1250.52	1395	1321.85	108.723	1299	1185.51	1328	1252.36	118.756	GCCAATAA	18865	No
CTTATTCT	1220	1116.05	1234	1178.2	108.648	1201	1094.62	1212	1155.34	111.387	GCCATAAG	24016	No
TATTACAG	630	530.254	631	556.659	108.59	619	517.179	619	542.865	111.244	ACAACATA	5510	No
GACTTTAG	391	296.205	395	310.258	108.563	388	294.53	392	308.498	106.943	TGCAAGTC	63235	No
TTCTTAAA	2049	1943.26	2093	2067.66	108.561	1991	1878.91	2032	1997.97	115.372	GCCCAGAA	30984	No
CTTTTGGC	610	510.562	618	535.886	108.547	604	501.503	610	526.331	112.323	ACGAAAAG	22392	No
CTGATATT	965	862.401	969	908.226	108.474	956	849.023	960	894.023	113.45	GTTATCAG	40078	No
CTAGCTAG	379	284.681	410	298.154	108.457	364	271.065	383	283.857	107.305	TGCGCTAG	41127	No
TTTTGGGG	850	748.236	860	787.136	108.39	835	735.848	845	774.012	105.551	ATGCAAAA	49508	No
TGGTTTCT	2243	2137.27	2300	2278.26	108.307	2221	2116.09	2276	2255.23	107.473	TTCAACCA	40525	No
CTTTCTAT	1309	1205.08	1329	1273.26	108.281	1268	1177.54	1287	1243.84	93.8469	GGCGAAAG	28039	No
ATTCATTA	1140	1036.7	1154	1093.61	108.28	1104	1004.62	1118	1059.44	104.138	ACATGAAT	49435	No
TTTGGTTG	2265	2159.37	2339	2302.3	108.176	2225	2114.81	2298	2253.85	113.009	AGCCCAAA	21755	No
ACATTTTG	1724	1619.16	1761	1717.52	108.167	1701	1584.89	1735	1680.62	120.266	CAAAATGT	1804	No
GTGTTTTT	2931	2824.81	3016	3030.76	108.16	2835	2725.82	2913	2921.83	111.34	TCCAACAC	48917	No
TTGTTCTG	1880	1774.92	1924	1885.53	108.129	1847	1734.59	1887	1841.99	115.974	AGTAACAA	3127	No
TGCTTTGT	1651	1546.35	1683	1639.15	108.117	1628	1521.81	1658	1612.77	109.815	TGCAAGCA	25126	No
AATCTTTA	1620	1515.49	1663	1605.98	108.029	1562	1468.76	1603	1555.76	96.1403	TAAAGATT	2594	No
TTAGTGTT	1579	1474.59	1615	1562.02	108.024	1498	1396.35	1530	1478.05	105.261	TCGACTAA	43970	No
CTGATTCT	1258	1154.51	1272	1219.25	107.994	1234	1136.87	1248	1200.42	101.162	GCCATCAG	28849	No
TGTGAAAT	1370	1266.16	1400	1338.58	107.991	1335	1242.92	1363	1313.72	95.4141	TACAGACA	35170	No
AGTTTGCT	791	690.077	801	725.55	107.967	783	678.418	792	713.212	112.258	CGCAAACT	34076	No
TTGTCTTT	2867	2761.07	2966	2960.6	107.935	2802	2705.38	2899	2899.36	98.3257	TCCGACAA	38322	No
TTTAGTTT	3399	3292.78	3610	3548.44	107.913	3333	3221.86	3529	3469.69	113.038	TCCCTAAA	41835	No
TTTGCTTA	2119	2013.9	2173	2144.25	107.796	2085	1982.51	2138	2110.21	105.092	GGCGCAAA	34393	No
TGTATGAT	1139	1036.19	1164	1093.06	107.753	1062	980.395	1086	1033.65	84.9106	TATATACA	2204	No
AAATCTTG	1332	1228.51	1352	1298.31	107.734	1311	1202.7	1329	1270.72	113.041	CAAGATTT	973	No
ATTGGTTT	2492	2386.6	2575	2550.04	107.695	2436	2329.16	2517	2487.33	109.249	CAACCAAT	15498	No
ATTTGTCA	904	802.5	927	844.659	107.665	877	774.835	898	815.325	108.622	ATACAAAT	15201	No
ATTCTTGT	1904	1799.37	1941	1911.95	107.61	1885	1779.65	1921	1890.64	108.406	CCAAGAAT	63196	No
GTAATATA	951	849.281	973	894.297	107.58	920	816.524	939	859.535	109.772	GGACTTAC	50842	No
CATCTCTT	1135	1032.41	1148	1089.04	107.521	1113	1013.31	1122	1068.69	104.442	CAGAGATG	59839	No
TCATTTCT	2065	1960.27	2101	2086.1	107.475	2032	1928.8	2066	2051.99	105.916	TTCAATGA	57564	No
TTGAGAAT	1141	1038.51	1165	1095.53	107.39	1120	1016.83	1143	1072.44	108.235	TACGTCAA	23496	No
ATGTTGTG	1089	986.778	1106	1040.45	107.342	1059	971.255	1076	1023.93	91.5945	GACAACAT	26088	No
ATATCATA	938	836.629	961	880.868	107.279	901	797.761	923	839.633	109.648	ACTGATAT	7298	No
TCAACTTT	1387	1283.79	1415	1357.44	107.256	1353	1260.32	1379	1332.34	96.0035	TCCGTTGA	10669	No
TCTAATAT	1092	989.893	1105	1043.76	107.201	1047	949.161	1059	1000.42	102.716	TAGTTAGA	62229	No
TTTGGTAT	1804	1700.12	1846	1804.79	106.994	1756	1657.6	1796	1758.95	101.26	TAGCCAAA	49757	No
TCTCTTAT	1843	1739.13	1863	1846.88	106.911	1809	1710.07	1828	1815.53	101.734	TAGAGAGA	64982	No
ATTAACAA	870	769.399	893	809.563	106.909	817	732.854	836	770.84	88.8023	AATTTAAT	64661	No
AGATGCAT	425	330.495	431	346.289	106.887	416	320.934	422	336.24	107.932	CTGCATCT	21235	No
CATATCTT	1125	1023.16	1134	1079.18	106.747	1089	993.02	1098	1047.09	100.476	CAGATATG	64113	No
GTGATTTA	892	791.495	904	832.988	106.632	850	755.342	860	794.665	100.356	GGCATCAC	48143	No
TCATATTC	959	858.223	979	903.791	106.475	944	839.635	964	884.059	110.597	CGCTATGA	58261	No
ATGATCTT	1450	1347.4	1471	1425.57	106.411	1435	1332.61	1455	1409.72	106.226	CAGATCAT	56979	No
TGATTAAT	1474	1371.39	1506	1451.28	106.358	1447	1341.74	1478	1419.51	109.282	TACCATCA	45671	No
AAAATTGA	1539	1436.24	1596	1520.85	106.35	1494	1383.21	1545	1463.95	115.115	TCAATTTT	604	No
GATTGAAT	1049	947.938	1073	999.123	106.268	1026	927.062	1048	976.926	104.039	TGAGAATC	20086	No
GAAATGTG	705	606.429	711	637.092	106.18	693	602.737	699	633.191	96.7074	TTCATTTC	267	No
TTTTCAAT	2473	2369.09	2528	2530.91	106.157	2410	2308.45	2464	2464.72	103.749	TACTAAAA	3503	No
AGTTCAGT	346	254.616	350	266.59	106.112	341	249.855	345	261.592	106.052	CCTGAACT	8697	No
TTGTATTT	2565	2461.05	2649	2631.44	106.112	2470	2368.29	2542	2530.05	103.86	TCCTACAA	36294	No
CATTGTTC	811	711.602	823	748.335	106.037	801	705.955	813	742.356	101.174	TAACAATG	16419	No
AAATGATT	1687	1584.26	1724	1679.95	106.003	1638	1527.56	1673	1618.96	114.335	AATCATTT	962	No
TGAAGTTT	1600	1497.49	1648	1586.63	105.942	1557	1467.04	1604	1553.92	92.6595	TCCCTTCA	27750	No
AGTCTTTA	794	694.933	811	730.689	105.815	772	676.02	787	710.675	102.492	ACAAGACT	60241	No
AGTCTTGA	586	489.225	589	513.385	105.772	581	484.142	583	508.026	105.959	AGAAGACT	25468	No
TTGAAGAT	994	893.741	1014	941.513	105.683	970	873.481	989	919.992	101.666	TATTTCAA	61452	No
TTCCTTCT	1529	1426.89	1543	1510.81	105.681	1501	1395.93	1514	1477.59	108.932	TTCAGGAA	27244	No
CTTTACTC	668	570.285	675	598.913	105.645	656	562.861	663	591.075	100.452	AATTAAAG	64041	No
CTAGTTTC	812	712.945	823	749.757	105.639	804	706.381	815	742.808	104.073	AACACTAG	17276	No
TCTCATAT	1203	1101.92	1221	1163.13	105.582	1165	1067.75	1179	1126.7	101.546	TAGTGAGA	62202	No
ATTTTGGA	1459	1357.16	1492	1436.03	105.568	1409	1304.05	1440	1379.14	109.062	AGCAAAAT	64725	No
TTAGTATT	1333	1231.52	1362	1301.53	105.549	1271	1173.55	1298	1239.58	101.393	TCACCTAA	16715	No
TTTTGTAT	3458	3354.06	3565	3616.55	105.536	3368	3267.38	3469	3520.22	102.154	TAGCAAAA	5238	No
TAAGCTTC	705	607.016	715	637.712	105.498	695	605.63	704	636.248	95.6613	CGCGCTTA	57167	No
TAACATAT	1168	1067.21	1190	1126.12	105.404	1134	1032.59	1155	1089.22	106.236	TAGTGTTA	33467	No
TGCTGCAG	464	369.771	468	387.588	105.328	456	361.794	460	379.197	105.526	ACAGAGCA	9829	No
GAACTTTG	705	607.186	718	637.892	105.301	696	594.551	709	624.542	109.65	TTAAGTTC	65319	No
GTTTTTTG	2418	2314.98	2479	2471.84	105.283	2370	2309.35	2426	2465.71	61.4345	AGCAAAAC	6116	No
ATTGTAGT	676	578.521	681	607.61	105.265	670	568.32	675	596.838	110.278	CCTACAAT	23674	No
TCCAATTT	1116	1015.56	1148	1071.09	105.246	1097	1002.79	1128	1057.49	98.5055	TCCTTGGA	56356	No
GCTTTCTA	566	469.982	570	493.101	105.219	556	461.862	560	484.543	103.14	GCTAAAGC	60102	No
CTTAAACC	517	421.799	522	442.343	105.217	472	399.779	476	419.162	78.3841	AGAAACAG	65395	No
CTTGTCTT	1364	1262.75	1398	1334.94	105.201	1341	1238.78	1375	1309.3	106.322	GTGACAAG	55274	No
ATTAAATA	968	868.354	1019	914.547	105.157	908	797.25	937	839.091	118.109	ACTTTAAT	22152	No
AAGATTCA	836	737.259	847	775.507	105.076	822	723.444	833	760.875	104.983	TGAATCTT	301	No
TGAATTGT	1475	1373.6	1517	1453.65	105.056	1444	1343.57	1483	1421.46	104.097	TGCATTCA	52244	No
GATTTCAA	992	892.358	1015	940.044	105.009	962	867.662	985	913.813	99.29	GTTAAATC	39403	No
TCTTTATC	1402	1300.96	1426	1375.83	104.865	1370	1271.29	1394	1344.07	102.442	CGACAAGA	23425	No
TAAGTTTC	1552	1450.77	1569	1536.45	104.678	1530	1426.24	1545	1510.11	107.449	CGCACTTA	31123	No
AAATTGTA	1106	1006.14	1130	1061.06	104.661	1063	953.781	1082	1005.34	115.246	TACAATTT	3666	No
TTCTGAAA	1560	1458.97	1585	1545.25	104.451	1539	1437.3	1564	1521.98	105.22	GCCGAGAA	56254	No
AATGTTGA	1213	1112.96	1244	1174.9	104.413	1192	1089.7	1223	1150.09	106.96	TCAACATT	4126	No
TCAAAACT	1093	993.437	1112	1047.53	104.394	1057	964.806	1076	1017.07	96.4648	TTAAAATA	65400	No
GTTAATTG	772	674.358	781	708.916	104.393	754	658.566	763	692.21	102.037	AGCTTAAC	26366	No
TCTTCATC	1027	927.785	1042	977.694	104.341	993	899.454	1004	947.583	98.2504	CGATAAGA	22748	No
CTCATATT	900	801.525	909	843.625	104.29	869	779.082	875	819.827	94.9178	GTTATGAG	34012	No
ATTTCAGA	697	600.156	709	630.464	104.268	670	583.253	680	612.608	92.9001	AGTGAAAT	64684	No
TAGTTTCT	2094	1992.41	2142	2120.94	104.14	2075	1971.5	2123	2098.27	106.166	TTCAACTA	64415	No
CTTCTCTC	1355	1254.8	1393	1326.43	104.096	1307	1202.33	1325	1270.33	109.098	AATAGAAG	8894	No
TTATTCTG	1070	970.847	1078	1023.49	104.052	1049	951.452	1057	1002.86	102.386	AGTAATAA	64859	No
TTAAGTTT	2046	1944.63	2093	2069.14	103.967	1992	1893.68	2033	2013.96	100.826	TCCCTTAA	63368	No
ACTCTGTT	1431	1330.84	1511	1407.83	103.838	1409	1307.2	1483	1382.51	105.668	CACAGAGT	59627	No
TACTTTAT	1328	1228.15	1365	1297.92	103.806	1294	1194.81	1328	1262.29	103.196	TAGAAGTA	27782	No
ATTTAGTA	926	827.832	942	871.533	103.771	903	806.153	917	848.534	102.444	ACCTAAAT	42355	No
ACTCTAAA	557	462.332	562	485.039	103.759	531	439.636	536	461.127	100.261	AAACGAGT	21118	No
TATTTGTT	3293	3190.88	3407	3435.33	103.735	3180	3088.31	3283	3321.7	93.0372	TCGAAATA	62070	No
GTTTATCT	1435	1334.94	1454	1412.21	103.724	1411	1319.21	1429	1395.37	94.9098	TTCTAAAC	53444	No
GTCTGTTG	430	337.846	432	354.016	103.714	411	329.479	413	345.221	90.8643	AGCCAGAC	33783	No
TGATTATT	2005	1903.98	2042	2025.11	103.651	1951	1857.11	1986	1974.38	96.2212	TCACATCA	34466	No
GTTTTTCG	592	496.942	598	521.522	103.619	587	483.832	593	507.7	113.459	AAGAAAAC	17137	No
AATCATTT	1982	1881.11	2039	2000.35	103.546	1926	1824.77	1980	1939.4	103.991	AAATGATT	913	No
CTTTTGAT	2453	2351.69	2514	2511.92	103.456	2428	2331.56	2488	2489.94	98.4037	GGGAAAAG	17952	No
TACTTTTC	1376	1276.41	1394	1349.55	103.38	1356	1249.95	1374	1321.24	110.43	CGCAAGTA	50260	No
TTTCTTGT	4145	4042.9	4276	4387.55	103.376	4088	3991.51	4216	4329.7	97.6466	TGCAGAAA	35319	No
CTAAAAAC	560	465.61	571	488.494	103.369	548	455.209	557	477.533	101.664	ATAAAACG	61698	No
AAAACAAA	2199	2098.03	2461	2235.6	103.365	2122	1993.9	2326	2122.55	132.132	TTTGTTTT	16	No
ACCAATTA	459	366.462	464	384.107	103.347	424	342.774	429	359.197	90.1689	TAATTGGT	1102	No
ATGTGATA	826	728.873	836	766.625	103.328	811	713.833	821	750.697	103.499	ACTCACAT	42911	No
GTAAGTCC	437	345.032	438	361.571	103.261	429	338.276	430	354.468	101.928	CAGCTTAC	44757	No
TATTTGGC	520	426.412	524	447.201	103.18	508	409.469	512	429.362	109.535	CTGAAATA	4897	No
TAAGGTTT	951	853.225	970	898.484	103.175	935	832.613	954	876.606	108.439	TCCCCTTA	13135	No
CAAGATTT	950	852.436	962	897.646	102.946	925	824.384	936	867.874	106.52	CAATCTTG	53937	No
TGTATAAT	1119	1020.66	1152	1076.52	102.934	1091	994.964	1118	1049.16	100.528	TACCTACA	33092	No
GTGTATAT	1111	1012.71	1132	1068.06	102.908	1075	974.802	1092	1027.7	105.18	TAGTACAC	38312	No
TACTTACT	868	770.998	891	811.257	102.864	856	760.998	879	800.659	100.7	TTACAGTA	64919	No
AAGTTTCA	1376	1276.91	1406	1350.08	102.84	1350	1247.27	1377	1318.37	106.851	TGAAACTT	355	No
GTTATTGT	1368	1269.09	1401	1341.72	102.665	1318	1233.61	1350	1303.77	87.2121	TGCATAAC	33093	No
AGGTTTGA	525	431.903	532	452.984	102.478	516	422.891	523	443.493	102.68	AGAAACCT	8763	No
TCAAGATT	961	863.842	979	909.756	102.428	929	843.567	946	888.231	89.6206	TCAGTTGA	11769	No
ATTACAAA	928	831.341	952	875.256	102.073	897	819.728	916	862.934	80.8046	AAATTAAT	65196	No
ATTTAATA	1140	1042.39	1184	1099.66	102.047	1064	966.373	1093	1018.73	102.4	ACTTAAAT	8667	No
GATTATGA	851	754.964	867	794.264	101.901	825	737.48	841	775.74	92.5196	GCCTAATC	25052	No
GAGTTTTT	1879	1779.84	1930	1890.84	101.873	1818	1721.45	1864	1827.8	99.2056	TTAAACTC	28839	No
CTTTTACT	1502	1403.57	1521	1485.79	101.808	1490	1400.19	1509	1482.16	92.6332	GCACAAAG	21545	No
TTTCTGCA	1389	1290.84	1398	1364.99	101.803	1370	1275.98	1379	1349.09	97.403	GATAGAAA	21241	No
TTGCTTCT	2069	1969.69	2100	2096.31	101.77	2046	1954.86	2075	2080.22	93.2363	TTCAGCAA	59385	No
TTTTCTCG	846	750.183	857	789.199	101.691	824	733.399	834	771.418	95.9804	AAGGAAAA	2916	No
TTATGTTG	1616	1517.46	1645	1608.1	101.668	1578	1483.96	1605	1572.09	96.9566	AGCCATAA	33952	No
TTTGTCTC	1627	1528.48	1659	1619.94	101.629	1601	1507.28	1633	1597.15	96.5765	CGTACAAA	29903	No
TTCTCTAA	1453	1354.99	1481	1433.71	101.468	1435	1338.96	1460	1416.53	99.4006	GCGGAGAA	43843	No
CCTTGTTA	572	479.036	576	502.644	101.452	502	452.826	505	475.023	51.7525	GCACAAGG	38582	No
GATATTGA	845	749.492	858	788.467	101.35	832	739.511	845	777.892	98.0458	GCCATATC	28015	No
CCCTAATT	506	414.155	528	434.296	101.349	486	397.15	506	416.395	98.1208	GATTAGGG	35751	No
TGTCTTTT	2544	2444.67	2611	2613.52	101.321	2491	2401.02	2558	2565.8	91.6425	TCCAGACA	30964	No
TCTTATGT	1716	1617.64	1753	1715.89	101.289	1683	1590.74	1719	1686.92	94.8878	TGCTAAGA	41424	No
CATTTATC	754	659.226	760	692.908	101.282	741	648.117	743	681.159	99.2419	TATAAATG	3408	No
TATCCTTT	1184	1086.99	1193	1147.2	101.218	1154	1063.63	1162	1122.3	94.1063	TCCGGATA	36974	No
TTCTTCCT	1677	1578.78	1703	1674.05	101.216	1633	1539.93	1656	1632.25	95.8304	TTTAAGAA	7634	No
CATATATC	740	645.403	747	678.289	101.214	725	687.258	731	722.566	38.7601	TATATATG	65434	No
TGAATGAT	1306	1208.67	1334	1277.11	101.145	1281	1174.82	1306	1240.93	110.845	TATATTCA	2840	No
TGTTGTGT	2043	1944.39	2128	2068.88	101.069	2005	1904.18	2085	2025.32	103.446	TGCCAACA	13245	No
CTTTTAAG	857	761.727	863	801.432	100.997	846	752.678	852	791.843	98.8816	TGACAAAG	63549	No
TATTTCCT	1132	1035.47	1151	1092.3	100.893	1106	1012.47	1124	1067.8	97.7208	TTTAAATA	61792	No
TTTAGCTG	741	646.681	751	679.641	100.885	734	637.79	744	670.24	103.127	AGTCTAAA	9347	No
AAATTTGG	1376	1278.74	1409	1352.04	100.874	1341	1249.42	1373	1320.68	94.8532	CCAAATTT	4956	No
GCATTTTG	817	722.14	830	759.493	100.834	811	717.129	823	754.187	99.7634	AACAATGC	54120	No
TAAAAATC	1121	1024.57	1149	1080.68	100.83	1092	980.923	1106	1034.22	117.141	CGAAAAAC	5397	No
TTACTTTT	3068	2968.86	3175	3189.64	100.775	2989	2894.54	3089	3107.62	95.982	TCCAGTAA	52677	No
TTAACTCT	1069	972.857	1078	1025.63	100.745	1036	939.499	1043	990.15	101.295	TTCGTTAA	18768	No
TGTTTATG	2160	2061.58	2228	2196.01	100.729	2126	2021.26	2188	2152.24	107.403	AGACAACA	33277	No
TTTCAACT	1211	1114.36	1229	1176.39	100.718	1170	1081.61	1187	1141.47	91.9054	TTAATAAA	5692	No
TCATTTTG	2109	2010.7	2143	2140.78	100.66	2064	1974.62	2094	2101.65	91.3706	AGCAATGA	6780	No
ATTCTTGA	1371	1273.95	1406	1346.92	100.654	1358	1259.74	1392	1331.71	101.995	AGAAGAAT	64789	No
TTGACTTT	1774	1676.25	1829	1779.04	100.551	1760	1666.57	1813	1768.61	95.9996	TCCGTCAA	48761	No
TATTTGTC	953	857.591	963	903.119	100.53	924	828.311	933	872.041	101.015	CGGAAATA	55129	No
GTTTTTTT	7753	7653.17	8391	8589.56	100.475	7438	7206.93	8021	8055.29	234.737	TCCAAAAC	11744	No
TTCTGGGT	664	570.833	697	599.492	100.387	647	554.165	678	581.894	100.21	TGGCAGAA	14174	No
GTGTTGAT	1064	968.24	1076	1020.72	100.346	1036	947.007	1048	998.134	93.0491	TATAACAC	5667	No
AATATCAA	926	830.901	945	874.789	100.345	895	801.035	913	843.106	99.2721	TTGATATT	1056	No
ACTGATTA	656	562.979	665	591.199	100.315	652	555.75	661	583.567	104.142	ACATCAGT	21015	No
TTTGATCT	2479	2380.81	2566	2543.71	100.192	2450	2355.38	2536	2515.95	96.491	TTCTCAAA	60488	No
TGAATTCT	1311	1214.63	1328	1283.47	100.099	1295	1199.86	1309	1267.69	98.8158	TTCATTCA	13032	No
GACTTTTG	822	727.763	834	765.449	100.091	813	720.753	825	758.025	97.9134	TTAAAGTC	11935	No
GATTATAG	561	469.41	572	492.498	99.9946	554	462.123	565	484.819	100.459	ATCTAATC	5352	No
CACTTTTT	1594	1497.17	1616	1586.28	99.8976	1558	1464.66	1577	1551.37	96.2482	CAAAAGTG	17487	No
TGATATCT	1161	1065.32	1171	1124.1	99.8589	1147	1055.49	1156	1113.63	95.3657	TTCTATCA	1338	No
GTTGAATT	1361	1264.72	1388	1337.04	99.8537	1338	1242.49	1365	1313.27	99.0858	TCAAGAAC	5391	No
TATTGTTG	1658	1561.1	1693	1655.03	99.8464	1625	1522.13	1657	1613.12	106.267	AGCCAATA	30434	No
TCTCATTC	901	806.546	913	848.95	99.781	883	791.41	894	832.898	96.6968	CGCTGAGA	44568	No
TAATTCAT	1160	1064.41	1188	1123.13	99.7595	1110	1025.38	1134	1081.54	88.0219	TAACATTA	62911	No
GTAATTTC	1013	918.049	1023	967.345	99.6999	975	903.804	984	952.205	73.9297	CGCATTAC	39347	No
AGTTATTA	863	768.944	882	809.08	99.5873	834	738.441	851	776.759	101.491	ACATAACT	15799	No
GATGTTTG	986	891.285	1007	938.904	99.5786	965	878.715	986	925.551	90.3895	AACACATC	7463	No
TCTGAAAT	1342	1246.04	1374	1317.06	99.5643	1316	1224.55	1347	1294.08	94.7854	TACAGAGA	6885	No
TTTAACAG	761	667.704	765	701.877	99.5298	734	645.772	737	678.68	93.9979	ACAAACAA	5125	No
GTAACTAA	785	691.522	792	727.079	99.5295	777	680.189	784	715.086	103.395	GCGGTTAC	21829	No
AATTTGTT	3199	3101.02	3307	3335.77	99.5141	3125	3014.45	3222	3240.01	112.548	AACAAATT	62106	No
TTGTGTTA	1803	1706.2	1869	1811.35	99.4973	1768	1664.76	1831	1766.66	106.38	GGCCACAA	45661	No
TTTCTTCC	1534	1437.69	1558	1522.41	99.4612	1500	1428.48	1521	1512.52	73.2824	CAGAGAAA	58949	No
TGAGAGAT	527	436.38	537	457.699	99.4376	518	449.023	528	471.016	74.023	TATTCTCA	13393	No
TCTAAATT	1433	1337.07	1463	1414.5	99.293	1378	1290.73	1408	1364.87	90.1613	TCAAACGA	19756	No
TCTTGAAT	1627	1530.71	1653	1622.34	99.26	1616	1516.24	1642	1606.78	102.97	TACGAAGA	61442	No
AGTGCAGA	95	33.4259	96	34.9235	99.2317	93	32.2924	94	33.7388	98.3723	AGTGCACT	29633	Yes
CATTTAAA	882	788.187	901	829.48	99.187	834	744.004	849	782.652	95.2319	AAACAATG	19618	No
AAATGATA	1032	937.437	1055	987.957	99.1798	1000	910.95	1020	959.8	93.267	TATCATTT	285	No
TCTCTAAT	1401	1305.26	1429	1380.43	99.1689	1370	1281.89	1397	1355.41	91.0723	TACCGAGA	30105	No
TGTTTAAA	1665	1568.73	1708	1663.24	99.1623	1602	1511.29	1638	1601.46	93.3821	GCCCAACA	29661	No
CTTAAAAG	706	613.583	713	644.652	99.0514	666	570.464	671	599.102	103.124	TGAAACAG	100	No
AGGGTTTA	773	680.119	823	715.012	98.9526	745	652.403	784	685.692	98.8775	ACAACCCT	47699	No
GTGGTTTT	1329	1233.65	1347	1303.81	98.9402	1314	1216.22	1332	1285.17	101.614	TCCACCAC	60480	No
ATATTGTT	2150	2053.34	2210	2187.06	98.8962	2058	1969.68	2112	2096.29	90.2734	CACAATAT	49889	No
TTCATTCT	1674	1577.98	1694	1673.19	98.8872	1643	1552.81	1662	1646.11	92.7578	TTCATGAA	11455	Yes
TACCATTT	1000	905.861	1019	954.392	98.8689	985	889.344	1002	936.842	100.625	TCCTGGTA	12255	No
ATCATATA	1275	1179.87	1315	1246.33	98.8635	1220	1126.69	1252	1189.55	97.0725	ACTATGAT	17911	No
TTGATATT	2271	2174.27	2321	2318.51	98.8517	2228	2132.93	2274	2273.55	97.1576	TCACTCAA	53609	No
CTTTTGTA	1613	1517.23	1635	1607.85	98.7293	1586	1488.87	1607	1577.37	100.229	CAGAAAAG	47081	No
TATCTTTT	2912	2814.93	2991	3019.88	98.7275	2838	2746.86	2914	2944.96	92.6369	TCCAGATA	57001	No
TATGTGTG	1170	1075.39	1191	1134.84	98.6497	1144	1047.43	1163	1105.04	100.885	AGGACATA	22569	No
TCAAAATT	1698	1602.2	1762	1699.26	98.6072	1658	1560.14	1718	1653.99	100.868	TCAAAATA	65071	No
ATTTATGT	1989	1892.85	2029	2013.05	98.5565	1936	1830.86	1971	1945.99	108.1	CCATAAAT	33496	No
AATTTTAT	2493	2396.39	2587	2560.75	98.5269	2367	2276.34	2443	2429.71	92.4375	ATAAAATT	54420	No
GTAAACAA	789	696.405	796	732.247	98.4951	759	673.268	764	707.763	90.9728	GCAAAACC	41801	No
TTTTCTAA	2256	2159.68	2319	2302.64	98.4397	2164	2075.19	2219	2210.79	90.6825	GCGGAAAA	54783	No
GTTTTCAG	1471	1375.87	1487	1456.08	98.3484	1445	1351.25	1460	1429.69	96.9311	ACACAAAC	5761	No
CTTTCATT	1686	1590.47	1707	1686.64	98.3398	1648	1556.79	1667	1650.39	93.8328	GTTGAAAG	7814	No
TGTGTGAT	1206	1111.59	1230	1173.44	98.312	1198	1099.04	1222	1160.06	103.283	TATACACA	18740	No
CTTGAATC	848	755.178	860	794.491	98.3064	838	751.712	850	790.819	91.0607	AAAAGAAG	7808	No
GGTTTGGT	1116	1021.92	1213	1077.86	98.2802	1076	975.614	1154	1028.57	105.383	TGGAAACC	61872	No
ATCATCTA	722	630.212	728	662.228	98.17	694	605.423	700	636.029	94.7622	ACGATGAT	19878	No
AACTTGAA	979	885.616	998	932.882	98.1427	953	868.584	970	914.792	88.3909	TTCAAGTT	1796	No
TAAGAGAT	581	490.728	587	514.969	98.1084	571	480.09	577	503.755	99.0204	TATTCTTA	10850	No
CTATATTC	609	518.419	611	544.173	98.0702	597	506.019	599	531.094	98.7101	AACTATAG	5793	No
TTTGCTAT	1377	1282.43	1413	1355.99	97.9772	1351	1257.81	1382	1329.65	96.5573	TAGGCAAA	61230	No
AGTGTAGA	297	213.573	312	223.528	97.9365	284	206.817	299	216.443	90.0681	AGTACACT	35597	No
TTTGATTT	6318	6220.84	6979	6889.72	97.9165	6217	6102.51	6848	6751.23	115.561	TCCTCAAA	64118	No
TGTGATGT	1056	962.51	1082	1014.62	97.8901	1037	952.252	1060	1003.71	88.412	TGCTCACA	14316	No
TTCCTTGT	1460	1365.37	1482	1444.82	97.8402	1386	1302.75	1404	1377.74	85.8543	TGCAGGAA	24664	No
TTATTGAT	2102	2006.4	2166	2136.12	97.8395	2060	1964.29	2119	2090.45	98.0025	TATAATAA	65296	No
AGTTTAGT	895	802.336	923	844.485	97.8202	875	782.232	900	823.167	98.0633	CCTAAACT	61913	No
ACTTTCTT	2058	1962.47	2087	2088.48	97.8155	2027	1928.96	2050	2052.16	100.489	CAGAAAGT	9425	No
CTGATTAT	947	854.08	959	899.392	97.8008	930	842.052	942	886.624	92.3883	GGCATCAG	37278	No
CATGTCTT	839	746.724	849	785.533	97.7567	817	733.057	826	771.056	88.5756	CAGACATG	50959	No
ACTTGTTT	2226	2130.38	2278	2270.77	97.7344	2193	2100.01	2241	2237.75	95.0224	CAACAAGT	27792	No
ATGTTTGG	1051	957.675	1075	1009.48	97.7318	1023	939.149	1045	989.777	87.4881	GCAAACAT	45286	No
GAGTCTTT	792	700.062	815	736.118	97.7267	773	684.279	795	719.414	94.2385	TTAGACTC	40975	No
CATAAAAC	511	422.098	513	442.659	97.6679	487	406.735	489	426.484	87.7095	TTTTTATG	64973	No
TAATGATG	881	788.552	900	829.867	97.6676	856	770.491	873	810.72	90.0873	AGAGATTA	7671	No
AATTTGGG	708	616.861	730	648.116	97.5631	703	607.502	725	638.225	102.639	CCCAAATT	5973	No
ATGTTATA	1259	1165.15	1281	1230.61	97.528	1222	1135.1	1243	1198.53	90.1417	ACTAACAT	52072	No
GGTTTCAG	757	665.503	763	699.548	97.5166	743	650.655	747	683.843	98.6083	ACACAACC	36365	No
ACATCTTT	1171	1077.45	1196	1137.03	97.502	1150	1061.6	1174	1120.14	91.9791	AAAGATGT	4765	No
CTTTGTTA	1603	1508.43	1630	1598.39	97.4743	1575	1482.76	1601	1570.8	95.0547	CACCAAAG	16122	No
ATTCTCTG	1124	1030.63	1143	1087.14	97.4736	1109	1023.05	1127	1079.06	89.4641	GAGAGAAT	12361	No
AAATAATT	1580	1485.52	1682	1573.77	97.4236	1485	1383.28	1555	1464.04	105.367	AATTATTT	515	No
ATTACTTA	978	885.296	990	932.541	97.3971	947	860.389	958	906.09	90.8312	ACAGTAAT	58750	No
TCTCTTGC	857	764.986	866	804.885	97.3387	850	754.518	859	793.792	101.283	CTCAGAGA	11392	No
TTCCCTTT	1293	1199.42	1321	1267.22	97.1368	1269	1183.92	1296	1250.65	88.0698	TCCGGGAA	53198	No
ACTTTCTG	742	650.955	747	684.16	97.1345	732	647.899	737	680.929	89.3378	GAGAAAGT	56666	No
TTCTATGT	1445	1351.07	1471	1429.5	97.1246	1429	1334.09	1455	1411.31	98.2115	TGCTAGAA	35670	No
AATTTGTG	1574	1479.82	1608	1567.64	97.1155	1534	1440.58	1567	1525.51	96.3807	CACAAATT	62929	No
TAATTGGT	893	800.98	903	843.046	97.1148	861	771.929	870	812.245	94.0227	TGGAATTA	63732	No
AGTTTGGA	656	565.744	674	594.119	97.1002	634	547.621	651	574.986	92.8595	AGCAAACT	15311	No
AGAAAAAA	1776	1681.55	1897	1784.76	97.0564	1713	1602.84	1809	1699.95	113.86	AAAAAAGT	22181	No
ATGCTTTA	895	803.078	901	845.272	96.9926	881	791.6	886	833.099	94.2683	ACAAGCAT	63907	No
AATATGTT	1647	1552.85	1674	1646.15	96.9481	1598	1511.53	1622	1601.71	88.9016	AACATATT	4188	No
TTTTGAAT	3350	3254.45	3479	3505.87	96.9395	3264	3167.66	3386	3409.59	97.788	TACGAAAA	41515	No
GTTTTCTA	1572	1478.07	1596	1565.76	96.8541	1526	1441.86	1548	1526.88	86.553	GGTAAAAC	39087	No
TGTACATG	479	391.35	486	410.291	96.8054	465	380.473	472	398.846	93.2895	AGATTACA	11157	No
TCCTTTGT	1190	1097.06	1203	1157.95	96.768	1176	1084.22	1189	1144.25	95.5591	TGCAAGGA	35107	No
TAAAAAAG	815	723.765	830	761.215	96.7574	775	701.944	789	738.111	76.732	ACCAAAAC	12832	No
TCTATATC	808	716.844	811	753.886	96.7202	792	695.378	795	731.16	103.044	CGACTAGA	54806	No
ATATTTCT	2053	1958.53	2085	2084.21	96.7098	2011	1909.51	2042	2031.1	104.136	CGAAATAT	32299	No
GTTACTTA	854	762.629	862	802.388	96.6381	840	751.316	847	790.399	93.7233	GGCGTAAC	51329	No
GATGTTTA	953	861.104	967	906.849	96.6341	942	836.91	953	881.166	111.428	GACACATC	28808	No
CATAAATC	522	433.86	528	455.045	96.5413	517	427.823	522	448.687	97.8855	TATTTATG	65357	No
TATCTTAT	1554	1460.43	1589	1546.82	96.5038	1515	1425.29	1547	1509.09	92.4787	TAGAGATA	6734	No
CATGTTTC	1133	1040.53	1152	1097.68	96.4656	1113	1020.69	1129	1076.55	96.364	TAAACATG	2602	No
GCTCTGTT	1094	1001.67	1163	1056.3	96.4606	1072	980.476	1133	1033.74	95.6684	TAGAGAGC	24240	No
ATAAAATA	1316	1223.03	1467	1292.46	96.4141	1232	1130.98	1346	1194.13	105.401	ACTTTTAT	618	No
ATTTGTTT	5217	5121.51	5461	5614.41	96.3791	5072	4977.94	5298	5449.72	94.948	CAACAAAT	11560	No
TAATTTGC	898	806.642	917	849.052	96.3471	865	781.958	881	822.876	87.3033	CTCAATTA	63723	No
TTGTTTGG	1999	1905.04	2042	2026.26	96.236	1968	1861.73	2010	1979.38	109.242	ATCAACAA	2185	No
TGTATCTT	1435	1341.96	1464	1419.74	96.1964	1412	1326.21	1441	1402.87	88.506	TCTATACA	15343	No
ATGTGAAA	1143	1050.77	1167	1108.59	96.1651	1120	1031.8	1143	1088.38	91.8662	AAAGACAT	11120	No
TTAAATCT	1413	1320.04	1431	1396.26	96.16	1380	1285.33	1395	1359.1	98.0685	TTCTTTAA	6621	No
AGTTTATA	1210	1117.59	1242	1179.85	96.125	1159	1072.57	1186	1131.83	89.8274	ACTAAACT	9851	No
TGTAATAT	1009	917.378	1025	966.632	96.0522	973	885.78	985	933.056	91.3798	TAGTTACA	28542	No
TGTTACTG	893	801.945	905	844.07	96.0396	879	791.073	890	832.54	92.6423	AGTTAACA	3612	No
TCTCTTGT	1932	1838.34	1973	1954.07	96.009	1902	1803.41	1937	1916.31	101.239	TGCAGAGA	62085	No
AATTTTGT	3327	3232.38	3472	3481.37	95.9928	3247	3147.12	3381	3386.83	101.444	ACAAAATT	2953	No
TTGGCTTT	1383	1290.27	1410	1364.38	95.9884	1371	1278.4	1398	1351.67	95.8802	TCCGCCAA	53847	No
TGCTCTGT	1039	947.32	1094	998.467	95.9795	1023	928.354	1072	978.299	99.315	TGCGAGCA	43006	No
TTAACTAT	944	852.801	954	898.033	95.9107	921	829.728	929	873.544	96.118	TAGGTTAA	11583	No
TTAAATTT	2692	2597.8	2822	2781.24	95.8884	2582	2479.7	2684	2651.85	104.38	TCCTTTAA	26842	No
ACTTTTAA	1221	1128.86	1258	1191.87	95.801	1169	1068.7	1197	1127.71	104.865	AACAAAGT	30260	No
TTTTATCC	920	829.027	929	872.8	95.7917	894	806.663	902	849.074	91.903	CAGTAAAA	33621	No
ATAAATCA	827	736.566	837	774.773	95.7712	796	707.032	804	743.497	94.3446	ATATTTAT	64162	No
CTTACTTT	1403	1310.43	1418	1385.96	95.7698	1382	1289.57	1396	1363.63	95.6666	GTAGTAAG	12026	No
TATGATTT	2638	2543.98	2725	2722.24	95.7345	2552	2434.7	2632	2602.62	120.078	TCCTCATA	14115	No
TTTTGAGG	734	644.352	745	677.178	95.6138	724	631.419	735	663.505	99.0584	ATAGAAAA	1840	No
AGAAATTA	877	786.415	898	827.602	95.6124	854	764.004	872	803.845	95.1	ACATTTCT	3884	No
AAATCTCA	985	893.907	1005	941.689	95.5847	971	870.657	988	916.994	105.915	TGAGATTT	397	No
TGTGGAAT	740	650.414	753	683.589	95.4903	725	639.851	738	672.419	90.5783	TACGCACA	28575	No
TTTTCATA	2200	2106.68	2248	2245.01	95.3582	2123	2031.42	2168	2163.26	93.6142	GGATAAAA	17216	No
ATCTTCCA	584	496.042	595	520.572	95.3329	563	484.999	574	508.93	83.9619	ATGAAGAT	61682	No
TTACTTAC	867	776.776	883	817.382	95.2722	862	769.626	878	809.804	97.7079	CCGAGTAA	19332	No
TGTCTTTG	1630	1537.48	1674	1629.61	95.2537	1604	1516.09	1648	1606.62	90.4155	AGCAGACA	32132	No
ATTGATTA	1537	1444.77	1566	1530	95.1138	1499	1404.85	1527	1487.16	97.2415	ACATCAAT	10554	No
TTTAGAGT	788	698.444	812	734.405	95.0669	756	668.952	780	703.197	92.4806	TGAGTAAA	19902	No
TGTCTCTG	977	886.471	1000	933.79	95.0013	968	876.632	991	923.339	95.9725	AGTAGACA	9901	No
AAGTATTT	1177	1085.74	1196	1145.87	94.9966	1108	1024.49	1124	1080.6	86.8204	AAATACTT	13005	No
CACTTGTT	913	822.822	928	866.217	94.9481	884	801.595	896	843.699	86.5029	CACAAGTG	42041	No
TTATTTTC	3091	2997.51	3197	3221.28	94.9372	3011	2894.6	3111	3107.68	118.706	CGCAATAA	28347	No
GGTTGTTT	999	908.502	1011	957.198	94.8625	972	891.424	984	939.052	84.1122	TCCCAACC	60042	No
GATTTTTT	3550	3456.41	3701	3730.5	94.8466	3453	3355.02	3588	3617.62	99.3958	TTAAAATC	15172	No
TCTTATTC	1273	1181.61	1286	1248.19	94.8389	1248	1157.16	1261	1222.08	94.3163	CGCTAAGA	37643	No
TCAAACTT	1120	1029.07	1139	1085.48	94.8314	1098	1013.78	1117	1069.19	87.626	TCTTTTGA	64035	No
CATTTACT	914	823.931	927	867.394	94.8216	885	823.492	898	866.927	63.75	CGTAAATG	7266	No
ATTAAGTA	604	516.275	612	541.911	94.789	591	495.165	599	519.648	104.562	ACCTTAAT	62506	No
ACAAAAAA	1697	1604.92	1839	1702.19	94.6731	1604	1498.19	1731	1587.38	109.463	TTTTTTGT	6	No
TTTTGGAT	2493	2400.12	2579	2564.81	94.6586	2433	2325.39	2509	2483.2	110.067	TATCAAAA	5012	No
AGAATTTA	854	764.431	870	804.298	94.6224	829	735.408	842	773.546	99.3101	ACAATTCT	10993	No
CTTCTCTT	2341	2248.31	2438	2399.15	94.5715	2298	2195.72	2380	2341.86	104.63	GTGAGAAG	27569	No
CACTTCTC	466	380.408	469	398.778	94.5709	457	375.931	460	394.068	89.2422	TAGAAGTG	11683	No
TGTTTGTG	2328	2235.33	2382	2385.01	94.562	2291	2193.12	2345	2339.03	100.032	AGGAAACA	25583	No
TTTTGTCA	1860	1767.8	1906	1877.84	94.5596	1798	1715.29	1843	1821.16	84.67	GAGCAAAA	62672	No
TATCTTGT	1379	1287.68	1409	1361.61	94.4861	1362	1268.26	1388	1340.83	97.1204	TGCAGATA	16711	No
TTTTTGCA	2467	2374.38	2503	2536.69	94.4052	2418	2324.7	2453	2482.46	95.1429	GATAAAAA	18659	No
AGTTTAAG	654	566.129	665	594.525	94.3622	636	551.252	647	578.819	90.9519	GTTAAACT	12373	No
TGAGTGTT	903	813.421	915	856.243	94.3395	896	810.573	907	853.222	89.7786	TCGACTCA	52182	No
AACAAAAA	2041	1948.82	2203	2073.69	94.3229	1957	1845.15	2087	1961.44	115.172	TTTTTGTT	1	No
CTGTTTAT	1334	1243	1349	1313.81	94.2505	1300	1218.08	1315	1287.16	84.6157	GGCAACAG	55971	No
TTCAGTTT	1985	1892.98	2048	2013.2	94.2162	1942	1849.8	2002	1966.48	94.4567	TCCCTGAA	62931	No
ATAATTCA	810	721.141	831	758.436	94.1218	777	693.94	797	729.638	87.8437	ATAATTAT	2531	Yes
GTATGTTC	813	724.129	820	761.6	94.1143	800	711.142	806	747.848	94.1918	CGCCATAC	41996	No
GTAATTAA	1050	960.019	1070	1011.97	94.0721	1026	927.699	1040	977.603	103.334	GCGATTAC	17855	No
GTTTAAAG	703	615.143	715	646.3	93.852	694	598.263	705	628.464	103.018	ACCACAAC	15103	No
AATGAATG	815	726.357	842	763.959	93.8447	791	707.2	817	743.675	88.5797	CATTCATT	3364	No
TTTTAATC	1801	1709.59	1846	1815.01	93.8088	1765	1659.62	1806	1761.12	108.657	CGAACAAA	8921	No
TTATTGTG	1256	1165.61	1275	1231.1	93.8076	1233	1144.3	1251	1208.35	92.0515	AGGAATAA	12549	No
ATATCTCA	807	718.49	812	755.629	93.7504	788	699.169	792	735.173	94.2497	ATAGATAT	62482	No
GAGTTTTG	1401	1310.35	1427	1385.88	93.7129	1367	1283.45	1393	1357.09	86.2096	AACAACTC	6892	No
TTAAGAGT	704	616.406	717	647.635	93.5428	689	602.183	702	632.606	92.7939	TGAGTTAA	60696	No
GTATGCAT	695	607.492	701	638.215	93.5287	670	594.209	676	624.18	80.4318	TAAGATAC	9441	No
TGGTTGAT	1239	1148.93	1259	1213.3	93.5073	1229	1146.1	1249	1210.27	85.8303	TATAACCA	15734	No
GTTTTTAT	2805	2713.05	2871	2907.79	93.4922	2704	2587.78	2765	2770.26	118.791	TAGAAAAC	6589	No
ATGATTCA	1082	992.477	1110	1046.51	93.4448	1062	972.303	1090	1025.04	93.713	ATAATCAT	4469	No
TATTGATG	1187	1097.21	1211	1158.1	93.3727	1159	1077.56	1182	1137.15	84.4418	AGAGAATA	3694	No
AGTTGAAA	824	735.739	833	773.897	93.3548	800	716.057	808	753.053	88.6811	AAAGAACT	61310	No
AATATTTG	1704	1613.18	1748	1711.09	93.3286	1644	1529.85	1684	1621.41	118.311	CAAATATT	2027	No
TAAAATCT	1422	1331.7	1462	1408.75	93.2949	1369	1272.09	1394	1344.93	100.51	TTCTTTTA	63268	No
TTCCTTTG	1449	1358.71	1465	1437.69	93.2241	1427	1342.39	1442	1420.2	87.2231	AGCAGGAA	21106	No
ATCTTCTA	908	819.426	916	862.614	93.1973	891	821.793	898	865.125	72.0424	ACGAAGAT	62179	No
TCTGGTTT	1725	1634.28	1757	1733.81	93.1972	1708	1612.46	1739	1710.31	98.3129	TCCCCAGA	42120	No
ATTTCAAA	1534	1443.58	1580	1528.73	93.1952	1480	1392.38	1521	1473.79	90.3211	AAATAAAT	65406	No
TCAAGAAT	694	606.808	706	637.492	93.176	681	595.537	692	625.584	91.3211	TACGTTGA	46075	No
GAATTCTG	575	488.992	578	513.14	93.1632	564	479.49	567	503.122	91.5548	TTGAATTC	2592	No
CATATGTT	1207	1117.35	1228	1179.59	93.1519	1182	1088.62	1201	1148.94	97.2791	CACATATG	47930	No
CTTTATCT	1452	1361.79	1483	1440.99	93.1383	1424	1336.89	1454	1414.31	89.8853	GCCTAAAG	7714	No
TCACTTGT	920	831.528	937	875.455	93.02	890	808.962	905	851.513	84.9676	TGCAGTGA	34022	No
TTTTGTCT	3152	3060.34	3270	3290.75	93.0157	3103	3011.71	3213	3236.97	92.662	TTCCAAAA	36396	No
TCAAACAT	767	679.454	777	714.309	92.9578	751	661.535	760	695.351	95.2588	TAAAAATA	65258	No
AAATTAGG	643	556.462	669	584.319	92.9428	626	539.655	651	566.579	92.9113	CCTAATTT	2832	No
ATGAAATG	1035	946.147	1056	997.219	92.9007	1010	929.048	1031	979.037	84.3812	GATTTCAT	12196	No
TTTGTACT	1072	983.017	1087	1036.44	92.8944	1060	971.142	1075	1023.81	92.8047	TTACCAAA	22476	No
AGTGTGTA	368	286.019	372	299.56	92.7449	358	286.681	362	300.255	79.534	ACCACACT	44586	No
ATGTATTA	900	811.93	914	854.661	92.683	871	784.488	881	825.559	91.1159	ACATACAT	7043	No
TTATTAAT	1752	1661.77	1828	1763.43	92.6384	1660	1548.99	1706	1642	114.891	TACCATAA	38146	No
ATATTTGA	1630	1539.95	1668	1632.27	92.6377	1553	1479.9	1586	1567.73	74.8745	AGAAATAT	12495	No
CAAAATAT	1203	1113.85	1247	1175.85	92.6251	1143	1052.69	1174	1110.64	94.0782	CTATTTTG	30653	No
ATTTTCAG	1814	1723.74	1841	1830.27	92.5842	1773	1686.32	1794	1789.91	88.869	GTGAAAAT	63088	No
TTTTTCGT	1356	1266.55	1372	1339	92.5404	1313	1229.96	1329	1299.86	85.7845	TGTAAAAA	65227	No
GTAAAAAC	737	650.049	744	683.203	92.5227	722	645.909	729	678.825	80.4062	CCCAAACC	49962	No
TCTTATAA	1407	1317.51	1428	1393.55	92.4582	1368	1281.96	1385	1355.49	88.8623	GCGTAAGA	26894	No
CTTTCTTC	2018	1927.64	2068	2050.73	92.4451	1972	1885.08	2017	2004.64	88.8989	AACGAAAG	36544	No
ATTTTCCA	1161	1072.18	1179	1131.41	92.4037	1134	1045.86	1151	1103.36	91.7558	ATGAAAAT	4095	No
ATTTGACT	1094	1005.41	1114	1060.28	92.3822	1065	981.611	1083	1034.95	86.8345	CGTCAAAT	42842	No
GAATTGAG	527	442.267	534	463.9	92.3757	518	434.645	525	455.871	90.8812	TGGAATTC	19856	No
GTTTTACT	1550	1460.33	1571	1546.71	92.3666	1521	1427.84	1541	1511.83	96.1336	TTACAAAC	64809	No
TGAAATAT	1412	1322.6	1440	1399.01	92.3503	1373	1281.49	1401	1354.99	94.703	TAGTTTCA	28995	No
ATTCAAGA	606	520.366	619	546.227	92.3222	584	502.891	597	527.795	87.3245	AGTTGAAT	64271	No
TGTGATAT	1193	1104.17	1216	1165.53	92.3076	1169	1084.47	1192	1144.52	87.7435	TAGTCACA	35946	No
TTTTATCA	1844	1753.97	1870	1862.9	92.3071	1792	1709.88	1817	1815.32	84.0629	GAGTAAAA	8684	No
TCTTCTGC	811	723.769	818	761.219	92.2884	798	712.707	804	749.505	90.2043	CTCGAAGA	32350	No
TATGAATT	1671	1581.22	1705	1676.68	92.2787	1623	1535.11	1654	1627.07	90.3565	TCAAGATA	64981	No
TGTAACTG	479	395.088	486	414.225	92.2515	475	389.247	482	408.079	94.5724	AGTTTACA	14421	No
TGTAAACT	682	595.73	690	625.788	92.2353	668	586.178	676	615.697	87.2841	TTAAACCA	36701	No
ATAAAACA	959	871.096	986	917.459	92.1973	898	818.492	919	861.622	83.2508	ATTTTTAT	409	No
TTTAAATT	2438	2347.54	2550	2507.38	92.18	2332	2209.95	2413	2357.36	125.361	TCAAACAA	61680	No
CTTGAGAG	337	256.37	343	268.43	92.1565	324	248.234	330	259.891	86.3047	TGGTCAAG	30326	No
GCTTTGTT	1599	1509.48	1629	1599.51	92.1282	1560	1482.52	1588	1570.55	79.4684	TAGAAAGC	58055	No
CCGGTTTA	303	223.561	328	234.004	92.1266	298	219.063	323	229.286	91.7054	GCAACCGG	29643	No
TTTCTTCT	5708	5616.63	5985	6185.66	92.1099	5610	5439.45	5870	5980.65	173.199	TTCAGAAA	5009	No
ACATATTT	1553	1463.58	1587	1550.2	92.096	1499	1412.3	1528	1495.15	89.3134	AAATATGT	3830	No
ATATGTAT	1781	1691.25	1851	1795.23	92.0861	1695	1610.8	1749	1708.52	86.3607	CTACATAT	8722	No
ATTTGCTT	2097	2006.94	2140	2136.7	92.0469	2074	1983.46	2117	2111.23	92.5791	CAGCAAAT	42320	No
TTATTCAG	811	724.001	816	761.464	92.0288	792	708.639	797	745.198	88.0826	ACACATAA	29608	No
ATGTAATA	732	645.537	743	678.431	92.011	703	621.868	712	653.408	86.2081	ACTTACAT	3487	No
ATTTTGAA	2584	2493.64	2680	2667.11	91.976	2510	2419.59	2597	2586.09	92.0831	AAGAAAAT	65363	No
ATAACTTA	785	698.226	796	734.174	91.9562	751	675.796	759	710.438	79.2414	ACAGTTAT	11495	No
GTTTAGCT	799	712.169	819	748.936	91.9212	779	697.045	799	732.925	86.594	TTGTAAAC	3672	No
GTTTCGTT	1023	935.11	1038	985.482	91.8968	1002	916.505	1016	965.703	89.3645	TCGGAAAC	19810	No
ATATATTT	3636	3545.26	3951	3829.58	91.8938	3435	3323.08	3680	3582.11	113.784	CAATATAT	64671	No
TAGAAAAT	1110	1021.84	1142	1077.77	91.8594	1076	990.86	1099	1044.79	88.6978	TACAAGTA	14596	No
AAACTGAA	1046	958.13	1058	1009.96	91.7814	1020	933.824	1029	984.115	90.0352	TTCAGTTT	1174	No
TTGATAAA	1485	1396.1	1524	1477.78	91.6715	1442	1354.22	1475	1432.88	90.5678	GCCCTCAA	42447	No
AAAGTTTC	1610	1520.91	1665	1611.8	91.6467	1580	1491.76	1630	1580.47	90.8038	GAAACTTT	1315	No
TGTTGAAT	1685	1595.81	1730	1692.38	91.6339	1665	1574.78	1709	1669.75	92.7527	TACGAACA	46477	No
CATGTTTT	2388	2298.16	2438	2453.5	91.5736	2329	2236.91	2374	2386.72	93.9601	CAAACATG	61986	No
TTGATTGG	1112	1024.1	1135	1080.18	91.5681	1099	1007.46	1122	1062.46	95.5812	ATCATCAA	62641	No
ACTTTTCT	1963	1873.56	1995	1992.18	91.5374	1932	1838.87	1963	1954.65	95.4458	CGAAAAGT	59928	No
TGCTTCAG	558	473.593	563	496.907	91.5179	541	461.194	546	483.839	86.3444	ACACAGCA	44489	No
TATGCTTC	802	715.514	809	752.477	91.514	790	700.873	797	736.976	94.5684	CGCGCATA	47517	No
TATGTAAC	755	668.881	763	703.122	91.4389	736	653.313	743	686.654	87.7122	CCCCCATA	20945	No
ATCTTGTA	917	829.976	933	873.808	91.4342	899	812.667	914	855.443	90.7641	ACCAAGAT	21981	No
AATCTAAA	1047	959.466	1074	1011.39	91.4112	1013	930.204	1034	980.266	86.3763	TTTAGATT	2243	No
CTTTTTGT	3352	3261.87	3439	3514.11	91.3613	3301	3210.37	3386	3456.95	91.8938	GACAAAAG	10540	No
TAATTTCC	798	711.705	806	748.444	91.3272	765	688.528	773	723.91	80.5695	CAGAATTA	27522	No
ATACATTT	1577	1488.29	1617	1576.74	91.3014	1500	1421.84	1533	1505.39	80.2717	CAATGTAT	62754	No
TCAAATCT	1296	1207.87	1318	1276.25	91.2737	1273	1192.13	1294	1259.42	83.5579	TTCTTTGA	63936	No
TCTGATTC	1354	1265.74	1378	1338.13	91.2689	1333	1248.48	1356	1319.67	87.3175	CGCTCAGA	28720	No
CTCTTTGC	736	650.181	742	683.343	91.2482	728	641.392	734	674.049	92.2081	ACCAAGAG	36543	No
TATCATAT	1278	1189.95	1306	1257.1	91.2256	1232	1140.71	1257	1204.51	94.8544	TAGTGATA	10642	No
TATTGTTT	3354	3264.02	3451	3516.49	91.2089	3246	3159.15	3335	3400.15	88.0353	TCCCAATA	60049	No
TCAAATGT	992	904.869	1009	953.337	91.1977	965	881.494	982	928.503	87.3424	TGCTTTGA	64687	No
TATTTTAC	1355	1266.84	1383	1339.31	91.1592	1300	1204.8	1325	1272.97	98.8629	CCGAAATA	12164	No
TTGTGTGG	716	630.407	728	662.434	91.1571	705	636.135	717	668.49	72.4645	ATCCACAA	55834	No
TCCTTTTC	1403	1314.78	1427	1390.63	91.1111	1382	1298.01	1405	1372.67	86.654	CGCAAGGA	36024	No
TTTAAACT	1387	1298.89	1412	1373.61	91.031	1337	1247.94	1358	1319.09	92.1655	TTAAACAA	64715	No
GTATCCTT	565	480.953	569	504.664	90.9973	549	469.417	553	492.505	85.9775	TCTGATAC	33558	No
TACTTAAT	938	851.346	957	896.489	90.922	903	829.452	921	873.252	76.7164	TACCAGTA	28914	No
AATTGTTA	1265	1177.34	1283	1243.63	90.847	1229	1132.85	1243	1196.13	100.118	TAACAATT	9598	No
ATTTGTAT	1853	1764.36	1899	1874.13	90.8259	1802	1717.58	1840	1823.63	86.461	CTACAAAT	32500	No
TTAACTTG	1126	1038.76	1142	1095.79	90.81	1094	1009.29	1108	1064.41	88.1661	AGCGTTAA	24548	No
TAAAGAAT	801	715.153	814	752.095	90.8048	772	690.441	782	725.935	86.1966	TACGTTTA	14158	No
ATACTTAT	986	899.259	999	947.376	90.7958	946	855.362	956	900.752	95.2793	CTAAGTAT	13781	No
AACTCTTA	825	739.04	834	777.393	90.7759	813	721.772	821	759.104	96.765	TAAGAGTT	3190	No
TTTATTAG	1341	1253.24	1366	1324.76	90.7585	1299	1202.47	1320	1270.48	100.303	ACGATAAA	47386	No
ATGTTTAA	1414	1326.12	1444	1402.77	90.7289	1365	1275.6	1386	1348.68	92.4598	AACAACAT	62496	No
TTATCTTC	1633	1544.75	1651	1637.44	90.7223	1599	1513.18	1615	1603.49	88.2082	CGCGATAA	50159	No
TAATCTAT	980	893.357	993	941.105	90.7149	949	867.797	962	913.956	84.8895	TAGGATTA	14621	No
AAAGAAAA	1949	1860.38	2147	1977.92	90.696	1881	1787.84	2061	1899.49	95.5419	TTTTCTTT	8	No
AGTTATGA	684	599.061	702	629.307	90.6945	672	585.213	690	614.678	92.9256	AGATAACT	17650	No
GAAATTTG	1434	1346.17	1466	1424.25	90.6362	1413	1326.72	1443	1403.41	89.0259	TTAATTTC	5284	No
TTCTCATA	1254	1166.57	1269	1232.13	90.6277	1216	1134.69	1231	1198.09	84.158	GGATAGAA	24923	No
TAAAGTCT	776	690.52	789	726.019	90.5648	758	672.519	769	706.971	90.6964	TTCCTTTA	55242	No
TTTGTCTG	1264	1176.61	1292	1242.85	90.5576	1250	1161.8	1277	1227.03	91.4657	AGTACAAA	10883	No
ACTTTGAA	1043	956.306	1059	1008.02	90.5096	1022	939.238	1038	989.872	86.3058	AAGAAAGT	65049	No
TCATGTGT	1042	955.328	1063	1006.98	90.4896	975	903.224	994	951.59	74.5548	TGCCATGA	50097	No
GTTGATGA	1003	916.485	1016	965.682	90.4758	975	896.287	983	944.218	82.0725	GTCTCAAC	28732	No
CTCTTCAC	438	356.368	440	373.491	90.3391	431	348.025	432	364.718	92.1618	ATTAAGAG	49827	No
GTTCTCTT	1489	1401.37	1513	1483.43	90.3173	1459	1376.63	1483	1456.9	84.7859	TCTAGAAC	61257	No
TATATTTC	1709	1621.1	1740	1719.62	90.2397	1652	1561.2	1682	1655.14	93.3856	CGCATATA	14622	No
CTAACTTT	1054	967.516	1068	1019.95	90.2395	1035	951.776	1048	1003.21	86.7614	GTAGTTAG	23898	No
ACTTAATA	604	520.204	613	546.056	90.2096	579	502.184	586	527.049	82.4128	ACTTAAGT	21481	Yes
ATTCTCTT	2083	1994.72	2119	2123.44	90.2092	2047	1963.96	2081	2090.09	84.7682	CAGAGAAT	8309	No
CTTGCTTT	1456	1368.55	1487	1448.23	90.1902	1432	1347.11	1462	1425.26	87.5127	GTAGCAAG	44671	No
TTTTCACT	1699	1611.2	1718	1708.96	90.1467	1666	1585.33	1684	1681.09	82.6935	TTATAAAA	7339	No
AAATGTTA	1320	1232.93	1353	1303.04	90.0751	1290	1199.7	1318	1267.52	93.6185	TAACATTT	506	No
ACCCTTTT	904	818.268	929	861.385	90.0741	891	797.251	903	839.092	99.0564	AAAAGGGT	14433	No
GATTGATT	1958	1869.98	2128	1988.3	90.065	1905	1821.77	2058	1936.15	85.1076	TTTCAATC	2019	No
CTCAAATC	589	505.491	594	530.537	90.0553	574	496.418	579	520.969	83.3515	AAAAATAG	64932	No
TTCTAATG	1039	952.768	1051	1004.26	90.0216	1023	936.248	1035	986.692	90.653	AGAACGAA	23068	No
GGTTTGTG	784	698.985	795	734.978	89.9878	768	685.956	779	721.189	86.7653	AGGAAACC	12522	No
TATCTAAT	1078	991.668	1092	1045.65	89.9852	1041	960.441	1053	1012.42	83.8463	TACCGATA	29676	No
CTTTGAAC	604	520.422	611	546.286	89.9563	597	513.016	603	538.474	90.511	ATAGAAAG	52670	No
TGTCTGAA	776	691.115	794	726.648	89.8969	763	679.801	779	714.675	88.0942	GCTAGACA	48919	No
CTGTAATT	766	681.216	779	716.173	89.8535	750	662.145	763	695.996	93.441	GTTTACAG	20988	No
CTTTGTGC	541	458.29	549	480.78	89.7614	539	454.843	547	477.148	91.5024	ACCCAAAG	63552	No
GTTATAAT	1018	932.13	1032	982.314	89.709	961	886.754	973	934.09	77.2712	TACCTAAC	7146	No
TCTCCTTC	769	684.37	787	719.51	89.66	730	649.202	739	682.307	85.629	CGCGGAGA	34199	No
TACTGAAT	711	626.797	715	658.619	89.6208	706	621.817	708	653.354	89.64	TACGAGTA	38748	No
GCTTAAAG	359	279.727	368	292.952	89.5733	350	278.202	359	291.35	80.3552	AACACAGC	35120	No
GAAACTTT	1530	1443.07	1574	1528.18	89.4945	1504	1416.6	1547	1499.77	90.0452	GTAGTTTC	64463	No
CTGTCTCT	829	744.175	846	782.833	89.4858	807	724.775	820	762.285	86.7217	GCCGACAG	40753	No
TAGTTTTT	2792	2703.94	2889	2897.78	89.4778	2711	2618.93	2795	2804.42	93.6709	TCCAACTA	52644	No
TCACTTTC	920	834.767	933	878.892	89.4435	902	822.619	914	866.001	83.0933	CGCAGTGA	52394	No
TTTGTTAC	1797	1709.79	1825	1815.22	89.4004	1768	1684.34	1796	1787.76	85.7093	CCGACAAA	21872	No
ATCAACTA	490	408.326	506	428.158	89.3469	476	397.051	492	416.291	86.3244	ACGTTGAT	57617	No
GATTCATG	748	663.819	762	697.766	89.3065	735	655.73	749	689.211	83.8793	AAATAATC	26817	No
ACATTTCA	957	871.743	970	918.146	89.2969	925	843.392	938	888.046	85.4342	TGAAATGT	1401	No
TCAAAAGT	777	692.648	801	728.271	89.2918	762	678.956	785	713.781	87.9272	TGAAAATA	65318	No
TGTACTTG	634	550.765	645	578.305	89.2301	626	542.382	637	569.457	89.7559	AGCGTACA	20516	No
TATTGGTT	1625	1538.3	1650	1630.5	89.0986	1573	1500.28	1597	1589.63	74.4516	TCGCAATA	30322	No
TGGTTTGT	1731	1644.16	1775	1744.46	89.0927	1698	1612.47	1739	1710.32	87.7594	TGCAACCA	18834	No
TTCAATTG	1134	1048.38	1153	1106.05	89.0252	1104	1023.03	1121	1079.05	84.0895	AGCTTGAA	5572	No
AAACTAAA	1338	1251.9	1392	1323.32	88.9992	1292	1208.66	1330	1277.09	86.1502	TTTAGTTT	882	No
TATTTGCA	1393	1306.81	1422	1382.09	88.9753	1365	1278.31	1394	1351.58	89.5647	GATAAATA	65242	No
GTAAGTAA	1296	1210.01	1308	1278.54	88.9737	1267	1159.17	1279	1224.23	112.693	GCGCTTAC	50955	No
TTCTGTCA	689	605.546	695	636.159	88.9568	680	600.412	686	630.734	84.6439	GAGCAGAA	31190	No
TTTTGGAA	1869	1782.13	1914	1893.32	88.9552	1826	1728.84	1866	1835.78	99.8419	GCTCAAAA	63754	No
AATATAAT	1343	1256.94	1405	1328.72	88.9385	1294	1194.46	1346	1261.91	103.581	ATTATATT	4714	No
TGTATCAG	522	440.228	531	461.751	88.936	497	420.592	506	441.073	82.9621	ACACTACA	15072	No
AAATGGTA	583	500.533	593	525.309	88.9152	568	485.766	577	509.739	88.8319	TACCATTT	1054	No
TGAGTTCT	1063	977.72	1082	1030.81	88.8953	1047	965.828	1065	1018.15	84.491	TTCACTCA	49213	No
AACTTTTG	1759	1672.41	1793	1774.9	88.7982	1731	1643.17	1762	1743.39	90.1412	CAAAAGTT	60096	No
TTCTATCA	786	702.069	793	738.243	88.759	758	682.447	764	717.475	79.589	GAGTAGAA	57006	No
TCTGCTTT	1543	1456.76	1579	1542.88	88.7404	1516	1430.26	1552	1514.43	88.2612	TCCGCAGA	58531	No
TCTTGTCT	1473	1386.89	1511	1467.91	88.7252	1441	1364.3	1479	1443.68	78.815	TTCCAAGA	64516	No
ATTGTTTC	2180	2093.11	2231	2230.26	88.6688	2125	2049.99	2175	2183.42	76.3685	TAAACAAT	338	No
TTTTTGGC	1247	1161.52	1274	1226.73	88.552	1214	1127.94	1233	1190.89	89.2641	CTGAAAAA	36152	No
GTACTTAA	555	473.182	558	496.473	88.5162	545	464.99	548	487.84	86.5298	GCGAGTAC	36425	No
TTTCTGTG	1544	1458.01	1568	1544.22	88.4771	1530	1442.43	1554	1527.49	90.1812	AGGAGAAA	55904	No
GATTCTCT	1259	1173.58	1282	1239.62	88.4507	1242	1150.94	1262	1215.44	94.5725	TCCGAATC	19424	No
TACATATA	1493	1407.13	1554	1489.61	88.4428	1392	1311.8	1438	1387.44	82.598	GGACTGTA	41827	No
TGATATGT	1400	1314.36	1421	1390.18	88.3666	1372	1288.61	1393	1362.6	86.0346	TGCTATCA	62689	No
ATTAAGAA	844	760.139	856	799.749	88.3252	810	730.25	821	768.083	83.954	AAGTTAAT	6156	No
ATTGAAGA	688	605.17	699	635.761	88.2567	677	591.865	687	621.704	90.9843	AGTTCAAT	63225	No
AATTGTCA	597	514.981	603	540.547	88.2284	564	491.057	570	515.317	78.1102	TGACAATT	7086	No
TTCAATAT	1380	1294.59	1411	1369	88.1716	1346	1265.3	1374	1337.66	83.2219	TAGTTGAA	54842	No
TTGATATC	1032	947.491	1042	998.649	88.1701	1016	933.239	1023	983.493	86.3271	CGACTCAA	25667	No
ACTTTGTA	854	770.282	864	810.498	88.1115	834	752.513	842	791.667	85.748	ACCAAAGT	12209	No
ATAGTTTA	1079	994.417	1110	1048.58	88.0828	1041	960.144	1070	1012.11	84.1691	ACAACTAT	60645	No
TGAAGATT	964	879.831	982	926.737	88.0722	941	862.836	958	908.689	81.6017	TCAGTTCA	15695	No
TTAGTTCT	1281	1195.89	1308	1263.45	88.0671	1260	1184.28	1285	1251.04	78.0936	TTCACTAA	19841	No
TTGCATGT	963	878.849	989	925.693	88.0574	926	853.406	948	898.676	75.5974	TGCTGCAA	61379	No
TCATAATT	1265	1179.96	1287	1246.43	88.0291	1222	1151.38	1241	1215.9	72.7459	TCAACTGA	18720	No
TCTTGTGT	1768	1682.15	1809	1785.41	88.004	1741	1652.48	1780	1753.43	90.8467	TGCCAAGA	34133	No
TGAGAATT	1078	993.505	1098	1047.61	87.9908	1056	976.596	1075	1029.61	82.5478	TCAAGTCA	24367	No
CTTTAAGC	401	322.005	406	337.365	87.9775	393	318.619	397	333.808	82.4563	ACAACAAG	50921	No
AGCTTTGA	729	646.136	751	679.065	87.9634	717	635.195	738	667.496	86.8598	AGAAAGCT	26745	No
TGTCACAG	344	266.392	345	278.951	87.9511	336	263.034	337	275.426	82.2621	ACAATACA	4155	No
AAGTTTGA	1386	1300.78	1432	1375.64	87.9493	1357	1280.51	1401	1353.94	78.7253	TCAAACTT	1158	No
GCTAATTG	453	373.111	455	391.102	87.8887	445	369.201	447	386.988	83.0966	ACCTTAGC	29475	No
AAATCAAA	1404	1318.81	1472	1394.94	87.8861	1351	1255.89	1402	1327.59	98.6255	TTTGATTT	1076	No
ATTAGAAA	1006	921.877	1041	971.414	87.8497	959	881.757	984	928.782	80.5321	AAAGTAAT	17003	No
CAGTTTTT	1463	1377.78	1496	1458.13	87.8028	1433	1341.26	1465	1419	94.8037	CAAAACTG	14378	No
CTGAAAAT	998	913.989	1015	963.03	87.7585	979	893.923	994	941.707	89.0026	GGAAAGAG	10330	No
ATACACAC	404	325.123	413	340.642	87.7535	376	308.558	382	323.236	74.3271	TTGTGTAT	65069	No
ATCATGTA	639	557.019	649	584.907	87.7375	610	532.366	614	558.887	83.0381	ACCATGAT	16733	No
ACATGATA	560	478.811	567	502.407	87.7133	528	457.259	535	479.693	75.9511	TATCATGT	3374	No
ACAAATTA	830	746.772	859	785.584	87.703	792	709.861	812	746.492	86.718	TAATTTGT	97	No
TCATTCTC	999	915.05	1013	964.157	87.6885	985	904.546	998	952.994	83.93	CGTAATGA	18882	No
CTTTGAGA	681	598.729	688	628.956	87.6811	664	588.895	669	618.568	79.7025	CCAGAAAG	57083	No
TTCATATG	1261	1176.34	1284	1242.56	87.6321	1224	1149.51	1245	1213.91	76.8542	AGACTGAA	17684	No
AATACATT	877	793.665	901	835.289	87.5648	846	758.752	867	798.278	92.0828	AATGTATT	487	No
AACATGTT	1239	1154.53	1259	1219.27	87.4889	1210	1125.7	1230	1188.5	87.3776	AACATGTT	1378	Yes
AACTTTGA	1243	1158.57	1269	1223.58	87.4342	1219	1136.12	1244	1199.62	85.8291	TCAAAGTT	499	No
ATCAAATA	928	844.626	950	889.356	87.3597	884	807.603	902	850.071	79.9018	ACTTTGAT	22538	No
TATCTGAA	941	857.586	945	903.114	87.3451	929	846.278	933	891.109	86.6391	GCTAGATA	21712	No
ATGTCATG	554	473.198	558	496.491	87.3381	504	450.115	507	472.166	56.9892	GATGACAT	13253	No
AAACACAC	458	378.488	464	396.758	87.334	443	363.13	448	380.603	88.0724	GTGTGTTT	38	No
TATATCTA	1237	1152.71	1281	1217.33	87.294	1190	1104.91	1212	1166.32	88.2838	GGTATATA	63384	No
GTAACAAC	421	342.176	423	358.568	87.2771	415	336.758	417	352.872	86.6993	CCCTTTAC	51369	No
TCTTCAAT	1359	1274.48	1392	1347.48	87.2631	1339	1257.43	1371	1329.24	84.1608	TACTAAGA	40542	No
TTACTTAT	1640	1555.05	1660	1648.52	87.2287	1595	1516.92	1614	1607.51	80.06	TAGAGTAA	21179	No
GTTTCTCA	1340	1255.55	1367	1327.23	87.2277	1320	1234.64	1344	1304.87	88.2422	GAGGAAAC	23962	No
ATTTCATA	1364	1279.53	1388	1352.89	87.196	1307	1227.77	1325	1297.52	81.7364	ACTGAAAT	36475	No
TTGTTACT	1783	1697.93	1819	1802.42	87.1711	1748	1667.63	1783	1769.75	82.2777	TTACACAA	6937	No
CTTGTTAT	1434	1349.44	1445	1427.75	87.1585	1392	1299.66	1403	1374.44	95.5419	GGCACAAG	39324	No
ATGTTACA	843	760.254	858	799.87	87.0944	831	749.814	846	788.808	85.4305	ATTAACAT	6301	No
TACTTGAT	1023	939.511	1045	990.162	87.0937	1002	911.695	1023	960.592	94.6363	TATAAGTA	11954	No
AAAACTCA	879	796.103	891	837.874	87.0708	855	772.6	862	812.955	86.6462	TGAGTTTT	553	No
GATCACTG	278	203.256	280	212.709	87.057	275	202.169	277	211.569	84.6085	AATTGATC	57064	No
TTATATTG	1479	1394.48	1513	1476.04	87.0323	1415	1337.84	1449	1415.33	79.3448	AGCTATAA	6274	No
GCTCTCTA	312	236.071	314	247.128	87.0082	304	249.144	306	260.846	60.4955	GCTAGAGC	31451	No
AGTCTCTA	534	453.717	542	475.961	87.0009	522	446.608	530	468.472	81.4254	ACGAGACT	55727	No
TATAATGT	1217	1133.04	1230	1196.33	86.9934	1191	1101.69	1199	1162.89	92.8316	TGCTTATA	3480	No
CTGGTTTT	1387	1302.71	1404	1377.71	86.9558	1373	1286.67	1390	1360.53	89.1681	GTAACCAG	24505	No
TGAAATGT	1428	1343.67	1454	1421.57	86.9279	1415	1328.02	1439	1404.81	89.7645	TGCTTTCA	1551	No
TGCAATTT	1244	1160.04	1268	1225.15	86.9272	1223	1135.95	1247	1199.43	90.306	TCCTTGCA	6631	No
GTTTGGTT	2565	2479.54	2761	2651.67	86.915	2504	2412.25	2674	2578.07	93.4728	TCGCAAAC	53068	No
TACTAATT	1223	1139.12	1252	1202.82	86.8903	1175	1098.83	1201	1159.83	78.7473	TCAACGTA	30052	No
TTATGTAA	1179	1095.24	1196	1156.01	86.8803	1153	1076.46	1169	1135.97	79.2037	GCGCATAA	31356	No
CTCTGTCT	845	762.494	864	802.244	86.8172	819	738.948	833	777.296	84.2398	GCCCAGAG	49534	No
TAACTAAC	625	543.989	656	571.153	86.7638	607	532.725	632	559.267	79.2274	CCCCGTTA	51391	No
AAAACTTG	1166	1082.41	1189	1142.32	86.7365	1129	1051.32	1151	1109.18	80.4865	CAAGTTTT	501	No
ACTTGATG	637	555.937	639	583.765	86.7047	571	526.826	572	553.042	45.976	GATCAAGT	16840	No
TCTTTGTC	1267	1183.2	1294	1249.89	86.7014	1243	1159.29	1269	1224.36	86.6575	CGGAAAGA	52896	No
CTGTTATT	1046	962.824	1056	1014.96	86.6694	1009	928.045	1019	977.971	84.3877	GTTAACAG	12199	No
TTCCATCT	842	759.651	851	799.231	86.6594	832	754.288	841	793.549	81.5841	TTCTGGAA	14216	No
TTTCACAG	724	642.358	728	675.07	86.6232	713	630.592	717	662.63	87.5718	ACAATAAA	60195	No
CTGTTTGC	589	508.549	594	533.763	86.5029	574	502.492	579	527.374	76.3709	ACCAACAG	64029	No
ATCTCTTG	1036	953.014	1052	1004.52	86.4989	1022	940.873	1033	991.61	84.5287	GAAGAGAT	63676	No
TCTTCTAT	1604	1519.81	1635	1610.61	86.4843	1569	1489.41	1598	1577.94	81.6835	TAGGAAGA	42026	No
TTATGGAT	988	905.242	1010	953.733	86.4311	968	885.057	990	932.288	86.7133	TATCATAA	36526	No
CTCCTCTC	411	333.209	419	349.142	86.2375	396	322.757	404	338.155	80.9883	AATAGGAG	16608	No
GAATTAAG	389	311.659	392	326.493	86.2301	384	310.467	386	325.241	81.6255	TGACATTC	25982	No
TGTCTTCT	1512	1428.21	1538	1512.23	86.2013	1497	1407.88	1522	1490.42	91.8793	TTCAGACA	10057	No
GGTTTTCA	892	809.835	900	852.439	86.1986	882	792.29	890	833.831	94.6075	GAGAAACC	13360	No
TGTGTATG	1174	1090.93	1205	1151.41	86.151	1082	1023.12	1103	1079.13	60.5471	AGACCACA	15363	No
TGAATTAT	1295	1211.68	1320	1280.32	86.1261	1260	1175.98	1280	1242.18	86.9505	TAGATTCA	18640	No
TGGAATTG	910	827.843	927	871.544	86.1053	897	817.573	914	860.647	83.1665	AGCTTCCA	32959	No
GATTAATG	601	520.794	608	546.679	86.0873	591	521.645	597	547.576	73.774	AAAACATC	11955	No
AATTCAGA	520	440.682	529	462.229	86.0631	503	429.371	512	450.317	79.6086	TCTGAATT	3025	No
AAGTTTAA	1087	1004.27	1107	1059.07	86.048	1052	970.639	1070	1023.27	84.6794	TTAAACTT	639	No
TTACATAT	1491	1407.52	1521	1490.03	85.9112	1421	1338.01	1448	1415.5	85.5157	TAGTGTAA	12440	No
TGAATGTT	1680	1596.25	1731	1692.86	85.9058	1654	1573.86	1704	1668.75	82.1493	TCGATTCA	49881	No
ATATGTTA	1349	1265.83	1385	1338.22	85.8481	1307	1235.16	1338	1305.42	73.8925	ACACATAT	10494	No
GATGTTGT	978	895.823	992	943.725	85.8361	951	865.721	964	911.751	89.3481	TACACATC	35333	No
GCATTGTG	395	317.862	400	333.012	85.8209	389	315.282	394	330.3	81.7339	AAGAATGC	61401	No
TAAATCTT	1643	1559.39	1684	1653.19	85.8117	1597	1512.95	1624	1603.24	86.3442	TCTATTTA	29927	No
TTGAACTT	1413	1329.84	1438	1406.75	85.7096	1383	1305.24	1407	1380.41	80.0309	TCTTTCAA	19803	No
AAAAAATT	2115	2031.02	2267	2162.83	85.6961	1994	1878.07	2096	1997.06	119.432	AATTTTTT	152	No
AAACAGAG	603	523.143	656	549.156	85.6642	587	501.372	633	526.194	92.5556	CTCTGTTT	35	No
TGGTTAAT	1056	973.724	1068	1026.56	85.6577	1035	958.595	1047	1010.46	79.3717	TACCACCA	41625	No
TTGCTCTG	917	835.223	954	879.376	85.6559	904	822.907	939	866.307	84.963	AGTAGCAA	9383	No
TAAATTCT	1291	1208.14	1303	1276.54	85.6353	1249	1177.94	1261	1244.27	73.1623	TTCATTTA	64002	No
ATATTGCA	769	687.99	775	723.341	85.6026	749	667.926	754	702.111	85.8072	ATCAATAT	12501	No
CATTCTCT	1138	1055.56	1149	1113.7	85.5738	1129	1046.51	1137	1104.05	85.6616	CGAGAATG	57626	No
GTCTTTAG	577	497.493	587	522.102	85.5468	569	486.277	579	510.277	89.3913	ACGAAGAC	20684	No
ATTAGATA	744	663.203	756	697.115	85.5302	723	637.988	732	670.449	90.4394	ACTCTAAT	14936	No
CAAATTCT	1074	991.804	1091	1045.8	85.5115	1053	966.747	1069	1019.13	89.9908	CGAATTTG	4009	No
GTAAGAAC	532	453.06	536	475.27	85.4489	523	438.324	527	459.746	92.3737	CCCGTTAC	51388	No
TGAAAGTT	1253	1170.44	1282	1236.26	85.4064	1239	1153.82	1267	1218.51	88.2534	TCGTTTCA	61063	No
TATTGATA	1193	1110.61	1216	1172.4	85.3702	1159	1084.7	1180	1144.76	76.7888	GGAGAATA	11239	No
AACTGATA	645	565.065	655	593.402	85.3391	641	554.838	651	582.605	92.53	TATCAGTT	3953	No
ATTTATAT	2478	2394.16	2622	2558.3	85.2902	2324	2234.05	2434	2383.61	91.7395	CTATAAAT	13138	No
GCTTTTGA	1112	1029.93	1133	1086.39	85.2573	1096	1016.23	1116	1071.8	82.8188	GGCAAAGC	32983	No
TTCCTCTG	1017	935.241	1039	985.622	85.2324	1001	922.748	1023	972.34	81.4803	AGTAGGAA	15040	No
AAAAGGAA	699	618.764	722	650.127	85.2271	671	592.372	685	622.24	83.6298	TTCCTTTT	531	No
GGTTTGAT	1320	1237.47	1352	1307.89	85.224	1296	1214.15	1327	1282.96	84.5459	TATAAACC	25485	No
CTTTGTAC	465	387.146	468	405.867	85.2049	453	378.236	456	396.493	81.7088	ATCCAAAG	11746	No
CTTTTGTT	4250	4165.64	4386	4525.96	85.2038	4163	4093.13	4297	4444.16	70.4593	GTCAAAAG	60441	No
TTTGTGGG	620	540.412	633	567.378	85.1806	608	527.61	620	553.869	86.225	ATGACAAA	13206	No
TTAATATT	1961	1877.67	2043	1996.62	85.1556	1868	1753.76	1923	1862.67	117.887	TCACTTAA	60187	No
TTGAAGTT	1482	1399.27	1525	1481.18	85.1283	1443	1373.07	1484	1453.09	71.678	TCGTTCAA	35752	No
TGCATTTT	1879	1795.81	1920	1908.1	85.0907	1859	1779.26	1900	1890.22	81.4987	TCCATGCA	15445	No
TGAAAATG	1380	1297.5	1413	1372.12	85.069	1355	1263.41	1382	1335.63	94.8374	AGAAAAGA	3438	No
AAATGAAA	1468	1385.37	1547	1466.27	85.0452	1430	1336.93	1493	1414.35	96.2406	TTTCATTT	24	No
TTTCCTTC	1485	1402.36	1503	1484.49	85.0325	1460	1377.08	1476	1457.39	85.3637	CGCGGAAA	55731	No
AATAAAAA	1816	1732.93	1999	1840.2	85.0259	1702	1616.87	1846	1715.06	87.3344	TTTTTATT	25	No
TTCATTAT	1651	1568.13	1675	1662.59	85.0248	1601	1520.05	1625	1610.88	83.0642	TAGATGAA	7850	No
TTACACTT	815	734.267	828	772.337	85.0175	806	731.062	818	768.943	78.6538	TCTTGTAA	64645	No
GTGTTTAA	963	881.649	975	928.668	84.9937	939	856.427	951	901.883	86.4321	GCGAACAC	34697	No
ATACTTTT	1767	1684.03	1809	1787.44	84.9802	1714	1632.84	1750	1732.26	83.1485	CAAAGTAT	64628	No
GTTATATA	1428	1345.52	1468	1423.55	84.9581	1378	1282.86	1415	1356.45	98.5877	GGACTAAC	9865	No
AAAAGTTG	906	824.908	929	868.43	84.9531	887	802.642	910	844.809	88.6435	CAACTTTT	2605	No
CCATTGTT	836	755.236	848	794.553	84.9362	830	746.786	842	785.6	87.6868	CACAATGG	63797	No
CTGCATTT	846	765.217	861	805.13	84.9048	838	758.421	853	797.929	83.6147	GTATGCAG	65260	No
CTCTCCTC	405	328.41	413	344.098	84.8974	395	316.935	402	332.038	86.9745	AATGAGAG	7233	No
TACTATAT	1075	993.408	1087	1047.5	84.8545	1046	956.671	1058	1008.41	93.3758	TAGTAGTA	8367	No
ATTTCATC	1087	1005.41	1103	1060.28	84.8159	1066	980.883	1080	1034.17	88.7081	TATGAAAT	2289	No
GATTTAAC	584	505.064	588	530.087	84.8057	558	489.1	562	513.253	73.5404	CTACAATC	32084	No
TATCTTGC	549	470.454	554	493.598	84.7662	541	461.878	545	484.56	85.5425	CTCAGATA	54773	No
TTTTCTGG	1310	1227.95	1326	1297.72	84.7289	1284	1205.84	1300	1274.08	80.6374	ATCGAAAA	11173	No
TCTTACAG	696	616.228	701	647.447	84.726	690	607.265	695	637.975	88.1317	ACAACAGA	4739	No
AATAAGAA	797	716.701	821	753.734	84.6382	773	690.779	796	726.293	86.931	TTCTTATT	130	No
GTGAAATT	1194	1112.31	1222	1174.21	84.6235	1175	1088.61	1201	1148.93	89.7303	TCAAAGAC	17675	No
TCTCTCCC	484	406.388	493	426.119	84.5921	451	375.951	454	394.089	82.0857	CAACGAGA	36556	No
TGTTGGTT	1687	1604.49	1720	1701.73	84.5908	1666	1579.46	1699	1674.78	88.8668	TCGCAACA	25192	No
ATTTATTA	1691	1608.49	1741	1706.03	84.5906	1577	1509.78	1616	1599.84	68.6914	ACATAAAT	3513	No
GATTCAAT	902	821.263	916	864.563	84.5815	895	808.462	908	850.982	91.0127	TGATAATC	33189	No
TCTTCCTC	941	860.144	965	905.83	84.5421	909	831.34	927	875.255	81.1798	CGTGAAGA	39826	No
CTGTTTTC	1823	1740.39	1869	1848.24	84.542	1802	1713.3	1846	1819	90.9626	AACAACAG	61181	No
CTTGTTCT	1756	1673.51	1799	1776.1	84.4868	1711	1635.51	1752	1735.14	77.2016	GCCACAAG	20729	No
TTCGTTTT	2281	2198.07	2341	2344.42	84.4796	2219	2119.55	2274	2259	101.744	TCCACGAA	42722	No
TTTTTACC	960	879.158	976	926.022	84.4494	944	850.712	959	895.816	98.2258	CACCAAAA	14021	No
GTGTTTGC	820	739.759	831	778.155	84.4439	807	730.533	818	768.383	80.3362	CTCAACAC	6659	No
CTTCCTTC	644	564.927	660	593.256	84.3653	634	556.883	649	584.763	82.2261	AACGGAAG	33626	No
AAAAACAG	893	812.506	917	855.272	84.3556	870	793.009	891	834.593	80.6132	CTGTTTTT	26	No
TTCATCTG	821	740.838	831	779.298	84.3508	810	729.089	820	766.853	85.2433	AGTATGAA	7785	No
AATTTCCA	821	740.859	833	779.32	84.3276	790	712.596	798	749.388	81.463	TGGAAATT	3270	No
TTTAGAAT	1173	1091.65	1206	1152.18	84.3038	1138	1055.41	1168	1113.54	85.7382	TACGTAAA	28531	No
GTATTTGT	1363	1281.25	1392	1354.73	84.3007	1331	1247.88	1357	1319.02	85.8317	TGCAATAC	30842	No
AGAAACAA	811	730.982	827	768.858	84.2463	784	709.065	799	745.649	78.7618	AATTTTCT	4200	No
ATGTGTTT	2696	2613.07	2767	2797.99	84.2371	2623	2545.93	2691	2724.38	78.2224	CAACACAT	10477	No
TTACTCTG	835	754.877	863	794.172	84.2327	828	747.815	853	786.69	84.3375	AGTAGTAA	58426	No
GATCTTGA	774	694.198	788	729.911	84.2225	765	687.209	778	722.515	82.0361	GCCAGATC	56972	No
TATTATGT	1318	1236.42	1337	1306.77	84.2099	1271	1188.06	1288	1255.08	85.7753	TGCTAATA	15346	No
CTCTCTGT	1427	1345.27	1457	1423.28	84.1673	1393	1312.71	1420	1388.41	82.6965	GACGAGAG	34545	No
AGTGTTTA	870	789.831	885	831.223	84.1071	833	752.449	845	791.6	84.7166	ACAACACT	57588	No
GAGATTTG	900	819.75	922	862.958	84.0556	878	807.689	899	850.163	73.2863	TTAATCTC	5732	No
TATTAACT	942	861.645	956	907.424	83.9902	905	833.131	917	877.155	74.8838	TTAACATA	62860	No
TATAAAAT	1516	1434.33	1590	1518.8	83.9481	1428	1335.4	1480	1412.72	95.7352	TACAACTA	24439	No
CAATGTTT	1465	1383.43	1488	1464.19	83.9326	1433	1351.5	1455	1429.96	83.9113	CAACATTG	62407	No
TTGTTGGT	1642	1560.18	1668	1654.04	83.9267	1610	1534.51	1636	1626.42	77.3212	TGGAACAA	65047	No
TGAGAGAA	496	418.79	499	439.175	83.926	473	421.476	476	442.003	54.5526	GCTTCTCA	20628	No
CTTCTCCT	809	729.286	826	767.062	83.9199	789	706.826	798	743.278	86.7759	GCTAGAAG	22457	No
TCTTTAAC	1026	945.423	1037	996.449	83.9171	1001	916.264	1010	965.448	88.5388	CCCCAAGA	19986	No
AGTCTTTT	1456	1374.48	1481	1454.6	83.8889	1426	1348.78	1451	1427.05	79.3902	CAAAGACT	10692	No
CTTTATAC	601	522.706	609	548.695	83.8853	586	513.412	594	538.892	77.493	ATCTAAAG	61486	No
GTTTGAGA	786	706.507	793	742.941	83.8067	778	692.852	785	728.486	90.1786	GTAGAAAC	9191	No
ACATTTTT	2819	2736.45	2914	2933.52	83.7802	2716	2648.88	2800	2837.3	67.9616	AAAAATGT	64954	No
ATCTCAAA	930	849.888	950	894.942	83.7742	909	829.863	925	873.687	82.796	AAATAGAT	47871	No
TGAAATCT	1359	1277.77	1388	1351.01	83.7583	1329	1249.02	1357	1320.24	82.4908	TTCTTTCA	3170	No
CTAATCTT	1093	1012.38	1102	1067.7	83.7463	1072	989.136	1081	1042.96	86.2423	GTGATTAG	13092	No
TGCAAAAT	829	749.355	841	788.321	83.7356	805	726.695	815	764.317	82.3802	TACAATCA	11257	No
CATCTTCT	1321	1239.88	1342	1310.47	83.7172	1289	1212.11	1307	1280.78	79.2829	CGAAGATG	37769	No
CTAAGTAG	250	178.862	254	187.137	83.7119	204	165.707	207	173.351	42.4119	TGCCTTAG	19027	No
AGTAATTA	714	635.023	726	667.315	83.6959	684	610.825	693	641.737	77.3931	ACATTACT	18713	No
AGTTCTGA	520	442.74	522	464.397	83.6401	516	438.982	518	460.439	83.4108	AGAGAACT	39645	No
CTTTGTCT	1335	1253.94	1363	1325.51	83.6221	1312	1239.07	1340	1309.6	75.0356	GCCCAAAG	19468	No
TATTTACT	1373	1291.9	1391	1366.12	83.5974	1319	1244.63	1337	1315.55	76.5494	TTACAATA	65096	No
TTAAACAG	563	485.316	566	509.264	83.5944	552	466.847	555	489.797	92.4851	ACAAAACA	3400	No
GAATCATG	543	465.574	551	488.455	83.5343	533	457.425	541	479.868	81.5002	TTTGATTC	9296	No
TATGTTCT	1845	1763.34	1872	1873.03	83.5186	1804	1725.58	1826	1832.25	80.1792	TTCACATA	12453	No
TCTTATAC	799	719.7	808	756.909	83.5171	789	711.487	797	748.213	81.5899	CCGTAAGA	35123	No
ATTTTAGA	1075	994.654	1109	1048.83	83.5074	1013	943.791	1043	994.713	71.6867	AGTAAAAT	20928	No
AGTAATGA	544	466.587	549	489.523	83.5065	530	457.077	534	479.502	78.4532	AGATTACT	10913	No
ACTTCATA	587	509.185	596	534.433	83.4791	566	495.618	573	520.126	75.1578	ACTGAAGT	58004	No
ATGTATCT	1054	973.753	1073	1026.59	83.4665	1034	956.491	1051	1008.22	80.5677	CGATACAT	14164	No
CCTTTTTA	1230	1149.31	1245	1213.69	83.4634	1197	1117.85	1209	1180.12	81.8859	GCAAAAGG	18677	No
TGATAATG	965	885.123	983	932.358	83.3776	934	857.409	951	902.926	79.9138	AGAACTCA	4178	No
AAGGGTTA	207	138.374	215	144.72	83.3703	177	121.525	178	127.077	66.5578	TAACCCTT	4593	No
AGCTTTCT	982	902.103	996	950.398	83.3356	973	889.023	987	936.501	87.8241	CGAAAGCT	31420	No
TGATGGTT	1094	1013.76	1115	1069.17	83.3346	1074	995.947	1094	1050.21	81.0348	TCGCATCA	52567	No
TCTCTCAC	673	594.626	677	624.622	83.3257	646	574.104	650	602.946	76.2204	CCACGAGA	55720	No
TTGGTGTT	1833	1751.55	1876	1860.29	83.3185	1783	1717.42	1826	1823.45	66.8214	TCGACCAA	44267	No
TGTTTGAA	1895	1813.5	1933	1927.21	83.3092	1851	1774.85	1887	1885.45	77.762	GCTAAACA	8512	No
TTGGATTC	1101	1020.78	1123	1076.65	83.2889	1084	1006.64	1105	1061.59	80.2591	CGCTCCAA	28555	No
TTTTCTCT	4512	4429.51	4679	4824.53	83.2573	4440	4346.9	4598	4730.9	94.0918	TTCGAAAA	62384	No
TGTTTCGT	893	813.522	902	856.35	83.2402	876	801.593	885	843.697	77.7583	TGTAAACA	64338	No
CTAAATAT	916	836.44	931	880.668	83.229	857	785.962	872	827.122	74.1555	GGCTTTAG	19861	No
TTAAAGAT	1030	950.083	1062	1001.4	83.1879	992	911.86	1017	960.766	83.5632	TATTTTAA	65358	No
TGTGGTGT	642	563.989	657	592.265	83.1736	623	551.73	634	579.324	75.6865	TGCCCACA	22859	No
CTTCATTT	1863	1781.72	1908	1892.87	83.1087	1829	1750.62	1873	1859.28	80.1126	GTATGAAG	60005	No
TTGTCATT	1319	1238.49	1347	1308.98	83.0742	1287	1214.17	1313	1282.98	74.9771	TCATACAA	3436	No
AGGAAATA	390	315.25	392	330.267	82.9844	375	303.995	376	318.442	78.718	ACTTTCCT	18378	No
TGCTTTCA	995	915.388	1005	964.516	82.9783	979	900.033	989	948.199	82.3338	GAGAAGCA	30155	No
GTGTTTTA	1367	1286.51	1394	1360.36	82.954	1322	1239.24	1345	1309.79	85.4614	GGCAACAC	15977	No
TTCAAAGT	966	886.512	990	933.834	82.9493	944	868.624	966	914.834	78.5555	TGAAATAA	28964	No
TACACACT	361	286.948	362	300.535	82.8778	352	289.727	353	303.454	68.5318	TTATTGTA	5004	No
AATTTCTC	1530	1449.37	1560	1534.94	82.8341	1506	1421.84	1533	1505.39	86.6024	GAGAAATT	4865	No
CAAATGTT	1120	1040.16	1135	1097.29	82.8289	1112	1020.6	1127	1076.45	95.3787	CACATTTG	14014	No
TTTATCAG	891	811.913	895	854.643	82.8194	881	803.422	885	845.637	81.2084	ACACTAAA	7674	No
AACTTACA	544	467.182	548	490.15	82.8135	530	455.211	534	477.536	80.6213	TGTAAGTT	4916	No
CTATTTGC	543	466.208	547	489.124	82.795	532	455.534	536	477.876	82.5526	ACCAATAG	36116	No
TACTTTTA	1440	1359.57	1472	1438.61	82.7636	1366	1302.67	1396	1377.66	64.8402	GGCAAGTA	56206	No
TCTGTTCT	1615	1534.32	1675	1626.22	82.761	1579	1508.78	1633	1598.76	71.8332	TTCACAGA	63857	No
TCCTTAAT	774	695.535	790	731.326	82.7332	744	674.955	757	709.548	72.4617	TACCAGGA	38636	No
TCTGTTGT	1460	1379.59	1485	1460.07	82.7137	1429	1349.06	1454	1427.35	82.2647	TGCACAGA	61387	No
TTTATCTG	1375	1294.75	1401	1369.18	82.6858	1360	1280.13	1385	1353.53	82.3084	AGTATAAA	10107	No
ACTTCTTG	710	631.996	714	664.114	82.6316	705	635.795	709	668.13	72.8417	GAAGAAGT	64662	No
CAGAAAAT	576	499.068	585	523.764	82.5781	557	481.072	564	504.79	81.6274	CTTTTCTG	28140	No
ATCTTCAA	965	885.871	988	933.152	82.5624	947	865.981	967	912.027	84.6962	AATAAGAT	62992	No
TTCTGTAT	1389	1308.85	1419	1384.28	82.5524	1357	1279.32	1387	1352.66	79.9928	TAGCAGAA	26637	No
CAAATCAA	760	681.779	781	716.768	82.5456	726	646.316	740	679.255	84.4059	AATATTTG	1191	No
CTCTCCCT	428	352.953	439	369.899	82.5138	392	324.752	394	340.252	73.7747	GCTGAGAG	28640	No
AAGTTTAT	1504	1423.72	1538	1507.41	82.502	1460	1378.46	1488	1458.87	83.9004	ATAAACTT	20546	No
ATAATTTT	2570	2488.84	2711	2661.85	82.4701	2448	2361.17	2557	2522.26	88.4105	CAAATTAT	26126	No
TTTAATTG	1584	1503.68	1617	1593.28	82.4309	1517	1440.59	1545	1525.52	78.4013	AGCTTAAA	8137	No
TGTTAAAT	1370	1290.01	1400	1364.11	82.4204	1316	1237.91	1337	1308.36	80.5075	TACACACA	65189	No
TTAGAATT	1241	1161.29	1274	1226.49	82.3814	1204	1124.31	1236	1187.02	82.4474	TCAAGTAA	21727	No
CCTTTTTT	2681	2599.89	2736	2783.54	82.3619	2622	2530.25	2671	2707.2	93.391	TAAAAAGG	42703	No
AATATGAA	1103	1023.65	1125	1079.71	82.3452	1073	973.437	1092	1026.25	104.489	TTCATATT	1958	No
TCTAATTC	854	775.511	867	816.042	82.3331	830	752.852	843	792.027	80.9724	CGCTTAGA	26608	No
CTATTTTT	2077	1996.34	2135	2125.2	82.2677	2003	1916.65	2056	2038.83	88.2626	GTAAATAG	33886	No
GCTGTTTA	403	328.59	407	344.286	82.2629	399	322.971	403	338.381	84.3476	GCCACAGC	26925	No
AAAACTTA	1175	1095.56	1198	1156.34	82.2542	1131	1055.66	1150	1113.81	77.9666	TAAGTTTT	206	No
CATTGATC	573	496.415	577	520.966	82.2107	566	491.733	570	516.029	79.6126	TATCAATG	11262	No
AGACTTTA	539	462.77	550	485.501	82.1893	530	454.16	541	476.429	81.8462	ACAAGTCT	14616	No
AATCAAGA	617	540.061	630	567.007	82.1766	596	521.326	607	547.24	79.7831	TCTTGATT	352	No
TTTGCAAC	630	552.978	643	580.641	82.1531	604	528.554	616	554.865	80.5912	CCCTCAAA	8633	No
AATTCATT	1473	1393.11	1504	1474.57	82.1394	1437	1354.23	1466	1432.89	85.2492	AATGAATT	52014	No
TCAATCTC	898	819.519	911	862.713	82.124	883	800.387	895	842.418	86.7371	CGTATTGA	48252	No
TTTACATG	1184	1104.68	1205	1166.07	82.0998	1134	1055.74	1153	1113.9	81.0864	AGATTAAA	7052	No
TGGTCTTT	1045	966.055	1062	1018.4	82.0861	1030	950.256	1046	1001.59	83	TCCGACCA	18494	No
TTTCGATA	617	540.157	621	567.108	82.0672	603	519.822	607	545.653	89.5039	GGAGGAAA	13895	No
ACATCATT	686	608.657	694	639.446	82.0613	655	583.65	662	613.027	75.5441	AATGATGT	2717	No
GCTTATTG	576	499.527	581	524.247	82.0491	573	494.175	577	518.604	84.8022	ACCTAAGC	25598	No
TGTTTGGC	571	494.58	577	519.032	82.041	557	484.041	563	507.92	78.2005	CTGAAACA	23937	No
ACTAACTA	552	475.769	577	499.2	82.0361	539	459.773	558	482.342	85.6917	ACGTTAGT	27444	No
AGTTTTCA	1344	1264.44	1365	1336.74	82.0124	1314	1233.66	1333	1303.82	82.9015	ATAAAACT	4043	No
CATATTTT	2125	2044.62	2175	2177.59	81.9382	2064	1978.32	2105	2105.66	87.5067	CAAATATG	53955	No
TTTATATG	2018	1937.72	2081	2061.65	81.9252	1956	1871.22	2014	1989.65	86.67	AGACTAAA	7439	No
TTATTTTG	3181	3100.17	3301	3334.83	81.8719	3055	2977.84	3157	3199.56	78.1466	AGCAATAA	18462	No
GTGAAAAA	784	706.263	794	742.683	81.8663	768	688.18	777	723.542	84.28	GCCAAGAC	38637	No
GCATTTTA	692	614.807	703	645.945	81.8486	682	602.398	692	632.833	84.6434	GACAATGC	60632	No
TGAATATT	1512	1432.33	1546	1516.65	81.8436	1468	1395	1496	1476.6	74.8817	TCACTTCA	39232	No
CTTTGACC	326	253.63	331	265.554	81.8333	322	249.408	325	261.124	82.2585	AGAGAAAG	35335	No
TCTTTACA	1027	948.345	1037	999.557	81.8297	992	911.583	1000	960.473	83.864	GACCAAGA	11047	No
AAGATAAA	815	737.153	834	775.394	81.8201	774	699.207	793	735.213	78.658	TTTATCTT	279	No
CTTTACTT	1514	1434.38	1549	1518.85	81.7943	1493	1415.08	1527	1498.14	80.0263	GTGTAAAG	4918	No
TAAGTCTC	641	564.215	644	592.504	81.7874	633	558.604	634	586.58	79.1442	CGTACTTA	42769	No
CCTTTATT	867	788.952	879	830.292	81.7867	852	772.84	862	813.21	83.0824	TATAAAGG	20896	No
TTTTTCTC	3564	3483.16	3666	3760.31	81.7693	3476	3403.02	3573	3671.03	73.7598	CGTAAAAA	58800	No
GTTATCTA	641	564.256	649	592.547	81.7416	622	542.406	630	569.482	85.1679	GGTATAAC	60858	No
TGGTGCAG	512	436.454	513	457.777	81.7361	511	432.229	512	453.326	85.5489	ACAGACCA	59652	No
TTCTTGTC	1392	1312.64	1425	1388.34	81.7083	1365	1292.72	1398	1367	74.2668	CGGAAGAA	19535	No
CAAGAAAC	490	414.743	496	434.914	81.7056	476	405.801	481	425.501	75.9481	TTTTCTTG	27466	No
GTATTTTG	1215	1136	1233	1199.49	81.6861	1169	1096.57	1186	1157.42	74.7711	AGCAATAC	16977	No
ATTCCTTA	662	585.185	668	614.648	81.6496	634	566.329	640	594.736	71.5616	ACAGGAAT	52050	No
CAAAAACC	439	364.501	447	382.044	81.6411	425	345.802	433	362.381	87.6445	TGTTTTTG	84	No
ACATTATA	795	717.437	812	754.513	81.6126	753	684.505	770	719.653	71.8132	TATAATGT	1399	No
CTTACAAA	732	654.834	741	688.263	81.5441	707	653.898	715	687.273	55.202	CTATTAAG	14301	No
GTGTTTGT	1953	1873.21	2009	1991.8	81.4616	1926	1835.05	1980	1950.52	93.1626	TGCAACAC	62705	No
TCAGTTTT	1898	1818.26	1956	1932.37	81.4601	1865	1785.15	1921	1896.59	81.6062	TCCACTGA	25722	No
GTTTATGA	1243	1164.16	1261	1229.56	81.4469	1225	1142.24	1243	1206.15	85.6847	GTCTAAAC	60552	No
GTAATTGA	827	749.438	831	788.409	81.4439	793	724.282	797	761.762	71.8792	GTCATTAC	50012	No
AGTTGTGA	563	487.24	567	511.293	81.366	553	479.695	557	503.339	78.6405	AGACAACT	15266	No
AGAAACAT	786	708.706	801	745.269	81.3633	776	694.322	790	730.042	86.3047	CTGTTTCT	310	No
TTAACAAT	1005	926.861	1014	976.712	81.3437	927	871.806	934	918.214	56.9051	TACTTTAA	38781	No
GCTGTTTG	412	338.226	414	354.415	81.2915	411	333.739	413	349.699	85.5838	ACCACAGC	39728	No
ATTTACTA	853	775.473	872	816.001	81.2796	815	743.274	825	781.879	75.0804	ACGTAAAT	25038	No
GTTTGTGA	1319	1240.17	1342	1310.79	81.2786	1304	1223.03	1327	1292.45	83.5931	GTCCAAAC	25691	No
ATGATTCT	1591	1511.78	1621	1601.98	81.2625	1553	1480.56	1583	1568.44	74.1817	CGAATCAT	61394	No
GAGTTGTG	413	339.26	417	355.503	81.2286	406	329.513	409	345.257	84.7474	AAGAACTC	9444	No
TAAACTCT	996	917.997	1008	967.29	81.2269	957	885.876	968	933.158	73.9056	TTCGTTTA	63355	No
TGTTAGTG	634	557.766	648	585.696	81.221	625	533.702	639	560.297	98.696	AGGTAACA	12103	No
TGTTCTTC	1678	1598.76	1703	1695.56	81.1733	1645	1561.96	1670	1655.95	85.211	CGCGAACA	34655	No
TAATTCCT	649	572.714	651	601.478	81.1551	634	558.928	636	586.922	79.9021	TTTAATTA	65421	No
CTATTAAA	615	538.985	620	565.873	81.1393	594	515.879	598	541.494	83.7582	CTACATAG	6550	No
TGTTCTAT	1069	990.885	1082	1044.82	81.1164	1049	973.391	1061	1026.2	78.4721	TAGGAACA	61495	No
AATTGTGT	1369	1290.27	1395	1364.38	81.0883	1333	1256.92	1359	1328.7	78.3326	ACACAATT	5331	No
TCCTTGTT	1287	1208.43	1306	1276.84	81.0744	1204	1145.06	1219	1209.16	60.4306	TCGAAGGA	57933	No
TAACAGAT	382	308.982	386	323.681	81.037	378	300.614	381	314.889	86.5875	TATTGTTA	2553	No
CCTCTGTT	1041	963.061	1093	1015.21	81.0105	1022	945.6	1074	996.637	79.4067	TACAGAGG	53482	No
TTGTAATC	917	839.506	924	883.921	80.9655	892	819.148	897	862.319	75.9991	CGAACCAA	36325	No
AAATACTA	651	574.87	661	603.755	80.9618	620	549.47	629	576.938	74.8741	TAGTATTT	22184	No
TTATGTTC	1431	1352.32	1454	1430.84	80.9262	1402	1322.6	1422	1399.01	81.7326	CGCCATAA	24579	No
GTCTTTGT	1382	1303.41	1422	1378.45	80.9108	1361	1280.46	1401	1353.88	83.0248	TGCAAGAC	37317	No
GACATTTG	526	451.008	531	473.107	80.9075	519	445.343	524	467.14	79.4375	TTAATGTC	4826	No
ACAAGAAA	756	679.29	768	714.135	80.8866	728	660.743	740	694.513	70.5696	TTTCTTGT	965	No
TTCTACAG	561	485.682	563	509.65	80.8775	542	471.64	544	494.848	75.3651	ACAACGAA	34178	No
TTGCATTT	2025	1945.73	2081	2070.33	80.8617	1981	1917.13	2037	2039.35	64.9236	TCCTGCAA	60486	No
GAATATGA	696	619.712	706	651.129	80.8017	625	576.004	633	604.952	51.0233	CCCTATTC	23532	No
ATTATAGT	805	728.124	822	765.832	80.798	768	697.427	782	733.33	74.0284	CCTATAAT	17880	No
TGAAGAAT	737	660.538	756	694.296	80.7258	716	649.916	732	683.062	69.3356	TACGTTCA	21280	No
AACTTATA	949	871.639	965	918.036	80.6971	907	836.793	919	881.042	73.0726	TATAAGTT	2507	No
AACATAAA	972	894.602	1003	942.428	80.6537	946	866.45	973	912.526	83.0947	TTTATGTT	154	No
GTTTCATG	1107	1029.21	1118	1085.63	80.6531	1095	1018.17	1106	1073.86	79.6638	AGATAAAC	61240	No
CTCTGTTC	1008	930.5	1029	980.581	80.6417	990	913.129	1011	962.116	80.019	AACCAGAG	11919	No
TGATTGGT	1169	1091.1	1202	1151.58	80.6197	1145	1070.37	1174	1129.48	77.1763	TGGAATCA	44483	No
GTTTTATA	1680	1601.29	1721	1698.28	80.6178	1616	1546.14	1654	1638.93	71.4143	GGACAAAC	52170	No
GAATATAG	418	344.696	425	361.218	80.5981	413	342.217	420	358.611	77.6452	TGCTATTC	12537	No
TGTCATGT	770	693.495	784	729.168	80.5774	711	645.077	722	677.945	69.1822	TGCTGACA	12292	No
TTTTGGGT	1580	1501.47	1629	1590.91	80.5463	1545	1461.55	1591	1548.02	85.7847	TGGCAAAA	22188	No
TTTAAAGG	507	432.54	517	453.654	80.5304	456	392.421	461	411.418	68.4722	ATAAACAA	7256	No
GTTTAACA	725	648.785	733	681.866	80.5262	705	634.115	713	666.354	74.7074	GACACAAC	42223	No
ACTTTTGT	2003	1924.07	2033	2046.87	80.525	1972	1889.97	2002	2009.94	83.7823	CCAAAAGT	56290	No
TTCTTCAT	2315	2235.86	2365	2385.58	80.5212	2272	2191.73	2317	2337.52	81.7241	TAACAGAA	11279	No
CTTTTTCA	1956	1877.12	1996	1996.04	80.51	1928	1842.57	1968	1958.66	87.377	CGCAAAAG	28813	No
TTATGCTG	527	452.357	530	474.529	80.4877	520	446.037	523	467.871	79.7817	AGTCATAA	6113	No
TTGTTCCT	1240	1162.07	1259	1227.32	80.4855	1221	1144.62	1239	1208.69	78.8755	TTTAACAA	65011	No
TCTCTTCC	905	828.031	915	871.744	80.4399	887	803.563	895	845.787	87.6258	CAGAGAGA	64142	No
CATAATTT	1348	1269.92	1382	1342.6	80.436	1307	1225.27	1339	1294.84	84.4014	CAATTATG	49797	No
CATTATTT	1461	1382.74	1489	1463.45	80.4329	1417	1326.16	1442	1402.81	93.8828	CAATAATG	9484	No
GGTTTGTT	1543	1464.71	1568	1551.41	80.3497	1517	1425.96	1539	1509.82	93.8831	TCGAAACC	57143	No
TAAATGAT	1148	1070.41	1168	1129.52	80.3401	1114	1036.35	1131	1093.24	80.4838	TATATTTA	11647	No
ACTTATGA	685	609.214	691	640.035	80.3158	672	598.223	677	628.422	78.1498	AGATAAGT	28221	No
TGTAAGGT	212	145.15	213	151.816	80.3099	203	140.497	204	146.943	74.7082	TGGTTACA	6599	No
TTTACATT	2005	1926.28	2044	2049.26	80.3096	1932	1854.67	1968	1971.74	78.9219	TCATTAAA	52424	No
TAGATTTC	923	846.096	934	890.916	80.2977	903	823.154	914	866.569	83.599	CGCATCTA	13066	No
ATTGTTAG	858	781.346	870	822.228	80.2964	827	751.499	838	790.593	79.1727	GTAACAAT	27572	No
TTGTCTTC	1296	1218.15	1318	1287.24	80.2881	1282	1193.43	1303	1260.82	91.7761	CGCGACAA	52952	No
GTATTGAT	1087	1009.61	1107	1064.75	80.2871	1069	990.101	1088	1043.98	81.9619	TATAATAC	64504	No
ATGTACAT	678	602.294	688	632.723	80.2763	647	571.04	653	599.71	80.8023	CTGTACAT	46811	No
GTTTGAAT	1558	1479.76	1597	1567.58	80.2752	1528	1451.82	1566	1537.57	78.1451	TACGAAAC	50136	No
GAAATCTG	578	503.054	586	527.967	80.2702	572	495.832	580	520.351	81.7403	TTGATTTC	229	No
AGTGAAGA	394	321.396	401	336.725	80.2492	376	304.223	382	318.681	79.6472	AGTTCACT	10689	No
CTGTTAAA	659	583.451	663	612.817	80.2423	648	566.359	651	594.768	87.261	CTACACAG	12140	No
CGATTCTC	299	228.629	304	239.32	80.2348	295	223.055	297	233.473	82.4698	GCGAATCG	27189	No
CACATTTC	622	546.742	628	574.058	80.2153	613	537.788	619	564.609	80.2424	TAAATGTG	51713	No
CGTTTTGC	366	293.969	367	307.91	80.2119	363	288.986	364	302.676	82.7727	ACCAAACG	58383	No
TAGAAAAG	580	505.09	595	530.114	80.2092	567	484.795	582	508.715	88.8112	ACCAAGTA	13722	No
TAAAGAGT	522	447.702	532	469.625	80.1472	505	434.508	515	455.727	75.9232	TGAGTTTA	64608	No
CCTTTGTT	1251	1173.45	1260	1239.48	80.056	1232	1155.35	1241	1220.15	79.1344	TACAAAGG	40112	No
TCTCAAAT	1136	1058.71	1154	1117.05	80.0491	1117	1038.34	1134	1095.35	81.5685	TACATAGA	13760	No
AGTTATAA	805	728.81	818	766.557	80.041	750	690.506	760	726.003	61.9868	AACTAACT	6715	No
CTATCTCT	937	860.293	952	905.988	80.0289	907	830.284	918	874.134	80.156	GCCGATAG	48235	No
TCTGTGTG	770	694.042	780	729.746	79.9708	759	684.491	769	719.638	78.4251	AGGACAGA	6926	No
TGTTGATT	2550	2471.27	2635	2642.62	79.97	2498	2418.21	2579	2584.59	81.0951	TCAGAACA	57215	No
TGTAGTTG	687	611.562	695	642.516	79.91	675	601.069	683	631.428	78.3019	AGCCTACA	58230	No
ATCTTGTG	988	911.24	1016	960.107	79.9064	973	897.834	999	945.862	78.2285	GACAAGAT	19525	No
GTAGTTTA	648	572.832	654	601.603	79.8969	624	555.868	630	583.692	72.1462	GGCACTAC	26387	No
AATAATTA	1204	1126.71	1278	1189.58	79.8791	1132	1055.14	1182	1113.26	79.5905	TAATTATT	652	No
TAATGGTT	1142	1064.95	1150	1123.71	79.7711	1123	1040.04	1129	1097.16	86.1856	TCGCATTA	42352	No
GATGATTA	857	780.836	877	821.686	79.7639	824	766.155	844	806.125	59.9753	GACTCATC	49684	No
TTGTATGG	511	437.178	514	458.539	79.731	492	431.233	495	452.278	64.8601	ATCTACAA	16356	No
CTATTTCT	1211	1133.84	1227	1197.19	79.7235	1188	1117.75	1204	1180.01	72.4156	GCCAATAG	22066	No
CTTGATTC	1047	970.244	1073	1022.85	79.7152	1035	960.07	1058	1012.03	77.7804	AACTCAAG	5413	No
GTGTTTCT	1643	1565.26	1661	1659.5	79.6423	1614	1515.58	1631	1606.07	101.55	TTCAACAC	10622	No
CTTCCTCT	929	852.763	942	897.993	79.5476	893	826.924	902	870.569	68.6484	GCCGGAAG	48681	No
ATGTTCCA	500	426.463	503	447.255	79.5407	494	419.797	497	440.236	80.4053	ATGAACAT	6854	No
GTTTCCTT	1700	1622.3	1734	1720.9	79.5354	1632	1575.77	1663	1670.81	57.2184	TCTGAAAC	6001	No
AGTTACAA	499	425.509	504	446.25	79.5005	482	413.608	487	433.72	73.7577	AATTAACT	59016	No
GTTAGAGA	479	405.782	493	425.481	79.4587	467	391.879	480	410.848	81.9004	GTAGTAAC	12466	No
ACTCAATA	426	353.519	430	370.495	79.4494	417	345.069	421	361.61	78.9554	ACTTGAGT	14389	No
ATCTTAAT	1203	1126.12	1217	1188.94	79.4472	1183	1094.45	1196	1155.16	92.0431	CTTAAGAT	7499	No
GTTTCAGT	864	788.097	879	829.385	79.4461	854	774.084	868	814.529	83.9058	TGATAAAC	6611	No
ATTGTAAA	938	861.867	957	907.659	79.4008	875	800.545	886	842.586	77.8146	AAACCAAT	14055	No
ATATTCAT	1412	1334.81	1445	1412.09	79.3751	1377	1295.73	1404	1370.23	83.7668	CTGAATAT	7702	No
TTGTATTG	1400	1322.87	1417	1399.29	79.3367	1372	1293.76	1389	1368.12	80.5618	AGCTACAA	8164	No
GTTTGTCT	1360	1282.95	1379	1356.55	79.3202	1337	1254.62	1356	1326.23	85.0307	TTCCAAAC	14509	No
TTACTTCT	1408	1330.88	1426	1407.87	79.317	1378	1304.37	1396	1379.48	75.6717	TTCAGTAA	7347	No
CTGTGTGA	349	278.054	353	291.195	79.3122	347	281.712	351	295.037	72.3282	CCCCACAG	37639	No
TGGAACAG	362	290.775	364	304.555	79.3116	348	278.695	350	291.868	77.2855	ACAAAGCA	11883	No
ACATTGTT	1420	1342.87	1450	1420.72	79.2988	1393	1318.14	1423	1394.23	76.9417	AACAATGT	30346	No
TCTTGTAG	987	910.812	1003	959.653	79.2893	976	899.02	992	947.122	80.1855	ACGCAAGA	52726	No
TCTGCTTC	895	819.219	909	862.394	79.1826	880	803.024	892	845.215	80.5528	CGCGCAGA	42836	No
AAACTTGA	1046	969.758	1068	1022.33	79.1639	1019	946.751	1041	997.861	74.9386	TCAAGTTT	1957	No
TTTGGTTT	6211	6132.36	6788	6786.14	79.1426	6087	5994.69	6608	6625.31	93.0124	TCCCCAAA	61099	No
GTCTTATA	647	572.583	653	601.34	79.0561	632	558.746	637	586.73	77.8585	GGACAGAC	20929	No
TCCTTTCT	1314	1237.29	1327	1307.71	79.0351	1299	1224.75	1311	1294.29	76.457	TTCAAGGA	57199	No
TGAGTTTC	1252	1175.41	1268	1241.57	79.0325	1241	1160.4	1257	1225.54	83.3337	CGCACTCA	57782	No
TGCTTAAT	960	884.158	985	931.332	79.006	952	874.14	976	920.692	81.2288	TACCAGCA	29446	No
ATATGATA	1092	1015.79	1123	1071.33	78.9988	1052	977.402	1078	1030.47	77.3747	ACTCATAT	12345	No
TGACTTAT	754	679.003	765	713.831	78.9942	718	649.898	727	683.043	71.5519	TAGAGTCA	25254	No
GTTTTCAC	868	792.506	874	834.061	78.9804	843	775.902	849	816.456	69.9187	CCACAAAC	60430	No
TATCTCTA	1030	953.977	1057	1005.55	78.9748	1003	928.2	1026	978.136	77.736	GGTAGATA	14193	No
AGAAACAC	347	276.38	350	289.437	78.9592	344	270.403	347	283.162	82.8101	TTGTTTCT	187	No
AGTATAGT	441	368.712	450	386.474	78.9513	434	361.634	441	379.03	79.1663	CCTATACT	46376	No
GATTAGTG	509	435.869	522	457.16	78.9491	503	430.43	516	451.432	78.3699	AAGTAATC	7224	No
CTAATGTT	1062	985.92	1072	1039.53	78.9424	1038	962.907	1048	1015.05	77.9474	GTCATTAG	15850	No
TTTGAAGT	1367	1290.3	1396	1364.41	78.9387	1331	1265.91	1359	1338.32	66.7312	TGAAGAAA	8267	No
GTATGTAC	509	435.937	512	457.232	78.8701	471	414.823	472	434.999	59.8197	CCGCATAC	37395	No
TGTTAACT	907	831.492	918	875.416	78.8376	886	814.729	897	857.63	74.3014	TTAACACA	61130	No
ACTAATCA	661	586.689	671	616.237	78.8306	645	570.923	655	599.586	78.6876	ATATTAGT	55802	No
GTTGATTA	1012	936.203	1035	986.645	78.7855	995	916.228	1016	965.409	82.0651	GGCTCAAC	50002	No
GTGATGAT	1031	955.168	1057	1006.81	78.7658	1007	924.905	1031	974.632	85.6357	TATATCAC	2859	No
TTTTAGTT	2849	2771.31	2975	2971.87	78.7642	2772	2693.17	2886	2885.94	79.9703	TCGTAAAA	55375	No
GTTAGTGT	822	746.913	838	785.734	78.7406	749	695.649	763	731.447	55.3464	TGCCTAAC	16212	No
CCTCTCTG	419	347.224	425	363.875	78.7308	413	367.655	419	385.362	48.0326	ACGAGAGG	34664	No
GTTCTGCT	531	457.853	534	480.319	78.7018	517	449.53	520	471.55	72.2973	TTGAGAAC	60436	No
TATCACTT	782	707.131	793	743.602	78.6995	768	693.617	779	729.296	78.2362	TCTTGATA	14024	No
TGTAACTT	1036	960.231	1050	1012.2	78.6825	1016	938.734	1029	989.335	80.3625	TCTTTACA	1603	No
AGATTCTT	1519	1442.32	1546	1527.38	78.6813	1494	1419.13	1520	1502.49	76.8112	CAGAATCT	20782	No
TCTTCTGT	1564	1487.29	1585	1575.67	78.6511	1549	1471.52	1569	1558.73	79.4811	TGCGAAGA	52368	No
GTTTCTGA	1490	1413.46	1516	1496.4	78.5767	1472	1397.26	1498	1479.02	76.7059	GTCGAAAC	61001	No
TTTATTTT	6512	6433.9	7418	7139.82	78.5712	6225	6098.9	6989	6747.01	127.4	TCCATAAA	63055	No
CTCTTAAC	569	495.618	571	520.126	78.5643	552	489.632	554	513.814	66.1813	ATACAGAG	24236	No
TATTGTGC	420	348.393	422	365.105	78.5076	418	342.034	420	358.419	83.8387	CTCCAATA	26808	No
ATTCTCAA	954	878.64	970	925.472	78.5032	929	860.157	944	905.843	71.5276	AATAGAAT	61907	No
ATTATAAA	1263	1186.91	1311	1253.86	78.4736	1187	1112.48	1223	1174.4	76.9582	AAACTAAT	6904	No
TTTCCTTG	1609	1532.44	1640	1624.2	78.4446	1544	1479.23	1574	1567.01	66.1666	AGCGGAAA	55438	No
TAAAACTT	1504	1427.58	1526	1511.55	78.4342	1448	1378.35	1468	1458.75	71.3757	TCTTTTTA	65369	No
AGATTTAA	831	756.164	850	795.536	78.4229	790	729.005	807	766.764	63.4787	AACAATCT	5202	No
AACTGTTG	616	542.416	618	569.493	78.3637	599	529.523	601	555.888	73.8478	CAACAGTT	5699	No
CTTAAGTT	911	835.929	919	880.125	78.3457	900	818.771	908	861.918	85.1315	GTCTTAAG	5455	No
TCTACTTT	1389	1312.84	1408	1388.55	78.3257	1353	1278.47	1370	1351.75	76.6645	TCCGTAGA	33253	No
AGTGAAAA	708	633.857	714	666.082	78.3193	690	621.027	696	652.519	72.6689	AAAAGACT	28539	No
AAAAATGG	738	663.744	750	697.687	78.2631	714	634.65	724	666.92	84.1155	CCATTTTT	299	No
GCTCTTTG	550	477.067	551	500.568	78.2443	542	473.705	543	497.025	72.9969	ACCAGAGC	22383	No
TGTCTCTT	1619	1542.63	1643	1635.16	78.2285	1596	1524.03	1619	1615.16	73.6416	TCTAGACA	48899	No
TGTGATCT	907	832.058	920	876.017	78.2203	898	829.069	911	872.845	71.7203	TTCTCACA	6479	No
ATAGTTTT	2027	1950.27	2092	2075.26	78.2174	1957	1889.82	2019	2009.78	68.3586	CAAACTAT	10652	No
TCATTGTC	708	633.951	718	666.181	78.2142	696	622.386	706	653.956	77.8049	CGGAATGA	37685	No
TAGAAATG	747	672.772	765	707.238	78.1796	726	657.34	742	690.914	72.1268	AGAAAGTA	3379	No
ATCTTTAT	1832	1755.47	1870	1864.53	78.1726	1785	1709.66	1820	1815.08	76.9744	CTAAAGAT	13647	No
GCTCTCTT	624	550.531	629	578.058	78.1672	606	580.878	611	610.1	25.6575	TATAGAGC	13288	No
GTGTTTAT	1507	1430.83	1535	1515.04	78.1586	1467	1394.92	1495	1476.51	73.9159	TAGAACAC	57950	No
TTCAAGAT	829	754.422	843	793.691	78.1481	809	732.308	821	770.262	80.5749	TATTTGAA	7051	No
TTCTACTT	1397	1321.02	1415	1397.31	78.1236	1370	1297.38	1387	1371.99	74.6162	TCTTAGAA	64357	No
TACTCAAT	580	506.911	584	532.035	78.1217	567	499.129	570	523.828	72.289	TACTAGTA	5757	Yes
GTTATGTG	798	723.604	807	761.044	78.0961	783	713.115	792	749.938	73.2023	AGGATAAC	31804	No
CACTCTTC	416	344.833	418	361.362	78.0516	404	337.956	406	354.131	72.1141	TAAGAGTG	47917	No
TAACTTGT	1209	1133.44	1221	1196.75	78.0295	1178	1108.68	1189	1170.34	71.4447	TGCAGTTA	47404	No
AGTAAATG	531	458.442	536	480.94	78.0187	504	437.596	509	458.979	71.2055	GATTTACT	63068	No
TTCAAATG	1019	943.905	1051	994.835	78.0056	989	910.469	999	959.289	81.824	AGAAATAA	5025	No
TGTAAGTG	257	189.727	261	198.526	77.9965	246	181.703	250	190.114	74.5276	AGGTTACA	48703	No
TGGAAAAT	876	801.385	888	843.477	77.9852	849	778.434	858	819.14	73.6722	TACAAGCA	19169	No
TTCTCTCG	448	376.435	453	394.599	77.973	432	387.088	435	405.806	47.4225	AAGGAGAA	17169	No
ATCATGCA	490	417.999	492	438.343	77.8735	475	405.196	477	424.864	75.4982	ATCATGAT	13685	Yes
ACTTTAAA	928	853.33	951	898.596	77.8453	898	816.407	915	859.411	85.5408	AAACAAGT	54101	No
AGGATTTA	491	419.02	502	439.417	77.8362	464	403.204	472	422.767	65.1652	ACAATCCT	8487	No
GGTGATTG	408	337.141	411	353.275	77.8321	396	328.099	399	343.77	74.4873	AGCTCACC	58150	No
CATGTGTT	1086	1010.91	1098	1066.14	77.8135	1067	972.824	1079	1025.6	98.5942	CACACATG	58841	No
AGATGCAA	316	247.031	319	258.629	77.8076	306	237.045	309	248.15	78.133	AATCATCT	2196	No
CTTTGTGA	1034	959.063	1051	1010.96	77.7914	1023	951.446	1040	1002.86	74.1792	CCCCAAAG	54230	No
TGAGGTTT	869	794.629	882	836.311	77.7478	856	782.261	869	823.197	77.1101	TCCCCTCA	54610	No
ATTGTATA	1052	977.094	1079	1030.14	77.7069	1020	941.034	1040	991.782	82.1898	ACTACAAT	46082	No
ATTCAAAG	655	581.726	668	610.995	77.7062	641	566.179	653	594.578	79.5599	GTTTGAAT	1680	No
TGTATGCA	668	594.651	677	624.648	77.697	656	582.114	665	611.405	78.388	GATATACA	64874	No
TTCAAGTT	1190	1114.79	1223	1176.86	77.6894	1163	1081.52	1196	1141.37	84.4751	TCGTTGAA	39650	No
TGGTTGCA	679	605.623	687	636.241	77.6522	669	597.415	677	627.568	75.7124	GATAACCA	23947	No
TATTATAT	2017	1940.84	2106	2065.03	77.6385	1932	1840.93	2011	1956.88	93.2881	TAGTAATA	4819	No
TTATTTCC	1025	950.27	1044	1001.6	77.5943	993	918.508	1009	967.833	77.4343	CAGAATAA	8000	No
GGTTGCAG	481	409.357	482	429.244	77.5757	474	402.84	475	422.384	77.1047	ACAGAACC	49843	No
CTTAGTTT	1359	1283.61	1391	1357.25	77.5662	1328	1260.04	1360	1332.04	69.7583	GTACTAAG	53641	No
AATTAGTT	1357	1281.61	1392	1355.12	77.5643	1332	1252.26	1363	1323.71	82.2309	AACTAATT	62037	No
ATGATCTA	666	592.789	673	622.681	77.5567	653	584.008	660	613.405	72.9158	ACGATCAT	18560	No
CAAAATGT	991	916.418	1013	965.612	77.5375	970	886.519	991	933.841	87.2936	CCATTTTG	65266	No
ACAATTCA	507	435.152	509	456.405	77.4776	496	428.428	498	449.323	72.6413	TGAATTGT	937	No
ATGATTTT	3140	3063.49	3257	3294.23	77.4593	3033	2946.97	3135	3165.46	87.2785	CAAATCAT	64125	No
TTCTTGCA	1440	1364.59	1455	1443.99	77.4592	1425	1349.38	1440	1427.69	77.7021	GATAAGAA	62855	No
TCATTGTT	2007	1931.02	2049	2054.39	77.4569	1967	1892.94	2008	2013.16	75.4877	TCGAATGA	54611	No
TATTATTA	1887	1811.11	2179	1924.64	77.4558	1816	1695.4	2058	1799.69	124.796	GGCTAATA	13590	No
AACTTTAT	1464	1388.56	1507	1469.7	77.4479	1415	1346.8	1454	1424.93	69.8968	ATAAAGTT	2356	No
GTTTGCTT	1803	1727.21	1842	1834.01	77.4332	1778	1703.81	1815	1808.77	75.7789	TCTCAAAC	23129	No
TGCTAAAT	703	629.695	707	661.682	77.4149	675	610.303	679	641.185	68.0114	TACACGCA	21493	No
AGTTTCAC	590	517.462	599	543.163	77.4005	580	507.721	587	532.889	77.196	TTGAAACT	722	No
TTTCATGG	880	805.919	891	848.286	77.3856	867	790.901	878	832.358	79.6481	ATCTGAAA	10968	No
GTCTTTTT	2068	1992.07	2111	2120.58	77.3542	2030	1945.71	2072	2070.31	86.0887	TCCAAGAC	30345	No
AGTGTGTT	661	588.01	666	617.633	77.3432	649	593.227	654	623.144	58.316	CACACACT	65204	No
ATTTGCTA	869	794.999	878	836.704	77.343	854	782.914	863	823.889	74.2202	ACGCAAAT	15167	No
CTTCTGTG	648	575.097	652	603.995	77.3399	645	571.919	649	600.639	77.5627	TTCAGAAG	59535	No
TGTGGCAG	388	317.887	393	333.038	77.3316	382	312.022	384	326.875	77.2962	ACAGCACA	28775	No
TTATTATG	1326	1250.92	1342	1322.27	77.2927	1268	1196.69	1280	1264.3	73.3987	AGACATAA	9248	No
TTTAACTG	774	700.469	779	736.549	77.262	764	682.661	769	717.701	86.0036	AGTTTAAA	5775	No
TTTGTGAA	2038	1962.19	2088	2088.17	77.2596	1997	1921.03	2036	2043.57	77.4571	GCTACAAA	14745	No
TTGTTAAC	964	889.763	972	937.287	77.2514	930	863.372	937	909.257	69.1356	CCCCACAA	22360	No
GTTAGTTA	955	880.822	1017	927.789	77.2177	916	844.195	963	888.899	74.7754	GGCCTAAC	44725	No
AAACTATA	1008	933.669	1035	983.95	77.2143	978	903.142	1002	951.502	77.8783	TATAGTTT	2388	No
CATTTTAC	848	774.217	856	814.67	77.1919	840	770.016	847	810.217	73.0719	TTAAAATG	1986	No
AGTTACAT	656	583.179	664	612.53	77.1896	644	570.305	652	598.935	78.2633	CTGTAACT	4626	No
TATTAATT	1784	1708.46	1900	1813.78	77.1864	1693	1585.51	1760	1681.29	111.054	TCAACATA	63494	No
GTTTTAAC	1007	932.71	1017	982.931	77.1726	985	920.366	993	969.808	66.8522	CCCCAAAC	51089	No
GTATTCTT	1012	937.702	1019	988.238	77.167	991	922.931	998	972.535	70.5195	TCTAATAC	38930	No
GTTGTCTA	510	438.405	512	459.831	77.1465	503	427.563	505	448.412	81.7322	GGTACAAC	49591	No
TTCGATTT	1853	1777.44	1953	1888.25	77.1445	1821	1741.83	1917	1849.8	80.9443	TCCTCGAA	21045	No
TCTTGGTT	1669	1593.63	1696	1690.04	77.1217	1651	1577.34	1678	1672.5	75.3535	TCGCAAGA	23344	No
TCATTTCC	863	789.241	870	830.598	77.1029	848	779.206	855	819.959	71.7453	CAGAATGA	45797	No
TGCTTCTG	844	770.398	855	810.621	77.0114	834	764.147	845	803.997	72.9524	AGTAAGCA	15686	No
ATATTGAA	1244	1169.34	1268	1235.09	76.9926	1213	1138.74	1233	1202.42	76.6262	AAGAATAT	7229	No
TCTTAGAT	960	886.074	978	933.368	76.928	938	867.655	956	913.805	73.1226	TATTAAGA	56343	No
CTCTTTTA	1659	1583.85	1678	1679.51	76.9027	1628	1554.5	1645	1647.92	75.2129	CACAAGAG	17740	No
TTAATCTG	886	812.364	894	855.122	76.8766	874	799.509	882	841.487	77.8578	AGTATTAA	6360	No
ATAGAAAA	1059	984.857	1094	1038.4	76.8668	1015	947.351	1039	998.5	70.0084	AAAAGTAT	4040	No
GTTAGTTC	631	558.635	636	586.613	76.8618	619	546.037	623	573.314	77.6343	CGCCTAAC	45585	No
CTTATTAG	656	583.486	661	612.854	76.8441	630	571.944	634	600.665	60.9071	TGCATAAG	63134	No
AAGTTAAA	951	877.24	977	923.985	76.7772	914	842.756	935	887.371	74.1736	TTTAACTT	605	No
TACTCTCT	1126	1051.82	1139	1109.71	76.7381	1104	1029.06	1117	1085.47	77.6019	TTCGAGTA	28454	No
CTGATTGT	825	751.74	832	790.849	76.7188	804	738.782	811	777.121	68.0151	GACATCAG	54925	No
AAAATGTA	1133	1058.85	1164	1117.2	76.6893	1076	1004.3	1105	1059.1	74.1971	TACATTTT	223	No
AAATTGAA	1503	1428.28	1557	1512.3	76.6447	1466	1383.82	1514	1464.61	84.5723	TTCAATTT	414	No
GATATTTG	993	919.272	1002	968.645	76.6087	980	901.854	989	950.133	81.4383	AACATATC	4522	No
ACTGTTTA	729	656.303	742	689.817	76.5824	709	637.491	721	669.923	75.3776	ACAACAGT	9247	No
TGATATAT	1975	1899.89	2033	2020.68	76.5734	1904	1830.68	1957	1945.8	74.7673	TAGTATCA	60586	No
TAAGTTAT	1110	1036.04	1129	1092.9	76.5368	1070	997.841	1085	1052.22	74.7071	TAGACTTA	14175	No
CTTTATGC	563	491.448	567	515.728	76.5253	559	486.707	563	510.73	77.4143	ACCTAAAG	61972	No
TTATGTGG	671	598.707	674	628.932	76.4923	663	590.417	666	620.175	76.8725	ATCCATAA	7879	No
ATATCAAA	1126	1052.06	1162	1109.97	76.4815	1097	1017.77	1131	1073.44	82.2343	AAATATAT	7699	No
CTCTTTCC	705	632.54	712	664.689	76.4606	688	611.886	694	642.858	80.6635	AGCAAGAG	29926	No
AGTTCTGG	266	199.576	268	208.85	76.4226	259	197.292	261	206.456	70.4857	GCAGAACT	38165	No
ATTCTTAT	1724	1649.25	1756	1749.94	76.4167	1674	1607.96	1702	1705.46	67.3812	CTAAGAAT	8890	No
TTGTCAAT	1018	944.386	1028	995.346	76.4113	989	919.151	999	968.517	72.438	TACTACAA	20192	No
ATTATAGA	709	636.575	717	668.955	76.397	678	609.594	685	640.436	72.1079	AGTATAAT	63435	No
ATTACAGA	357	288.245	360	301.898	76.3707	349	282.587	352	295.956	73.6683	AGTGTAAT	42150	No
TGTGAGTG	314	246.209	319	257.767	76.3682	312	240.7	317	251.985	80.9492	AGGTCACA	43914	No
CACACATA	448	377.79	455	396.024	76.3635	418	359.892	422	377.197	62.5647	ACTGTGTG	24734	No
ATTTAAGA	841	768.002	861	808.082	76.3622	811	740.417	829	778.852	73.845	AGTTAAAT	62334	No
GGGTTTTG	1326	1251.8	1367	1323.22	76.3521	1309	1223.14	1350	1292.57	88.8071	AGCAACCC	31747	No
AAGTTCTT	1327	1252.8	1344	1324.29	76.3514	1305	1227.24	1322	1296.96	80.1719	AAGAACTT	27861	No
TCTTTTCC	1390	1315.72	1401	1391.63	76.3382	1365	1283.45	1376	1357.08	84.0927	CAGAAAGA	63841	No
ATAAAAGA	757	684.403	773	719.545	76.3182	734	665.898	746	699.966	71.471	AGTTTTAT	2191	No
TCTTTCAC	956	882.653	962	929.734	76.3138	939	861.201	944	906.952	81.2115	CCACAAGA	14965	No
TTACTATT	1250	1175.98	1274	1242.17	76.3039	1204	1124.78	1221	1187.51	81.9497	TCACGTAA	23176	No
TCTCCTCT	882	808.907	895	851.455	76.3	863	790.748	875	832.196	75.4563	TTCGGAGA	60968	No
GCTTGTTT	1307	1232.88	1337	1302.99	76.2994	1280	1210.3	1308	1278.85	71.6699	TACCAAGC	50944	No
CATTTGTT	1931	1856.27	1984	1973.47	76.2152	1892	1825.21	1944	1939.88	68	CACAAATG	25141	No
ATGTTTAC	979	905.698	997	954.218	76.1912	946	870.81	960	917.156	78.3464	TTAAACAT	2927	No
TTAGATAT	1149	1075.28	1170	1134.72	76.188	1103	1038.75	1122	1095.79	66.1977	TAGTCTAA	26361	No
TCTATTTG	1317	1242.98	1336	1313.79	76.1773	1274	1204.34	1292	1272.48	71.6358	AGCATAGA	12339	No
CTTTTAGA	775	702.481	790	738.679	76.1392	752	680.015	766	714.901	75.6678	CCACAAAG	16256	No
ATTCATTC	895	822.059	922	865.407	76.0851	868	801.847	895	843.967	68.8094	TAATGAAT	2165	No
TTATTCTT	2470	2395.1	2535	2559.33	76.0614	2402	2341.17	2459	2500.43	61.6132	TCTAATAA	64225	No
TCTCTAAC	648	576.237	656	605.198	76.0568	642	566.311	649	594.717	80.5359	CCCCGAGA	56102	No
ATTAGTTA	1049	975.661	1070	1028.62	76.029	1017	940.988	1038	991.733	79.0021	ACACTAAT	12687	No
GAGTTCTT	864	791.238	877	832.716	76.0091	847	776.38	859	816.963	73.7386	TTGAACTC	61360	No
CTTTTGAC	800	727.495	807	765.165	76.0037	793	720.064	800	757.296	76.5109	ATGAAAAG	6476	No
TTTGCCTT	1039	965.712	1047	1018.03	76.0011	1007	939.413	1015	990.058	69.9615	TCTGCAAA	62861	No
ACTCCTTA	285	218.297	286	228.483	75.9903	280	215.411	281	225.455	73.4282	ACAGGAGT	48074	No
TTAGATTC	1050	976.728	1075	1029.75	75.9536	1025	952.892	1047	1004.39	74.7699	CGCTCTAA	39506	No
TCGATTTC	899	826.231	933	869.834	75.8836	890	818.218	924	861.332	74.8423	CGCATCGA	30593	No
ACTGTATA	477	406.853	478	426.608	75.8741	471	400.495	472	419.916	76.3763	ACTACAGT	11147	No
GTTATTTA	1112	1038.66	1132	1095.69	75.8731	1066	987.854	1083	1041.59	81.158	GGCATAAC	18525	No
TTCCAAAT	936	863.124	951	908.994	75.869	911	837.103	924	881.371	77.0666	TACATGAA	29396	No
TTCAATGG	522	451.393	526	473.514	75.8613	517	446.18	521	468.021	76.1646	ATCTTGAA	276	No
TTTAAACA	1168	1094.56	1187	1155.28	75.8489	1096	1031.02	1111	1087.55	66.9858	GACAACAA	13296	No
TTTTATCT	2797	2722.18	2870	2917.82	75.842	2737	2663.4	2810	2853.24	74.6037	TTCTAAAA	13884	No
ACAAAATA	925	852.195	970	897.391	75.8299	869	800.721	902	842.772	71.1106	TATTTTGT	93	No
ATTTCTAA	1307	1233.36	1330	1303.5	75.7925	1252	1191.01	1274	1258.23	62.5273	AACGAAAT	60627	No
TTGATTCG	723	651.092	739	684.305	75.7406	701	634.988	716	667.278	69.3297	AAGATCAA	4120	No
TCACAAAT	664	592.422	680	622.293	75.7377	645	576.896	655	605.895	71.9739	TACATTGA	15937	No
AACCAAAC	660	588.45	677	618.097	75.734	645	568.806	658	597.351	81.0839	GTTTGGTT	1403	No
GTTCATGT	896	823.385	910	866.814	75.727	878	809.131	891	851.692	71.7198	TGCTGAAC	56225	No
CAAGCTTT	661	589.457	665	619.162	75.7184	648	576.485	652	605.46	75.7783	CAAGCTTG	19120	Yes
TATTCACT	723	651.123	729	684.339	75.7055	713	641.585	719	674.252	75.25	TTATAATA	64647	No
GGTTTAAG	526	455.565	534	477.908	75.6198	514	440.304	522	461.832	79.5453	ACCCAACC	27887	No
TTATACTT	1382	1308.42	1401	1383.81	75.6143	1349	1274.34	1365	1347.33	76.8086	TCTTATAA	1215	No
CTGTATTT	966	893.364	978	941.112	75.5122	941	869.75	953	916.03	74.0922	GTATACAG	60889	No
GTTCTTAT	1545	1471.31	1572	1558.5	75.5056	1524	1441.63	1550	1526.64	84.6763	TAGAGAAC	7083	No
TAATATAT	2203	2128.78	2327	2269.03	75.4977	2089	1989.89	2175	2118.21	101.538	TAGTATTA	2065	No
TAAAGAAC	473	403.225	477	422.789	75.491	467	392.554	469	411.558	81.0975	CCCGTTTA	22302	No
GATGATTG	810	737.924	823	776.212	75.4863	800	716.863	812	753.905	87.7818	AACTCATC	56906	No
TGAATTTC	1313	1239.65	1333	1310.22	75.4831	1288	1224.26	1308	1293.77	65.3664	CGCATTCA	35406	No
TTTCCTCT	1846	1772.04	1898	1882.42	75.4802	1828	1743.48	1878	1851.58	86.5362	TTCGGAAA	31916	No
ATTCTTAA	1255	1181.75	1275	1248.34	75.4762	1223	1148.98	1242	1213.35	76.3541	AACAGAAT	63878	No
TAAGTTAC	557	486.435	558	510.444	75.452	546	471.13	547	494.311	80.527	CCGACTTA	50928	No
ATACAATA	592	521.193	607	547.1	75.4123	564	501.309	577	526.127	66.4567	ACTTGTAT	2771	No
ATAAATTA	1195	1121.93	1291	1184.47	75.3988	1120	1027.13	1168	1083.41	96.9513	ACATTTAT	620	No
TTTTCAAA	2321	2246.82	2413	2397.53	75.3877	2233	2156.93	2314	2299.65	77.3994	GCCTAAAA	58683	No
ATTTTAGG	699	627.564	714	659.429	75.356	669	600.851	683	631.199	71.8749	GCTAAAAT	28925	No
ATTTGAAT	2128	2053.97	2197	2187.74	75.3512	2084	2001.76	2140	2131.09	83.902	CTTCAAAT	2695	No
AAATTTAA	1565	1491.46	1686	1580.15	75.3253	1478	1399.78	1557	1481.72	80.3704	TTAAATTT	1135	No
TGATCCTT	801	729.109	810	766.874	75.3244	793	723.993	802	761.457	72.1954	TCTGATCA	19953	No
CTCTTTGT	1760	1686.27	1783	1789.85	75.324	1726	1656.37	1749	1757.62	71.0702	GACAAGAG	63037	No
AAACATAA	1082	1009.27	1128	1064.39	75.2919	1037	965.777	1072	1018.1	73.7869	TTATGTTT	708	No
AAAGAATA	712	640.561	734	673.169	75.2826	685	614.3	705	645.409	74.6209	TATTCTTT	228	No
TACTGTAT	603	532.241	612	558.755	75.2672	595	525.364	604	551.5	74.0599	TAGCAGTA	22071	No
TTGCTAAT	1095	1022.28	1108	1078.24	75.2471	1078	1003.26	1089	1057.99	77.4582	TACCGCAA	58300	No
ATTTTCGA	661	589.919	674	619.649	75.2012	644	575.511	657	604.431	72.4119	AGGAAAAT	63386	No
ATTTTGGG	957	884.679	979	931.887	75.1992	933	862.444	954	908.271	73.367	GCCAAAAT	60134	No
CAACTCTT	673	601.889	677	632.295	75.1554	662	587.059	666	616.628	79.533	CAGAGTTG	63200	No
GTTTGACT	755	683.474	763	718.562	75.1449	739	666.394	746	700.49	76.4252	TTAGAAAC	11166	No
TGTTATTT	2527	2453.03	2597	2622.66	75.0767	2442	2354.14	2507	2514.59	89.4778	TCCTAACA	9589	No
CTTGAATG	664	593.015	670	622.92	75.073	662	587.083	667	616.654	79.5053	TTTTCAAG	13763	No
ATTCATAT	1561	1487.71	1582	1576.13	75.0615	1518	1450.48	1538	1536.14	69.0642	CTATGAAT	50732	No
TTTCTCAA	1860	1786.45	1913	1897.99	75.0437	1817	1745.83	1867	1854.12	72.6009	GCACGAAA	37051	No
TGCTTCTT	1978	1904.39	2012	2025.55	75.0168	1940	1872.4	1974	1990.92	68.8089	TCTAAGCA	25647	No
TTATATTC	1325	1252.09	1347	1323.53	74.9916	1275	1205.98	1296	1274.23	70.9625	CGCTATAA	27289	No
TTCCTTTC	1296	1223.14	1313	1292.57	74.9914	1277	1208.95	1292	1277.41	69.9279	CGCAGGAA	55128	No
TTTAATAT	2051	1977.39	2158	2104.65	74.9643	1941	1858.71	2017	1976.11	84.0888	TAGTTAAA	64697	No
GAAATGCT	501	431.388	507	452.441	74.9491	489	422.448	494	443.026	71.5393	GCGATTTC	47159	No
GTTTCATT	2136	2062.36	2191	2196.86	74.937	2105	2026.69	2159	2158.14	79.7992	TCATAAAC	3863	No
TTATCTTG	1344	1271.14	1365	1343.91	74.9062	1331	1250.75	1350	1322.1	82.7721	AGCGATAA	29589	No
CTTTAGTT	1353	1280.16	1391	1353.56	74.8766	1338	1261.47	1373	1333.56	78.8106	GTCTAAAG	9421	No
TACTTTTT	2706	2632.17	2797	2818.95	74.8586	2637	2560.62	2719	2740.48	77.5078	TCCAAGTA	29155	No
AGTTATTT	1339	1266.2	1374	1338.62	74.8583	1292	1219.61	1322	1288.8	74.4963	CAATAACT	19445	No
CTCCATTG	436	367.228	438	384.912	74.844	434	366.039	435	383.662	73.9123	TTATGGAG	18145	No
CTCTGATC	469	399.954	473	419.347	74.6896	458	393.366	462	412.413	69.6748	AAAGAGAG	3387	No
AACGTTTT	997	925.053	1016	974.79	74.6751	961	891.648	978	939.29	71.9815	AAAACGTT	7479	No
TTATAATT	2008	1934.73	2076	2058.41	74.6446	1914	1820.19	1964	1934.45	96.187	TCAACTAA	7848	No
CAGATTCT	690	619.313	697	650.708	74.5754	677	608.798	684	639.596	71.8866	CGAATCTG	32418	No
TGAACATT	929	857.366	942	902.88	74.547	904	842.694	917	887.305	63.4839	TCATTTCA	45490	No
CAAATAAT	793	721.867	808	759.205	74.5275	767	685.991	780	721.226	85.6141	CTTATTTG	713	No
TGTTACTT	1694	1621.1	1726	1719.62	74.5125	1673	1601.11	1703	1698.09	73.4764	TCTTAACA	15450	No
CTCATTGT	846	774.699	851	815.181	74.4856	837	764.343	841	804.205	76.0053	GACATGAG	34179	No
TATATGCA	1216	1143.75	1241	1207.76	74.4838	1173	1110.22	1194	1171.98	64.5251	GATATATA	65451	No
TCCAAAAT	724	653.223	736	686.559	74.4799	699	629.26	709	661.222	73.4688	TACAATGA	64884	No
GAATCTTG	927	855.437	948	900.833	74.4758	920	851.334	941	896.476	71.3635	TTAGATTC	1885	No
TTTATTGC	1085	1013.03	1098	1068.39	74.4712	1067	998.325	1078	1052.74	70.9843	CTCATAAA	5783	No
GATTGCAA	373	305.524	378	320.048	74.4322	357	296.84	362	310.925	65.8812	GTTCAATC	62886	No
TTAAATTG	1186	1113.86	1211	1175.87	74.423	1132	1064.8	1152	1123.55	69.2743	AGCTTTAA	3039	No
TCAAGTTT	1436	1363.54	1474	1442.87	74.3538	1376	1312.81	1413	1388.51	64.6903	TCCCTTGA	63107	No
TTCATATT	2036	1962.99	2081	2089.04	74.3495	1998	1912.61	2039	2034.45	87.2723	TCACTGAA	38026	No
TTCTGAGT	772	701.144	781	737.264	74.3213	762	685.986	769	721.22	80.0783	TGAGAGAA	1509	No
TCTTTCAG	1187	1115.03	1198	1177.11	74.2454	1164	1092.67	1175	1153.26	73.6138	ACACAAGA	20950	No
TTTTCTAC	1223	1150.97	1238	1215.47	74.2414	1203	1126.16	1217	1188.98	79.4075	CCGGAAAA	8159	No
TCATATAG	653	582.832	665	612.163	74.232	627	563.157	638	591.387	67.3323	ACGTATGA	28244	No
CACAAATC	391	323.417	393	338.85	74.1981	382	315.041	383	330.047	73.6182	TATTTGTG	63635	No
TTTAATAC	781	710.231	792	746.884	74.1828	745	678.387	754	713.179	69.7817	CCGTTAAA	14455	No
TAGCAAAT	527	457.822	535	480.287	74.1593	509	446.008	516	467.84	67.2446	TACATCTA	38669	No
TTAATGTT	2050	1977.18	2090	2104.42	74.1464	1994	1923.63	2031	2046.38	71.6465	TCGATTAA	63667	No
ACAACTTA	436	367.834	442	385.55	74.1249	400	351.082	405	367.932	52.1783	TAAGTTGT	2608	No
GTATGTCT	808	737.177	813	775.42	74.1206	794	720.967	799	758.251	76.6134	TTCCATAC	22828	No
ATTGTGTT	1964	1891.27	2005	2011.35	74.1086	1937	1860.56	1978	1978.11	77.9916	CACACAAT	35410	No
CATATATG	1051	979.447	1068	1032.64	74.1049	1024	1035.15	1041	1091.95	-11.0882	GATATATG	259	No
ATCTTTTT	3559	3485.66	3684	3763.1	74.1034	3491	3399.43	3611	3667.04	92.7893	CAAAAGAT	4689	No
TTGAATAT	1692	1619.52	1733	1717.92	74.0742	1624	1561.16	1662	1655.09	64.0844	TAGTTCAA	53060	No
GTACATAA	513	444.033	519	465.76	74.0649	488	420.63	494	441.112	72.4986	GCGTGTAC	57587	No
TTTTAGAT	1653	1580.58	1714	1675.98	74.0583	1603	1525.04	1661	1616.24	79.9208	TATTAAAA	3215	No
TAAAAGAT	915	843.87	953	888.553	74.0468	867	805.191	884	847.513	64.123	TATTTTTA	64089	No
TTGTGTAA	1230	1158.15	1258	1223.14	74.0308	1210	1136.38	1236	1199.9	75.9498	GCGCACAA	46790	No
TTATAGTT	1464	1391.88	1504	1473.25	73.9621	1427	1343.44	1464	1421.33	86.1018	TCGTATAA	52652	No
ATCAAAAC	838	767.209	859	807.242	73.9608	815	739.799	833	778.197	78.9001	TTTTTGAT	65422	No
TCTTCAAG	655	585.087	662	614.545	73.9334	639	572.911	645	601.686	69.7625	ACCTAAGA	13462	No
CTTATATT	1467	1394.9	1494	1476.49	73.9324	1423	1340.63	1446	1418.32	84.8484	GTTATAAG	7417	No
GTCTCTCA	432	364.058	434	381.578	73.9211	422	386.225	423	404.899	37.3827	GAGGAGAC	31004	No
TAAGTTCT	1148	1076.41	1163	1135.92	73.9193	1125	1055.41	1139	1113.54	71.8384	TTCACTTA	17128	No
TTCACCAT	565	495.717	574	520.23	73.9137	538	472.643	545	495.905	69.6811	TAATTGAA	58820	No
TATAATTT	2341	2268.24	2436	2420.87	73.913	2210	2139.85	2286	2281.08	71.2827	TCCTTATA	37570	No
CCTATTTT	715	644.806	720	677.658	73.8833	680	617.317	684	648.598	65.7626	TAAATAGG	26620	No
TTAAAATG	1156	1084.43	1185	1144.48	73.8798	1107	1035.29	1129	1092.1	74.1393	AGAAAACA	7003	No
ACTTCTCA	541	471.952	544	495.178	73.8688	535	467.011	538	489.97	72.7137	ATAGAAGT	22552	No
ACTTTCAT	1042	970.708	1052	1023.35	73.8478	1018	938.703	1028	989.303	82.5561	CTGAAAGT	4261	No
ATATTAGA	671	601.081	684	631.441	73.8361	643	577.316	651	606.337	69.2868	AGTAATAT	11618	No
AAGAATTT	1302	1230.22	1322	1300.14	73.8347	1251	1186.24	1269	1253.14	66.497	AAATTCTT	3382	No
AAGTTGTA	678	608.079	697	638.835	73.7953	662	593.556	677	623.491	72.2469	TACAACTT	4283	No
CAGATATT	480	411.598	484	431.603	73.7952	471	403.419	474	422.993	72.95	CATATCTG	21680	No
GTTTTCTC	1866	1793.65	1899	1905.76	73.7927	1838	1765.2	1867	1875.04	74.2767	CGTAAAAC	15772	No
TTATTTCA	1801	1728.71	1839	1835.63	73.7823	1745	1668.65	1782	1770.85	78.0684	GAGAATAA	61775	No
GACTATTG	295	229.729	299	240.475	73.7722	282	224.577	286	235.07	64.2084	TTATAGTC	28967	No
ACATGTTT	1723	1650.79	1757	1751.6	73.7652	1677	1600.13	1711	1697.03	78.6882	AAACATGT	5683	No
CTCTTGCT	731	660.85	748	694.626	73.748	723	650.08	739	683.235	76.8648	GCGAAGAG	24680	No
TTCTCTGC	949	878.046	959	924.84	73.747	944	867.324	954	913.453	79.97	CTCGAGAA	27069	No
[truncated: 63,478 more rows]
