# Supplementary material for: The word landscape of the non-coding segments of the Arabidopsis thaliana genome
Source: BMC Genomics. 2009 Oct 8;10:463. doi: 10.1186/1471-2164-10-463 (PMC2770528; doi:10.1186/1471-2164-10-463)
Supplement: Additional file 4 — Words discovered in core promoters. Entire set of words discovered in the core promoters [-100;+1] with occurrences, expected occurrences, scores, reverse complement information and p-value. [file 1471-2164-10-463-S4.CSV]

	Unmasked					Masked						Unmasked
Word	S	ES	O	EO	SlnSES	S	ES	O	EO	SlnSES	RevComp	RC_Pos	Pal
TATAAATA	1355	1071.69	1369	1175.57	317.831	1300	1029.92	1311	1128.85	302.753	TATTTATA	69	No
CTATAAAT	712	474.27	716	514.446	289.286	704	464.711	708	503.987	292.416	ATTTATAG	2504	No
CTATATAA	636	410.261	638	444.486	278.826	626	450.579	628	488.533	205.839	TTATATAG	18530	No
ATATAAAC	560	350.797	560	379.643	261.928	554	347.685	554	376.253	258.091	GTTTATAT	26957	No
TAAAAAAT	473	295.342	480	319.301	222.765	453	298.58	460	322.82	188.835	ATTTTTTA	12	No
ATATATAC	544	394.869	559	427.688	174.295	507	330.093	515	357.099	217.573	GTATATAT	5651	No
AATATATT	300	181.346	300	195.646	151.012	287	195.452	287	210.918	110.256	AATATATT	6	Yes
TTATATAA	524	397.031	529	430.047	145.398	514	430.79	518	466.905	90.7739	TTATATAA	7	Yes
AAGAAAAA	1261	1129.24	1318	1240.05	139.165	1189	1063	1238	1165.84	133.189	TTTTTCTT	25	No
ATATAAAG	378	262.861	380	284.014	137.316	375	261.181	377	282.19	135.643	CTTTATAT	377	No
TATATAAA	1260	1131.11	1276	1242.15	135.966	1234	1102.41	1250	1209.97	139.143	TTTATATA	1458	No
AGAAAAAA	1127	1000.04	1170	1095.49	134.693	1063	936.863	1099	1025.06	134.271	TTTTTTCT	31	No
ATTTTTTA	312	204.097	315	220.282	132.415	299	207.163	302	223.604	109.715	TAAAAAAT	4	No
TTTTAAAA	688	568.245	696	617.46	131.571	658	543.865	665	590.7	125.351	TTTTAAAA	13	Yes
CTCTTCTC	402	294.202	429	318.061	125.499	371	277.661	390	300.087	107.516	GAGAAGAG	444	No
ACAAAAAA	958	840.585	988	918.052	125.259	917	799.552	939	872.564	125.681	TTTTTTGT	45	No
ATAAATAC	578	466.039	582	505.44	124.446	574	459.992	578	498.825	127.095	GTATTTAT	14072	No
TTATAAAA	507	397.553	508	430.617	123.294	490	386.47	491	418.525	116.302	TTTTATAA	945	No
AAATTAAA	718	609.913	745	663.251	117.144	682	578.03	705	628.206	112.806	TTTAATTT	96	No
GCCCATTA	374	273.89	396	295.991	116.512	372	272.658	394	294.653	115.571	TAATGGGC	190	No
AAAAAACA	893	787.368	924	859.073	112.42	849	736.927	874	803.277	120.193	TGTTTTTT	33	No
TTAAAAAA	805	701.565	828	764.227	110.71	768	667.112	788	726.227	108.159	TTTTTTAA	27	No
ATTAAAAA	708	609.58	719	662.885	105.969	671	581.412	681	631.921	96.1611	TTTTTAAT	316	No
GCCCAATA	322	231.782	340	250.291	105.859	321	228.286	337	246.5	109.41	TATTGGGC	130	No
AATAAAAA	1091	995.016	1162	1089.88	100.471	1020	925.743	1077	1012.68	98.901	TTTTTATT	131	No
TTTTTCTT	943	848.823	1007	927.193	99.2183	878	784.984	923	856.433	98.3209	AAGAAAAA	8	No
ATATATAG	404	318.891	408	344.91	95.5729	390	276.678	394	299.02	133.884	CTATATAT	3784	No
TTTTTTAA	592	504.226	601	547.244	95.0049	564	485.785	573	527.048	84.1986	TTAAAAAA	21	No
CTTTCTCT	537	450.126	567	488.037	94.765	490	414.569	510	449.189	81.9119	AGAGAAAG	509	No
CTCTCTTT	638	550.071	664	597.509	94.6099	576	495.842	594	538.06	86.3136	AAAGAGAG	134	No
ATAAAATA	667	580.725	718	631.168	92.3876	631	545.836	673	592.862	91.4868	TATTTTAT	90	No
TTTTTTCT	816	730.733	851	796.434	90.059	760	675.244	781	735.191	89.8659	AGAAAAAA	11	No
AACAAAAA	1102	1018.07	1165	1115.62	87.2984	1063	975.798	1116	1068.44	90.9872	TTTTTGTT	34	No
TGTTTTTT	566	486.428	581	527.753	85.752	542	463.838	553	503.032	84.4058	AAAAAACA	20	No
TTTTTGTT	694	614.117	725	667.876	84.8664	657	578.189	681	628.381	83.9532	AACAAAAA	32	No
TCATCTTC	360	284.617	366	307.645	84.5852	348	272.386	350	294.357	85.2541	GAAGATGA	3925	No
GAAAAAGA	460	384.224	472	416.076	82.8003	439	363.977	450	394.003	82.2724	TCTTTTTC	253	No
ATTTTTTC	289	217.418	291	234.718	82.2506	274	217.063	276	234.332	63.8263	GAAAAAAT	987	No
ATAAAAAG	480	405.143	486	438.899	81.3826	465	392.852	470	425.488	78.4006	CTTTTTAT	15373	No
TATAAAAC	328	256.725	330	277.353	80.3623	326	255.534	328	276.06	79.3944	GTTTTATA	4752	No
TAAAAAAG	361	289.269	367	312.7	79.9687	352	286.255	358	309.424	72.7758	CTTTTTTA	94	No
ATTTTTCA	237	169.878	239	183.234	78.9161	232	169.371	234	182.686	72.9972	TGAAAAAT	112	No
TAATTAAT	417	345.664	442	374.053	78.2366	401	333.701	424	361.027	73.6706	ATTAATTA	95	No
CGACGTCG	136	76.7344	137	82.626	77.8335	131	73.3966	132	79.027	75.891	CGACGTCG	43	Yes
GTATATAA	303	235.158	303	253.952	76.8035	300	253.494	300	273.846	50.5333	TTATATAC	6806	No
TTTTTTGT	593	521.134	604	565.772	76.6077	554	487.907	563	529.371	70.3805	ACAAAAAA	15	No
TCTATATA	723	650.328	727	707.735	76.589	710	636.368	713	692.361	77.7367	TATATAGA	517	No
TTCTTTTT	721	649.266	755	706.565	75.5583	673	600.564	696	652.971	76.6384	AAAAAGAA	102	No
CTTTCTTC	397	328.796	403	355.688	74.8346	374	304.961	380	329.758	76.3228	GAAGAAAG	2301	No
ACAAAACA	452	383.135	479	414.889	74.7133	437	366.234	454	396.463	77.2002	TGTTTTGT	220	No
AAACCCTA	639	568.781	658	618.048	74.3858	636	565.152	655	614.063	75.1138	TAGGGTTT	80	No
TTTCTTTT	812	741.137	875	807.93	74.1482	767	687.307	812	748.494	84.1443	AAAAGAAA	164	No
TCTCTTTC	576	506.699	607	549.953	73.8383	520	458.219	543	496.887	65.7702	GAAAGAGA	168	No
TTTTATTT	821	750.51	890	818.292	73.7015	778	697.649	835	759.904	84.8096	AAATAAAA	794	No
ACTCTCTT	217	154.662	219	166.776	73.4877	208	160.76	210	173.371	53.5855	AAGAGAGT	518	No
ATTTCTCA	216	153.891	217	165.942	73.2311	187	144.541	188	155.833	48.1608	TGAGAAAT	194	No
AATAAAAT	744	674.386	806	734.246	73.0896	702	627.37	752	682.457	78.9023	ATTTTATT	65	No
AAAAATAT	601	532.625	610	578.371	72.5873	583	510.333	589	553.934	77.6112	ATATTTTT	9733	No
AAAATATT	483	415.737	492	450.464	72.4328	467	399.056	475	432.256	73.4254	AATATTTT	199	No
TAAAAATT	367	301.307	371	325.785	72.3844	354	289.764	358	313.238	70.8809	AATTTTTA	333	No
CTTTTTTC	267	204.306	270	220.509	71.4575	257	199.527	260	215.332	65.0531	GAAAAAAG	116	No
CTTATATA	317	253.332	317	273.67	71.0718	306	245.367	306	265.027	67.574	TATATAAG	1288	No
AAAGAAAA	1225	1156.07	1330	1270.15	70.949	1156	1081.12	1240	1186.12	77.4149	TTTTCTTT	85	No
TCAAAAAC	298	234.903	302	253.675	70.9009	262	219.929	266	237.439	45.8603	GTTTTTGA	132	No
TAAAACCC	286	224.321	290	242.2	69.4735	283	222.884	287	240.643	67.5792	GGGTTTTA	705	No
ATTTTATT	509	444.527	524	481.917	68.9374	451	399.389	464	432.62	54.8108	AATAAAAT	56	No
TTAAATAT	280	218.933	281	236.36	68.8865	263	209.447	263	226.079	59.8808	ATATTTAA	2220	No
GAAAACAA	378	315.166	379	340.858	68.7184	367	302.721	368	327.323	70.6655	TTGTTTTC	479	No
AAAAACAA	992	925.918	1034	1012.88	68.3857	914	859.054	950	938.549	56.6667	TTGTTTTT	255	No
TATTTATA	430	366.816	434	397.097	68.3382	417	355.136	421	384.37	66.9636	TATAAATA	0	No
AAATGAAA	398	335.232	409	362.693	68.3089	382	322.222	393	348.534	65.0087	TTTCATTT	107	No
AATTATTT	383	321.108	389	347.323	67.506	363	304.944	368	329.739	63.2621	AAATAATT	159	No
AAAAAATC	526	462.791	531	501.887	67.3413	510	448.1	515	485.823	65.9906	GATTTTTT	582	No
CTCTTTTC	244	185.153	245	199.767	67.3399	239	178.107	240	192.139	70.2854	GAAAAGAG	3055	No
CATTTTCT	320	259.702	320	280.584	66.8122	314	252.788	314	273.08	68.0883	AGAAAATG	7872	No
TAAATGGG	143	89.6372	144	96.5424	66.7915	141	88.2159	142	95.0091	66.1251	CCCATTTA	111	No
TCAAAATC	287	228.046	293	246.24	65.9911	274	221.506	280	239.148	58.2743	GATTTTGA	154	No
TTTTAATT	525	463.001	543	502.117	65.9764	507	445.232	525	482.687	65.8674	AATTAAAA	195	No
AAAGCAAA	376	315.516	385	341.238	65.9433	364	308.545	369	333.655	60.1646	TTTGCTTT	1706	No
CCAAAAAA	558	495.954	572	538.183	65.7751	524	472.365	534	512.361	54.3592	TTTTTTGG	447	No
TAGGGTTT	425	364.24	439	394.29	65.5673	420	359.284	434	388.889	65.5789	AAACCCTA	50	No
ATTTAATA	277	218.899	279	236.323	65.2073	267	208.402	269	224.947	66.1571	TATTAAAT	7217	No
AAAATTTA	335	276.051	340	298.338	64.8376	325	267.411	329	288.955	63.3869	TAAATTTT	227	No
ACCAAAAA	533	472.196	550	512.176	64.5606	519	455.342	533	493.741	67.9134	TTTTTGGT	9235	No
AAAACAAA	1261	1198.16	1385	1317.46	64.4587	1179	1109.5	1278	1217.92	71.6312	TTTGTTTT	188	No
TTTTCTTT	851	789.025	921	860.907	64.3473	803	730.044	854	795.672	76.4857	AAAGAAAA	62	No
AAAAAAGA	995	932.917	1042	1020.67	64.1043	912	857.234	947	936.528	56.4794	TCTTTTTT	183	No
TAATTTAT	308	250.344	315	270.427	63.8377	294	239.439	299	258.596	60.3524	ATAAATTA	133	No
AAAAGGAA	417	357.818	427	387.292	63.8263	393	334.153	400	361.519	63.7488	TTCCTTTT	170	No
AAAATCAA	469	409.42	472	443.568	63.7191	454	394.883	457	427.703	63.3369	TTGATTTT	247	No
TATTTTAT	388	329.389	400	356.333	63.5417	358	300.741	368	325.17	62.3936	ATAAAATA	30	No
AAAAATCA	441	381.915	443	413.558	63.4361	427	368.81	428	399.271	62.556	TGATTTTT	637	No
TCTATAAA	534	474.808	537	515.035	62.7368	530	470.043	533	509.82	63.628	TTTATAGA	22754	No
TAGAAAAT	192	138.546	193	149.353	62.648	183	136.419	184	147.054	53.7571	ATTTTCTA	249	No
CTTTTTTA	247	191.785	248	206.947	62.4943	239	190.425	239	205.474	54.3026	TAAAAAAG	40	No
ATTAATTA	379	321.573	402	347.828	62.2738	368	310.15	389	335.401	62.9381	TAATTAAT	42	No
TTTAATTT	507	448.552	529	486.317	62.1005	488	430.565	508	466.66	61.1056	AAATTAAA	18	No
TTTCTCTC	616	557.031	631	605.148	61.9856	568	514.264	578	558.241	56.451	GAGAGAAA	675	No
AAAACATT	383	326.073	384	352.725	61.6297	375	318.997	376	345.025	60.6537	AATGTTTT	280	No
TTAGAAAA	289	233.503	290	252.157	61.6243	280	225.762	281	243.763	60.2859	TTTTCTAA	63331	No
TTCTCTCA	233	178.908	235	193.007	61.5504	227	189.111	229	204.052	41.4538	TGAGAGAA	439	No
ATAAATAG	381	324.203	384	350.689	61.505	375	314.894	378	340.561	65.509	CTATTTAT	6455	No
AAAAAGAA	1062	1002.39	1138	1098.11	61.3494	994	931.35	1056	1018.92	64.7111	TTCTTTTT	47	No
GTAAATAA	196	143.903	199	155.143	60.559	188	137.025	191	147.709	59.4601	TTATTTAC	7915	No
CAAAATTT	318	262.966	323	284.128	60.4283	315	260.484	320	281.433	59.86	AAATTTTG	184	No
TCTCTTCT	681	623.256	724	677.931	60.3397	622	563.344	653	612.077	61.6094	AGAAGAGA	7131	No
TAAAAACC	249	195.67	251	211.155	60.0142	244	191.594	246	206.74	58.9971	GGTTTTTA	3972	No
TTTCATTT	425	369.078	437	399.563	59.9593	415	357.796	424	387.267	61.5513	AAATGAAA	70	No
AGGAAAAA	329	274.193	332	296.32	59.9519	311	257.939	313	278.671	58.1783	TTTTTCCT	385	No
AAATTATA	285	231.16	292	249.616	59.673	270	218.125	276	235.484	57.6054	TATAATTT	818	No
TAATAAAC	210	158.068	212	170.459	59.6576	208	155.234	210	167.394	60.862	GTTTATTA	5282	No
CCCATTTA	155	105.536	160	113.699	59.5778	155	103.998	160	112.039	61.853	TAAATGGG	75	No
TGAAAAAT	197	145.721	198	157.109	59.397	194	143.162	195	154.342	58.9525	ATTTTTCA	41	No
TTTCCTTT	350	295.682	361	319.67	59.0275	342	288.594	353	311.966	58.0682	AAAGGAAA	421	No
AGAAAAGA	399	344.635	412	372.932	58.444	377	325.257	387	351.837	55.6558	TCTTTTCT	118	No
AATTTTAA	326	272.698	329	294.697	58.2013	311	264.09	314	285.349	50.8491	TTAAAATT	633	No
GAAAAAAG	305	252.185	308	272.425	57.9958	291	248.528	294	268.456	45.9108	CTTTTTTC	60	No
TTTCTTCA	354	300.524	356	324.934	57.9748	342	303.823	344	328.521	40.4806	TGAAGAAA	331	No
TCTTTTCT	391	337.168	406	364.801	57.9174	373	320.775	384	346.96	56.2625	AGAAAAGA	114	No
CCCATTAA	265	213.202	273	230.148	57.6347	264	212.018	272	228.865	57.8894	TTAATGGG	3103	No
TTCTCTCC	204	153.817	205	165.862	57.6007	198	162.276	199	175.011	39.3952	GGAGAGAA	3866	No
AAAAAACT	436	382.049	443	413.704	57.5932	414	366.674	421	396.942	50.2563	AGTTTTTT	919	No
CATCTTCT	313	260.861	318	281.843	57.0329	303	249.813	307	269.852	58.4846	AGAAGATG	35833	No
TATAAAAG	286	234.486	286	253.223	56.799	284	234.889	284	253.661	53.92	CTTTTATA	475	No
AAAAATTA	436	383.382	443	415.158	56.0739	417	367.838	423	398.211	52.3097	TAATTTTT	496	No
ATCCAACG	103	59.7834	104	64.3535	56.0321	103	59.8893	104	64.4676	55.8498	CGTTGGAT	1929	No
CAATTTTT	272	221.602	273	239.253	55.7377	264	214.047	265	231.064	55.375	AAAAATTG	806	No
TGACGTCA	79	39.0149	79	41.9814	55.7347	78	38.7912	78	41.7405	54.4841	TGACGTCA	127	Yes
TGTATATA	467	414.764	478	449.402	55.3952	445	391.672	454	424.2	56.804	TATATACA	340	No
CAAGAAAC	144	98.0372	144	105.606	55.3632	143	98.7649	143	106.391	52.9246	GTTTCTTG	557	No
TATTGGGC	194	145.988	206	157.396	55.1613	191	143.56	203	154.772	54.5344	GCCCAATA	23	No
TTTTTATT	675	622.197	700	676.765	54.983	638	581.586	658	632.113	59.0655	AATAAAAA	24	No
GTTTTTGA	177	129.748	179	139.846	54.9679	176	127.611	178	137.538	56.5831	TCAAAAAC	63	No
ATAAATTA	405	353.614	409	382.712	54.9507	386	336.569	389	364.149	52.8954	TAATTTAT	87	No
AAAGAGAG	403	351.643	411	380.565	54.9367	366	323.425	370	349.843	45.2622	CTCTCTTT	29	No
TAAAAAGC	205	156.849	206	169.14	54.8841	201	156.501	202	168.764	50.2987	GCTTTTTA	700	No
TAAATAAC	203	154.945	203	167.081	54.838	200	151.935	200	163.826	54.9733	GTTATTTA	7406	No
CTCTGTTT	329	278.503	346	301.002	54.8205	319	269.393	336	291.106	53.9178	AAACAGAG	222	No
ATTTTGTA	186	138.537	186	149.343	54.7973	182	137.016	182	147.7	51.6711	TACAAAAT	626	No
AAAGTAAA	379	328.119	385	354.952	54.6364	367	319.28	373	345.333	51.1203	TTTACTTT	367	No
TATAATAT	290	240.437	294	259.678	54.3531	275	232.09	279	250.625	46.6524	ATATTATA	279	No
CTCTATAT	350	299.756	351	324.099	54.2379	344	293.223	345	316.997	54.9402	ATATAGAG	4864	No
ACGTGTCA	166	119.853	167	129.158	54.0697	162	116.822	163	125.885	52.9645	TGACACGT	1478	No
GTAAAAAA	312	262.379	318	283.491	54.043	296	248.694	301	268.637	51.5443	TTTTTTAC	63881	No
ACCCAAAA	269	220.197	275	237.73	53.8507	263	215.484	269	232.621	52.4076	TTTTGGGT	489	No
ATAAAAGG	189	142.232	190	153.336	53.7308	186	141.166	187	152.185	51.3003	CCTTTTAT	34522	No
AAAATTGA	313	264.049	321	285.304	53.232	308	258.073	315	278.817	54.4715	TCAATTTT	1148	No
TCTTCATC	275	226.634	278	244.709	53.194	258	213.215	259	230.162	49.1896	GATGAAGA	3190	No
CCTTTATA	162	116.804	163	125.864	52.9903	158	115.056	159	123.977	50.1144	TATAAAGG	1225	No
CATCAATC	139	95.1067	139	102.443	52.7469	110	82.0099	110	88.3151	32.3005	GATTGATG	24662	No
AATAAATT	374	324.903	380	351.452	52.6324	355	309.049	359	334.204	49.2092	AATTTATT	29730	No
AATGAAAA	331	282.667	337	305.526	52.2474	313	268.935	319	290.61	47.4923	TTTTCATT	600	No
TTGAAATT	257	209.88	261	226.548	52.0529	252	205.661	256	221.977	51.2068	AATTTCAA	259	No
ATATACAC	218	171.704	221	185.21	52.0421	210	163.854	212	176.717	52.1074	GTGTATAT	318	No
GATTTTGA	180	135.226	182	145.765	51.4817	177	132.45	179	142.766	51.3199	TCAAAATC	76	No
ATTCTTCA	154	110.244	154	118.782	51.4752	152	113.998	152	122.835	43.7305	TGAAGAAT	319	No
AACACAAA	404	355.7	417	384.984	51.4404	397	345.944	407	374.358	54.6503	TTTGTGTT	836	No
TAAATAAG	226	180.043	228	194.235	51.3784	192	167.463	194	180.622	26.2523	CTTATTTA	63692	No
TTCTTCCT	363	315.409	369	341.121	51.0137	342	293.555	346	317.358	52.2394	AGGAAGAA	630	No
AAATAATT	450	401.84	454	435.295	50.9367	427	382.525	429	414.223	46.9656	AATTATTT	71	No
TCAAAAAT	255	208.902	256	225.489	50.8461	251	201.181	252	217.124	55.5331	ATTTTTGA	1563	No
TCTTCTCC	377	329.444	381	356.393	50.8345	343	299.604	345	323.934	46.3967	GGAGAAGA	8131	No
ATCTCTAA	141	98.3636	142	105.958	50.7726	136	95.7657	137	103.155	47.7021	TTAGAGAT	2019	No
TTATTAAA	355	307.779	357	332.823	50.6706	338	294.839	340	318.753	46.1768	TTTAATAA	781	No
AAAAGAAA	1135	1085.62	1242	1191.16	50.4893	1069	1016.05	1156	1113.36	54.3052	TTTCTTTT	51	No
TAAAACAT	197	152.671	199	164.622	50.2193	192	152.105	194	164.011	44.7212	ATGTTTTA	180	No
GCCCAAAT	174	130.493	176	140.651	50.0664	174	129.402	176	139.473	51.5264	ATTTGGGC	350	No
AAAAACCT	262	216.503	265	233.726	49.974	251	210.104	254	226.791	44.6407	AGGTTTTT	647	No
GAAAGAGA	288	242.14	296	261.526	49.9516	264	220.96	269	238.557	46.9836	TCTCTTTC	52	No
CAAATTTT	271	225.397	272	243.367	49.9338	263	218.697	264	236.104	48.5143	AAAATTTG	531	No
TTCCTTTT	353	306.517	363	331.45	49.842	349	300.663	359	325.085	52.0295	AAAAGGAA	88	No
TTTATTGT	212	167.601	212	180.77	49.8206	179	146.187	179	157.612	36.2474	ACAATAAA	1985	No
TCTTCCTC	364	317.595	368	343.5	49.6415	342	298.745	345	323	46.2451	GAGGAAGA	5605	No
CAAAAAAT	323	277.111	326	299.489	49.4949	315	280.459	318	303.127	36.5853	ATTTTTTG	2237	No
ATTTTTAT	383	336.772	397	364.37	49.2653	364	324.419	377	350.925	41.9029	ATAAAAAT	773	No
TAACAAAT	193	149.54	193	161.237	49.2388	189	150.042	189	161.78	43.6269	ATTTGTTA	1290	No
CTTTTAAA	280	234.875	282	253.645	49.2059	275	230.722	277	249.141	48.2786	TTTAAAAG	525	No
TAAAATTA	337	291.218	339	314.818	49.2058	321	276.417	322	298.736	47.9991	TAATTTTA	200	No
ACTTCTCA	93	54.8401	93	59.0269	49.1206	92	56.0035	92	60.2805	45.6664	TGAGAAGT	16165	No
AAAATACA	272	227.066	274	245.176	49.1132	268	221.485	270	239.127	51.0888	TGTATTTT	4325	No
ATGTTTTA	125	84.4214	125	90.9161	49.0615	124	84.6196	124	91.1298	47.3824	TAAAACAT	165	No
AAGAAAAG	476	429.42	490	465.408	49.0199	455	407.416	465	441.381	50.2602	CTTTTCTT	4216	No
CTAAAATC	144	102.491	146	110.413	48.9651	142	102.587	144	110.516	46.1668	GATTTTAG	1733	No
TCTTTTTT	719	671.671	746	731.254	48.9584	660	619.475	676	673.769	41.8228	AAAAAAGA	86	No
AAATTTTG	261	216.371	264	233.582	48.9446	260	212.646	263	229.545	52.2741	CAAAATTT	104	No
ATCAATCA	184	141.085	194	152.097	48.8659	154	123.689	162	133.3	33.7542	TGATTGAT	2831	No
CAAAAACC	273	228.274	274	246.487	48.8463	265	220.138	266	237.666	49.1505	GGTTTTTG	691	No
AAAAAAGT	479	432.568	490	468.848	48.8394	461	411.991	472	446.374	51.8148	ACTTTTTT	228	No
TTTGTTTT	774	726.768	837	792.053	48.7348	744	689.646	793	751.074	56.4423	AAAACAAA	84	No
GTTTTTTT	737	689.929	753	751.387	48.6417	707	639.863	720	696.209	70.5419	AAAAAAAC	398	No
TAATGGGC	248	203.896	262	220.065	48.5631	244	202.453	258	218.502	45.5449	GCCCATTA	19	No
ATTTATAC	145	103.757	147	111.779	48.5285	144	101.989	146	109.87	49.6728	GTATAAAT	1564	No
TCCAAAAC	215	171.582	219	185.078	48.4992	215	170.247	219	183.634	50.1782	GTTTTGGA	10356	No
CTTTATAA	259	214.799	261	231.879	48.4654	257	211.784	259	228.611	49.7321	TTATAAAG	20407	No
TGAGAAAT	123	83.0035	124	89.3867	48.3762	122	82.6897	123	89.0482	47.449	ATTTCTCA	55	No
AATTAAAA	683	636.316	700	692.304	48.3562	645	602.001	660	654.55	44.4993	TTTTAATT	77	No
GTATAAAA	206	162.954	206	175.743	48.2887	203	160.469	203	173.056	47.726	TTTTATAC	18094	No
CTTCTCCT	259	215.108	267	232.213	48.0937	233	194.853	235	210.269	41.6592	AGGAGAAG	56083	No
CTCTCTAT	324	279.399	332	301.975	47.9855	305	262.445	310	283.563	45.8321	ATAGAGAG	1793	No
AATATTTT	490	444.363	497	481.738	47.9036	466	422.179	473	457.5	46.02	AAAATATT	58	No
TAATTTTA	296	251.885	298	272.1	47.7707	288	241.794	290	261.15	50.3642	TAAAATTA	177	No
TATAAACA	370	325.291	372	351.873	47.6502	366	321.516	368	347.766	47.4287	TGTTTATA	4510	No
TATACATA	251	207.652	255	224.134	47.5872	230	191.242	233	206.36	42.4436	TATGTATA	4177	No
AAACCAAA	662	616.159	695	670.122	47.5056	648	600.705	680	653.126	49.1098	TTTGGTTT	453	No
CAAACCCA	141	100.673	143	108.45	47.5009	140	99.2537	142	106.918	48.1549	TGGGTTTG	2218	No
ATTAAATA	342	297.651	345	321.811	47.4998	328	285.767	329	308.894	45.2108	TATTTAAT	19656	No
ATCTCATA	113	74.2449	114	79.9417	47.4621	111	74.4942	112	80.2105	44.2677	TATGAGAT	3374	No
TATTATAT	291	247.229	302	267.048	47.435	279	238.152	289	257.199	44.1665	ATATAATA	493	No
AATTCAAA	291	247.375	293	267.205	47.2639	285	243.241	287	262.72	45.1548	TTTGAATT	1470	No
AGAAAGAA	486	441.163	531	478.241	47.0414	452	401.641	483	435.077	53.3919	TTCTTTCT	285	No
GAAAAATA	334	290.143	338	313.649	47.0166	321	277.134	324	299.514	47.1681	TATTTTTC	2010	No
TTAATATT	281	237.765	282	256.78	46.9466	270	226.182	271	244.218	47.8122	AATATTAA	800	No
TAAAAAAC	294	250.65	297	270.759	46.8999	283	252.331	286	272.584	32.4611	GTTTTTTA	3441	No
CTTCCTTC	185	143.582	194	154.796	46.888	171	133.135	176	143.505	42.8013	GAAGGAAG	1724	No
ACAAAATA	310	266.499	313	287.964	46.8731	301	259.488	304	280.352	44.6685	TATTTTGT	983	No
ATATATCT	278	235.065	280	253.852	46.6367	266	225.36	267	243.327	44.1017	AGATATAT	2226	No
CTTTTGTC	143	103.219	145	111.198	46.6173	139	101.157	141	108.973	44.1739	GACAAAAG	872	No
ATACACAT	169	128.301	172	138.283	46.563	164	123.808	167	133.429	46.1061	ATGTGTAT	3927	No
ATCTTTTA	181	140	182	150.925	46.4902	176	138.637	177	149.451	41.9984	TAAAAGAT	225	No
ATCTTCAA	176	135.183	177	145.719	46.4379	172	133.614	173	144.023	43.4374	TTGAAGAT	11542	No
TGTTTTGT	264	221.419	277	239.054	46.4356	254	213.349	266	230.308	44.2986	ACAAAACA	49	No
AATTTGAA	250	207.786	252	224.279	46.238	244	201.803	246	217.798	46.3295	TTCAAATT	536	No
AAACAGAG	317	274.055	327	296.17	46.1468	306	263.591	316	284.807	45.6508	CTCTGTTT	137	No
AAAAAGTT	346	302.81	351	327.419	46.1337	340	296.074	345	320.096	47.0341	AACTTTTT	508	No
TTATTTTT	649	604.499	678	657.298	46.0997	609	563.4	635	612.14	47.3973	AAAAATAA	65052	No
TAAAAGAT	173	132.653	174	142.985	45.9412	172	134.286	173	144.749	42.5742	ATCTTTTA	218	No
ACTTCTTT	138	98.9558	139	106.597	45.8962	137	102.63	138	110.562	39.5724	AAAGAAGT	373	No
TAAATTTT	294	251.595	299	271.785	45.7937	280	240.028	284	259.234	43.1301	AAAATTTA	82	No
ACTTTTTT	395	351.858	399	380.799	45.6849	374	323.823	378	350.276	53.8778	AAAAAAGT	187	No
ATAAAACA	317	274.473	318	296.624	45.6634	309	267.569	310	289.126	44.4844	TGTTTTAT	988	No
ATTTATTA	293	250.883	296	271.012	45.47	278	242.704	281	262.138	37.7464	TAATAAAT	334	No
CTTTTCTC	264	222.275	267	239.983	45.4167	250	213.441	253	230.407	39.5254	GAGAAAAG	26460	No
AAACGGCA	93	57.103	97	61.4652	45.36	93	57.3521	97	61.7336	44.9552	TGCCGTTT	368	No
AAAATCCA	266	224.326	268	242.206	45.3251	259	218.793	261	236.208	43.6939	TGGATTTT	58858	No
AAAAGTTA	230	188.89	231	203.813	45.29	229	186.581	230	201.312	46.9123	TAACTTTT	698	No
ACTCAAAA	229	187.933	234	202.776	45.2592	218	180.256	223	194.465	41.4461	TTTTGAGT	513	No
AAAAATTC	269	227.379	271	245.517	45.2167	262	219.841	264	237.344	45.9648	GAATTTTT	461	No
TAAATATG	182	141.999	183	153.085	45.1702	178	137.653	179	148.388	45.7546	CATATTTA	2205	No
TTCTTATT	247	205.745	250	222.068	45.1396	240	200.582	243	216.474	43.0603	AATAAGAA	420	No
ACTCTTTT	215	174.359	216	188.083	45.0476	210	172.774	211	186.368	40.9757	AAAAGAGT	294	No
GGGCTTTA	139	100.617	139	108.39	44.9185	139	100.771	139	108.556	44.7058	TAAAGCCC	520	No
AGAGAAAA	510	467.041	518	506.537	44.8765	489	446.383	496	483.945	44.5898	TTTTCTCT	1725	No
AATTGAAA	280	238.541	286	257.622	44.8694	278	233.775	284	252.452	48.1671	TTTCAATT	2192	No
TAAATATA	397	354.58	403	383.765	44.8614	383	337.36	387	365.01	48.5973	TATATTTA	546	No
ATTTGAAA	260	218.854	263	236.275	44.7914	254	214.013	257	231.027	43.5095	TTTCAAAT	845	No
ACTTAAAA	226	185.4	227	200.034	44.752	222	180.698	223	194.944	45.6985	TTTTAAGT	2104	No
ATCTCTCA	163	123.907	165	133.536	44.6976	161	135.459	163	146.017	27.8099	TGAGAGAT	1076	No
TTGATTTT	344	302.273	354	326.836	44.483	339	295.381	348	319.343	46.692	AAAATCAA	89	No
TTCTTCAT	344	302.296	344	326.86	44.4573	325	287.598	325	310.883	39.7355	ATGAAGAA	9743	No
ATTTTCTA	177	137.701	179	148.44	44.4385	174	138.543	176	149.349	39.6504	TAGAAAAT	93	No
TACATATA	238	197.521	243	213.16	44.3689	219	183.168	224	197.617	39.1288	TATATGTA	793	No
ATAAACAC	210	170.018	210	183.386	44.3526	208	167.856	208	181.047	44.6017	GTGTTTAT	30619	No
ACATTATT	179	139.761	179	150.666	44.2934	178	138.783	178	149.609	44.2988	AATAATGT	17551	No
TCTTTTTC	407	365.064	418	395.188	44.2569	385	347.524	393	376.078	39.4281	GAAAAAGA	36	No
TTTATTAA	321	279.677	326	302.277	44.2356	304	268.087	309	289.688	38.2182	TTAATAAA	1155	No
TTGTTTTT	612	569.374	639	618.699	44.1835	584	540.898	603	587.444	44.7756	AAAAACAA	68	No
CAAAACAC	199	159.474	201	171.98	44.0629	195	157.184	197	169.502	42.0391	GTGTTTTG	3566	No
TCACTTTC	184	144.818	185	156.132	44.0602	182	141.999	183	153.085	45.17	GAAAGTGA	906	No
ACACAAAA	403	361.36	411	391.152	43.9516	390	350.914	398	379.77	41.1867	TTTTGTGT	719	No
AATTTCAA	268	227.487	272	245.634	43.9232	263	224.317	267	242.197	41.8412	TTGAAATT	152	No
TAGAAATT	138	100.441	139	108.2	43.8401	134	99.0569	135	106.706	40.4875	AATTTCTA	2038	No
ACCCAATC	65	33.1337	65	35.6491	43.7994	65	32.5778	65	35.0507	44.8992	GATTGGGT	49513	No
GGCCCAAT	314	273.141	328	295.178	43.7731	313	272.33	327	294.296	43.5662	ATTGGGCC	1836	No
ACAAACAA	367	325.791	381	352.418	43.7114	334	300.45	348	324.853	35.357	TTGTTTGT	665	No
CCCTAATT	195	155.889	198	168.102	43.6517	192	152.545	195	164.486	44.1671	AATTAGGG	769	No
CTTCTTTC	283	242.572	285	261.995	43.6237	265	225.86	267	243.869	42.3505	GAAAGAAG	526	No
ACCAAATC	177	138.366	177	149.158	43.5863	177	138.794	177	149.62	43.0397	GATTTGGT	3153	No
AATAATCA	233	193.322	236	208.612	43.4963	230	188.854	233	203.774	45.3336	TGATTATT	3285	No
AAATTTAA	325	284.299	329	307.299	43.4849	311	272.225	315	294.183	41.4138	TTAAATTT	464	No
TCTCTATC	237	197.326	245	212.948	43.4196	223	186.18	229	200.878	40.2427	GATAGAGA	1452	No
GGGTAAAA	130	93.1266	130	100.307	43.3647	127	90.8614	127	97.863	42.5262	TTTTACCC	4272	No
AAATTTGA	275	234.893	278	253.664	43.3515	266	228.832	269	247.092	40.035	TCAAATTT	1293	No
CGATGTCG	44	16.4384	44	17.6809	43.3212	44	16.5026	44	17.75	43.1497	CGACATCG	612	No
AATTTCTC	259	219.114	259	236.556	43.3143	229	202.689	229	218.757	27.9494	GAGAAATT	3776	No
TTTCAAAA	376	335.099	378	362.549	43.3012	368	327.685	370	354.479	42.6987	TTTTGAAA	515	No
TAAAAGGC	104	68.583	104	73.8377	43.3	102	68.5498	102	73.8019	40.5361	GCCTTTTA	772	No
CCTCTCTT	199	160.089	203	172.645	43.2974	190	163.752	194	176.606	28.2479	AAGAGAGG	351	No
GTTTGGTT	223	183.658	237	198.148	43.2835	214	172.776	221	186.37	45.7914	AACCAAAC	1031	No
TAAAAGCC	166	128.026	167	137.985	43.1196	161	126.231	162	136.047	39.1693	GGCTTTTA	402	No
ATATTATA	249	209.414	255	226.043	43.1124	237	200.668	243	216.568	39.4386	TATAATAT	140	No
AATGTTTT	208	169.072	209	182.363	43.1	207	166.54	208	179.623	45.0188	AAAACATT	98	No
TTTTGTCA	207	168.092	209	181.302	43.0991	199	161.49	201	174.16	41.5638	TGACAAAA	2495	No
AAATCATT	229	189.731	230	204.723	43.0788	227	186.936	228	201.697	44.0799	AATGATTT	2284	No
AATCTTCA	153	115.469	155	124.424	43.0591	151	114.319	153	123.181	42.0214	TGAAGATT	6969	No
ATCTCAAA	229	189.805	231	204.804	42.9885	227	188.394	229	203.275	42.3165	TTTGAGAT	29949	No
TTCTTTCT	552	510.736	603	554.376	42.8879	513	464.502	545	503.759	50.9456	AGAAAGAA	209	No
GAGAAAAC	180	141.874	181	152.95	42.8432	176	139.303	177	150.171	41.1544	GTTTTCTC	18331	No
TCTCCTCT	246	206.721	250	223.125	42.795	237	197.672	240	213.323	43.0035	AGAGGAGA	16373	No
ACTTCTTA	72	39.779	72	42.8042	42.7195	72	42.1082	72	45.3125	38.6224	TAAGAAGT	12101	No
TAATTATT	311	271.086	313	292.945	42.7185	295	259.925	297	280.826	37.3423	AATAATTA	307	No
CTCCTTTC	116	80.3181	117	86.4905	42.6411	111	76.8559	112	82.757	40.8034	GAAAGGAG	2962	No
AAATGATA	154	116.762	156	125.819	42.6295	150	113.994	152	122.83	41.1739	TATCATTT	732	No
ATATTTTG	246	206.884	248	223.302	42.6004	241	200.089	243	215.94	44.8348	CAAAATAT	2434	No
TAATTAAG	178	140.149	179	151.085	42.5557	174	137.596	175	148.326	40.8436	CTTAATTA	3116	No
AAAAGAGT	225	186.341	226	201.053	42.417	218	179.306	219	193.437	42.598	ACTCTTTT	239	No
AATATATC	140	103.419	143	111.414	42.3995	135	112.01	138	120.688	25.2031	GATATATT	3267	No
TTCATCAA	187	149.095	187	160.756	42.3603	157	136.696	157	147.354	21.7423	TTGATGAA	9078	No
CTATTTAA	167	129.596	168	139.682	42.3465	165	127.112	166	136.998	43.0452	TTAAATAG	30505	No
AAAAAGCA	267	227.907	269	246.088	42.2693	257	219.596	258	237.078	40.4226	TGCTTTTT	969	No
TTGAATTT	236	197.301	238	212.921	42.2674	230	193.163	232	208.439	40.1458	AAATTCAA	1390	No
GGAAAAAA	366	326.094	369	352.747	42.2542	350	308.981	352	334.13	43.6288	TTTTTTCC	635	No
AAAAACCA	325	285.571	330	308.681	42.0335	314	276.067	319	298.356	40.4272	TGGTTTTT	1329	No
TTCTCATT	241	202.452	244	218.501	42.0047	209	182.912	212	197.34	27.8658	AATGAGAA	4338	No
CACGTGTC	220	181.791	224	196.127	41.9698	218	179.238	222	193.364	42.6798	GACACGTG	354	No
CAAAAAGC	158	121.156	159	130.564	41.9518	154	121.407	155	130.836	36.6216	GCTTTTTG	1580	No
TTTGTTCT	255	216.323	255	233.53	41.9456	240	205.81	240	222.139	36.8843	AGAACAAA	777	No
TAAGCAAG	80	47.4767	80	51.0945	41.7431	53	39.0511	53	42.0204	16.1873	CTTGCTTA	51121	No
AATAATTA	381	341.53	383	369.55	41.668	361	323.495	363	349.92	39.5992	TAATTATT	289	No
TTCTCTTC	460	420.178	481	455.315	41.6517	430	388.897	443	421.173	43.2026	GAAGAGAA	504	No
ACATCACA	108	73.4434	109	79.0776	41.6465	108	74.1144	109	79.801	40.6644	TGTGATGT	24740	No
AAAATAAT	620	579.811	639	630.164	41.5504	588	548.24	603	595.5	41.168	ATTATTTT	928	No
TAAAATTT	313	274.106	316	296.225	41.5319	299	263.21	301	284.393	38.1203	AAATTTTA	358	No
AATACAAA	315	276.13	322	298.424	41.4855	309	272.128	316	294.077	39.2641	TTTGTATT	370	No
TTTTTACT	217	179.239	219	193.365	41.4851	179	156.329	181	168.578	24.2409	AGTAAAAA	451	No
AAAAGTAA	349	309.907	351	335.137	41.4614	338	300.528	340	324.938	39.7172	TTACTTTT	2534	No
TTCATTTT	393	353.66	403	382.762	41.451	386	344.035	394	372.278	44.4265	AAAATGAA	514	No
TTTTTAAT	460	420.363	466	455.516	41.4493	440	404.527	446	438.227	36.9846	ATTAAAAA	22	No
TTTAAAAT	395	355.689	398	384.972	41.408	372	336.739	375	364.334	37.0459	ATTTTAAA	505	No
GTGTATAT	195	157.72	195	170.083	41.3742	189	151.167	189	162.996	42.216	ATATACAC	153	No
TGAAGAAT	92	58.6817	92	63.1663	41.3688	91	61.8662	91	66.598	35.1156	ATTCTTCA	155	No
AACTAAAA	355	315.98	362	341.743	41.3361	346	309.064	353	334.22	39.06	TTTTAGTT	961	No
ATAATTTA	275	236.629	279	255.548	41.3261	262	226.245	265	244.286	38.4426	TAAATTAT	1711	No
AAGAAACA	323	284.218	327	307.211	41.3151	311	278.265	315	300.744	34.5887	TGTTTCTT	547	No
TTCTTGTT	242	204.042	244	220.223	41.2885	238	200.071	240	215.921	41.3163	AACAAGAA	2372	No
CTAGGGTT	173	136.272	177	146.895	41.2849	170	133.817	174	144.242	40.6855	AACCCTAG	742	No
TCTTTCTC	547	507.296	570	550.607	41.2189	509	461.128	525	500.068	50.2751	GAGAAAGA	634	No
ACATCAAA	165	128.59	165	138.595	41.1374	162	128.947	162	138.98	36.968	TTTGATGT	9572	No
CATAAATC	97	63.4743	97	68.3312	41.1353	95	62.5618	95	67.3477	39.6836	GATTTATG	4118	No
ATTTCTTA	167	130.548	167	140.71	41.1246	163	131.478	163	141.715	35.0309	TAAGAAAT	417	No
TCATCAAT	182	145.213	185	156.559	41.0966	154	128.155	157	138.125	28.2916	ATTGATGA	41402	No
ACAAAGCA	153	116.979	155	126.054	41.0719	122	99.3976	124	107.074	24.9969	TGCTTTGT	4344	No
TGAAGAAA	239	201.28	240	217.23	41.0528	237	206.056	238	222.405	33.1595	TTTCTTCA	117	No
ATCTTTCA	135	99.6365	135	107.332	41.0057	132	101.282	132	109.107	34.966	TGAAAGAT	579	No
AATTTTTA	260	222.072	265	239.763	40.9964	249	213.968	254	230.979	37.7544	TAAAAATT	59	No
TAATAAAT	331	292.458	334	316.166	40.9765	313	279.741	314	302.347	35.162	ATTTATTA	230	No
AATAGAAA	306	267.655	307	289.22	40.9693	292	256.989	293	277.64	37.2944	TTTCTATT	666	No
TAAAAAGG	214	176.754	216	190.675	40.9207	209	173.11	211	186.731	39.3773	CCTTTTTA	14067	No
AAACGAAA	239	201.507	245	217.476	40.7834	234	198.151	240	213.842	38.9123	TTTCGTTT	511	No
CATAAATT	159	123.208	160	132.781	40.5495	153	120.235	154	129.57	36.8716	AATTTATG	1521	No
AAAGAAAG	458	419.261	501	454.313	40.4755	433	390.114	466	422.5	45.1614	CTTTCTTT	4652	No
TATATACA	428	389.405	438	421.728	40.4471	400	360.848	406	390.593	41.2031	TGTATATA	128	No
TCGTCTTC	234	196.861	239	212.444	40.4412	223	186.583	227	201.314	39.7602	GAAGACGA	3306	No
TCAATTTC	220	183.148	220	197.596	40.3329	191	167.947	191	181.145	24.5675	GAAATTGA	10585	No
GTAATTAA	199	162.503	199	175.256	40.3193	192	156.949	192	169.248	38.7024	TTAATTAC	8309	No
CAAACTTT	197	160.57	197	173.165	40.2812	196	158.567	196	170.999	41.5397	AAAGTTTG	1082	No
TAAACCGG	209	172.399	222	185.963	40.2368	207	170.523	220	183.932	40.1265	CCGGTTTA	855	No
ACAAAAGA	304	266.327	307	287.778	40.2198	300	260.815	303	281.793	41.9909	TCTTTTGT	1848	No
AATAACAA	266	228.678	270	246.925	40.2139	258	218.757	261	236.169	42.5695	TTGTTATT	6505	No
CTCAAAAC	182	145.973	183	157.381	40.1462	178	144.191	179	155.454	37.4949	GTTTTGAG	2238	No
GGAAGAAA	172	136.229	173	146.849	40.1026	168	132.67	169	143.003	39.6653	TTTCTTCC	1524	No
ATTTGGGC	108	74.5237	110	80.2423	40.0695	106	71.5959	108	77.0857	41.5945	GCCCAAAT	166	No
AAGAGAGG	102	68.9485	102	74.2317	39.9445	99	70.343	99	75.735	33.8319	CCTCTCTT	276	No
CTTATAAA	279	241.806	280	261.163	39.9187	273	237.703	274	256.712	37.7972	TTTATAAG	1204	No
CATTTTTT	388	350.091	392	378.874	39.8916	376	336.374	379	363.937	41.8737	AAAAAATG	460	No
GACACGTG	149	114.009	151	122.847	39.8827	149	114.807	151	123.708	38.8433	CACGTGTC	303	No
CCAATAAG	103	69.9487	103	75.3099	39.8576	102	69.6343	102	74.971	38.935	CTTATTGG	2684	No
ATAAAAAC	416	378.024	421	409.315	39.823	404	362.267	409	392.14	44.0491	GTTTTTAT	56121	No
TTACAAAA	331	293.485	333	317.282	39.8162	320	284.287	322	307.286	37.8678	TTTTGTAA	510	No
AAATTTTA	270	232.985	275	251.596	39.8106	255	222.679	259	240.42	34.5611	TAAAATTT	311	No
ATTTTAAT	344	306.448	346	331.375	39.7646	327	292.814	329	316.552	36.1084	ATTAAAAT	1075	No
TCCTTTTT	329	291.581	332	315.212	39.7236	321	283.001	324	305.889	40.4425	AAAAAGGA	431	No
CAAAAATA	415	377.119	421	408.329	39.7228	406	363.953	412	393.976	44.3876	TATTTTTG	2000	No
TTCATCTT	263	226.155	265	244.189	39.696	251	216.378	252	233.59	37.2552	AAGATGAA	9674	No
AAACGACA	179	143.438	180	154.64	39.6458	176	141.083	177	152.095	38.9198	TGTCGTTT	1556	No
TTCTCCAA	177	141.5	179	152.546	39.6211	177	139.525	179	150.411	42.1092	TTGGAGAA	29631	No
TCTCTCCC	236	199.599	237	215.41	39.5352	215	184.81	216	199.395	32.5321	GGGAGAGA	6922	No
ATGAAATA	139	104.615	145	112.705	39.5013	136	103.325	142	111.312	37.3695	TATTTCAT	6870	No
TTTACTTT	262	225.396	269	243.366	39.4272	258	220.57	265	238.135	40.4395	AAAGTAAA	139	No
TGCCGTTT	76	45.242	78	48.6875	39.4218	76	45.3201	78	48.7717	39.2906	AAACGGCA	232	No
TAATATAT	348	310.736	351	336.039	39.414	331	293.951	333	317.788	39.2916	ATATATTA	689	No
TTTGTATT	201	165.219	205	178.194	39.4022	195	161.502	199	174.173	36.7543	AATACAAA	312	No
ATTTAAAC	178	142.686	181	153.827	39.3627	175	140.296	178	151.244	38.6804	GTTTAAAT	996	No
ACAGAAAA	233	196.786	235	212.364	39.3582	220	186.309	221	201.018	36.569	TTTTCTGT	64653	No
AAAGAAGT	160	125.194	162	134.926	39.2498	158	126.133	160	135.941	35.5908	ACTTCTTT	226	No
AATATAAT	258	221.592	263	239.242	39.2479	252	212.445	257	229.328	43.0281	ATTATATT	1729	No
CATATATT	160	125.31	161	135.052	39.1009	152	134.411	153	144.885	18.6921	AATATATG	950	No
TCTCAATC	153	118.505	154	127.702	39.0885	150	118.781	151	128	35.0027	GATTGAGA	7269	No
CTTTATAT	279	242.538	282	261.957	39.0753	272	238.017	275	257.053	36.3012	ATATAAAG	9	No
CCCAATTA	143	108.819	145	117.243	39.0612	140	108.185	142	116.559	36.0915	TAATTGGG	7453	No
CTATCTCT	191	155.684	198	167.881	39.0488	179	147.229	185	158.739	34.9756	AGAGATAG	1505	No
TCAAAAGT	156	121.477	158	130.911	39.021	155	121.741	157	131.196	37.4376	ACTTTTGA	2660	No
GAAATTTC	143	108.855	144	117.282	39.0146	143	108.778	144	117.198	39.1162	GAAATTTC	381	Yes
CTAAAAAT	209	173.486	209	187.138	38.9239	205	168.023	205	181.227	40.7764	ATTTTTAG	1032	No
CTAATTTC	146	111.915	146	120.586	38.816	144	111.084	144	119.689	37.3715	GAAATTAG	5622	No
AATAAATC	203	167.686	204	180.862	38.7965	195	161.076	196	173.712	37.2689	GATTTATT	29793	No
TTTTTCCT	325	288.484	336	311.846	38.7358	320	281.367	331	304.113	41.1718	AGGAAAAA	108	No
AATTTAGA	160	125.601	161	135.366	38.7304	159	125.561	160	135.322	37.5422	TCTAAATT	24624	No
TTCAATCT	158	123.669	159	133.279	38.7078	156	125.367	157	135.114	34.1027	AGATTGAA	17239	No
ACATCTTA	64	34.9591	65	37.6144	38.7011	62	34.7269	63	37.3644	35.9364	TAAGATGT	43359	No
TAAAATCC	171	136.41	171	147.044	38.646	166	133.541	166	143.945	36.1176	GGATTTTA	1119	No
ATTTCTTG	133	99.4763	135	107.159	38.6271	132	100.503	134	108.267	35.9853	CAAGAAAT	595	No
TAAGACTT	105	72.691	105	78.2663	38.6131	78	59.2491	78	63.7778	21.4467	AAGTCTTA	4114	No
TAATATTT	339	302.548	341	327.135	38.5645	324	287.101	326	310.344	39.1747	AAATATTA	678	No
CAAAGCCA	95	63.3741	96	68.2232	38.458	93	62.202	94	66.96	37.4057	TGGCTTTG	13684	No
CATATCTT	133	99.606	133	107.299	38.4538	129	97.8187	129	105.37	35.6939	AAGATATG	32609	No
TATCTCTC	300	263.91	304	285.153	38.452	288	250.903	292	271.034	39.7139	GAGAGATA	1651	No
ATAAACCC	235	199.549	238	215.356	38.4285	233	197.265	236	212.882	38.7925	GGGTTTAT	8292	No
ATCAAACC	162	127.796	164	137.737	38.4203	162	127.789	164	137.729	38.4291	GGTTTGAT	2707	No
AAAAAAAC	1119	1081.25	1162	1186.27	38.4055	1057	989.906	1091	1084.18	69.3182	GTTTTTTT	189	No
ACCAAACC	232	196.64	239	212.204	38.3647	226	191.675	233	206.828	37.23	GGTTTGGT	1509	No
CTTCTATA	167	132.734	167	143.072	38.3514	167	132.68	167	143.014	38.419	TATAGAAG	7706	No
GCTTCTTT	129	95.8269	130	103.221	38.3477	124	98.1555	125	105.733	28.9824	AAAGAAGC	1175	No
GGCTTTTA	97	65.3495	97	70.3523	38.3112	97	65.5336	97	70.5507	38.0384	TAAAAGCC	278	No
AAAATATC	291	255.131	293	275.623	38.2797	288	250.71	290	270.825	39.9349	GATATTTT	820	No
TATTAATA	233	197.76	235	213.418	38.2084	221	187.35	223	202.145	36.506	TATTAATA	404	Yes
TAATCTCT	223	187.962	226	202.808	38.1176	220	185.497	223	200.138	37.5301	AGAGATTA	4565	No
AATAGTAA	152	118.339	153	127.522	38.0495	146	113.555	147	122.356	36.6928	TTACTATT	10532	No
TGGAAAAT	132	98.974	133	106.617	38.0088	130	98.749	131	106.374	35.7439	ATTTTCCA	1875	No
AAAATTAT	318	282.191	320	305.009	37.9902	305	267.847	306	289.428	39.6183	ATAATTTT	435	No
AATTAATT	437	400.622	464	433.965	37.9818	424	388.287	448	420.508	37.3071	AATTAATT	409	Yes
TATTTTTA	356	320.01	363	346.127	37.9423	337	303.29	343	327.941	35.5178	TAAAAATA	1215	No
TCGTTTTC	153	119.436	153	128.708	37.891	150	116.927	150	125.998	37.3624	GAAAACGA	6045	No
TGAAAAGT	114	81.7693	115	88.0556	37.8818	110	80.8155	111	87.027	33.9143	ACTTTTCA	3952	No
AACCCTAA	502	465.547	522	504.902	37.8446	499	463.555	519	502.723	36.7667	TTAGGGTT	650	No
CCATTTTT	244	208.953	245	225.544	37.8342	238	204.032	239	220.212	36.6501	AAAAATGG	2824	No
AAAACCCT	462	425.682	479	461.325	37.8252	457	420.625	473	455.802	37.9043	AGGGTTTT	580	No
GTAAGAAA	174	140.124	174	151.059	37.6753	173	138.375	173	149.168	38.6355	TTTCTTAC	16363	No
TAAGAAAT	157	123.561	157	133.162	37.6033	156	124.133	156	133.78	35.6465	ATTTCTTA	328	No
CAATTTCT	204	169.664	205	183.003	37.5973	174	154.946	175	167.083	20.1801	AGAAATTG	14919	No
GAAAATAA	385	349.185	391	377.887	37.5924	368	330.404	372	357.438	39.6585	TTATTTTC	2138	No
AATAAGAA	299	263.689	302	284.913	37.5761	294	256.45	295	277.054	40.1744	TTCTTATT	238	No
AAAGGAAA	364	328.331	378	355.182	37.5398	344	308.962	354	334.11	36.9532	TTTCCTTT	113	No
ATATATGT	309	273.714	316	295.8	37.4684	284	251.88	288	272.094	34.0865	ACATATAT	1325	No
AAATCAAA	502	465.908	514	505.297	37.4555	490	450.201	501	488.119	41.5087	TTTGATTT	984	No
TCTCCTTC	262	227.12	273	245.236	37.4304	240	206.102	247	222.454	36.5448	GAAGGAGA	2485	No
AACAAATA	339	303.597	342	328.275	37.3911	328	294.665	330	318.564	35.1532	TATTTGTT	7337	No
ATAATTAT	243	208.394	244	224.938	37.3326	229	199.026	230	214.789	32.126	ATAATTAT	426	Yes
ACATAAAA	283	248.041	288	267.929	37.314	275	240.717	279	259.982	36.6161	TTTTATGT	2569	No
CTCCTCTC	170	136.538	173	147.183	37.263	163	129.279	166	139.339	37.7801	GAGAGGAG	1356	No
AAAACAGA	387	351.497	397	380.406	37.2382	366	334.359	375	361.744	33.0926	TCTGTTTT	545	No
AAAAATGA	310	274.986	313	297.181	37.1544	301	266.07	304	287.499	37.1282	TCATTTTT	7399	No
AAAAAGGA	383	347.598	393	376.159	37.1461	355	326.14	364	352.797	30.1012	TCCTTTTT	360	No
TATTTCTT	254	219.451	256	236.921	37.1363	246	215.054	248	232.155	33.0732	AAGAAATA	1124	No
ATAACATA	142	109.406	143	117.876	37.0285	138	106.717	139	114.973	35.4766	TATGTTAT	13460	No
AAATCTCA	256	221.717	257	239.377	36.8067	254	219.743	255	237.238	36.7984	TGAGATTT	1283	No
ATAATTTT	342	307.109	343	332.094	36.8018	331	296.578	332	320.644	36.3466	AAAATTAT	408	No
AATCATTT	237	202.935	238	219.024	36.7764	233	200.815	234	216.728	34.6359	AAATGATT	4583	No
AGCAAAAA	271	236.61	272	255.527	36.7758	263	227.716	264	245.881	37.8866	TTTTTGCT	1370	No
TATTTAAA	351	316.139	353	341.916	36.7157	345	307.173	347	332.164	40.0655	TTTAAATA	2371	No
TGAGAGAA	129	97.0763	129	104.569	36.6767	126	101.865	126	109.737	26.7914	TTCTCTCA	100	No
TTTAAATT	320	285.35	323	308.441	36.6738	304	271.058	307	292.916	34.8668	AATTTAAA	646	No
AAACTTAA	215	181.324	216	195.621	36.626	208	176.065	209	189.93	34.67	TTAAGTTT	5578	No
ACTAAAAA	291	256.651	295	277.272	36.5519	283	250.667	287	270.778	34.334	TTTTTAGT	3355	No
TTCAATTT	315	280.508	317	303.18	36.5307	306	268.873	308	290.542	39.5801	AAATTGAA	471	No
GAGAAGAG	135	103.033	150	110.997	36.4808	124	95.9995	131	103.407	31.7364	CTCTTCTC	14	No
AAAACAAT	421	386.082	425	418.103	36.4509	412	374.67	416	405.658	39.1309	ATTGTTTT	10053	No
ACATCATT	104	73.271	104	78.8916	36.4235	102	73.2669	102	78.8873	33.7481	AATGATGT	11100	No
TTTTTTGG	309	274.689	311	296.858	36.3703	292	258.043	294	278.784	36.0993	CCAAAAAA	79	No
CCCAAATA	152	119.659	154	128.947	36.3643	151	118.052	153	127.212	37.17	TATTTGGG	1682	No
TCAAAAAG	200	166.773	200	179.875	36.337	195	161.103	195	173.741	37.2365	CTTTTTGA	1904	No
CACAACAC	116	84.8227	121	91.3489	36.3111	116	86.1224	121	92.7507	34.5472	GTGTTGTG	6127	No
AGTAAAAA	300	265.807	305	287.213	36.3035	284	252.304	289	272.554	33.609	TTTTTACT	313	No
TCTTCTCT	696	660.634	740	719.089	36.2958	648	604.604	675	657.412	44.9178	AGAGAAGA	1286	No
TTTGGTTT	386	351.368	406	380.265	36.2852	369	331.714	381	358.864	39.307	AAACCAAA	203	No
TTTTTAAC	217	183.598	219	198.084	36.2709	214	180.574	216	194.809	36.345	GTTAAAAA	41579	No
CAAATAAT	197	163.879	198	176.744	36.2627	190	161.007	191	173.637	31.4601	ATTATTTG	2524	No
CTTAAATC	99	68.6437	99	73.9032	36.2528	98	67.3592	98	72.5185	36.743	GATTTAAG	2550	No
TAATCCTT	87	57.3568	87	61.7386	36.2457	84	55.8515	84	60.1166	34.2822	AAGGATTA	7649	No
TAAACAAC	136	104.186	136	112.242	36.2406	136	105.246	136	113.387	34.8636	GTTGTTTA	10902	No
TCAAAATT	296	261.899	300	282.97	36.2305	293	257.978	297	278.713	37.2981	AATTTTGA	935	No
AAAAAATG	346	311.673	347	337.058	36.1517	339	300.307	339	324.698	41.0853	CATTTTTT	353	No
GAATTTTT	188	155.113	190	167.263	36.1505	179	149.897	181	161.623	31.7609	AAAAATTC	236	No
ACCAATCA	145	113.049	145	121.81	36.0919	144	111.708	144	120.362	36.5652	TGATTGGT	3619	No
TACCAAAA	243	209.468	245	226.102	36.0831	238	205.016	239	221.278	35.5051	TTTTGGTA	1206	No
TTAAATTT	297	263.052	302	284.222	36.0495	280	250.196	285	270.267	31.5128	AAATTTAA	268	No
TTACACAA	123	91.7689	123	98.8421	36.028	123	91.91	123	98.9944	35.839	TTGTGTAA	3795	No
AATCAAAA	484	449.357	496	487.196	35.9458	447	422.91	458	458.298	24.7631	TTTTGATT	1039	No
TTTATTTT	792	756.859	869	825.313	35.9443	750	709.637	816	773.136	41.4894	AAAATAAA	20998	No
AAAAACGT	162	129.772	162	139.872	35.9342	157	126.012	157	135.81	34.5189	ACGTTTTT	2689	No
AACATATT	162	129.779	162	139.879	35.9259	159	128.961	159	138.995	33.2941	AATATGTT	4132	No
AATTTTCA	228	194.783	230	210.194	35.9009	224	192.22	226	207.418	34.2737	TGAAAATT	627	No
AAATTGAA	297	263.218	303	284.402	35.8629	295	258.568	301	279.354	38.8859	TTCAATTT	443	No
ATCAATAT	157	124.969	157	134.683	35.8243	154	122.676	154	132.207	35.0204	ATATTGAT	53893	No
TATTTTGG	161	128.889	162	138.918	35.8148	158	124.94	159	134.652	37.0917	CCAAAATA	6100	No
TGTATAAA	230	196.876	231	212.461	35.7662	228	194.81	229	210.223	35.8691	TTTATACA	14275	No
CTTTTATA	183	150.518	183	162.294	35.7594	180	148.262	180	159.855	34.9157	TATAAAAG	123	No
ATTTCCCA	97	67.0975	97	72.2364	35.7508	97	68.0958	97	73.3125	34.3182	TGGGAAAT	12466	No
TTTCAGTT	149	117.234	150	126.329	35.7267	146	115.045	147	123.965	34.7895	AACTGAAA	7307	No
ACACATAC	108	77.5852	110	83.5435	35.7214	99	71.81	101	77.3165	31.7886	GTATGTGT	7296	No
TTGTTTTC	279	245.552	280	265.228	35.6291	273	236.11	274	254.984	39.6329	GAAAACAA	67	No
TCACAAAT	150	118.306	150	127.487	35.6036	146	117.618	146	126.744	31.5595	ATTTGTGA	1961	No
TTATACAA	120	89.2004	121	96.0711	35.5928	114	87.5667	115	94.3087	30.073	TTGTATAA	8425	No
ACAATTTA	143	111.504	143	120.141	35.5768	138	110.696	138	119.269	30.4247	TAAATTGT	22270	No
AATAAAGA	326	292.297	331	315.99	35.5758	318	284.693	323	307.727	35.1835	TCTTTATT	10340	No
TCTTCTAC	140	108.588	141	116.994	35.5712	138	106.484	139	114.722	35.7782	GTAGAAGA	1567	No
CAAAAAAA	1236	1200.97	1278	1320.62	35.5338	1155	1096.62	1186	1203.48	59.9045	TTTTTTTG	2110	No
CTCATTCT	127	96.0666	130	103.479	35.4515	125	94.0744	128	101.33	35.5285	AGAATGAG	26468	No
GTAATAAA	177	144.919	179	156.241	35.3954	174	142.972	176	154.136	34.1749	TTTATTAC	2002	No
CTTCATCT	202	169.546	203	182.875	35.379	188	163.104	188	175.906	26.7065	AGATGAAG	7365	No
TTTTGGGT	143	111.68	144	120.332	35.35	137	107.323	138	115.629	33.4463	ACCCAAAA	144	No
ACAACTAT	88	58.9126	88	63.4151	35.3128	88	58.671	88	63.1547	35.6745	ATAGTTGT	23358	No
AAACATTA	236	203.212	239	219.324	35.3012	230	198.915	233	214.669	33.3964	TAATGTTT	4404	No
CTAATCTC	125	94.2516	127	101.521	35.2932	122	93.1806	124	100.365	32.8767	GAGATTAG	6205	No
ATATAATA	369	335.352	381	362.825	35.2821	351	319.465	361	345.534	33.0424	TATTATAT	207	No
AATAAATG	186	153.871	189	165.92	35.2715	180	148.282	183	159.877	34.8914	CATTTATT	1180	No
TCTCTCAC	255	222.101	256	239.794	35.2232	245	209.394	246	226.022	38.4745	GTGAGAGA	40619	No
TAATTTTT	353	319.483	358	345.554	35.2169	341	307.339	346	332.344	35.441	AAAAATTA	124	No
TCCCATTT	101	71.2811	103	76.7463	35.1974	97	69.2933	99	74.6034	32.6271	AAATGGGA	1451	No
ACACGTGT	219	186.497	227	201.222	35.1832	218	185.195	226	199.811	35.5532	ACACGTGT	498	Yes
AACAAAAT	510	476.028	516	516.37	35.1562	498	463.811	504	503.002	35.4196	ATTTTGTT	7330	No
CAAAATCT	285	251.93	289	272.149	35.1513	277	247.253	281	267.073	31.4685	AGATTTTG	24318	No
AAACTAAA	381	347.47	391	376.02	35.098	370	336.176	378	363.721	35.4711	TTTAGTTT	859	No
TTTATATT	326	292.749	331	316.482	35.0719	320	285.263	325	308.346	36.7715	AATATAAA	38386	No
AATTGATT	181	149.147	182	160.812	35.0357	172	144.472	173	155.758	29.9983	AATCAATT	1109	No
GAAGAGAA	216	183.693	225	198.186	34.9944	200	170.381	204	183.778	32.0562	TTCTCTTC	308	No
ATTTTAAA	396	362.529	401	392.425	34.9707	375	345.351	380	373.711	30.8869	TTTAAAAT	317	No
TCATTTTC	275	242.182	280	261.572	34.9472	268	235.906	273	254.764	34.184	GAAAATGA	2373	No
CAAATTCT	158	126.656	159	136.505	34.9375	156	125.181	157	134.912	34.3352	AGAATTTG	3841	No
AACTTTTT	314	280.974	316	303.686	34.8953	304	265.903	306	287.317	40.7048	AAAAAGTT	223	No
AGAGAAAG	270	237.275	277	256.248	34.885	242	213.717	247	230.707	30.0766	CTTTCTCT	28	No
TTTTGTAA	252	219.441	256	236.911	34.8626	246	215.559	250	232.702	32.496	TTACAAAA	357	No
TTTCGTTT	229	196.774	232	212.35	34.7313	224	191.587	227	206.732	35.0126	AAACGAAA	337	No
CTTTTTAC	117	86.9606	119	93.6549	34.7161	86	78.3565	88	84.3751	8.00478	GTAAAAAG	64433	No
TTTTGAGT	146	115.112	149	124.038	34.7043	140	111.2	143	119.813	32.244	ACTCAAAA	235	No
AAAATGAA	341	308.062	346	333.13	34.6396	327	296.247	332	320.284	32.2966	TTCATTTT	315	No
TTTTGAAA	330	297.139	333	321.254	34.6145	325	290.457	328	313.99	36.5204	TTTCAAAA	274	No
ATAATATA	346	313.105	355	338.616	34.5655	331	299.387	339	323.698	33.2264	TATATTAT	8662	No
TATATAGA	287	254.436	288	274.869	34.5642	277	248.952	278	268.917	29.5716	TCTATATA	46	No
AAGAGAGT	117	87.0777	118	93.7813	34.5586	109	88.3217	109	95.1231	22.9295	ACTCTCTT	54	No
AAACAAAA	1295	1260.94	1431	1388.15	34.5109	1251	1194.65	1369	1313.5	57.6636	TTTTGTTT	1085	No
TAAAGCCC	181	149.591	190	161.292	34.4977	180	147.835	188	159.394	35.4344	GGGCTTTA	240	No
ATCTCTCC	137	106.514	137	114.755	34.483	133	116.222	133	125.236	17.9351	GGAGAGAT	4884	No
CAAAAAAG	304	271.411	309	293.298	34.4717	296	268.878	301	290.548	28.4456	CTTTTTTG	631	No
TCAAACAT	130	99.7273	131	107.43	34.4623	128	98.8716	129	106.506	33.0506	ATGTTTGA	5757	No
ATCTTCTA	109	79.4906	112	85.5982	34.4122	108	83.7218	111	90.1615	27.5002	TAGAAGAT	1493	No
TTTAAAAG	240	207.972	242	224.48	34.377	234	201.269	236	217.219	35.2586	CTTTTAAA	176	No
GAAAGAAG	203	171.399	205	184.881	34.3495	188	159.691	189	172.214	30.6815	CTTCTTTC	265	No
CCTTTTAA	147	116.372	148	125.399	34.3446	145	116.379	146	125.405	31.8832	TTAAAAGG	18101	No
AAAGAACA	203	171.417	203	184.899	34.3291	197	166.455	197	179.531	33.19	TGTTCTTT	4160	No
ATAACCAA	172	140.964	173	151.966	34.2265	169	139.406	170	150.282	32.5341	TTGGTTAT	10864	No
CTTCTTTA	200	168.555	201	181.803	34.2111	194	163.175	195	175.983	33.5685	TAAAGAAG	6020	No
AAAATTTG	265	232.916	267	251.52	34.1993	260	228.288	262	246.502	33.8189	CAAATTTT	169	No
TTGACGTT	52	26.9513	52	28.9942	34.175	50	26.1153	50	28.0943	32.4751	AACGTCAA	830	No
TTGACTTT	236	204.197	240	220.391	34.1599	234	202.145	238	218.168	34.2427	AAAGTCAA	645	No
CAATAAAT	227	195.322	227	210.777	34.1184	221	189.586	221	204.567	33.8832	ATTTATTG	64793	No
ATCTTTGA	128	98.0536	128	105.623	34.1141	127	98.493	127	106.098	32.2836	TCAAAGAT	7010	No
TTCAAATT	240	208.216	242	224.746	34.0946	237	204.873	239	221.123	34.524	AATTTGAA	221	No
GTTTTAAG	98	69.2269	100	74.5319	34.0626	96	68.1344	98	73.3541	32.9151	CTTAAAAC	1090	No
ACGTGGCA	172	141.099	174	152.113	34.061	171	140.041	173	150.969	34.153	TGCCACGT	1863	No
CCACGTGG	108	78.7908	109	84.8435	34.0562	107	78.1834	108	84.1885	33.5735	CCACGTGG	539	Yes
GAAAAGTC	120	90.3934	121	97.3581	33.9985	119	90.295	120	97.252	32.8489	GACTTTTC	1586	No
ATAACAAA	317	284.775	318	307.816	33.9834	314	279.468	315	302.05	36.5828	TTTGTTAT	1069	No
AAATAAGA	302	269.868	302	291.623	33.9727	295	256.801	295	277.435	40.9091	TCTTATTT	2685	No
AAACATAT	267	235.112	267	253.902	33.959	259	226.76	259	244.845	34.4308	ATATGTTT	1933	No
CATTTTAC	96	67.4398	96	72.6054	33.8988	92	66.7582	92	71.8706	29.5055	GTAAAATG	3886	No
TCTGTTTT	321	288.895	332	312.293	33.8267	309	278.613	320	301.122	31.9865	AAAACAGA	429	No
TATATTTA	293	261.065	300	282.065	33.813	283	251.694	290	271.893	33.1768	TAAATATA	243	No
TGTTTCTT	301	269.02	303	290.702	33.8098	293	262.589	295	283.719	32.1073	AAGAAACA	322	No
ATTGTTTA	131	101.214	133	109.034	33.7932	127	98.9211	129	106.56	31.7328	TAAACAAT	2126	No
AAAACCAA	473	440.409	488	477.416	33.7686	463	429.441	477	465.432	34.8371	TTGGTTTT	2341	No
TTCATGAA	103	74.2108	103	79.9049	33.7654	102	73.9903	102	79.6672	32.7459	TTCATGAA	550	Yes
TTATCTTC	224	192.658	225	207.892	33.7639	219	189.485	220	204.457	31.7024	GAAGATAA	801	No
ATTAAGAA	190	159.072	194	171.544	33.7571	187	156.659	191	168.935	33.1056	TTCTTAAT	2466	No
TTCAAAAA	341	308.863	343	334.002	33.7537	333	294.535	335	318.424	40.8735	TTTTTGAA	792	No
TGATTCAT	115	85.7604	115	92.3603	33.7381	114	85.2697	114	91.831	33.1032	ATGAATCA	2551	No
AAACGACG	190	159.089	197	171.563	33.7366	184	155.151	191	167.304	31.3786	CGTCGTTT	3319	No
TTTAGAAA	221	189.716	221	204.707	33.7323	214	184.225	214	198.762	32.0611	TTTCTAAA	1827	No
GTTTCTTG	121	91.5637	122	98.6207	33.7295	120	92.5756	121	99.7125	31.1359	CAAGAAAC	129	No
CAACAAAA	459	426.493	463	462.212	33.715	443	418.733	447	453.736	24.9569	TTTTGTTG	1528	No
ATATCTTT	212	180.839	214	195.097	33.7033	211	177.422	213	191.398	36.5724	AAAGATAT	2620	No
ACTTTATT	166	135.514	167	146.077	33.6832	163	133.681	164	144.095	32.3222	AATAAAGT	6507	No
CCTATAAA	295	263.209	296	284.392	33.6384	291	260.191	292	281.116	32.5647	TTTATAGG	30730	No
CTCTTTCT	512	479.444	530	520.108	33.6374	464	431.94	478	468.161	33.2216	AGAAAGAG	14873	No
TCCATTTT	222	190.788	224	205.868	33.6363	219	186.486	220	201.209	35.197	AAAATGGA	663	No
CAAACCAA	257	225.474	264	243.45	33.6343	247	218.473	254	235.861	30.3137	TTGGTTTG	40088	No
CAAAGTTT	164	133.636	165	144.047	33.5789	159	131.003	160	141.202	30.7955	AAACTTTG	16792	No
ACTTTAAA	179	148.388	179	159.992	33.5724	172	143.573	172	154.787	31.0715	TTTAAAGT	3929	No
CTTGTCTC	105	76.2733	105	82.1288	33.5619	104	74.776	104	80.5143	34.309	GAGACAAG	3520	No
TAAACGAC	108	79.1616	110	85.2434	33.5491	106	77.6227	108	83.5839	33.0274	GTCGTTTA	7509	No
AAAAAAGG	402	369.814	413	400.364	33.548	377	346.256	385	374.697	32.0702	CCTTTTTT	1716	No
TGTCTTTG	124	94.6155	126	101.913	33.5371	118	90.3543	120	97.3159	31.4996	CAAAGACA	59243	No
TCCAACGG	90	62.0375	91	66.7827	33.4863	90	62.3777	91	67.1493	32.9942	CCGTTGGA	2193	No
ATAAAGAA	359	327.061	366	353.8	33.4498	352	319.912	359	346.02	33.6465	TTCTTTAT	1264	No
ATCAATTA	127	97.6152	127	105.15	33.4206	125	98.5041	125	106.11	29.777	TAATTGAT	733	No
TTCACTCT	168	137.721	170	148.461	33.3879	162	131.345	164	141.571	33.9829	AGAGTGAA	15834	No
TCCCAATT	93	64.9599	93	69.9323	33.3712	93	65.1715	93	70.1605	33.0686	AATTGGGA	4365	No
AAAATAGT	212	181.181	213	195.467	33.3031	206	176.177	207	190.051	32.2159	ACTATTTT	3763	No
GGTATAAT	68	41.7189	68	44.8933	33.2216	67	41.209	67	44.3441	32.5643	ATTATACC	56132	No
CAACGGCT	51	26.5952	52	28.6109	33.2058	51	26.4942	52	28.5022	33.3998	AGCCGTTG	1489	No
TGAAAGAT	80	52.8264	81	56.8574	33.2013	79	54.8055	80	58.9896	28.887	ATCTTTCA	332	No
AGGGTTTT	272	240.761	278	260.03	33.1828	267	236.27	273	255.158	32.6472	AAAACCCT	415	No
AATTAAAT	434	402.071	448	435.547	33.1643	417	383.866	429	415.686	34.524	ATTTAATT	64440	No
GATTTTTT	307	275.608	312	297.857	33.116	300	267.046	305	288.558	34.9086	AAAAAATC	72	No
GTTATAAA	208	177.411	209	191.387	33.0859	205	173.998	206	187.693	33.6128	TTTATAAC	2261	No
TAAATGTA	118	89.15	119	96.0167	33.083	117	87.2119	118	93.926	34.3784	TACATTTA	3764	No
ATTATTTA	301	269.685	303	291.424	33.067	289	258.843	291	279.652	31.8495	TAAATAAT	64891	No
CTTGTTTC	116	87.2545	118	93.9719	33.0323	116	87.4301	118	94.1614	32.7991	GAAACAAG	1095	No
ACATATAC	114	85.3241	116	91.8897	33.0305	107	81.5666	108	87.837	29.0407	GTATATGT	20453	No
AACACTAA	131	101.811	131	109.678	33.0227	129	101.069	129	108.878	31.4772	TTAGTGTT	3392	No
ATTCATTA	122	93.0831	122	100.26	33.0045	122	92.5772	122	99.7141	33.6694	TAATGAAT	1411	No
TTTAATTG	188	157.783	189	170.151	32.9416	182	153.398	183	165.408	31.1167	CAATTAAA	1059	No
ACTCTGTT	118	89.2723	120	96.1487	32.9212	112	86.0905	114	92.7163	29.4672	AACAGAGT	1014	No
AACTCAAA	231	200.337	237	216.209	32.8985	227	200.465	233	216.348	28.2183	TTTGAGTT	3883	No
CTTAACTC	68	41.9184	70	45.108	32.8973	67	41.3681	69	44.5154	32.3063	GAGTTAAG	29064	No
TGTGAAGT	64	38.293	65	41.204	32.8715	61	36.7269	62	39.5178	30.9492	ACTTCACA	10888	No
CAAGAAAT	126	97.0706	127	104.563	32.8662	126	98.8897	127	106.526	30.5268	ATTTCTTG	390	No
TCAAAACT	179	149.008	180	160.662	32.8257	178	148.501	179	160.113	32.2525	AGTTTTGA	803	No
ATTTTGAA	249	218.261	252	235.631	32.8088	243	213.117	246	230.056	31.8868	TTCAAAAT	949	No
CTAGTTTC	75	48.4496	75	52.1425	32.7723	74	47.6339	74	51.2638	32.5985	GAAACTAG	1479	No
TAATCATC	147	117.687	148	126.818	32.6934	146	117.457	147	126.57	31.7602	GATGATTA	7342	No
TTTTCATT	325	293.906	331	317.74	32.6837	313	283.458	318	306.385	31.0304	AATGAAAA	151	No
TTTCAACT	126	97.2142	126	104.718	32.68	124	95.4452	124	102.809	32.4544	AGTTGAAA	8206	No
TAACATAA	163	133.388	164	143.779	32.68	159	130.123	160	140.252	31.8669	TTATGTTA	47293	No
CAAGAAGT	63	37.5208	63	40.3726	32.649	61	39.0418	61	42.0104	27.2206	ACTTCTTG	977	No
CCAAACCG	104	75.9997	106	81.8338	32.6208	102	73.4986	104	79.137	33.4261	CGGTTTGG	1131	No
TTTAAGTT	180	150.217	181	161.969	32.5578	176	146.21	177	157.637	32.6371	AACTTAAA	3505	No
AAAACACA	365	333.88	371	361.222	32.5268	356	325.651	362	352.266	31.721	TGTGTTTT	19104	No
TCGTGTCT	50	26.0991	50	28.0769	32.5061	49	26.1038	49	28.0819	30.8573	AGACACGA	42072	No
AAAAAGCT	247	216.576	248	233.805	32.467	241	212.615	242	229.512	30.2007	AGCTTTTT	21787	No
CAAAACCA	269	238.421	273	257.491	32.461	267	235.02	271	253.802	34.0636	TGGTTTTG	4457	No
GCGTTTTG	79	52.3832	80	56.3799	32.4581	79	52.2955	80	56.2855	32.5904	CAAAACGC	758	No
GAGATTTG	99	71.3395	99	76.8093	32.4393	95	69.9012	95	75.2587	29.1454	CAAATCTC	1121	No
CGACATCG	43	20.2424	44	21.774	32.3971	43	20.3723	44	21.9138	32.1221	CGATGTCG	272	No
ACGTCGTT	123	94.5195	125	101.81	32.3956	119	91.7823	121	98.8565	30.9048	AACGACGT	4335	No
TAACCAAT	113	84.8367	113	91.364	32.3925	111	82.9092	111	89.285	32.3881	ATTGGTTA	1078	No
ATTTTGGT	214	183.945	218	198.459	32.3868	208	179.873	212	194.051	30.2193	ACCAAAAT	4031	No
TTTATAAT	291	260.361	297	281.3	32.3747	283	253.848	289	274.23	30.7655	ATTATAAA	858	No
AAATTGTA	168	138.556	168	149.364	32.3719	166	137.087	166	147.776	31.7683	TACAATTT	1427	No
AAGAGAAG	248	217.673	256	234.994	32.3477	230	204.234	234	220.431	27.3266	CTTCTCTT	2892	No
TCATTGTC	82	55.2924	83	59.5143	32.3148	82	54.4873	83	58.6468	33.5177	GACAATGA	7700	No
GTTTTGTG	127	98.4699	128	106.073	32.3134	125	97.7498	126	105.295	30.7379	CACAAAAC	897	No
CATATATC	99	71.4309	100	76.9078	32.3126	98	76.9917	99	82.9034	23.6445	GATATATG	4162	No
ATACTGTA	74	47.8216	75	51.466	32.3074	71	46.3492	72	49.8801	30.2797	TACAGTAT	2331	No
AAAGAATA	236	205.828	237	222.158	32.2825	229	200.233	230	216.097	30.7405	TATTCTTT	3624	No
TTTCTCCA	196	166.273	196	179.335	32.2382	191	166.258	191	179.317	26.4983	TGGAGAAA	28442	No
ATAAACCA	204	174.198	205	187.909	32.2177	196	169.636	197	182.973	28.3139	TGGTTTAT	4982	No
TACAAAAT	195	165.327	195	178.31	32.1897	189	163.035	189	175.832	27.9303	ATTTTGTA	138	No
TGAAAATT	187	157.46	193	169.801	32.1522	184	154.423	190	166.517	32.2443	AATTTTCA	470	No
ACATTAAA	179	149.577	180	161.277	32.1434	176	149.171	177	160.838	29.109	TTTAATGT	5094	No
AAAACCTC	206	176.263	209	190.144	32.1153	205	173.597	208	187.258	34.0866	GAGGTTTT	6998	No
AGGAAGAA	187	157.496	193	169.84	32.1097	171	143.591	173	154.806	29.8728	TTCTTCCT	158	No
CTTTTTTG	199	169.358	199	182.672	32.0961	192	166.092	192	179.138	27.8308	CAAAAAAG	522	No
AAGCTTTT	193	163.431	194	176.26	32.0956	190	160.005	191	172.554	32.6451	AAAAGCTT	1492	No
TTAAAATT	304	273.55	307	295.622	32.0847	290	258.659	293	279.453	33.1668	AATTTTAA	115	No
GAGAAAGA	287	256.648	297	277.27	32.0797	258	228.529	264	246.764	31.2939	TCTTTCTC	325	No
TTTTTTCC	349	318.353	356	344.324	32.0771	337	304.263	342	328.999	34.4383	GGAAAAAA	300	No
AAAAGTAT	197	167.408	198	180.562	32.0659	192	162.33	193	175.068	32.23	ATACTTTT	4773	No
TGATTTTT	273	242.771	275	262.21	32.0379	269	240.43	271	259.671	30.2039	AAAAATCA	91	No
TATACACA	189	159.561	189	172.074	32.0014	184	154.548	184	166.652	32.0956	TGTGTATA	1624	No
TCGTCGTC	110	82.2615	125	88.5865	31.9635	109	80.9249	124	87.1449	32.463	GACGACGA	28340	No
TATTTACG	78	51.7904	78	55.7413	31.9413	76	50.4778	76	54.3273	31.0992	CGTAAATA	4964	No
CGACACCG	35	14.0636	35	15.126	31.9115	35	14.296	35	15.376	31.3379	CGGTGTCG	1759	No
TGTTTTCT	248	218.075	250	235.429	31.8908	239	209.44	241	226.071	31.5546	AGAAAACA	1034	No
TCTCTGTC	164	135.039	169	145.563	31.866	153	127.56	158	137.483	27.8227	GACAGAGA	1407	No
TCAGAAAT	111	83.3193	111	89.7273	31.8404	110	82.264	110	88.5891	31.9601	ATTTCTGA	2444	No
AAAGTCAA	250	220.111	264	237.636	31.8328	250	219.148	264	236.593	32.9282	TTGACTTT	533	No
AATTTAAA	349	318.589	358	344.582	31.8181	335	306.124	343	331.023	30.1972	TTTAAATT	440	No
AGGTTTTT	123	94.9788	124	102.305	31.7993	119	91.3108	120	98.3479	31.5176	AAAAACCT	167	No
TCCAAATT	184	154.815	184	166.941	31.7774	179	150.903	179	162.71	30.5643	AATTTGGA	6692	No
TCCTTCAT	107	79.5218	107	85.6317	31.7574	105	77.5754	105	83.5328	31.7846	ATGAAGGA	17006	No
TTAGGGTT	302	271.864	309	293.79	31.7483	297	266.978	304	288.485	31.6498	AACCCTAA	413	No
ACCCTAAT	232	202.337	238	218.376	31.738	230	199.901	236	215.737	32.2595	ATTAGGGT	3921	No
CTTTTGAT	159	130.234	160	140.371	31.7315	157	127.801	158	137.743	32.3061	ATCAAAAG	17597	No
ATCAAGAA	146	117.484	148	126.599	31.7267	145	117.259	147	126.356	30.7904	TTCTTGAT	1366	No
TTCCTCTG	124	96.0218	125	103.431	31.7076	122	93.3937	123	100.595	32.5981	CAGAGGAA	4610	No
TTTTTTAT	555	524.186	569	569.118	31.7023	529	501.357	540	544.101	28.3909	ATAAAAAA	64765	No
CAAAAAGT	189	159.83	194	172.364	31.6833	186	159.917	191	172.458	28.1036	ACTTTTTG	3953	No
TAGTAAAA	187	157.857	188	170.231	31.6809	182	152.67	183	164.621	31.983	TTTTACTA	5370	No
AAAAACTC	269	239.116	271	258.245	31.6782	263	233.606	265	252.269	31.17	GAGTTTTT	2366	No
CAATATAA	173	144.06	174	155.312	31.67	173	143.838	174	155.072	31.9369	TTATATTG	4050	No
ATATAACA	210	180.633	210	194.873	31.6345	208	178.304	208	192.352	32.0424	TGTTATAT	1116	No
GAAATTAA	241	211.368	242	228.16	31.6186	235	204.773	236	221.015	32.3552	TTAATTTC	1189	No
AATTGTTT	219	189.559	220	204.537	31.6177	210	188.151	211	203.013	23.0707	AAACAATT	5192	No
AAAATGGA	148	119.535	150	128.814	31.6137	142	116.329	144	125.352	28.315	TCCATTTT	563	No
CATCTCTT	188	158.908	188	171.367	31.6063	185	153.7	185	165.735	34.2909	AAGAGATG	3668	No
TTGTTTGT	235	205.429	248	221.726	31.6038	226	196.547	238	212.104	31.5571	ACAAACAA	263	No
TTTCTATT	222	192.547	222	207.773	31.5985	216	186.31	216	201.019	31.9396	AATAGAAA	335	No
TCAAATCT	199	169.832	201	183.185	31.54	196	168.387	198	181.622	29.762	AGATTTGA	2129	No
CATATATG	104	76.8022	105	82.6991	31.5285	102	82.0844	103	88.3954	22.1569	CATATATG	668	Yes
AAATAATA	519	488.412	532	529.924	31.5268	493	460.107	505	498.951	34.0422	TATTATTT	23150	No
CATTAAGC	72	46.4721	72	50.0124	31.5226	42	35.3989	42	38.0879	7.18157	GCTTAATG	20833	No
TCTTAATT	182	153.064	184	165.047	31.5135	177	149.003	179	160.656	30.4769	AATTAAGA	1987	No
CTCAAGTC	70	44.6414	70	48.0406	31.4884	70	44.4816	70	47.8685	31.7394	GACTTGAG	2007	No
AATTTAAT	300	270.135	307	291.913	31.4577	286	256.86	292	277.5	30.7332	ATTAAATT	841	No
GTCAAAAG	99	72.058	99	77.5839	31.4471	98	73.0015	98	78.6011	28.8598	CTTTTGAC	2630	No
GAGAGAAA	340	309.971	348	335.207	31.439	313	289.515	319	312.967	24.4131	TTTCTCTC	97	No
ACTATAAT	84	57.7836	85	62.1985	31.4255	83	57.3505	84	61.7318	30.6818	ATTATAGT	6774	No
AAATTTTC	239	209.558	239	226.2	31.4191	234	204.779	234	221.022	31.2127	GAAAATTT	1398	No
AAATATTA	325	295.053	329	318.986	31.4179	310	280.341	312	302.998	31.1757	TAATATTT	392	No
CTCTTCAC	134	106.013	136	114.214	31.3937	132	103.587	134	111.595	31.9955	GTGAAGAG	5579	No
TATTGAAT	113	85.6169	114	92.2055	31.3581	113	84.3767	114	90.8678	33.0069	ATTCAATA	5019	No
TAAACATC	102	75.0058	102	80.7621	31.3555	102	74.4638	102	80.1777	32.0953	GATGTTTA	19346	No
CCATATAA	144	115.834	147	124.817	31.3425	142	117.16	145	126.25	27.3041	TTATATGG	14409	No
ATCTTTCC	106	78.8777	107	84.9372	31.3272	103	77.3484	104	83.2881	29.5001	GGAAAGAT	10170	No
AATCTGAA	170	141.396	172	152.434	31.3193	168	140.525	170	151.491	30.0016	TTCAGATT	1769	No
ACAAATTA	191	162.114	194	174.835	31.3185	186	157.852	189	170.225	30.5205	TAATTTGT	2311	No
CTTTGTCT	133	105.112	134	113.242	31.2975	131	102.755	131	110.697	31.8131	AGACAAAG	5210	No
GTATATTT	150	121.769	152	131.227	31.2761	146	117.658	148	126.787	31.5099	AAATATAC	1627	No
TATTAAAA	386	355.974	392	385.282	31.2584	370	339.101	376	366.906	32.2654	TTTTAATA	8623	No
ATATATTA	326	296.203	328	320.236	31.248	314	281.098	316	303.821	34.7569	TAATATAT	369	No
TCTTTTGC	117	89.5927	117	96.4943	31.2273	116	87.9557	116	94.7283	32.1038	GCAAAAGA	4656	No
GGTTTTTG	121	93.4827	123	100.691	31.2197	121	89.5995	123	96.5016	36.3534	CAAAAACC	186	No
CACTCTTC	112	84.7787	113	91.3014	31.187	110	83.1597	111	89.5552	30.7689	GAAGAGTG	25501	No
CATTTTTC	207	178.109	211	192.142	31.117	198	174.667	202	188.416	24.8265	GAAAAATG	1890	No
CTTCAATC	101	74.23	102	79.9257	31.1031	101	74.0696	102	79.7527	31.3217	GATTGAAG	6687	No
AAAACTAT	203	174.169	204	187.878	31.0953	198	170.117	199	183.493	30.053	ATAGTTTT	2580	No
TATAAACC	279	249.597	280	269.617	31.0703	276	247.059	277	266.863	30.5731	GGTTTATA	62055	No
TTAATTTT	421	391.053	430	423.525	31.065	408	377.603	416	408.856	31.589	AAAATTAA	819	No
TAACTTTT	194	165.295	196	178.276	31.0643	189	161.173	191	173.817	30.1017	AAAAGTTA	234	No
CAAAAGAG	187	158.396	188	170.813	31.0443	182	153.878	183	165.928	30.548	CTCTTTTG	14384	No
GCTTTTTA	104	77.1658	104	83.0912	31.0372	104	75.1153	104	80.8802	33.8381	TAAAAAGC	135	No
TTTCTCTT	556	525.843	573	570.935	31.0053	523	490.624	536	532.346	33.422	AAGAGAAA	8789	No
ACTGTTTA	53	29.528	53	31.7677	31.0024	52	29.2373	52	31.4547	29.9415	TAAACAGT	10187	No
TCTCTGTA	118	90.7496	119	97.7424	30.9845	115	88.3373	116	95.1401	30.3335	TACAGAGA	5446	No
TTTTTGGC	128	100.507	128	108.271	30.9506	124	96.7912	124	104.261	30.718	GCCAAAAA	9825	No
GGGTTTTA	149	121.056	149	130.457	30.946	145	117.678	145	126.809	30.2728	TAAAACCC	64	No
CAAGGATT	66	41.3079	66	44.4506	30.9277	39	29.4667	39	31.7016	10.9318	AATCCTTG	46857	No
TTTAAACT	138	110.326	139	118.87	30.8864	133	107.36	134	115.668	28.483	AGTTTAAA	2583	No
TATCAATA	112	85.0072	112	91.5478	30.8855	111	84.3481	111	90.8369	30.4782	TATTGATA	2839	No
CAATAAAC	133	105.48	134	113.639	30.8326	126	105.127	127	113.258	22.8199	GTTTATTG	903	No
AGAAATCA	142	114.291	142	123.151	30.8258	141	113.146	141	121.915	31.0312	TGATTTCT	767	No
AATTCGAA	117	89.9038	117	96.83	30.8217	116	89.8897	116	96.8147	29.5808	TTCGAATT	2571	No
TAAATAGC	120	92.8279	120	99.9847	30.8093	118	91.418	118	98.4635	30.1186	GCTATTTA	61521	No
CTTCTCTC	445	415.236	460	449.918	30.8061	411	380.642	423	412.169	31.5379	GAGAGAAG	3654	No
AAAAACAG	299	269.735	301	291.478	30.7984	282	255.283	283	275.788	28.0682	CTGTTTTT	53891	No
TTAAGACA	106	79.3051	107	85.3981	30.7545	105	82.2083	106	88.529	25.694	TGTCTTAA	3037	No
AATTAATA	349	319.572	352	345.651	30.7429	331	304.94	334	329.735	27.1432	TATTAATT	3778	No
AAACCGGA	199	170.525	205	183.934	30.7301	196	168.201	202	181.42	29.9789	TCCGGTTT	5938	No
TCTGTTTC	225	196.291	228	211.827	30.7135	218	190.88	221	205.967	28.9613	GAAACAGA	1570	No
TTTTGTGT	229	200.278	236	216.146	30.6894	224	196.692	230	212.261	29.1221	ACACAAAA	258	No
TCATTTCT	237	208.237	238	224.768	30.6636	234	205.103	235	221.372	30.8431	AGAAATGA	3305	No
CAATAATT	188	159.744	188	172.271	30.6199	184	156.94	184	169.239	29.2692	AATTATTG	16929	No
TTTACTAA	149	121.331	150	130.753	30.6085	145	118.651	146	127.859	29.0792	TTAGTAAA	1266	No
ATCATTAA	145	117.415	147	126.524	30.5983	139	112.901	141	121.651	28.9063	TTAATGAT	23790	No
TATTTGAT	175	146.942	175	158.428	30.5812	171	144.305	171	155.578	29.0244	ATCAAATA	6985	No
AAGAAGAC	223	194.459	226	209.843	30.54	215	182.723	217	197.135	34.9738	GTCTTCTT	5337	No
ACTAAATA	127	99.8608	130	107.574	30.5321	126	97.628	129	105.164	32.1448	TATTTAGT	2859	No
ACTCTCTA	98	71.7741	98	77.2778	30.5215	97	77.3574	97	83.2977	21.9487	TAGAGAGT	25348	No
TGAAAAAG	196	167.738	196	180.919	30.5196	195	164.023	195	176.9	33.7334	CTTTTTCA	2477	No
CATTAATG	92	66.0306	93	71.0865	30.5136	90	64.9787	91	69.9527	29.3175	CATTAATG	729	Yes
TTACTAAA	163	135.188	163	145.724	30.4951	162	137.494	162	148.216	26.571	TTTAGTAA	1785	No
TTCCATTT	198	169.738	199	183.082	30.4947	195	167.232	195	180.372	29.9553	AAATGGAA	5235	No
TATCATTT	170	142.103	170	153.197	30.4724	167	140.578	167	151.549	28.7622	AAATGATA	291	No
TAATTGAT	118	91.1487	119	98.173	30.4667	116	89.4182	117	96.3061	30.1908	ATCAATTA	573	No
CATTTCAT	140	112.65	146	121.379	30.4296	136	109.582	142	118.067	29.3736	ATGAAATG	2833	No
CAGAAAGT	49	26.3346	50	28.3304	30.4258	49	27.1085	50	29.1633	29.0068	ACTTTCTG	1188	No
ATTCTCTA	117	90.2139	117	97.1644	30.4189	115	91.9713	115	99.0605	25.6974	TAGAGAAT	27547	No
AAAGATTC	180	152.053	182	163.954	30.3715	178	151.027	180	162.844	29.2502	GAATCTTT	15292	No
TATTCTTA	121	94.1429	121	101.404	30.3681	117	90.7936	117	97.7899	29.6694	TAAGAATA	54030	No
GAATCTTG	67	42.6037	68	45.8461	30.3343	66	41.7859	67	44.9653	30.1684	CAAGATTC	2260	No
TGATTCTT	148	120.595	152	129.959	30.3065	146	119.831	150	129.134	28.8383	AAGAATCA	61508	No
TTACTCAA	114	87.3917	115	94.1199	30.301	83	68.8415	84	74.1164	15.5238	TTGAGTAA	7826	No
AACCCTAG	193	164.964	196	177.918	30.2941	190	162.331	193	175.07	29.9036	CTAGGGTT	324	No
TTATTCAT	175	147.184	177	158.69	30.2933	146	130.625	148	140.793	16.2465	ATGAATAA	4303	No
AATTGGAA	122	95.1751	122	102.517	30.2929	121	93.8219	121	101.057	30.7815	TTCCAATT	892	No
TTTGTCTT	252	223.46	254	241.267	30.2901	244	215.114	246	232.22	30.7443	AAGACAAA	1790	No
ACTCTTCA	98	71.9498	98	77.4672	30.2819	95	72.5094	95	78.0705	25.6653	TGAAGAGT	59717	No
AATTTATC	128	101.035	130	108.841	30.2803	125	99.5186	127	107.204	28.4961	GATAAATT	1103	No
CCATAAAT	147	119.636	147	128.923	30.2792	146	117.868	146	127.014	31.2495	ATTTATGG	63617	No
ATTTTACA	149	121.6	149	131.045	30.2779	147	121.179	147	130.589	28.3954	TGTAAAAT	6554	No
AGGAGAAA	145	117.676	145	126.807	30.2754	141	114.636	141	123.524	29.1863	TTTCTCCT	5457	No
CAAAAGTC	141	113.764	142	122.582	30.2638	141	114.809	142	123.71	28.9742	GACTTTTG	64568	No
TTATAATT	244	215.551	246	232.694	30.2486	235	209.975	237	226.651	26.4601	AATTATAA	3173	No
GAATAAAG	101	74.8736	101	80.6195	30.2313	98	74.0045	98	79.6825	27.5225	CTTTATTC	1956	No
AAAATCTT	329	300.153	332	324.531	30.1904	324	294.487	327	318.371	30.9446	AAGATTTT	20254	No
GATTTGTT	156	128.591	156	138.596	30.1418	152	125.555	152	135.317	29.0524	AACAAATC	6085	No
ACAAGAAA	284	255.411	285	275.927	30.1325	281	252.481	282	272.746	30.0727	TTTCTTGT	12164	No
GATATATC	62	38.1379	62	41.037	30.1275	61	41.7222	61	44.8968	23.1703	GATATATC	757	Yes
CAAAACGC	91	65.3685	91	70.3727	30.1046	91	65.7601	91	70.7948	29.5611	GCGTTTTG	610	No
ATGAATTA	93	67.2849	93	72.4384	30.1007	90	66.0449	90	71.1019	27.8527	TAATTCAT	1265	No
AATCAACG	82	56.8161	82	61.1561	30.0858	82	55.6869	82	59.9394	31.7318	CGTTGATT	6306	No
TCATTATC	111	84.6571	111	91.1703	30.0722	109	84.2356	109	90.7156	28.0926	GATAATGA	5490	No
TCTCTTAT	201	173.091	203	186.711	30.0467	197	168.901	199	182.178	30.3162	ATAAGAGA	64410	No
TCCAATTT	160	132.65	161	142.982	29.9933	157	130.877	158	141.066	28.5716	AAATTGGA	2167	No
TAAACCCT	305	276.442	313	298.763	29.9848	303	274.081	311	296.198	30.3941	AGGGTTTA	62576	No
TACAAACT	84	58.789	84	63.282	29.9764	84	60.1244	84	64.721	28.0897	AGTTTGTA	11067	No
GTGAAAAA	165	137.617	168	148.349	29.9431	164	134.111	167	144.56	32.9971	TTTTTCAC	1789	No
TGATTTCT	146	118.928	147	128.159	29.9424	145	117.499	146	126.615	30.4943	AGAAATCA	710	No
GACGTCGT	134	107.171	135	115.464	29.9376	129	103.957	130	111.995	27.8426	ACGACGTC	908	No
AATTAGGG	123	96.4293	123	103.871	29.935	119	93.3876	119	100.589	28.8414	CCCTAATT	264	No
CTAAATAT	118	91.5605	119	98.6173	29.9348	115	88.0848	116	94.8676	30.6627	ATATTTAG	15033	No
AAAATGGT	147	119.927	150	129.237	29.9218	145	117.106	148	126.191	30.9801	ACCATTTT	837	No
GCCTTTTA	75	50.3265	75	54.1643	29.9217	75	50.7165	75	54.5844	29.3428	TAAAAGGC	275	No
ATAAAAAT	548	518.892	570	563.315	29.9096	520	492.106	534	533.969	28.6701	ATTTTTAT	174	No
TCCCATTC	42	20.6215	42	22.182	29.8761	42	20.3028	42	21.839	30.5302	GAATGGGA	14998	No
ATATTCAC	118	91.6163	119	98.6774	29.863	118	93.8431	119	101.08	27.0291	GTGAATAT	7413	No
AAACCATT	166	138.671	168	149.488	29.8602	164	136.663	166	147.318	29.9046	AATGGTTT	34127	No
AGAACAAA	273	244.72	276	264.325	29.8549	266	237.812	269	256.831	29.7957	TTTGTTCT	305	No
CAAACTAA	150	122.94	152	132.491	29.8412	148	121.091	150	130.494	29.6993	TTAGTTTG	22667	No
TTGTTTAT	221	193.097	224	208.368	29.8281	213	187.007	216	201.774	27.7206	ATAAACAA	3887	No
GTAAAAGA	129	102.383	129	110.296	29.8107	128	101.202	128	109.021	30.0693	TCTTTTAC	1602	No
TTTAATAA	352	323.426	352	349.845	29.8002	340	310.474	340	335.754	30.8874	TTATTAAA	163	No
CCAAAACC	221	193.125	227	208.398	29.7962	219	193.272	225	208.557	27.3694	GGTTTTGG	1111	No
TTCTTTGT	223	195.126	227	210.565	29.7767	216	190.28	220	205.317	27.3853	ACAAAGAA	881	No
TTTTAACA	191	163.445	191	176.275	29.7572	188	160.714	188	173.321	29.481	TGTTAAAA	5870	No
TAATTCTT	143	116.156	144	125.165	29.7313	140	114.157	141	123.006	28.5696	AAGAATTA	1676	No
GTTATTCA	76	51.4078	76	55.3292	29.7116	48	41.2218	48	44.3579	7.30718	TGAATAAC	16478	No
CCTCTCTA	100	74.2964	101	79.9973	29.7107	98	78.799	99	84.8523	21.3706	TAGAGAGG	6718	No
AAAGTTAA	207	179.325	208	193.458	29.7087	206	177.602	207	191.593	30.5562	TTAACTTT	7625	No
ATTAGAGA	133	106.382	134	114.612	29.7004	133	105.94	134	114.135	30.2541	TCTCTAAT	1380	No
ATAACTCA	98	72.3877	98	77.9393	29.6873	97	71.3839	97	76.8571	29.7439	TGAGTTAT	7234	No
ATTTGATA	156	129.001	158	139.039	29.6454	154	126.251	156	136.068	30.5965	TATCAAAT	3286	No
TTTTTGAA	255	227.015	255	245.122	29.6428	248	221.546	248	239.193	27.9735	TTCAAAAA	553	No
TATATGTA	220	192.275	224	207.478	29.6339	202	177.138	204	191.091	26.5298	TACATATA	250	No
AAATAAAA	1293	1263.74	1508	1391.3	29.5958	1222	1177.55	1399	1294.29	45.2737	TTTTATTT	53	No
TTCTGATT	164	136.938	167	147.615	29.5758	161	134.597	164	145.085	28.8384	AATCAGAA	3126	No
AGATTTTT	258	230.065	261	248.428	29.5665	253	228.932	256	247.201	25.2905	AAAAATCT	1224	No
TGGAAAAG	93	67.7321	93	72.9205	29.4846	92	67.2882	92	72.4419	28.778	CTTTTCCA	2493	No
ATTTTCCG	84	59.1643	84	63.6864	29.4419	84	58.3143	84	62.7704	30.6574	CGGAAAAT	58094	No
AAATCTTT	303	274.992	303	297.188	29.3887	301	270.853	301	292.692	31.7659	AAAGATTT	10352	No
AATATTAA	292	264.044	296	285.299	29.386	278	252.059	281	272.288	27.2327	TTAATATT	211	No
GAAGATAA	149	122.356	151	131.861	29.355	148	120.175	150	129.505	30.8234	TTATCTTC	551	No
TCACGTGA	48	26.0416	52	28.015	29.3523	48	26.0496	52	28.0236	29.3376	TCACGTGA	802	Yes
AGTTTTGA	152	125.313	153	135.054	29.3465	149	123.347	150	132.931	28.1531	TCAAAACT	596	No
TAAAAACG	143	116.477	144	125.512	29.3364	141	114.211	142	123.065	29.7105	CGTTTTTA	1439	No
AAAACTCA	232	204.444	232	220.659	29.3346	228	200.016	228	215.862	29.8562	TGAGTTTT	1463	No
AAAAATTG	264	236.24	268	255.125	29.3312	257	230.179	260	248.552	28.3263	CAATTTTT	126	No
CTTCTTCC	363	334.862	367	362.291	29.2885	338	299.593	341	323.921	40.7701	GGAAGAAG	43360	No
ATCAAAAT	297	269.114	304	290.804	29.2831	295	259.156	302	279.992	38.2155	ATTTTGAT	2415	No
TACTTATA	118	92.0855	118	99.1837	29.2601	113	89.7432	113	96.6567	26.0392	TATAAGTA	1008	No
CATTATAA	161	134.247	162	144.707	29.2574	159	131.461	160	141.697	30.2409	TTATAATG	7908	No
TGTAATTT	177	150.049	178	161.787	29.2386	175	147.952	176	159.52	29.382	AAATTACA	11464	No
CACTTCTC	112	86.2752	112	92.9156	29.2271	109	84.6518	109	91.1645	27.5554	GAGAAGTG	10751	No
ATATCTCA	122	96.0217	122	103.431	29.2125	119	94.3201	119	101.595	27.659	TGAGATAT	10357	No
ATTGAAAT	188	160.956	193	173.582	29.1989	184	158.097	189	170.49	27.918	ATTTCAAT	1588	No
GAAAAACA	266	238.352	267	257.416	29.193	259	227.71	260	245.875	33.3476	TGTTTTTC	8735	No
CTTGTTAC	63	39.638	63	42.6523	29.1909	62	40.2991	62	43.3642	26.71	GTAACAAG	3966	No
TAAGATTT	145	118.571	147	127.773	29.1775	143	117.416	145	126.526	28.1879	AAATCTTA	1246	No
TATAATTT	268	240.366	269	259.602	29.1645	261	231.951	262	250.474	30.796	AAATTATA	109	No
AAAATTAA	532	503.661	546	546.625	29.1212	509	482.546	522	523.503	27.1662	TTAATTTT	697	No
GATATTTT	230	202.653	233	218.718	29.1147	223	195.223	226	210.67	29.666	AAAATATC	403	No
CAGAAAAT	130	103.931	131	111.967	29.0946	126	100.538	127	108.305	28.4437	ATTTTCTG	1442	No
TAAATCAT	148	121.616	151	131.061	29.059	146	119.309	149	128.57	29.4757	ATGATTTA	1314	No
CTCTCCCT	164	137.375	170	148.087	29.0528	148	123.429	153	133.02	26.8683	AGGGAGAG	7604	No
AATGGAAA	135	108.866	136	117.294	29.0464	133	107.421	134	115.733	28.4085	TTTCCATT	2570	No
ACTAATCA	110	84.5066	111	91.0079	29.0016	109	83.8744	110	90.3261	28.5609	TGATTAGT	40999	No
TATTTCCT	123	97.1844	125	104.685	28.9756	120	95.8962	122	103.295	26.907	AGGAAATA	8745	No
GATTAAAA	212	184.926	212	199.521	28.9651	206	179.728	206	193.894	28.1053	TTTTAATC	3683	No
ACAAACAC	191	164.126	196	177.012	28.9625	183	153.677	186	165.71	31.958	GTGTTTGT	64338	No
AAATAGAA	315	287.339	319	310.603	28.9512	301	275.775	305	298.038	26.3451	TTCTATTT	1681	No
AACGTCAA	64	40.7171	64	43.8144	28.943	64	40.8477	64	43.9551	28.738	TTGACGTT	532	No
ATAATTCA	144	117.784	144	126.923	28.938	141	115.369	141	124.316	28.2875	TGAATTAT	2501	No
GTTCATTG	47	25.3927	47	27.3166	28.9373	46	25.33	46	27.2491	27.446	CAATGAAC	7535	No
ATTCAAAA	273	245.555	277	265.231	28.9242	270	241.739	274	261.091	29.8521	TTTTGAAT	1773	No
CAACGGTC	58	35.2356	58	37.9121	28.9064	58	35.4693	58	38.1637	28.523	GACCGTTG	934	No
GGTAAAAT	111	85.5594	111	92.1435	28.8955	110	84.8179	110	91.3437	28.5971	ATTTTACC	2727	No
TTTGTGTT	207	180.033	212	194.224	28.8927	199	173.729	204	187.402	27.0257	AACACAAA	156	No
ACCATTTT	161	134.575	161	145.061	28.865	160	132.76	160	143.1	29.8615	AAAATGGT	771	No
CCAAATGA	84	59.5871	85	64.142	28.8437	82	58.7396	83	63.2287	27.3556	TCATTTGG	44514	No
ATCTTAAA	178	151.375	180	163.221	28.84	170	147.199	172	158.706	24.4821	TTTAAGAT	13490	No
GTTTTCTA	111	85.6154	112	92.2039	28.8228	110	85.0364	111	91.5794	28.314	TAGAAAAC	1046	No
ATTAAATT	336	308.389	345	333.486	28.8115	324	295.509	333	319.482	29.822	AATTTAAT	673	No
TAAATTGG	117	91.4665	118	98.5158	28.8056	117	89.9395	118	96.8685	30.7753	CCAATTTA	13344	No
CAAAGCAT	105	79.8254	106	85.9592	28.7825	76	67.6031	77	72.7815	8.89799	ATGCTTTG	13904	No
CAAACACA	222	195.005	227	210.435	28.7823	218	189.011	220	203.943	31.1066	TGTGTTTG	2043	No
TTTCAAAT	250	222.82	253	240.573	28.774	248	219.472	251	236.943	30.3072	ATTTGAAA	244	No
CCTAATTT	185	158.362	186	170.777	28.7619	182	155.821	183	168.029	28.2646	AAATTAGG	2916	No
TTAACAAA	286	258.64	288	279.432	28.7581	282	255.536	284	276.062	27.7898	TTTGTTAA	1589	No
AAAGACTA	107	81.7833	107	88.0707	28.7569	106	83.1858	106	89.5833	25.6904	TAGTCTTT	4738	No
TTTTCTAT	254	226.831	256	244.923	28.7342	250	222.785	252	240.535	28.8139	ATAGAAAA	3785	No
CTTTATTA	172	145.553	173	156.927	28.7158	171	143.729	172	154.955	29.7089	TAATAAAG	1845	No
CAATCAAT	124	98.3691	130	105.964	28.7128	123	90.99	127	98.0017	37.0765	ATTGATTG	5256	No
AAATTTCA	239	211.968	244	228.811	28.6868	235	211.287	240	228.073	24.9967	TGAAATTT	2430	No
TTGACTCT	110	84.7502	111	91.2707	28.6849	107	83.3087	108	89.7159	26.7795	AGAGTCAA	4135	No
CTCACTTC	92	67.3618	93	72.5214	28.6773	89	65.9246	90	70.9722	26.7111	GAAGTGAG	12576	No
CCGGTTTA	189	162.393	201	175.137	28.6761	188	159.621	200	172.139	30.7638	TAAACCGG	345	No
ATATCACA	116	90.6176	117	97.6	28.6452	113	88.2677	114	95.0649	27.9125	TGTGATAT	1753	No
GTCAAATA	102	77.0432	103	82.959	28.6218	101	75.0387	102	80.7976	30.0087	TATTTGAC	3640	No
ATTATAAA	395	367.392	398	397.725	28.6199	376	351.447	378	380.351	25.3914	TTTATAAT	616	No
TTTAGTTT	279	251.834	285	272.045	28.5809	273	245.079	279	264.714	29.4541	AAACTAAA	501	No
CCATTAAG	95	70.3183	97	75.7084	28.5802	95	61.6962	97	66.4149	41.0071	CTTAATGG	9054	No
AAATAACA	252	225.018	254	242.956	28.5386	248	217.321	250	234.612	32.7494	TGTTATTT	11382	No
ATTTCAAA	288	260.842	291	281.823	28.5248	280	254.925	283	275.399	26.2699	TTTGAAAT	19313	No
CCAAATTT	234	207.151	235	223.591	28.5181	230	202.73	231	218.802	29.0269	AAATTTGG	8434	No
TCTCAAAG	131	105.411	132	113.564	28.4708	129	104.739	130	112.839	26.8759	CTTTGAGA	1408	No
ACTTTTAT	150	124.085	150	133.728	28.4503	146	120.335	146	129.678	28.2258	ATAAAAGT	45891	No
TCTTGTTT	225	198.302	231	214.005	28.4195	224	196.986	230	212.58	28.7871	AAACAAGA	2634	No
CTCTCTGT	201	174.514	205	188.251	28.4012	192	165.564	195	178.567	28.4429	ACAGAGAG	2767	No
AAAATTCA	273	246.048	279	265.766	28.3772	267	240.437	273	259.678	27.9792	TGAATTTT	2594	No
CTCCTTCC	107	82.0782	107	88.3888	28.3717	102	76.0877	102	81.9287	29.8948	GGAAGGAG	52289	No
CATATAAA	314	286.914	317	310.14	28.3262	306	282.925	309	305.806	23.9914	TTTATATG	3889	No
CTTTCCTC	120	94.7745	120	102.085	28.319	114	90.9723	114	97.9827	25.7233	GAGGAAAG	16604	No
GACAAAAG	117	91.8522	117	98.932	28.3132	115	90.3347	115	97.2948	27.7621	CTTTTGTC	216	No
AATATCTG	79	55.208	79	59.4234	28.3088	78	54.6355	78	58.8065	27.77	CAGATATT	37791	No
AAAAAGGT	199	172.635	201	186.217	28.2831	194	165.904	196	178.935	30.3509	ACCTTTTT	2051	No
TTAAGCAT	90	65.7462	90	70.7799	28.2606	57	51.3435	57	55.2599	5.95723	ATGCTTAA	53130	No
ATAAGAAG	166	140.021	167	150.947	28.2524	166	137.247	166	147.949	31.5743	CTTCTTAT	1409	No
CTCCACTC	65	42.0898	65	45.2926	28.2478	62	40.866	62	43.9747	25.8438	GAGTGGAG	18384	No
CTTTAAAC	118	92.8806	119	100.042	28.2457	116	91.6861	117	98.7528	27.2855	GTTTAAAG	1701	No
CTCTACTC	64	41.1699	64	44.302	28.2352	59	37.9705	59	40.8567	26.003	GAGTAGAG	3460	No
CTAAAACC	171	144.983	171	156.311	28.2227	170	142.768	170	153.916	29.6778	GGTTTTAG	1035	No
ACAAAGAA	286	259.13	291	279.963	28.2178	278	249.612	281	269.633	29.9439	TTCTTTGT	783	No
AAAAAGTA	312	285.022	315	308.085	28.2159	298	274.182	301	296.308	24.8237	TACTTTTT	24730	No
GGAAAAGG	74	50.5499	75	54.405	28.2017	73	48.3724	73	52.0593	30.0417	CCTTTTCC	11639	No
TTTTCTCA	280	253.176	281	273.501	28.1974	270	239.454	271	258.611	32.4168	TGAGAAAA	5176	No
CCACGTCA	111	86.1061	112	92.7332	28.1885	111	86.2138	112	92.8493	28.0497	TGACGTGG	1232	No
TATCCATT	100	75.4441	102	81.2347	28.1778	97	72.7531	98	78.3333	27.901	AATGGATA	5429	No
GTATCTTA	58	35.6844	58	38.3953	28.1723	57	34.0413	57	36.6263	29.3822	TAAGATAC	2462	No
CTATATTT	160	134.188	162	144.643	28.1492	159	132.716	161	143.053	28.7301	AAATATAG	2742	No
TTTGTAAT	200	173.75	202	187.424	28.1405	196	172.04	198	185.574	25.5554	ATTACAAA	5042	No
AGAGAATA	133	107.643	133	115.973	28.1338	129	103.051	129	111.017	28.9721	TATTCTCT	1898	No
AAAAGCCC	274	247.273	276	267.095	28.1218	269	243.781	271	263.306	26.481	GGGCTTTT	10767	No
TTCCAATT	135	109.629	135	118.117	28.1037	131	107.54	131	115.862	25.8507	AATTGGAA	744	No
CTTCGTCT	139	113.558	142	122.36	28.0998	131	107.418	133	115.731	25.9993	AGACGAAG	11123	No
TTTTGCAA	142	116.511	142	125.549	28.0932	139	114.406	139	123.275	27.0659	TTGCAAAA	20077	No
AAATATAT	486	458.717	495	497.431	28.079	455	433.248	463	469.591	22.2892	ATATATTT	33836	No
ATTAAAGT	151	125.382	152	135.13	28.0727	148	123.067	149	132.629	27.303	ACTTTAAT	40332	No
CACAAAAC	218	191.689	219	206.843	28.0398	213	187.831	214	202.666	26.7849	GTTTTGTG	620	No
AAGCCCAT	347	320.082	363	346.205	28.0198	341	315.566	357	341.293	26.4324	ATGGGCTT	2402	No
AGACCAAA	169	143.182	170	154.364	28.0172	168	142.145	169	153.242	28.0761	TTTGGTCT	25946	No
TAATAACT	124	98.9237	127	106.562	28.0156	124	98.9533	127	106.594	27.9785	AGTTATTA	6236	No
CCCAAAAA	322	295.206	324	319.153	27.9742	313	286.262	315	309.432	27.9495	TTTTTGGG	10607	No
AAAGTGAA	185	159.06	187	171.532	27.9489	181	156.194	183	168.432	26.679	TTCACTTT	1838	No
GTTTATTG	87	63.1062	87	67.9344	27.9348	86	58.5484	86	63.0227	33.0664	CAATAAAC	709	No
ACAAACTC	134	108.785	136	117.206	27.9346	133	107.939	135	116.293	27.7687	GAGTTTGT	6840	No
TTAGTTTT	240	213.643	245	230.626	27.92	233	205.225	238	221.505	29.5747	AAAACTAA	42172	No
GAAAGTGA	99	74.6748	99	80.4052	27.9158	97	73.4796	97	79.1166	26.9372	TCACTTTC	257	No
ACTCATCA	86	62.1634	86	66.9184	27.9139	85	61.848	85	66.5785	27.0275	TGATGAGT	11008	No
ACGACGTC	121	96.0751	123	103.488	27.9099	116	92.0323	118	99.1263	26.8482	GACGTCGT	768	No
CCTTTTTC	190	164.044	192	176.922	27.9094	184	160.284	186	172.856	25.3898	GAAAAAGG	64084	No
GACAAAGA	117	92.1912	119	99.2977	27.8822	111	90.5417	113	97.5181	22.6129	TCTTTGTC	2035	No
CTTTAAAT	178	152.206	179	164.119	27.8661	171	146.414	172	157.858	26.5434	ATTTAAAG	1230	No
TTACATTT	180	154.185	180	166.26	27.8645	178	153.515	178	165.535	26.3416	AAATGTAA	1783	No
AGTAATTA	128	102.963	128	110.921	27.861	123	98.7768	123	106.404	26.9766	TAATTACT	18941	No
CAAAGAAC	83	59.3591	84	63.8963	27.8245	80	59.0862	81	63.6022	24.2423	GTTCTTTG	1897	No
GATAAAAC	114	89.3245	114	96.2049	27.8072	114	89.5506	114	96.4489	27.5189	GTTTTATC	1860	No
AGTATAAA	182	156.226	182	168.466	27.7924	176	150.59	176	162.372	27.443	TTTATACT	16552	No
CTCTTAAC	81	57.4767	81	61.8679	27.7886	79	56.3938	79	60.701	26.63	GTTAAGAG	15951	No
TTAGATTT	176	150.311	178	162.071	27.7684	173	148.729	175	160.36	26.1518	AAATCTAA	46169	No
AGTTTTTT	309	282.476	309	305.318	27.7318	303	274.694	303	296.865	29.7163	AAAAAACT	121	No
TAAACAAG	116	91.3367	117	98.3758	27.7284	115	91.9128	116	98.9974	25.7705	CTTGTTTA	18688	No
TGATTTTG	181	155.299	184	167.465	27.7187	175	153.663	178	165.695	22.7547	CAAAATCA	61924	No
CAAAAATC	236	209.853	237	226.519	27.7118	232	208.297	233	224.833	25.0034	GATTTTTG	9114	No
TAAGCATA	77	53.7285	77	57.8293	27.7094	47	41.7444	47	44.9207	5.57335	TATGCTTA	9398	No
ATAATAAT	486	459.071	567	497.818	27.7042	460	427.625	526	463.448	33.5707	ATTATTAT	2679	No
CTCTTTAC	95	70.9806	95	76.4223	27.6897	93	70.0913	93	75.4636	26.3005	GTAAAGAG	59004	No
AAAAGAAT	321	294.476	321	318.36	27.6838	311	284.618	311	307.646	27.5682	ATTCTTTT	4535	No
ATCACTAA	108	83.5949	110	90.0246	27.6641	104	81.2944	106	87.5434	25.6166	TTAGTGAT	21208	No
ATTATTTT	447	420.18	452	455.316	27.6586	419	392.821	424	425.453	27.0328	AAAATAAT	310	No
CTTTGGTC	71	48.1148	71	51.7818	27.6254	70	47.8119	70	51.4556	26.6854	GACCAAAG	9470	No
CAAATTAG	127	102.219	129	110.119	27.5681	126	101.491	128	109.333	27.255	CTAATTTG	64145	No
TTTCTTAA	267	240.829	268	260.104	27.544	260	236.716	261	255.642	24.3933	TTAAGAAA	5193	No
CCGTCAGA	27	9.73646	27	10.4712	27.5389	27	9.87892	27	10.6244	27.1467	TCTGACGG	9685	No
TAAAATAA	694	667.002	761	726.107	27.537	655	622.914	710	677.553	32.899	TTATTTTA	1337	No
GACCGTTG	46	25.2826	46	27.1981	27.5322	46	25.3792	46	27.3021	27.3567	CAACGGTC	834	No
AATTTTGA	249	222.946	253	240.71	27.5202	245	220.206	249	237.74	26.1401	TCAAAATT	459	No
ATCAACAA	178	152.503	181	164.441	27.5187	170	146.517	173	157.968	25.272	TTGTTGAT	7299	No
GTGTTTTT	186	160.432	186	173.015	27.5054	183	155.87	183	168.081	29.3652	AAAAACAC	3138	No
GCAAGGAT	40	20.1145	40	21.6364	27.4976	14	11.7231	14	12.6081	2.48497	ATCCTTGC	58142	No
TTCTTCAC	264	237.893	266	256.919	27.4898	260	232.116	260	250.653	29.4959	GTGAAGAA	11439	No
TAAATACT	224	198.167	224	213.859	27.448	222	195.39	222	210.851	28.3446	AGTATTTA	44194	No
TCATCGTC	92	68.2741	93	73.5048	27.4397	88	65.5162	89	70.5319	25.9635	GACGATGA	4022	No
TTTTCAAA	319	292.71	323	316.44	27.4369	313	287.464	317	310.738	26.6384	TTTGAAAA	1376	No
AGAAAATA	335	308.663	337	333.784	27.4301	322	295.049	323	318.982	28.1461	TATTTTCT	10125	No
ATTTTCTC	286	259.849	293	280.745	27.4244	277	254.037	283	274.435	23.9709	GAGAAAAT	8156	No
TTTTATAA	358	331.609	359	358.749	27.4149	349	321.999	350	348.292	28.1022	TTATAAAA	17	No
TCTTTATC	152	126.919	155	136.79	27.4105	148	123.425	151	133.016	26.8734	GATAAAGA	19138	No
AGACAAAA	312	285.764	315	308.89	27.4055	300	275.855	303	298.125	25.1725	TTTTGTCT	64000	No
ACAAATCT	186	160.525	187	173.116	27.3971	184	157.894	185	170.27	28.1545	AGATTTGT	8568	No
TTCAAAAT	264	237.981	270	257.015	27.3917	257	234.958	263	253.735	23.0456	ATTTTGAA	597	No
AATATATG	136	111.191	137	119.804	27.3915	132	119.414	133	128.683	13.2275	CATATATT	375	No
TATTAACC	90	66.4081	90	71.4933	27.3591	89	65.1717	89	70.1606	27.7334	GGTTAATA	39895	No
TGTCTTGT	91	67.4072	92	72.5702	27.3099	91	67.4933	92	72.663	27.1936	ACAAGACA	1220	No
CAAATGAT	85	61.661	86	66.377	27.2849	84	60.73	85	65.3736	27.2478	ATCATTTG	62031	No
TGTTATTC	83	59.7543	83	64.3222	27.2737	55	46.5712	55	50.1191	9.14932	GAATAACA	15235	No
GGAGAGAC	52	30.8019	52	33.1389	27.2307	48	32.067	48	34.5008	19.3619	GTCTCTCC	11154	No
CATAAAAC	135	110.343	135	118.889	27.2265	134	110.221	134	118.757	26.177	GTTTTATG	2858	No
TTCTCAAT	175	149.798	176	161.516	27.2117	169	146.097	170	157.514	24.6115	ATTGAGAA	6435	No
TTATTCTT	207	181.512	209	195.825	27.1995	195	171.674	197	185.178	24.8435	AAGAATAA	2027	No
TTGATTGA	124	99.5938	125	107.286	27.1785	124	98.4389	125	106.039	28.6248	TCAATCAA	2123	No
GAAACCCT	154	129.085	154	139.13	27.178	149	126.284	149	136.104	24.646	AGGGTTTC	2011	No
TTTTAGTT	241	215.303	243	232.425	27.1728	236	210.787	238	227.531	26.6643	AACTAAAA	320	No
CGACGCCG	46	25.4815	47	27.4122	27.1716	46	25.4815	47	27.4122	27.1716	CGGCGTCG	2585	No
CATGAAAC	66	43.7399	66	47.0698	27.1519	66	43.9833	66	47.3319	26.7857	GTTTCATG	8482	No
GGACCCAC	42	22.005	42	23.6708	27.1487	42	22.4701	42	24.1712	26.2704	GTGGGTCC	1994	No
TAAATTAA	421	394.722	432	427.528	27.1334	401	374.642	412	405.628	27.2639	TTAATTTA	44913	No
GCAAAATA	116	91.8064	116	98.8825	27.1334	114	89.6962	114	96.6059	27.3338	TATTTTGC	18896	No
ATAATTGA	136	111.411	136	120.042	27.122	134	110.342	134	118.887	26.03	TCAATTAT	6583	No
ATAAAGCA	117	92.8326	117	99.9897	27.071	115	91.3144	115	98.3518	26.5217	TGCTTTAT	6793	No
TGCTTTTT	152	127.203	152	137.097	27.0702	150	124.401	150	134.07	28.0687	AAAAAGCA	298	No
TATTTGTA	158	133.126	158	143.495	27.0657	155	129.723	155	139.819	27.5935	TACAAATA	20104	No
TTTGCAAT	106	82.1238	106	88.438	27.0524	105	80.0505	105	86.202	28.4867	ATTGCAAA	5186	No
GGGAAAAT	96	72.439	96	77.9947	27.0339	94	70.9215	94	76.3587	26.4818	ATTTTCCC	9406	No
GAATCAAG	59	37.3542	59	40.1932	26.9684	57	36.8161	57	39.6138	24.9156	CTTGATTC	1640	No
CCGGTTCA	93	69.5965	95	74.9302	26.9593	91	71.3825	93	76.8557	22.0954	TGAACCGG	23446	No
CAGAGAAT	87	63.8298	87	68.7143	26.9429	86	62.8073	86	67.6123	27.0277	ATTCTCTG	1474	No
TACTAATT	131	106.651	133	114.903	26.9378	130	104.718	132	112.816	28.1145	AATTAGTA	4745	No
ACTTCTTG	48	27.3903	48	29.4667	26.9285	48	29.5878	48	31.832	23.2242	CAAGAAGT	603	No
TACTCAAT	77	54.282	78	58.4257	26.9201	47	42.2114	48	45.4236	5.05048	ATTGAGTA	16520	No
ACTCAATT	119	94.9225	119	102.245	26.9014	89	79.6236	89	85.7415	9.90804	AATTGAGT	62632	No
AAAGCATT	125	100.822	126	108.611	26.8691	94	85.4868	95	92.0652	8.9237	AATGCTTT	14124	No
AAAAGACA	235	209.624	239	226.271	26.8535	223	201.031	226	216.961	23.1283	TGTCTTTT	24319	No
CTGTCTTT	108	84.235	108	90.715	26.8402	104	81.244	104	87.4891	25.6811	AAAGACAG	6947	No
TATTTTGT	237	211.628	240	228.443	26.835	228	204.244	231	220.441	25.0874	ACAAAATA	214	No
TTTGATTT	381	355.099	393	384.329	26.8236	370	345.923	381	374.335	24.896	AAATCAAA	423	No
TCCCTCTC	169	144.221	172	155.487	26.7951	149	126.688	151	136.54	24.171	GAGAGGGA	19827	No
AAAAGTCA	241	215.643	247	232.793	26.7931	239	214.058	245	231.076	26.3421	TGACTTTT	45710	No
GAAAAAAT	283	257.483	289	278.175	26.742	273	259.236	279	280.079	14.1228	ATTTTTTC	37	No
TGTTTTAT	165	140.317	168	151.267	26.7369	164	138.38	167	149.173	27.8575	ATAAAACA	229	No
CCACCAAA	156	131.437	156	141.671	26.7272	154	129.548	154	139.63	26.6268	TTTGGTGG	49035	No
CATAAATG	81	58.2359	81	62.686	26.7257	80	57.5842	80	61.9837	26.3022	CATTTATG	33442	No
CTTCCCTC	112	88.2253	112	95.0192	26.7237	106	81.6572	106	87.9347	27.6564	GAGGGAAG	47554	No
CTAATTTT	217	191.865	220	207.034	26.7142	213	188.489	216	203.378	26.0402	AAAATTAG	7421	No
CTTTACCT	64	42.1777	64	45.3873	26.6874	62	40.7898	62	43.8927	25.9595	AGGTAAAG	3419	No
ACAAATAC	133	108.839	133	117.265	26.6632	131	107.341	131	115.648	26.0932	GTATTTGT	19961	No
AGGGTAAA	113	89.2744	114	96.1509	26.631	111	87.774	112	94.5324	26.0589	TTTACCCT	2817	No
GTTTAAAT	131	106.937	133	115.211	26.5877	129	103.08	131	111.048	28.9356	ATTTAAAC	371	No
AGAATATC	78	55.4787	78	59.715	26.5754	76	54.9606	76	59.1568	24.6329	GATATTCT	7468	No
ATTTAAGA	156	131.568	158	141.813	26.5714	153	128.728	155	138.744	26.4283	TCTTAAAT	6267	No
ATTTACTT	180	155.303	181	167.469	26.5642	177	156.806	178	169.094	21.4415	AAGTAAAT	6812	No
GAACAAAG	97	73.7687	97	79.4283	26.5563	96	70.193	96	75.5732	30.0576	CTTTGTTC	1253	No
CAACTATA	89	66.0446	89	71.1015	26.5493	89	65.9736	89	71.0249	26.645	TATAGTTG	2441	No
TACTTTTC	128	104.024	128	112.067	26.5482	125	103.14	125	111.113	24.0279	GAAAAGTA	10072	No
AACATAAG	98	74.7493	98	80.4856	26.5411	97	72.9048	97	78.4968	27.699	CTTATGTT	2124	No
CCATTATA	115	91.299	115	98.3351	26.5411	113	89.8558	113	96.7781	25.8975	TATAATGG	23123	No
GGGCCTTA	107	83.4967	110	89.9187	26.5383	107	83.3498	110	89.7602	26.7267	TAAGGCCC	1372	No
AACAAACA	384	358.359	402	387.881	26.5374	341	326.966	359	353.696	14.3312	TGTTTGTT	1299	No
ATCAAATC	189	164.243	192	177.138	26.5358	189	163.997	192	176.872	26.8192	GATTTGAT	2026	No
TATAAGTA	140	115.829	141	124.812	26.5337	138	114.409	139	123.279	25.8712	TACTTATA	809	No
ATCATTCA	116	92.3286	116	99.446	26.4754	113	90.731	113	97.7224	24.8022	TGAATGAT	3308	No
ACTAATTA	135	110.959	135	119.554	26.4749	134	110.768	134	119.347	25.5142	TAATTAGT	1381	No
TAAAGATT	172	147.468	172	158.997	26.4679	172	146.081	172	157.497	28.0939	AATCTTTA	54103	No
CACAAAGC	97	73.8425	98	79.5079	26.4593	94	68.6032	95	73.8595	29.6058	GCTTTGTG	1920	No
TCAAAACG	109	85.5125	109	92.093	26.4526	107	85.6913	107	92.2858	23.7622	CGTTTTGA	4172	No
AACAGAGT	109	85.5129	111	92.0933	26.4522	107	83.7377	109	90.1786	26.2299	ACTCTGTT	591	No
CACAATTC	80	57.4961	80	61.8887	26.4248	78	56.5419	78	60.8606	25.0947	GAATTGTG	2850	No
TGATTAAT	132	108.071	133	116.435	26.4019	129	105.119	130	113.249	26.4091	ATTAATCA	3769	No
AAGCAAAA	349	323.589	354	350.021	26.3841	337	312.039	341	337.456	25.9342	TTTTGCTT	2480	No
AGCATTAA	87	64.2459	87	69.1628	26.3775	58	47.051	58	50.6359	12.1343	TTAATGCT	3149	No
TTGATCTT	122	98.2938	122	105.883	26.3593	118	94.7088	118	102.014	25.9455	AAGATCAA	1595	No
CAATCATA	115	91.465	116	98.5142	26.3323	112	88.9732	113	95.826	25.7783	TATGATTG	10414	No
ACTTTTTA	176	151.569	178	163.431	26.3018	146	142.068	148	153.16	3.98542	TAAAAAGT	15644	No
ACACAGAG	86	63.3428	86	68.1895	26.2976	85	62.524	85	67.307	26.1035	CTCTGTGT	7806	No
TTAAAACT	182	157.521	183	169.867	26.2897	180	153.865	181	165.914	28.2384	AGTTTTAA	5397	No
GTGTTTGA	78	55.6883	78	59.9409	26.2812	78	55.6066	78	59.8528	26.3957	TCAAACAC	64738	No
TTCTAATT	165	140.707	165	151.688	26.2789	161	136.373	161	147.004	26.7279	AATTAGAA	3100	No
GGCCCATT	381	355.607	404	384.883	26.2786	378	352.481	401	381.477	26.4218	AATGGGCC	4886	No
TCTATCTC	197	172.416	205	185.981	26.2589	186	161.9	192	174.604	25.8102	GAGATAGA	1609	No
TCATAAAC	145	120.985	146	130.38	26.2543	143	119.104	144	128.348	26.1472	GTTTATGA	41790	No
AAATCTGA	188	163.511	191	176.346	26.2376	187	162.326	190	175.065	26.4605	TCAGATTT	4523	No
ATATATTC	207	182.406	208	196.793	26.1816	202	175.671	202	189.503	28.2101	GAATATAT	51218	No
AACCAAAC	311	285.902	322	309.04	26.1692	304	281.197	314	303.929	23.703	GTTTGGTT	277	No
ATTTTTAG	143	119.088	144	128.332	26.1661	139	117.493	140	126.609	23.3647	CTAAAAAT	382	No
TAATTTCC	138	114.184	140	123.036	26.1425	133	111.993	135	120.67	22.8647	GGAAATTA	4367	No
AGAAAACA	315	289.918	319	313.405	26.1367	307	280.695	309	303.384	27.5003	TGTTTTCT	642	No
GGTTTTAG	97	74.0901	97	79.7748	26.1347	95	72.5649	95	78.1304	25.5926	CTAAAACC	880	No
TTATATGA	107	83.8133	108	90.2602	26.1334	106	84.2764	107	90.7596	24.3098	TCATATAA	1542	No
GAATAAAC	102	78.9553	102	85.0209	26.1213	101	77.9257	101	83.9105	26.1959	GTTTATTC	1178	No
AAAGAAGG	122	98.5079	122	106.114	26.0938	117	95.9947	117	103.402	23.1521	CCTTCTTT	1925	No
TTTTGATT	340	314.896	351	340.563	26.0796	333	307.424	344	332.437	26.6114	AATCAAAA	466	No
AATTGTAA	152	128.046	155	138.007	26.067	151	125.27	154	135.008	28.2083	TTACAATT	7250	No
CATCTCCT	104	80.9504	104	87.1725	26.0576	102	79.2399	102	85.3278	25.7543	AGGAGATG	38423	No
CTCTCCTC	151	127.085	154	136.969	26.0355	146	124.421	149	134.091	23.3509	GAGGAGAG	6269	No
CTTATTAG	63	41.6768	63	44.8479	26.031	62	41.6746	62	44.8455	24.6291	CTAATAAG	3450	No
ACGTTTCT	86	63.5519	86	68.4148	26.0142	84	62.6467	84	67.4392	24.6377	AGAAACGT	44836	No
CATATTTG	110	86.8379	110	93.5226	26.0081	108	86.903	108	93.5927	23.4726	CAAATATG	29138	No
TAGAAAAC	132	108.419	132	116.812	25.977	130	107.079	130	115.364	25.2162	GTTTTCTA	840	No
CTAAGACT	51	30.6481	51	32.9734	25.972	23	19.9746	23	21.4859	3.24371	AGTCTTAG	27036	No
ATTCCAAA	199	174.658	201	188.407	25.9647	194	171.279	196	184.75	24.166	TTTGGAAT	2125	No
TTTTACTC	142	118.285	142	127.464	25.9472	107	99.2558	107	106.921	8.03872	GAGTAAAA	63200	No
CTTTCCCT	97	74.2604	97	79.9584	25.9119	88	70.241	88	75.625	19.8356	AGGGAAAG	9764	No
ACTCCAAA	119	95.7261	120	103.112	25.8983	117	94.1272	118	101.387	25.4506	TTTGGAGT	7415	No
TTCAAGTT	100	77.1892	100	83.1164	25.8911	99	75.6609	99	81.4685	26.6169	AACTTGAA	1763	No
AACCGGAA	153	129.191	157	139.244	25.8791	152	130.252	156	140.391	23.4698	TTCCGGTT	43541	No
TCATTAAT	144	120.317	145	129.658	25.8749	137	117.819	138	126.961	20.6635	ATTAATGA	10428	No
CTAAATAA	153	129.197	155	139.25	25.8725	147	122.254	148	131.751	27.0966	TTATTTAG	1214	No
CTCTCATT	178	153.944	180	165.999	25.8449	172	144.215	174	155.48	30.3044	AATGAGAG	14948	No
TAAAGACC	69	47.4542	69	51.0702	25.8296	69	47.6856	69	51.3195	25.4939	GGTCTTTA	2587	No
ACACAAAC	204	179.741	212	193.908	25.8274	199	173.735	204	187.408	27.0187	GTTTGTGT	7114	No
CAATTAAA	237	212.544	240	229.435	25.8122	230	206.343	232	222.716	24.9642	TTTAATTG	590	No
CCCTTAAA	103	80.173	103	86.3341	25.8058	98	77.7169	98	83.6854	22.7257	TTTAAGGG	60804	No
TAAAAACT	221	196.644	221	212.21	25.8053	213	191.79	213	206.953	22.3415	AGTTTTTA	9091	No
CCCCAATC	34	15.9196	34	17.1228	25.7995	32	15.5119	32	16.6841	23.1722	GATTGGGG	11821	No
CAAATAAC	95	72.4106	95	77.9641	25.7948	94	73.4148	94	79.0467	23.2339	GTTATTTG	5674	No
ATTCATCA	147	123.342	147	132.926	25.7946	115	107.295	115	115.598	7.97488	TGATGAAT	2718	No
TTGCTATA	118	94.8469	118	102.163	25.7736	90	75.7523	90	81.567	15.5107	TATAGCAA	58406	No
ATTGAATA	116	92.8892	117	100.051	25.7733	110	90.6066	111	97.5881	21.3348	TATTCAAT	5470	No
TTTGTCAA	147	123.37	148	132.956	25.7609	143	119.602	144	128.887	25.55	TTGACAAA	1596	No
GTTCTCTT	132	108.62	132	117.028	25.733	128	104.373	128	112.444	26.1195	AAGAGAAC	61407	No
TTTGTTAT	197	172.877	197	186.48	25.7323	185	156.921	185	169.218	30.4534	ATAACAAA	541	No
ATTTCATA	142	118.465	143	127.658	25.7322	140	116.547	141	125.587	25.6685	TATGAAAT	3468	No
TATATCTA	131	107.641	132	115.971	25.7278	126	104.377	127	112.448	23.7218	TAGATATA	6140	No
TAGTTAAT	102	79.2756	106	85.3663	25.7083	100	77.357	104	83.2974	25.6738	ATTAACTA	1231	No
CTAAAAAG	159	135.264	159	145.806	25.7063	158	133.971	158	144.409	26.0653	CTTTTTAG	2615	No
CCCATATT	104	81.2251	104	87.4687	25.7053	102	79.2928	102	85.3849	25.6862	AATATGGG	8141	No
ATTAAAAT	381	356.147	389	385.471	25.7011	360	334.712	367	362.128	26.22	ATTTTAAT	359	No
TGAGAGAT	81	58.9804	81	63.4882	25.6968	78	63.2103	78	68.0466	16.3989	ATCTCTCA	246	No
TACCAATT	83	60.9121	83	65.5699	25.6809	82	60.1483	82	64.7467	25.4123	AATTGGTA	1999	No
ATTGGTTA	98	75.4143	100	81.2026	25.6731	96	74.5463	98	80.2667	24.2811	TAACCAAT	614	No
AAACTTTA	198	173.929	198	187.617	25.6651	193	169.836	193	183.189	24.6767	TAAAGTTT	5503	No
AAACAACC	101	78.3385	101	84.3558	25.6622	101	79.7654	101	85.8945	23.839	GGTTGTTT	12933	No
TCCACAAT	81	59.0121	81	63.5224	25.6532	79	57.5377	79	61.9335	25.0436	ATTGTGGA	27707	No
AAAGTTTG	145	121.505	147	130.941	25.6334	143	118.524	145	127.722	26.8457	CAAACTTT	344	No
ATAATTTG	174	150.177	174	161.925	25.6202	169	145.717	169	157.104	25.0514	CAAATTAT	7405	No
ATACATAC	125	101.839	136	109.709	25.6145	118	93.3814	126	100.582	27.6111	GTATGTAT	1342	No
TTTTGTTT	831	805.789	898	879.475	25.6012	791	763.602	848	832.77	27.8835	AAACAAAA	519	No
ACGACATC	55	34.5336	57	37.1563	25.597	55	34.0585	57	36.6448	26.359	GATGTCGT	3067	No
TGTTTCCT	117	94.0109	118	101.261	25.5953	113	91.2557	114	98.2885	24.1506	AGGAAACA	5324	No
CTCAAATC	125	101.865	125	109.736	25.5836	125	101.836	125	109.705	25.619	GATTTGAG	7560	No
CACAAATC	119	95.9799	120	103.386	25.5831	118	95.5111	119	102.88	24.9502	GATTTGTG	7000	No
CTTAAAAC	136	112.681	138	121.412	25.5812	135	113.146	137	121.915	23.8399	GTTTTAAG	537	No
TTAATAAC	132	108.746	133	117.164	25.5804	131	107.534	132	115.855	25.8587	GTTATTAA	2375	No
ACGATTCA	58	37.3181	58	40.1543	25.5759	58	37.6258	58	40.4857	25.0996	TGAATCGT	30426	No
AGAAATTA	179	155.168	181	167.323	25.5747	176	151.616	178	163.481	26.2479	TAATTTCT	12208	No
AATCACAA	194	170.043	196	183.412	25.571	189	167.762	191	180.945	22.5291	TTGTGATT	3536	No
GAAACAAG	90	67.7427	91	72.9319	25.5684	90	68.0515	91	73.2648	25.159	CTTGTTTC	586	No
CAGTTTAT	69	47.6438	69	51.2745	25.5544	68	47.3023	68	50.9066	24.6806	ATAAACTG	55983	No
TAGATTTT	170	146.277	172	157.709	25.5504	165	143.646	167	154.865	22.8684	AAAATCTA	4494	No
ATACACAC	151	127.501	151	137.418	25.5427	144	123.019	144	132.577	22.6767	GTGTGTAT	2989	No
ATCATTTA	128	104.85	128	112.959	25.5356	127	103.812	127	111.838	25.6043	TAAATGAT	62570	No
GCCAAAAG	62	41.0924	62	44.2185	25.5013	62	40.2951	62	43.3599	26.7161	CTTTTGGC	2694	No
ATCCCCAA	81	59.1266	81	63.6458	25.4962	80	58.5429	80	63.0167	24.9814	TTGGGGAT	32865	No
TAAAGGCC	92	69.7345	93	75.079	25.4926	92	70.0912	93	75.4635	25.0232	GGCCTTTA	20312	No
GATAAATT	108	85.3061	110	91.8703	25.4756	105	83.9098	107	90.3642	23.5429	AATTTATC	747	No
TTTTATAT	399	374.327	407	405.285	25.4688	383	361.793	391	391.623	21.8165	ATATAAAA	65103	No
GATAAATC	65	43.9331	66	47.2778	25.4617	65	43.6468	66	46.9694	25.8868	GATTTATC	3228	No
CAAATATA	237	212.859	242	229.776	25.461	230	207.956	235	224.464	23.1727	TATATTTG	14420	No
AGAAAGCA	102	79.469	103	85.5748	25.4599	100	77.256	101	83.1884	25.8046	TGCTTTCT	3861	No
TCAACACT	71	49.6189	71	53.4021	25.4398	71	49.2231	71	52.9757	26.0085	AGTGTTGA	3944	No
AATCAATT	186	162.239	186	174.97	25.4221	184	161.5	184	174.171	23.9993	AATTGATT	503	No
TGTTAAAT	122	99.0525	122	106.701	25.4213	119	96.7656	119	104.233	24.613	ATTTAACA	61769	No
GGTTTTGG	114	91.218	116	98.2478	25.4158	113	90.5325	115	97.5082	25.0497	CCAAAACC	782	No
CTCAAAAA	248	223.845	249	241.685	25.4138	239	211.506	240	228.31	29.2084	TTTTTGAG	5963	No
ACTTGAAA	125	102.004	126	109.887	25.4128	123	100.395	124	108.15	24.9776	TTTCAAGT	2413	No
GCCCACTA	48	28.2747	48	30.4186	25.4032	48	28.0526	48	30.1795	25.7818	TAGTGGGC	6646	No
ACTCTTTA	110	87.3189	111	94.0414	25.4005	110	89.7234	111	96.6353	22.4124	TAAAGAGT	1165	No
TGTTATAT	138	114.829	138	123.732	25.3657	136	112.311	136	121.013	26.0287	ATATAACA	660	No
AAGGAGAA	152	128.639	153	138.648	25.3638	145	123.565	146	133.166	23.1956	TTCTCCTT	1174	No
GAAACTTG	84	62.1127	84	66.8637	25.3568	83	61.7037	83	66.4229	24.6093	CAAGTTTC	2446	No
GGATTTTA	90	67.9077	90	73.1098	25.3494	63	57.2715	63	61.6467	6.00593	TAAAATCC	389	No
AGATATTT	231	206.992	234	223.419	25.3493	229	202.036	231	218.05	28.6878	AAATATCT	2281	No
CAAATCTC	191	167.262	192	180.404	25.3477	190	165.474	191	178.47	26.26	GAGATTTG	611	No
CTTCCTCT	279	254.792	286	275.254	25.3237	259	237.866	264	256.889	22.0466	AGAGGAAG	23808	No
CTCTGCTT	115	92.286	115	99.4	25.3046	114	91.3256	114	98.3638	25.2815	AAGCAGAG	2763	No
AAGAAATA	277	252.819	280	273.114	25.3022	267	246.65	270	266.419	21.167	TATTTCTT	432	No
GTAAAACA	115	92.2914	115	99.4058	25.2979	114	90.658	114	97.6436	26.1179	TGTTTTAC	3020	No
AAGCCAAA	159	135.624	159	146.195	25.2835	154	131.345	154	141.571	24.5055	TTTGGCTT	26448	No
CCAACAAA	191	167.324	191	180.471	25.2772	190	168.198	190	181.417	23.1577	TTTGTTGG	5648	No
TAAAGAAT	139	115.896	139	124.884	25.2679	139	115.823	139	124.805	25.355	ATTCTTTA	1504	No
AATAAACA	303	278.759	305	301.28	25.2662	295	271.923	297	293.854	24.0298	TGTTTATT	6934	No
AATTCTCA	148	124.773	149	134.472	25.2658	146	124.083	147	133.727	23.7473	TGAGAATT	6859	No
CGGTTTGG	86	64.1084	86	69.0146	25.2643	82	58.8843	82	63.3846	27.1539	CCAAACCG	604	No
TTATTTCC	143	119.85	143	129.154	25.2547	139	117.229	139	126.323	23.6782	GGAAATAA	2894	No
ACAATACA	91	68.9711	92	74.2561	25.2227	90	68.6501	91	73.9101	24.3708	TGTATTGT	10502	No
GAGGGTTC	29	12.1587	29	13.0768	25.2083	29	11.9275	29	12.828	25.765	GAACCCTC	1444	No
ATCCCTAA	72	50.7408	74	54.6106	25.1954	69	48.871	71	52.5964	23.7996	TTAGGGAT	2625	No
AAGATTTA	139	115.96	140	124.953	25.1905	135	113.653	136	122.462	23.2371	TAAATCTT	12321	No
TCCCAAAT	123	100.224	123	107.966	25.187	119	99.2302	119	106.893	21.6201	ATTTGGGA	42278	No
GCTATACT	40	21.3172	40	22.9306	25.1746	10	10.1327	10	10.8974	-0.131827	AGTATAGC	56643	No
CACTTCAC	86	64.2061	86	69.1199	25.1335	86	63.8186	86	68.7023	25.654	GTGAAGTG	4941	No
TCTTCCCC	104	81.6972	105	87.9779	25.1026	103	80.2617	104	86.4297	25.692	GGGGAAGA	12609	No
AACTCTTA	99	76.83	101	82.7291	25.099	99	76.4188	101	82.2857	25.6302	TAAGAGTT	5499	No
TCTCATTC	156	132.817	159	143.162	25.0979	153	127.268	156	137.166	28.1744	GAATGAGA	18235	No
GCTGACGT	42	23.1074	42	24.8571	25.0957	42	23.211	42	24.9686	24.9078	ACGTCAGC	1152	No
CAAGTCTC	90	68.1041	91	73.3215	25.0895	89	67.0794	90	72.2169	25.1656	GAGACTTG	11210	No
TTTTCCAA	192	168.483	192	181.725	25.0869	189	165.378	189	178.366	25.2335	TTGGAAAA	41237	No
CCACGTGT	167	143.707	170	154.932	25.0858	166	142.502	169	153.629	25.3368	ACACGTGG	7965	No
CACTAATC	78	56.5502	78	60.8696	25.0832	78	56.7152	78	61.0473	24.856	GATTAGTG	37450	No
TCAATTTT	294	269.962	296	291.725	25.0773	284	257.074	285	277.731	28.2897	AAAATTGA	146	No
AAAAACTT	325	300.872	327	325.312	25.0711	310	288.178	312	311.514	22.6282	AAGTTTTT	2486	No
CTTTCATC	97	74.9114	97	80.6604	25.0652	97	74.3159	97	80.0183	25.8394	GATGAAAG	4183	No
ATTATGAA	100	77.8448	101	83.8233	25.0454	97	74.9017	98	80.6499	25.0778	TTCATAAT	2987	No
ACGTCAGC	52	32.1243	52	34.5625	25.0448	52	32.1818	52	34.6244	24.9518	GCTGACGT	1143	No
TATGTTTC	101	78.8202	101	84.8752	25.0431	101	76.9657	101	82.8754	27.4479	GAAACATA	2631	No
AAACACTA	140	117.07	140	126.152	25.0414	138	114.802	138	123.703	25.3978	TAGTGTTT	23484	No
TTAATAAA	364	339.805	369	367.672	25.0366	349	326.863	354	353.584	22.8702	TTTATTAA	254	No
GAACACAA	101	78.8421	102	84.8988	25.0151	100	77.4741	101	83.4236	25.5226	TTGTGTTC	11112	No
GTCTCCAT	72	50.872	72	54.7519	25.0094	71	50.3348	71	54.1732	24.4228	ATGGAGAC	47182	No
CAAACCCG	47	27.6097	48	29.7028	25.003	45	26.8566	46	28.8922	23.2268	CGGGTTTG	5707	No
AAAGACAA	251	227.205	255	245.328	24.9996	241	219.007	245	236.439	23.0624	TTGTCTTT	13631	No
TTCAGTTT	181	157.654	183	170.011	24.9951	176	152.766	178	164.725	24.9181	AAACTGAA	2549	No
CTTATTTC	105	82.767	105	89.1317	24.9827	103	82.0268	103	88.3333	23.4513	GAAATAAG	3298	No
CTTCACTC	127	104.329	129	112.396	24.9736	123	100.142	123	107.877	25.2881	GAGTGAAG	8766	No
CTTTAACT	104	81.807	104	88.0963	24.9629	104	81.1266	104	87.3625	25.8315	AGTTAAAG	14515	No
CCAACAAG	70	49.008	70	52.744	24.9558	70	49.9657	70	53.7756	23.6011	CTTGTTGG	8843	No
TAAAGAGT	93	71.1203	93	76.573	24.9451	90	70.6419	90	76.0572	21.7968	ACTCTTTA	1115	No
CCACACAA	97	75.0057	97	80.7621	24.9432	95	75.3166	95	81.0973	22.0567	TTGTGTGG	7171	No
CTTCTCAC	96	74.0418	97	79.7227	24.933	95	74.2326	96	79.9284	23.434	GTGAGAAG	57601	No
CAAAGACT	101	78.9071	102	84.9689	24.9318	96	77.0764	97	82.9948	21.0769	AGTCTTTG	60527	No
CTAGCTAG	48	28.5618	49	30.7276	24.9182	47	27.3726	48	29.4476	25.4084	CTAGCTAG	1169	Yes
AAATATCA	263	239.231	263	258.37	24.9128	261	236.772	261	255.703	25.4268	TGATATTT	3969	No
TGTTGTGT	95	73.0888	99	78.6953	24.9091	94	71.5184	98	77.0022	25.6939	ACACAACA	2067	No
TCATTGGT	73	51.9048	73	55.8646	24.8965	73	51.8693	73	55.8263	24.9465	ACCAATGA	11284	No
AGTTTTCA	119	96.5391	119	103.989	24.8918	118	95.5805	118	102.955	24.8645	TGAAAACT	1346	No
TTCTCCTT	266	242.242	273	261.637	24.8865	243	222.088	245	239.78	21.8667	AAGGAGAA	1117	No
AAAGAAGC	156	132.999	157	143.359	24.8839	155	133.495	156	143.895	23.1509	GCTTCTTT	401	No
TAATGACT	65	44.336	66	47.7117	24.8684	65	44.0142	66	47.3651	25.3419	AGTCATTA	19962	No
CCTAAATT	137	114.272	137	123.131	24.8513	132	110.648	132	119.218	23.291	AATTTAGG	57994	No
GTTTATTC	86	64.4193	86	69.3497	24.8483	83	64.1527	83	69.0624	21.3786	GAATAAAC	1037	No
TATTTAAG	149	126.139	149	135.947	24.8181	145	123.476	145	133.071	23.2992	CTTAAATA	64506	No
CATTTATT	201	177.656	202	191.651	24.8149	195	173.363	196	187.005	22.9346	AATAAATG	494	No
TAATAGTT	108	85.8308	108	92.4362	24.8134	107	84.1295	107	90.6011	25.7305	AACTATTA	52916	No
GTAAACCG	68	47.2182	69	50.8161	24.8015	67	46.1287	68	49.6426	25.0082	CGGTTTAC	20175	No
AAACCTCT	179	155.843	179	168.053	24.7981	177	152.561	177	164.504	26.2994	AGAGGTTT	24769	No
TTAAATCA	168	144.959	171	156.285	24.7817	163	140.533	166	151.501	24.1739	TGATTTAA	21634	No
GAGGAAAA	149	126.193	151	136.006	24.7538	140	118.497	141	127.692	23.3462	TTTTCCTC	15345	No
AATTATGA	107	84.9116	107	91.4447	24.7404	103	83.1592	103	89.5547	22.0391	TCATAATT	1287	No
AAGTAAAA	333	309.17	340	334.336	24.7258	316	297.295	322	321.423	19.2816	TTTTACTT	29734	No
ACTTTCTG	52	32.3245	52	34.7781	24.7217	52	33.2184	52	35.7404	23.3032	CAGAAAGT	735	No
TTAATTTC	252	228.453	253	246.681	24.7205	245	222.857	246	240.613	23.2085	GAAATTAA	661	No
CAAACGAA	94	72.2659	95	77.8081	24.7165	93	72.0514	94	77.5768	23.7354	TTCGTTTG	1819	No
CCTTATCC	63	42.5611	65	45.8002	24.7082	62	42.0515	64	45.2514	24.0708	GGATAAGG	4232	No
CAAAATCC	175	151.966	175	163.861	24.6971	168	148.622	168	160.244	20.5902	GGATTTTG	62151	No
CTACTCTC	75	53.9579	75	58.0765	24.6963	72	51.6884	72	55.6315	23.8631	GAGAGTAG	9038	No
CTTATTCT	106	83.98	106	90.4399	24.6833	96	80.5341	96	86.7235	16.864	AGAATAAG	19963	No
CTTAAACC	147	124.283	147	133.942	24.6775	146	123.042	146	132.602	24.9773	GGTTTAAG	2158	No
ATTGAACC	90	68.4171	90	73.6589	24.6768	89	67.5125	89	72.6838	24.5928	GGTTCAAT	1272	No
CTTTGATC	85	63.5843	85	68.4497	24.6742	82	63.0084	82	67.8291	21.603	GATCAAAG	23342	No
TTCCTTCT	241	217.556	242	234.867	24.6637	225	199.871	226	215.705	26.6463	AGAAGGAA	1777	No
AATTACAA	196	172.829	199	186.428	24.6591	194	168.491	197	181.733	27.3497	TTGTAATT	4075	No
AAATCAGT	105	83.0228	105	89.4076	24.6587	101	80.2646	101	86.4328	23.209	ACTGATTT	58230	No
AATTCATA	133	110.524	133	119.084	24.6208	130	111.038	130	119.639	20.4962	TATGAATT	2487	No
AACATAAA	287	263.415	290	284.616	24.6108	276	254.495	278	274.932	22.3894	TTTATGTT	32846	No
CATTGATC	66	45.4593	66	48.9216	24.6072	66	45.6452	66	49.1218	24.3379	GATCAATG	5906	No
TTTATAAG	144	121.384	144	130.81	24.6036	141	119.353	141	128.618	23.5007	CTTATAAA	352	No
AAATTTAG	163	140.165	164	151.103	24.6016	162	138.644	163	149.458	25.2217	CTAAATTT	1353	No
TTTTGGTA	167	144.136	167	155.395	24.588	163	142.465	163	153.588	21.9489	TACCAAAA	463	No
CCTCTAAA	99	77.2309	99	83.1614	24.5837	94	73.7376	94	79.3947	22.8216	TTTAGAGG	5847	No
TCTTTTAT	238	214.644	242	231.711	24.5833	224	204.138	228	220.327	20.7987	ATAAAAGA	8220	No
ACAATAAT	184	160.99	186	173.619	24.5811	183	159.201	185	171.684	25.4956	ATTATTGT	14871	No
AAAATCTC	337	313.297	340	338.824	24.5784	329	307.955	332	333.014	21.7486	GAGATTTT	23407	No
CTCAATTT	181	158.041	181	170.429	24.5517	150	140.699	150	151.68	9.60169	AAATTGAG	2473	No
CATAAAGC	68	47.396	68	51.0076	24.5459	67	46.986	67	50.5659	23.7745	GCTTTATG	2505	No
ACCCTTCA	61	40.7936	61	43.8968	24.5432	61	41.1356	61	44.265	24.034	TGAAGGGT	15472	No
TTATTTAG	131	108.64	131	117.05	24.5179	129	106.323	129	114.549	24.9391	CTAAATAA	1055	No
TAAAAATA	523	499.056	543	541.581	24.5093	499	470.506	512	510.326	29.3404	TATTTTTA	410	No
TCAACAAT	119	96.8552	119	104.33	24.5028	118	97.2074	118	104.71	22.8728	ATTGTTGA	1683	No
TCTCCATC	118	95.8785	119	103.276	24.4971	116	93.6644	117	100.887	24.8092	GATGGAGA	5343	No
TCATCACT	126	103.738	127	111.758	24.4965	121	100.016	122	107.741	23.0459	AGTGATGA	24554	No
CGACGACG	73	52.1931	75	56.1752	24.4921	71	51.1206	73	55.0197	23.323	CGTCGTCG	4814	No
ACAAGACA	94	72.4403	96	77.9961	24.4899	93	72.0777	95	77.6051	23.7015	TGTCTTGT	952	No
CTGACGTG	56	36.1754	56	38.924	24.4704	56	36.2843	56	39.0413	24.3021	CACGTCAG	4973	No
CATTCTTC	130	107.696	131	116.03	24.4693	126	103.928	127	111.963	24.2659	GAAGAATG	2531	No
ATTATATA	405	381.267	408	412.851	24.4572	389	365.323	392	395.47	24.4282	TATATAAT	34112	No
AAAAATCT	390	366.297	395	396.532	24.4536	383	360.129	388	389.809	23.5826	AGATTTTT	796	No
TATAAAGG	122	99.8542	122	107.567	24.4378	122	99.4742	122	107.156	24.9029	CCTTTATA	148	No
TCACTCAC	134	111.662	141	120.312	24.4366	133	108.062	139	116.426	27.617	GTGAGTGA	9738	No
GAAAAGAA	338	314.433	350	340.06	24.4289	320	296.297	329	320.339	24.6264	TTCTTTTC	48110	No
AGTTGCTA	43	24.3728	43	26.219	24.4125	26	16.1439	26	17.3641	12.3905	TAGCAACT	24397	No
CTAATTCT	100	78.3409	100	84.3583	24.41	97	77.0954	97	83.0153	22.2777	AGAATTAG	21542	No
ATTTAAAG	168	145.283	169	156.634	24.4076	165	143.937	166	155.18	22.5337	CTTTAAAT	911	No
ATTAACTA	98	76.4056	98	82.2715	24.3933	97	75.8332	97	81.6542	23.879	TAGTTAAT	1072	No
TGACGTGG	105	83.234	109	89.6354	24.3919	105	83.294	109	89.7	24.3163	CCACGTCA	885	No
TATCTACA	79	58.016	79	62.449	24.3896	77	56.8881	77	61.2336	23.3094	TGTAGATA	46770	No
TTTCTCAT	257	233.752	260	252.427	24.3672	222	211.59	225	228.401	10.6622	ATGAGAAA	17875	No
CGACAGCG	22	7.2724	22	7.82081	24.353	22	7.17649	22	7.71765	24.6451	CGCTGTCG	2811	No
TAGTCAAT	67	46.5964	68	50.1463	24.3323	65	45.6386	66	49.1147	22.9861	ATTGACTA	5909	No
AACAGAAA	244	220.852	247	238.439	24.3213	232	210.553	234	227.277	22.5045	TTTCTGTT	23028	No
CAAACCTT	106	84.27	106	90.7527	24.3178	105	82.8005	105	89.1677	24.9403	AAGGTTTG	56893	No
AAAAACGA	245	221.85	248	239.522	24.3177	236	214.106	239	231.128	22.9766	TCGTTTTT	3951	No
TATCCAAA	146	123.629	147	133.236	24.2831	143	120.719	144	130.093	24.2214	TTTGGATA	5170	No
TTTCTCAA	266	242.798	269	262.239	24.2774	260	232.339	263	250.895	29.2456	TTGAGAAA	38680	No
CTTTTCAA	157	134.515	158	144.997	24.2676	154	133.147	155	143.519	22.4066	TTGAAAAG	16543	No
TTTTGCTG	84	62.9282	85	67.7426	24.2611	82	61.4975	83	66.2007	23.5933	CAGCAAAA	34995	No
TCATCACC	102	80.4113	103	86.5911	24.2574	97	76.9979	97	82.9101	22.4005	GGTGATGA	24926	No
AATCTTTG	140	117.729	141	126.863	24.2565	139	117.235	140	126.33	23.6706	CAAAGATT	23805	No
AAATCTTA	186	163.281	188	176.097	24.2314	182	160.359	184	172.937	23.0392	TAAGATTT	817	No
TCCAATTC	87	65.8508	88	70.8926	24.231	86	65.5173	87	70.5331	23.3949	GAATTGGA	15585	No
TCATATTC	104	82.402	104	88.738	24.2092	104	83.6557	104	90.0901	22.6389	GAATATGA	5714	No
CCTAAATC	93	71.6894	95	77.1865	24.2038	92	70.1373	94	75.5132	24.9627	GATTTAGG	5942	No
TTCTCTAC	117	95.1451	118	102.485	24.1921	114	93.0559	115	100.231	23.1417	GTAGAGAA	1949	No
TGAAATAT	136	113.842	138	122.667	24.1862	135	112.439	137	121.151	24.687	ATATTTCA	2523	No
ATTAAGCA	98	76.5674	99	82.446	24.186	67	59.9562	68	64.5397	7.44228	TGCTTAAT	3035	No
CTTTGTTC	103	81.4443	103	87.7051	24.1854	101	79.5047	101	85.6133	24.1698	GAACAAAG	1000	No
TACAAATT	156	133.6	158	144.008	24.1808	155	130.328	156	140.472	26.8729	AATTTGTA	6559	No
GTCGTTTT	184	161.356	188	174.015	24.1639	180	158.098	184	170.491	23.3536	AAAACGAC	14274	No
ATATAATC	183	160.38	183	172.959	24.1451	178	156.239	178	168.48	23.2112	GATTATAT	60630	No
CAACATTC	76	55.3249	77	59.5493	24.1308	75	54.8295	76	59.0155	23.4945	GAATGTTG	37186	No
AAACAATC	179	156.426	180	168.683	24.1298	178	155.578	179	167.766	23.9656	GATTGTTT	14406	No
TTTCACTA	110	88.3458	111	95.1491	24.1144	109	88.0981	110	94.882	23.2057	TAGTGAAA	52168	No
AACGATTC	67	46.7482	67	50.3098	24.1144	67	46.6957	67	50.2533	24.1897	GAATCGTT	19085	No
ATTACACA	113	91.2892	113	98.3246	24.1091	111	89.9025	111	96.8285	23.3993	TGTGTAAT	25546	No
CGAAAAAG	91	69.8221	91	75.1735	24.1067	91	68.2346	91	73.4621	26.1996	CTTTTTCG	23345	No
AACCTAAA	192	169.35	192	182.663	24.101	188	166.684	188	179.779	22.6244	TTTAGGTT	4140	No
TTCTTTAT	279	255.915	284	276.474	24.0965	270	247.109	274	266.917	23.9202	ATAAAGAA	572	No
TAATTCAT	120	98.1723	121	105.752	24.0921	116	95.3627	117	102.72	22.7247	ATGAATTA	759	No
TTAGTAAA	154	131.704	154	141.959	24.085	149	129.24	149	139.297	21.1987	TTTACTAA	722	No
CATGTGTT	69	48.677	69	52.3874	24.074	69	48.6639	69	52.3733	24.0927	AACACATG	16394	No
AGGCCCAT	431	407.592	458	441.573	24.0674	427	401.51	454	434.934	26.283	ATGGGCCT	1843	No
TAACTTAT	94	72.7842	96	78.3669	24.0448	93	72.4477	95	78.004	23.2253	ATAAGTTA	5410	No
CACCGGAG	27	11.086	27	11.9228	24.0342	26	10.8755	26	11.6964	22.6612	CTCCGGTG	4712	No
TATTTATT	459	435.595	489	472.155	24.0231	444	417.259	467	452.126	27.5802	AATAAATA	65133	No
GGTTCAAT	76	55.4064	77	59.6371	24.0189	75	54.9357	76	59.13	23.3493	ATTGAACC	1196	No
CATCACAC	77	56.3701	78	60.6755	24.0137	76	56.0915	77	60.3753	23.0849	GTGTGATG	56156	No
TTTTCTGG	86	65.055	86	70.0348	24.0038	86	64.1643	86	69.0749	25.1894	CCAGAAAA	3322	No
AGAAAATC	177	154.571	177	166.677	23.9825	172	150.492	172	162.267	22.9763	GATTTTCT	64478	No
TTTGCCAA	92	70.9161	92	76.3528	23.9468	90	69.2739	90	74.5824	23.5568	TTGGCAAA	14294	No
TCTTATAT	207	184.392	207	198.943	23.9401	199	178.256	199	192.3	21.907	ATATAAGA	5421	No
CTTGAAAC	82	61.2435	82	65.927	23.9326	80	61.1306	80	65.8053	21.5211	GTTTCAAG	7849	No
CATCATTC	89	68.0177	90	73.2283	23.9293	87	66.1759	88	71.243	23.8025	GAATGATG	13083	No
TTTGGATT	157	134.807	158	145.312	23.9272	152	130.026	153	140.146	23.7342	AATCCAAA	32209	No
GGCTATAA	71	50.6943	71	54.5606	23.9174	71	52.6756	71	56.695	21.1954	TTATAGCC	21270	No
TACATAAA	196	173.486	197	187.138	23.9158	192	169.227	193	182.529	24.2414	TTTATGTA	1795	No
TGAGATTT	139	117.032	139	126.11	23.9123	138	116.163	138	125.172	23.7718	AAATCTCA	434	No
AATCAATA	172	149.683	174	161.391	23.904	163	146.66	165	158.124	17.218	TATTGATT	63827	No
AAAGCCAC	85	64.1737	87	69.085	23.8899	82	62.7222	84	67.5205	21.9764	GTGGCTTT	42098	No
AGAGAAGA	325	301.974	343	326.51	23.8827	305	279.443	315	302.023	26.6918	TCTTCTCT	452	No
TCATAATT	162	139.808	162	150.716	23.8673	161	137.799	161	148.545	25.053	AATTATGA	1186	No
TATATAAG	287	264.106	289	285.366	23.8589	279	257.498	281	278.192	22.3758	CTTATATA	61	No
AATCTCTG	99	77.8014	100	83.7766	23.8551	98	78.331	99	84.3477	21.9543	CAGAGATT	2183	No
ATTTGTTA	132	110.177	132	118.709	23.8543	126	107.016	126	115.297	20.5764	TAACAAAT	175	No
ATATCATG	56	36.5767	56	39.356	23.8527	54	35.5272	54	38.2261	22.609	CATGATAT	9556	No
ACCATCAC	71	50.7502	71	54.6207	23.8393	69	49.9637	69	53.7734	22.2739	GTGATGGT	20707	No
TCAAATTT	255	232.242	255	250.79	23.8381	250	227.358	250	245.493	23.7338	AAATTTGA	271	No
TTTGAACT	82	61.3189	83	66.0083	23.8317	82	60.8093	83	65.4591	24.516	AGTTCAAA	1811	No
TCACGTGC	38	20.3113	39	21.8482	23.8035	37	20.1537	38	21.6786	22.4786	GCACGTGA	4707	No
CATTTCCT	108	86.6377	109	93.3066	23.8028	108	85.929	109	92.5422	24.6898	AGGAAATG	17934	No
TACAAAAG	141	119.111	141	128.356	23.7876	138	118.286	138	127.465	21.2726	CTTTTGTA	2208	No
TTCTGTTG	66	46.0286	66	49.5348	23.7858	65	45.0134	65	48.4413	23.8827	CAACAGAA	8730	No
TGTTTGTT	195	172.609	207	186.189	23.7848	184	163.822	196	176.682	21.3731	AACAAACA	1006	No
GTTTGAAT	100	78.8535	101	84.9111	23.7578	100	77.4198	101	83.3651	25.5928	ATTCAAAC	10659	No
TACAAAAC	207	184.56	208	199.125	23.7517	204	180.302	205	194.515	25.1916	GTTTTGTA	22672	No
GAATTAAA	173	150.825	174	162.626	23.7308	169	144.966	170	156.292	25.9249	TTTAATTC	1832	No
TAGTTTCT	157	134.976	158	145.494	23.7308	152	131.113	153	141.321	22.4682	AGAAACTA	2076	No
AGATTTAT	132	110.281	133	118.821	23.7299	130	106.932	131	115.206	25.3938	ATAAATCT	9220	No
AGTTTATT	147	125.097	149	134.822	23.717	146	122.357	148	131.862	25.7932	AATAAACT	10965	No
TCGATTTT	148	126.102	149	135.907	23.6979	145	121.993	146	131.468	25.0519	AAAATCGA	13011	No
TGTCTCTT	152	130.071	152	140.195	23.6821	146	123.722	146	133.336	24.1732	AAGAGACA	16427	No
TTATCAAA	197	174.687	199	188.438	23.6809	193	170.701	195	184.125	23.6954	TTTGATAA	4839	No
TGAACAAT	70	49.9114	70	53.7171	23.6773	70	49.4249	70	53.1931	24.3628	ATTGTTCA	19644	No
TTATTTGA	175	152.857	175	164.824	23.6746	170	148.142	170	159.726	23.3962	TCAAATAA	3787	No
CTATTTTC	114	92.6259	114	99.7667	23.6698	114	93.6975	114	100.923	22.3584	GAAAATAG	29984	No
ACCTAAAC	97	76.0096	98	81.8445	23.6535	96	75.5712	97	81.3718	22.9702	GTTTAGGT	4740	No
ATGATCTA	52	32.9977	52	35.5028	23.6499	49	32.1037	49	34.5403	20.7196	TAGATCAT	7845	No
ATGATTTA	94	73.0951	95	78.7021	23.6441	91	70.5045	92	75.9091	23.2216	TAAATCAT	822	No
TATCTTCT	251	228.442	252	246.669	23.6363	245	223.864	246	241.705	22.104	AGAAGATA	4349	No
GAAAAAAC	241	218.496	244	235.886	23.625	233	219.057	235	236.494	14.3774	GTTTTTTC	1486	No
TCATTACA	106	84.829	106	91.3556	23.617	104	83.3587	104	89.7698	23.0087	TGTAATGA	15622	No
TTCACTAT	96	75.0658	96	80.8268	23.6144	94	74.3197	94	80.0223	22.0824	ATAGTGAA	8500	No
ACCTCTCA	76	55.7115	76	59.9659	23.6015	76	55.6673	76	59.9182	23.6619	TGAGAGGT	15159	No
CTTCATTC	98	77.0264	99	82.9409	23.6002	95	74.502	95	80.2189	23.0898	GAATGAAG	8946	No
AAATCACA	194	171.79	195	185.303	23.5874	190	168.77	191	182.035	22.5128	TGTGATTT	2481	No
CACTAAAC	92	71.2002	93	76.6591	23.5789	90	70.2813	91	75.6685	22.2573	GTTTAGTG	15456	No
GTCTTCAA	90	69.2608	90	74.5683	23.5738	89	68.7725	89	74.042	22.9471	TTGAAGAC	9843	No
ACTTTGAC	87	66.3599	88	71.4413	23.5609	85	65.6679	86	70.6954	21.9335	GTCAAAGT	4887	No
ACATATAT	291	268.377	296	290.004	23.5506	268	250.66	272	270.77	17.9264	ATATATGT	422	No
ATTTCCTA	75	54.7905	75	58.9736	23.5478	73	54.4272	73	58.5821	21.4324	TAGGAAAT	19665	No
TCCAATCT	88	67.3443	88	72.5025	23.5416	86	65.7767	86	70.8127	23.055	AGATTGGA	28979	No
GAAGAAAA	541	517.964	546	562.297	23.5409	517	492.204	521	534.076	25.4103	TTTTCTTC	17128	No
TGGTTTTT	164	142.075	164	153.167	23.5354	154	135	154	145.521	20.2786	AAAAACCA	301	No
AGTAATCA	76	55.7637	76	60.0221	23.5304	76	55.7397	76	59.9963	23.5631	TGATTACT	33683	No
AAAGTTGA	175	152.986	175	164.963	23.5267	174	150.216	174	161.968	25.5748	TCAACTTT	1540	No
AATAAACG	104	82.9606	105	89.3405	23.5066	103	81.2318	104	87.4759	24.4545	CGTTTATT	63985	No
GCTTTTCA	70	50.0401	70	53.8557	23.497	69	50.3999	69	54.2433	21.6742	TGAAAAGC	2257	No
ATCTTTTG	143	121.337	143	130.76	23.4914	142	121.247	142	130.663	22.4358	CAAAAGAT	20535	No
GAAATGTG	57	37.7594	57	40.6295	23.4735	55	36.9079	55	39.7127	21.9399	CACATTTC	2202	No
TCGGTTAG	42	24.0207	42	25.84	23.4677	41	22.806	41	24.5328	24.0484	CTAACCGA	57908	No
TTATTTTA	416	393.189	426	425.855	23.4602	389	364.618	395	394.702	25.1794	TAAAATAA	933	No
TAAATTCA	200	177.869	201	191.882	23.4538	198	174.862	199	188.627	24.6057	TGAATTTA	7687	No
TGAAATCT	116	94.7678	117	102.078	23.4506	116	93.6027	117	100.821	24.8855	AGATTTCA	5559	No
TTGCTTCT	154	132.25	156	142.549	23.4479	152	129.433	154	139.506	24.4291	AGAAGCAA	4472	No
CCCGACCC	74	53.9096	93	58.0244	23.44	66	42.3661	75	45.5902	29.2582	GGGTCGGG	2279	No
GTATGTAT	81	60.6497	84	65.2871	23.4361	79	59.0067	82	63.5165	23.052	ATACATAC	1084	No
TTTTTAAA	520	497.099	532	539.437	23.4205	502	476.93	514	517.357	25.7172	TTTAAAAA	3295	No
CATATTCC	67	47.236	67	50.8352	23.419	67	47.2278	67	50.8264	23.4305	GGAATATG	61830	No
CAAAACGG	74	53.9299	74	58.0463	23.4122	74	53.9686	74	58.088	23.359	CCGTTTTG	17419	No
TGAAAACT	113	91.8582	113	98.9385	23.407	111	89.7552	111	96.6697	23.5813	AGTTTTCA	1173	No
GATTCAAC	68	48.199	68	51.8725	23.4035	67	48.0362	67	51.6972	22.2934	GTTGAATC	9113	No
TACATTAT	116	94.82	116	102.134	23.3868	114	93.3175	114	100.513	22.8218	ATAATGTA	4147	No
AATATTGA	141	119.451	142	128.723	23.3859	140	119.411	141	128.68	22.2699	TCAATATT	4059	No
GCTCTCTA	52	33.1743	52	35.6928	23.3724	52	34.6755	52	37.3091	21.0709	TAGAGAGC	9027	No
TTAAAAAC	328	305.442	332	330.282	23.3708	316	296.251	320	320.288	20.3935	GTTTTTAA	3416	No
TTCGATTT	176	154.125	177	166.195	23.3583	169	147.356	170	158.876	23.1613	AAATCGAA	4930	No
CTAAATTT	157	135.298	159	145.843	23.3565	154	132.104	156	142.392	23.6175	AAATTTAG	1205	No
TACTATTA	86	65.5528	86	70.5714	23.3482	83	62.9703	83	67.7879	22.9228	TAATAGTA	3977	No
CATAAAAG	122	100.761	122	108.545	23.3351	121	101.294	121	109.121	21.5089	CTTTTATG	3669	No
GAGAGGAG	62	42.56	62	45.799	23.3256	59	41.2125	59	44.3478	21.169	CTCCTCTC	428	No
GACACAAC	58	38.7951	58	41.7447	23.3247	58	37.4124	58	40.2558	25.4296	GTTGTGTC	4550	No
CTTTCACT	119	97.8223	119	105.374	23.3205	117	97.1651	117	104.665	21.7342	AGTGAAAG	48118	No
AACAAACC	196	174.019	197	187.715	23.3143	193	167.01	194	180.132	27.9145	GGTTTGTT	1930	No
CAAAAACA	497	474.225	508	514.397	23.3131	454	444.102	463	481.452	10.0079	TGTTTTTG	64835	No
ACAATTAT	146	124.466	147	134.139	23.2983	143	121.012	144	130.409	23.8746	ATAATTGT	24581	No
CATCTATA	116	94.8976	117	102.218	23.2919	112	92.4876	113	99.6175	21.4396	TATAGATG	19604	No
TCCTTTTC	171	149.227	172	160.898	23.2897	167	146.076	168	157.492	22.3563	GAAAAGGA	4580	No
GCATGGGG	19	5.57944	19	6	23.2816	18	5.13057	18	5.51724	22.5928	CCCCATGC	29323	No
TGACATTT	110	89.026	110	95.8829	23.2708	102	83.9842	102	90.4444	19.8231	AAATGTCA	2081	No
TTCTTGAT	126	104.752	127	112.853	23.27	122	102.361	123	110.272	21.4133	ATCAAGAA	653	No
CATCTTAA	86	65.6162	87	70.6397	23.2652	86	65.0311	87	70.0091	24.0355	TTAAGATG	46664	No
GGTCTCTG	41	23.2539	41	25.0147	23.2511	39	23.2082	39	24.9656	20.2431	CAGAGACC	18469	No
CTCATTTC	123	101.815	123	109.683	23.2498	121	98.6246	121	106.24	24.7408	GAAATGAG	55056	No
TTTTTGCT	170	148.273	170	159.867	23.2467	165	143.418	165	154.618	23.1306	AGCAAAAA	437	No
TCTCACTT	146	124.514	147	134.192	23.2415	143	120.503	144	129.86	24.477	AAGTGAGA	8579	No
TAAGGCCC	163	141.349	168	152.383	23.2303	160	138.995	165	149.838	22.518	GGGCCTTA	1005	No
GTAAATTA	133	111.687	133	120.339	23.2288	127	107.896	127	116.246	20.7039	TAATTTAC	12516	No
TTCACAAA	235	212.887	235	229.807	23.2233	233	211.457	233	228.257	22.6046	TTTGTGAA	6963	No
TTTAATAT	280	257.754	282	278.47	23.1791	267	247.172	269	266.985	20.6032	ATATTAAA	3453	No
TTTGAAAA	311	288.685	315	312.065	23.1563	302	281.773	306	304.555	20.9357	TTTTCAAA	942	No
CAAAGTAC	53	34.2397	54	36.8399	23.1561	53	33.5747	54	36.1239	24.1956	GTACTTTG	18138	No
CCTCACAA	65	45.5213	66	48.9883	23.1534	65	45.2448	66	48.6906	23.5494	TTGTGAGG	4637	No
AGATCTAA	89	68.6176	90	73.875	23.1478	88	67.7784	89	72.9704	22.9762	TTAGATCT	5483	No
TCTCTAAT	157	135.486	159	146.046	23.1384	153	132.654	155	142.986	21.8322	ATTAGAGA	789	No
TAATTAGT	146	124.607	147	134.292	23.1324	145	122.168	146	131.658	24.8433	ACTAATTA	1010	No
GACAAAAA	297	274.754	298	296.93	23.123	284	263.849	285	285.087	20.9013	TTTTTGTC	3709	No
CTACACAA	72	52.2259	72	56.2105	23.1183	71	52.0514	71	56.0225	22.0418	TTGTGTAG	4464	No
ACACAAGA	110	89.1522	111	96.0191	23.1149	110	88.9745	111	95.8274	23.3344	TCTTGTGT	8723	No
GCCTAATG	26	10.6959	26	11.5032	23.0941	26	10.6677	26	11.4729	23.1627	CATTAGGC	28844	No
GTTTCTGT	97	76.4697	98	82.3406	23.0682	95	75.6423	96	81.4485	21.6468	ACAGAAAC	62692	No
AAGATAAA	236	214.024	239	231.039	23.0671	233	209.86	236	226.526	24.3715	TTTATCTT	1707	No
AAATAAGC	130	108.866	131	117.293	23.0647	99	92.2301	100	99.3397	7.01248	GCTTATTT	8840	No
TTCAAAGT	128	106.906	129	115.178	23.0506	125	106.066	126	114.272	20.5309	ACTTTGAA	5489	No
AAATTCAA	292	269.837	296	291.589	23.0491	289	265.993	293	287.414	23.975	TTGAATTT	299	No
AAAAAATT	524	501.47	536	544.225	23.0283	503	481.662	514	522.535	21.8041	AATTTTTT	3677	No
CACAAAAA	392	369.638	395	400.172	23.0256	382	359.514	385	389.14	23.1747	TTTTTGTG	62068	No
ATAATCAA	202	180.241	204	194.449	23.0227	198	174.974	200	188.748	24.4791	TTGATTAT	62371	No
CTCTCCAT	108	87.2769	108	93.9961	23.0089	107	85.9812	107	92.5984	23.401	ATGGAGAG	20049	No
CAATTATT	194	172.312	195	185.869	22.9984	191	168.973	192	182.255	23.4039	AATAATTG	2030	No
TTTAAAAC	267	244.977	268	264.603	22.985	266	242.045	267	261.423	25.103	GTTTTAAA	64770	No
AAACGATG	69	49.4606	70	53.2316	22.9721	69	49.6308	70	53.4148	22.7352	CATCGTTT	3182	No
GAAAATTT	197	175.321	199	189.124	22.9677	194	172.566	196	186.143	22.7136	AAATTTTC	677	No
TAAAAGAC	109	88.2971	110	95.0966	22.9599	109	87.8709	110	94.6369	23.4873	GTCTTTTA	2113	No
ATCGTTTT	142	120.808	142	130.189	22.9508	141	119.651	141	128.939	23.1494	AAAACGAT	4844	No
GAGAGTGA	73	53.3104	73	57.3789	22.9459	65	48.919	65	52.6481	18.4744	TCACTCTC	1611	No
ATCTATAA	187	165.409	187	178.399	22.943	184	162.745	184	175.518	22.5857	TTATAGAT	3789	No
ACACCAAA	175	153.502	176	165.521	22.9375	173	151.958	174	163.851	22.4359	TTTGGTGT	5985	No
TCTTAACT	88	67.8147	90	73.0095	22.9291	87	67.144	89	72.2865	22.539	AGTTAAGA	59652	No
TTATCATC	140	118.851	140	128.076	22.9277	138	117.354	138	126.459	22.3636	GATGATAA	2878	No
TGCCTATA	69	49.4937	70	53.2672	22.926	68	48.9087	69	52.637	22.4095	TATAGGCA	29836	No
GACAGAGA	104	83.4294	106	89.8461	22.9206	98	78.6521	98	84.6939	21.5535	TCTCTGTC	643	No
CTTTGAGA	96	75.6142	96	81.4181	22.9156	96	74.772	96	80.51	23.9909	TCTCAAAG	864	No
CTTCTTAT	160	138.67	160	149.487	22.8918	151	133.518	151	143.919	18.58	ATAAGAAG	876	No
GAAACCGC	26	10.7822	26	11.596	22.8852	26	10.5857	26	11.3846	23.3635	GCGGTTTC	12831	No
TAATGAAT	114	93.2713	115	100.463	22.8782	114	92.3145	115	99.4307	24.0537	ATTCATTA	589	No
TTTAACTT	175	153.576	176	165.601	22.8532	173	152.097	174	164.002	22.2776	AAGTTAAA	5931	No
CCAAATCC	108	87.4229	108	94.1537	22.8283	107	87.6029	107	94.3478	21.4015	GGATTTGG	25093	No
AATTAACA	189	167.498	192	180.659	22.8271	185	164.04	188	176.918	22.2458	TGTTAATT	4268	No
CCCCAAAA	155	133.775	157	144.197	22.8265	153	132.531	155	142.853	21.9743	TTTTGGGG	2591	No
CACCGTTT	69	49.5657	71	53.3448	22.8257	69	49.7551	71	53.5488	22.5625	AAACGGTG	1856	No
TTAAAGGC	72	52.4396	72	56.4407	22.8243	72	52.2443	72	56.2303	23.093	GCCTTTAA	1893	No
CCCAATAA	246	224.215	251	242.085	22.811	243	219.335	248	236.795	24.8982	TTATTGGG	3706	No
TGGCTTTC	43	25.298	43	27.2146	22.8105	41	24.5028	41	26.3588	21.1062	GAAAGCCA	43621	No
CAATTCAC	74	54.3728	74	58.5235	22.8068	72	53.5893	72	57.6793	21.2628	GTGAATTG	4499	No
GATAAAAG	102	81.5646	102	87.8348	22.8049	100	82.2954	100	88.623	19.4855	CTTTTATC	2706	No
AAGTGAAA	164	142.713	168	153.857	22.8006	162	139.864	166	150.778	23.8015	TTTCACTT	2172	No
TATATAAC	290	268.073	290	289.673	22.8005	289	265.413	289	286.785	24.6056	GTTATATA	53142	No
TAAGTAAG	72	52.4664	75	56.4696	22.7875	70	51.2697	71	55.1803	21.7977	CTTACTTA	3948	No
CTTAAAAA	303	281.05	304	303.769	22.7859	300	274.353	301	296.494	26.81	TTTTTAAG	64476	No
GTTTCTCG	59	40.1043	59	43.1545	22.7772	58	40.2691	58	43.3319	21.1618	CGAGAAAC	51817	No
TACAATTT	140	118.979	140	128.214	22.777	138	116.876	138	125.943	22.9271	AAATTGTA	617	No
AAACTCTA	121	100.239	122	107.982	22.7763	120	99.2666	121	106.932	22.762	TAGAGTTT	24520	No
ATACATAT	230	208.321	231	224.858	22.7704	211	191.311	212	206.434	20.6686	ATATGTAT	64527	No
GTAATTTC	104	83.554	104	89.9804	22.7654	104	83.0213	104	89.4059	23.4305	GAAATTAC	27294	No
ATCATATA	184	162.589	187	175.349	22.7626	179	157.599	182	169.952	22.792	TATATGAT	14289	No
TTGTGAAA	139	118.013	140	127.171	22.7511	138	116.732	139	125.787	23.0977	TTTCACAA	10276	No
AACAATAA	275	253.169	279	273.493	22.7468	268	247.786	272	267.651	21.0171	TTATTGTT	2056	No
CATTGTTC	59	40.1271	60	43.1791	22.7436	59	40.9762	60	44.0934	21.5083	GAACAATG	24960	No
AAGAATCT	158	136.82	158	147.488	22.7407	157	136.252	157	146.874	22.2532	AGATTCTT	62116	No
AATTTGTG	105	84.5555	106	91.0606	22.738	102	82.4467	103	88.7862	21.7078	CACAAATT	11596	No
AGAAATAA	282	260.155	283	281.077	22.737	272	251.833	273	272.044	20.9533	TTATTTCT	3292	No
ATCTGATC	65	45.816	65	49.3057	22.7341	63	45.3593	63	48.8138	20.6967	GATCAGAT	4294	No
CGTTTTTA	102	81.6333	102	87.909	22.719	100	80.1867	100	86.3488	22.0812	TAAAAACG	804	No
AAACCTAA	236	214.361	237	231.405	22.6959	234	210.762	234	227.504	24.4739	TTAGGTTT	4811	No
TTAAGTCA	78	58.3198	78	62.7763	22.6799	76	58.0363	76	62.4708	20.4945	TGACTTAA	57962	No
ATTTTCTG	106	85.6105	109	92.1986	22.6449	106	85.7436	109	92.3422	22.4802	CAGAAAAT	821	No
GACCAATG	37	20.0714	37	21.5901	22.6299	36	19.8003	36	21.2983	21.5216	CATTGGTC	11638	No
GAACCCTC	40	22.7187	40	24.4388	22.6276	39	22.3537	39	24.046	21.7062	GAGGGTTC	1134	No
AGTTTTTG	164	142.867	165	154.023	22.624	160	140.018	161	150.944	21.3443	CAAAAACT	64371	No
TTGAAATC	134	113.186	134	121.958	22.6203	130	111.264	130	119.883	20.2316	GATTTCAA	37855	No
TAAGAAGC	69	49.7238	69	53.5151	22.6059	69	51.8858	69	55.8441	19.6692	GCTTCTTA	3788	No
GTTTTCAT	141	120.119	142	129.444	22.5994	139	117.965	140	127.118	22.8084	ATGAAAAC	6694	No
TTAAAATG	159	137.937	159	148.694	22.5953	156	132.732	156	143.071	25.1972	CATTTTAA	64805	No
GTAAAGAA	125	104.331	126	112.399	22.5929	123	101.556	124	109.403	23.5633	TTCTTTAC	61361	No
AAATGGGA	66	46.8875	66	50.4598	22.5657	65	46.0127	65	49.5176	22.4556	TCCCATTT	497	No
GATAGAGA	104	83.7164	106	90.1556	22.5635	95	77.602	96	83.5615	19.2169	TCTCTATC	269	No
GTACAAAA	109	88.628	110	95.4536	22.5521	109	87.5032	110	94.2403	23.9443	TTTTGTAC	25497	No
TTATGTAA	113	92.5635	115	99.6994	22.5427	107	89.6151	109	96.5185	18.9716	TTACATAA	2136	No
TCTCCCTC	178	156.831	184	169.121	22.5377	157	139.748	163	150.652	18.2753	GAGGGAGA	9741	No
ATTATCAT	148	127.095	149	136.98	22.5368	145	124.83	146	134.533	21.7188	ATGATAAT	6790	No
CTCTCAAG	74	54.5738	74	58.7401	22.5338	73	53.7652	73	57.8688	22.3259	CTTGAGAG	4908	No
TTTATATA	611	588.88	618	640.128	22.5307	590	568.312	594	617.533	22.0964	TATATAAA	10	No
CCATATAT	177	155.846	178	168.056	22.5289	173	151.381	174	163.227	23.0943	ATATATGG	3572	No
CAAATCCT	107	86.6957	108	93.3692	22.5155	107	86.996	108	93.6931	22.1454	AGGATTTG	30754	No
AAATACTA	174	152.884	175	164.853	22.5109	170	149.128	171	160.791	22.2692	TAGTATTT	3348	No
TTAGCTAA	72	52.6764	72	56.6958	22.4999	72	52.7828	72	56.8105	22.3546	TTAGCTAA	1462	Yes
TGAGTTTT	151	130.099	152	140.225	22.4967	150	128.637	151	138.646	23.0462	AAAACTCA	805	No
AATCTTTT	285	263.369	286	284.566	22.496	281	258.87	281	279.681	23.0502	AAAAGATT	1555	No
TCATTAGT	81	61.3588	81	66.0513	22.4945	78	59.6998	78	64.2634	20.8556	ACTAATGA	61110	No
ACAAGTTT	145	124.169	145	133.819	22.4884	144	123.115	144	132.681	22.5636	AAACTTGT	5678	No
TGTCTATA	128	107.376	128	115.686	22.4882	127	106.476	127	114.714	22.3862	TATAGACA	42626	No
AAGGCCCA	409	387.124	431	419.239	22.4833	405	383.404	427	415.182	22.1932	TGGGCCTT	7199	No
TACTAAAT	98	77.9111	98	83.8948	22.4811	98	77.3836	98	83.326	23.1469	ATTTAGTA	2780	No
TTTGAATT	217	195.655	218	211.139	22.4689	211	191.215	212	206.33	20.7753	AATTCAAA	208	No
TCAATAAT	153	132.124	153	142.413	22.4446	149	129.189	149	139.242	21.2579	ATTATTGA	4158	No
TACGATTT	65	46.023	65	49.5288	22.4409	65	45.8693	65	49.3631	22.6585	AAATCGTA	11612	No
CAACTCCT	59	40.3419	59	43.4103	22.4287	59	39.7153	59	42.7356	23.3522	AGGAGTTG	29665	No
ATTCTCTG	98	77.9635	98	83.9514	22.4152	96	78.6972	96	84.7425	19.0791	CAGAGAAT	975	No
AAAAATAG	299	277.415	306	299.82	22.4035	285	266.843	292	288.338	18.7608	CTATTTTT	2204	No
AGACAGAG	102	81.8905	104	88.1863	22.3982	96	75.6873	96	81.497	22.8228	CTCTGTCT	4305	No
AAATTCCA	168	147.037	170	158.53	22.3915	163	142.946	165	154.109	21.3989	TGGAATTT	46611	No
TGACACGT	95	75.0557	95	80.8159	22.3864	95	75.2426	95	81.0175	22.1501	ACGTGTCA	142	No
GAAACTAG	54	35.6741	55	38.3842	22.3862	53	35.1997	54	37.8734	21.6905	CTAGTTTC	598	No
ACATTTTA	155	134.157	157	144.61	22.3843	154	131.086	156	141.292	24.8088	TAAAATGT	2736	No
GTAACTTT	81	61.4438	81	66.1429	22.3824	80	60.5062	80	65.1324	22.3425	AAAGTTAC	64535	No
GTTAAAAG	101	80.9244	101	87.1444	22.3822	99	78.1922	99	84.198	23.359	CTTTTAAC	17376	No
GCCTTTTG	58	39.4375	58	42.4364	22.3722	58	39.6485	58	42.6636	22.0626	CAAAAGGC	6287	No
TCTTTGAT	147	126.261	147	136.079	22.3561	145	124.605	145	134.29	21.9794	ATCAAAGA	4920	No
ATCTGAAA	161	140.137	163	151.072	22.3441	159	139.178	161	150.036	21.1712	TTTCAGAT	4458	No
GTTTTTTC	174	153.032	175	165.013	22.3429	167	154.273	168	166.355	13.238	GAAAAAAC	1316	No
AAATAGTC	103	82.9243	103	89.3013	22.3305	102	82.0885	102	88.3998	22.1519	GACTATTT	10984	No
CTACTATA	101	80.9676	101	87.191	22.3282	98	79.7949	98	85.9264	20.1397	TATAGTAG	16568	No
AGCCGTTG	37	20.2394	37	21.7708	22.3216	37	20.028	37	21.5433	22.7101	CAACGGCT	578	No
ATGAAAAA	244	222.673	245	240.414	22.317	232	212.066	233	228.917	20.8428	TTTTTCAT	4418	No
GCCACGTG	145	124.316	146	133.978	22.3162	145	123.898	146	133.526	22.8052	CACGTGGC	12249	No
AAAAGCTT	238	216.701	239	233.941	22.3125	237	214.986	238	232.081	23.1046	AAGCTTTT	632	No
TAGAAGAT	65	46.1141	65	49.6269	22.3124	61	47.5107	61	51.1312	15.245	ATCTTCTA	524	No
TTCAGCAA	55	36.6624	55	39.4483	22.307	55	36.2433	55	38.9971	22.9393	TTGCTGAA	4646	No
TTTTCTCG	124	103.588	127	111.597	22.3021	121	102.315	124	110.222	20.2963	CGAGAAAA	10604	No
CTTTGAAC	68	48.986	69	52.7203	22.3021	68	48.8246	69	52.5464	22.5266	GTTCAAAG	4857	No
GCACAAAA	83	63.4482	83	68.303	22.2952	82	62.9262	82	67.7405	21.71	TTTTGTGC	29093	No
TCAAGTTC	62	43.2763	62	46.5705	22.2908	62	42.7697	62	46.0248	23.0209	GAACTTGA	28497	No
CTTATCTC	120	99.6578	121	107.355	22.2899	114	95.3698	115	102.727	20.3418	GAGATAAG	7628	No
CATCTCAT	80	60.5465	80	65.1758	22.2892	80	59.8938	80	64.4724	23.1563	ATGAGATG	2646	No
CAATTTTC	178	157.069	179	169.379	22.2671	175	154.792	176	166.916	21.4726	GAAAATTG	5208	No
CAACTCTC	95	75.1546	95	80.9226	22.2612	92	72.8489	92	78.4366	21.4729	GAGAGTTG	59139	No
AGAAACCC	124	103.643	124	111.655	22.2374	121	100.702	121	108.481	22.2191	GGGTTTCT	2746	No
ATTCTTTA	116	95.7678	116	103.157	22.233	112	95.0815	112	102.416	18.3416	TAAAGAAT	1128	No
AGAGATAG	98	78.112	102	84.1115	22.2287	94	73.609	97	79.2561	22.9856	CTATCTCT	379	No
TTATTAAT	260	238.696	261	257.79	22.2277	249	228.685	250	246.932	21.1921	ATTAATAA	1717	No
TCAGAGAT	62	43.3236	62	46.6214	22.223	61	43.1214	61	46.4036	21.1582	ATCTCTGA	1829	No
AAGCATAT	104	83.9928	104	90.4538	22.2206	73	64.6734	73	69.6236	8.84096	ATATGCTT	46639	No
GGTTTGGT	141	120.444	155	129.795	22.2184	134	110.809	142	119.392	25.4637	ACCAAACC	399	No
TTTTAGAA	161	140.249	161	151.193	22.2158	158	137.736	158	148.477	21.6865	TTCTAAAA	6270	No
ACTCTCAA	108	87.9265	108	94.6969	22.208	108	86.9392	108	93.6318	23.4276	TTGAGAGT	62658	No
GTTATTTC	79	59.6418	79	64.2009	22.2062	77	58.1342	77	62.5763	21.641	GAAATAAC	17932	No
TCTTAGTT	70	50.9715	71	54.8591	22.206	68	49.929	69	53.7361	21.0055	AACTAAGA	63999	No
TATCTCTA	137	116.501	138	125.537	22.2051	131	111.739	132	120.395	20.8333	TAGAGATA	12048	No
ATCATTTT	256	234.747	256	253.507	22.1868	250	229.459	250	247.772	21.4339	AAAATGAT	10384	No
CATTTGAC	61	42.4018	61	45.6286	22.1847	61	42.4984	61	45.7326	22.0459	GTCAAATG	7384	No
ATAGATCA	59	40.5173	59	43.5992	22.1727	59	40.4037	59	43.4769	22.3384	TGATCTAT	3613	No
TACCTTTT	117	96.8028	117	104.274	22.1712	113	93.72	113	100.947	21.1396	AAAAGGTA	2440	No
CCTATTTA	92	72.3013	93	77.8462	22.1671	91	71.666	92	77.1613	21.7347	TAAATAGG	60038	No
GTTTTGGT	174	153.188	175	165.182	22.1655	172	151.025	173	162.843	22.368	ACCAAAAC	63544	No
AATTTATG	113	92.8923	113	100.054	22.142	109	89.8446	109	96.7661	21.066	CATAAATT	338	No
CATCTCTC	232	210.884	233	227.637	22.139	219	200.981	219	216.907	18.8034	GAGAGATG	35264	No
AACATTGG	66	47.1956	66	50.7917	22.1334	63	45.6149	63	49.0891	20.3428	CCAATGTT	19483	No
TTTCTTCC	233	211.901	235	228.738	22.1163	224	208.866	226	225.449	15.6696	GGAAGAAA	349	No
TATTCATC	119	98.8415	119	106.474	22.0871	90	84.7913	90	91.3149	5.36555	GATGAATA	23220	No
TTAATCTG	71	52.0212	71	55.99	22.083	70	51.3098	70	55.2235	21.743	CAGATTAA	4638	No
CTCCAACT	69	50.1189	69	53.9407	22.0598	68	49.4661	68	53.2374	21.639	AGTTGGAG	8539	No
TTTTGTTG	273	251.814	274	272.023	22.0534	269	246.642	270	266.41	23.3424	CAACAAAA	558	No
GTTTCTTC	249	227.898	253	246.079	22.05	242	222.103	246	239.796	20.7623	GAAGAAAC	1849	No
CAAACTCT	144	123.558	145	133.159	22.0472	143	122.62	144	132.146	21.9865	AGAGTTTG	15868	No
CCTCTGTT	107	87.077	109	93.7805	22.0459	104	84.7681	106	91.2899	21.2651	AACAGAGG	3495	No
AATCTTAT	177	156.275	178	168.52	22.0417	171	150.881	172	162.687	21.4041	ATAAGATT	3591	No
CACTCACT	115	94.9454	121	102.269	22.0375	114	94.0006	120	101.25	21.9902	AGTGAGTG	41721	No
ACCCATTC	41	23.9587	41	25.7733	22.0268	41	24.0646	41	25.8872	21.846	GAATGGGT	24286	No
ATAATGAT	110	90.0428	110	96.9799	22.0214	103	85.1971	103	91.7527	19.5455	ATCATTAT	13811	No
GATGACGT	62	43.465	62	46.7737	22.021	62	43.2109	62	46.5	22.3846	ACGTCATC	3455	No
CTAATAAA	163	142.402	164	153.521	22.0205	157	139.03	158	149.876	19.0838	TTTATTAG	23449	No
AACTTTTA	153	132.492	154	142.811	22.019	149	131.211	150	141.427	18.9433	TAAAAGTT	4018	No
TCCTATAT	136	115.677	136	124.648	22.0121	134	113.486	134	122.282	22.2652	ATATAGGA	6807	No
TCAACTTT	145	124.584	146	134.268	22.0041	145	123.5	146	133.097	23.2709	AAAGTTGA	1331	No
TTAACCAC	71	52.0824	71	56.0559	21.9995	70	51.3078	70	55.2214	21.7456	GTGGTTAA	31953	No
TCATATAA	175	154.336	176	166.423	21.9896	173	153.974	174	166.031	20.1559	TTATATGA	1036	No
ATATAGTA	134	113.72	134	122.535	21.9893	130	108.455	130	116.85	23.5556	TACTATAT	2095	No
GGCAATTT	57	38.7593	57	41.7062	21.9838	54	37.0722	54	39.8896	20.3102	AAATTGCC	41431	No
CTAATCAC	65	46.3721	65	49.9047	21.9498	64	45.7262	64	49.2091	21.5175	GTGATTAG	22030	No
CTCATTTG	82	62.7428	82	67.5428	21.9494	81	61.4565	81	66.1565	22.3657	CAAATGAG	46201	No
CATGACAC	40	23.1074	40	24.8571	21.949	40	23.4342	40	25.2088	21.3873	GTGTCATG	7395	No
AATTTTGT	273	251.918	275	272.136	21.9401	267	247.879	269	267.752	19.8405	ACAAAATT	2380	No
AAAGAGTA	129	108.847	129	117.274	21.9127	124	104.405	124	112.478	21.3286	TACTCTTT	4122	No
AAAACGTA	127	106.876	127	115.146	21.9095	126	105.537	126	113.7	22.3299	TACGTTTT	4547	No
TGAAAAAC	127	106.878	127	115.148	21.9071	124	105.243	124	113.382	20.3377	GTTTTTCA	27075	No
AATTCAGA	110	90.1365	110	97.081	21.9071	109	89.3362	109	96.2175	21.6846	TCTGAATT	6362	No
TTAAGAGA	138	117.745	138	126.881	21.905	136	115.415	136	124.365	22.3199	TCTCTTAA	64374	No
ATGTTTAA	104	84.2505	104	90.7317	21.902	97	80.119	97	86.2758	18.5462	TTAAACAT	5637	No
AAAAGATT	297	275.89	299	298.164	21.8977	295	273.342	297	295.396	22.4942	AATCTTTT	1464	No
TGTCGTTT	157	136.571	160	147.219	21.8855	156	134.711	159	145.208	22.8892	AAACGACA	363	No
CATTTTGC	70	51.2121	70	55.1183	21.8763	69	50.3616	69	54.2021	21.7266	GCAAAATG	5142	No
TACTTTCT	126	105.931	126	114.125	21.8607	119	101.328	119	109.157	19.1302	AGAAAGTA	57191	No
CATGTATA	99	79.3878	100	85.4873	21.8567	97	76.5223	98	82.3973	23.0015	TATACATG	26882	No
AACACTTT	135	114.831	135	123.734	21.8449	130	111.162	130	119.772	20.3513	AAAGTGTT	4290	No
TATAATCG	54	36.0339	54	38.7716	21.8443	54	36.1473	54	38.8936	21.6747	CGATTATA	5431	No
ATTTATGT	152	131.678	153	141.931	21.8155	150	128.531	151	138.531	23.1701	ACATAAAT	64647	No
ATTTTTGA	174	153.5	176	165.519	21.8119	172	151.961	174	163.855	21.3052	TCAAAAAT	160	No
GTATAAAT	235	214.171	236	231.198	21.8109	230	208.341	231	224.88	22.7481	ATTTATAC	191	No
TGAAACTT	124	104.032	124	112.076	21.7721	124	104.507	124	112.589	21.2072	AAGTTTCA	1704	No
AAGTCAAC	114	94.1941	115	101.459	21.7559	113	94.1634	114	101.426	20.6063	GTTGACTT	8361	No
GTAGAAGA	84	64.8371	84	69.8	21.7509	81	63.062	81	67.8868	20.2768	TCTTCTAC	484	No
AACCCCTT	66	47.4778	66	51.0957	21.7399	66	47.5291	66	51.1509	21.6687	AAGGGGTT	28783	No
CATAAGAT	73	54.2039	73	58.3415	21.7326	71	53.1774	71	57.2356	20.5223	ATCTTATG	18158	No
GAAACAGA	166	145.631	169	157.011	21.7311	161	141.091	164	152.103	21.2521	TCTGTTTC	718	No
TTTCCTCT	234	213.254	235	230.205	21.7238	228	205.887	228	222.222	23.2597	AGAGGAAA	3293	No
TTCATATT	154	133.741	159	144.16	21.7218	152	132.026	157	142.308	21.4135	AATATGAA	3321	No
ACTTAACA	72	53.2686	72	57.3338	21.695	70	51.4398	70	55.3636	21.5658	TGTTAAGT	15295	No
ATAAAGTC	101	81.479	101	87.7426	21.6923	99	80.8041	99	87.0146	20.1061	GACTTTAT	62714	No
AGTTTCAA	126	106.075	129	114.281	21.6889	123	105.091	126	113.219	19.3552	TTGAAACT	3040	No
TACAAGAA	109	89.3415	109	96.2233	21.6781	105	86.3542	105	93.0008	20.5278	TTCTTGTA	45462	No
GTGGAAAA	96	76.6033	96	82.4846	21.668	96	76.6053	96	82.4868	21.6655	TTTTCCAC	16637	No
TTGAGTTT	160	139.736	162	150.639	21.6671	155	135.548	157	146.113	20.7851	AAACTCAA	1867	No
TTGGTTGA	111	91.3175	112	98.3551	21.6659	109	89.2996	110	96.1781	21.7292	TCAACCAA	13000	No
GCTTTTTG	82	62.9732	82	67.7911	21.6488	81	63.9005	81	68.7905	19.2069	CAAAAAGC	304	No
ATCTGTTA	52	34.2941	53	36.8984	21.6461	52	34.3376	53	36.9452	21.5802	TAACAGAT	2772	No
TGGATTTC	53	35.2309	54	37.9071	21.6435	51	34.0213	52	36.6048	20.6467	GAAATCCA	33093	No
ACTTCAAA	133	113.026	133	121.785	21.6432	132	112.74	132	121.476	20.819	TTTGAAGT	6788	No
TTTCATAT	186	165.575	187	178.579	21.6355	181	162.775	182	175.55	19.209	ATATGAAA	10150	No
TAATCAAT	146	125.894	147	135.682	21.6322	142	124.353	143	134.017	18.8443	ATTGATTA	31674	No
GACTTTTC	116	96.2717	117	103.701	21.6242	115	90.9167	116	97.9227	27.0237	GAAAAGTC	540	No
TGATAAAA	199	178.511	199	192.576	21.6228	195	174.565	195	188.306	21.5873	TTTTATCA	25689	No
ATTTCAAT	205	184.485	206	199.043	21.6159	201	180.581	202	194.817	21.5325	ATTGAAAT	814	No
TTTGTTAA	182	161.619	182	174.3	21.6148	176	159.659	176	172.18	17.1499	TTAACAAA	847	No
ACAAGAGA	108	88.4211	108	95.2304	21.6023	105	85.9801	105	92.5973	20.9836	TCTCTTGT	9535	No
CCTCTCCT	92	72.7531	92	78.3333	21.5939	87	70.4491	87	75.8493	18.3586	AGGAGAGG	11093	No
TCAACTTC	106	86.4656	106	93.121	21.5914	103	84.697	103	91.2133	20.1518	GAAGTTGA	9327	No
CCGAATAA	55	37.1446	55	39.9675	21.5883	54	36.5763	54	39.3556	21.0375	TTATTCGG	20529	No
GGGTAGTT	35	18.8906	35	20.3194	21.5839	35	18.8415	35	20.2667	21.6749	AACTACCC	1941	No
AAGATCAA	123	103.205	124	111.183	21.5827	122	102.382	123	110.294	21.3881	TTGATCTT	1019	No
TTGACAAA	164	143.78	168	155.01	21.5794	162	141.11	166	152.124	22.3648	TTTGTCAA	1067	No
AGAGACAA	161	140.805	162	151.795	21.5781	159	136.921	160	147.597	23.7701	TTGTCTCT	35586	No
CTCTTGTC	81	62.0586	82	66.8054	21.5759	79	61.3564	80	66.0487	19.9671	GACAAGAG	13426	No
GGGTTTGT	67	48.554	67	52.2549	21.5751	66	48.5234	66	52.2219	20.3022	ACAAACCC	2960	No
GACGTGGC	92	72.7805	94	78.3628	21.5594	92	72.5568	94	78.1217	21.8425	GCCACGTC	42346	No
ACTATATT	99	79.6278	99	85.7461	21.5579	99	79.5221	99	85.6322	21.6893	AATATAGT	31301	No
TCTTTTAC	133	113.103	133	121.869	21.5524	127	108.65	127	117.061	19.8188	GTAAAAGA	780	No
AATCTCCA	121	101.272	122	109.097	21.5359	119	99.838	120	107.549	20.8934	TGGAGATT	10784	No
AACATCAA	140	120.045	140	129.365	21.5288	138	118.424	138	127.614	21.1117	TTGATGTT	3926	No
TATTGTTG	106	86.5182	106	93.1777	21.5269	88	75.3838	88	81.1697	13.6175	CAACAATA	5355	No
CCAAATAT	165	144.828	166	156.142	21.5162	161	142.624	162	153.761	19.5118	ATATTTGG	4355	No
AACCAAAA	574	552.884	596	600.597	21.5138	562	539.318	583	585.711	23.1525	TTTTGGTT	60985	No
ATTCATAA	147	126.989	148	136.865	21.5114	146	125.237	147	134.972	22.3967	TTATGAAT	29572	No
GAGATAGA	95	75.7573	100	81.5724	21.5025	89	71.1247	93	76.5777	19.954	TCTATCTC	1027	No
AAATCAAC	152	131.959	153	142.235	21.4913	147	128.483	148	138.48	19.7912	GTTGATTT	19252	No
TCACTCTC	196	175.648	204	189.479	21.4876	187	163.209	190	176.019	25.4469	GAGAGTGA	1401	No
ATTAACAA	204	183.607	207	198.093	21.4852	201	181.291	204	195.586	20.7429	TTGTTAAT	2635	No
TCACAGAT	53	35.3368	53	38.0211	21.4845	51	33.5897	51	36.14	21.298	ATCTGTGA	19519	No
TATAACAA	185	164.716	186	177.65	21.4843	181	162.459	182	175.208	19.5607	TTGTTATA	5278	No
AGAAACAA	302	281.274	303	304.012	21.4714	294	274.269	295	296.403	20.424	TTGTTTCT	4809	No
TTCTATAT	294	273.294	294	295.344	21.471	289	269.094	289	290.782	20.6245	ATATAGAA	2245	No
TATATGCA	91	71.8931	91	77.4061	21.4469	87	68.5012	87	73.7495	20.798	TGCATATA	10658	No
AGTTTGGG	59	41.0272	60	44.1483	21.4349	57	40.2454	58	43.3064	19.8392	CCCAAACT	5312	No
AAGGTAAA	108	88.5588	109	95.3789	21.4342	105	86.1395	106	92.7692	20.7892	TTTACCTT	7077	No
AAATAATC	221	200.573	223	216.465	21.4339	217	196.646	219	212.211	21.3733	GATTATTT	53732	No
AGTTTGTG	79	60.2288	80	64.8335	21.4325	79	60.0883	80	64.682	21.617	CACAAACT	1965	No
TACTTAAT	90	70.9419	91	76.3806	21.4154	90	70.5494	91	75.9574	21.9147	ATTAAGTA	1801	No
AAACTCAT	155	135.008	155	145.529	21.4044	151	131.522	151	141.763	20.8536	ATGAGTTT	64322	No
TGTGTATA	160	139.97	160	150.891	21.3998	153	135.037	153	145.561	19.1075	TATACACA	638	No
TTTTCCTG	80	61.2277	81	65.91	21.3942	80	60.8326	81	65.4841	21.9121	CAGGAAAA	62701	No
CCTAAAAC	130	110.274	130	118.814	21.3939	126	107.62	126	115.949	19.8667	GTTTTAGG	49357	No
AAATATAC	167	146.927	168	158.412	21.3857	163	143.586	164	154.801	20.6708	GTATATTT	687	No
AACCGTTA	54	36.3469	54	39.1086	21.3773	52	35.4558	52	38.1491	19.9138	TAACGGTT	40515	No
CCACAATT	87	68.0479	87	73.2609	21.3756	86	66.2067	86	71.2763	22.4946	AATTGTGG	50551	No
AATTTCCA	146	126.123	147	135.93	21.3673	141	122.086	142	131.569	20.3088	TGGAAATT	2764	No
AACTAATG	71	52.5497	72	56.5594	21.3653	71	52.5707	72	56.5819	21.337	CATTAGTT	61355	No
TCCTCTGT	121	101.42	124	109.257	21.3586	117	99.4801	120	107.163	18.9793	ACAGAGGA	2401	No
TCAAAGCT	98	78.8108	98	84.8651	21.3559	96	80.3259	96	86.499	17.1126	AGCTTTGA	2934	No
TCCTTAAC	62	43.9359	63	47.2808	21.353	62	43.7242	63	47.0528	21.6524	GTTAAGGA	51488	No
TAAATAGA	253	232.53	254	251.102	21.3459	245	224.664	246	242.572	21.2298	TCTATTTA	4496	No
TCACCATC	95	75.8848	96	81.7099	21.3428	94	74.1825	95	79.8744	22.2561	GATGGTGA	17278	No
AAGAACAA	257	236.524	261	255.433	21.3383	247	228.354	251	246.573	19.3878	TTGTTCTT	1764	No
ATCTGTCA	44	27.0963	45	29.1501	21.3309	43	26.6379	44	28.6568	20.5911	TGACAGAT	18072	No
TAGTCATT	67	48.7314	67	52.446	21.3308	66	48.1682	66	51.8394	20.787	AATGACTA	1697	No
CTTGATTC	66	47.7739	69	51.4146	21.3296	63	47.1117	66	50.7013	18.3087	GAATCAAG	973	No
TCAAATTC	161	141.024	164	152.032	21.3278	160	140.515	163	151.481	20.7772	GAATTTGA	2522	No
TTGTGTGA	79	60.31	79	64.921	21.326	78	60.9586	78	65.62	19.228	TCACACAA	2616	No
GTAATTTA	130	110.334	130	118.878	21.3233	128	107.429	128	115.743	22.4255	TAAATTAC	2891	No
AGGCAAAG	57	39.2111	57	42.1927	21.3232	56	37.8749	56	40.7539	21.8995	CTTTGCCT	12852	No
ACATTGTG	50	32.6409	50	35.1187	21.3228	50	32.3532	50	34.8089	21.7656	CACAATGT	20752	No
TCACCAAC	85	66.1479	85	71.2128	21.3145	83	65.229	83	70.2224	19.9977	GTTGGTGA	35154	No
CATCTTTC	129	109.357	130	117.824	21.3101	125	106.318	126	114.544	20.2344	GAAAGATG	60057	No
TTGGTGGG	46	28.9542	46	31.15	21.2946	45	28.8573	45	31.0457	19.9935	CCCACCAA	3415	No
ACAACACA	177	156.945	183	169.244	21.2853	176	155.736	182	167.936	21.5291	TGTGTTGT	4039	No
GTAAGTAA	71	52.6096	74	56.6239	21.2844	70	50.46	70	54.3081	22.912	TTACTTAC	20402	No
GAGAGATA	154	134.123	156	144.573	21.2822	143	128.053	145	138.014	15.7876	TATCTCTC	395	No
TCCTTTAT	134	114.325	135	123.187	21.279	130	111.692	131	120.345	19.7326	ATAAAGGA	11110	No
TTTCCTAA	123	103.466	124	111.465	21.2718	121	100.947	122	108.746	21.9243	TTAGGAAA	2559	No
ACCCAACC	57	39.2475	57	42.2319	21.2703	57	39.3287	57	42.3193	21.1525	GGTTGGGT	25745	No
GTCTTTAA	98	78.8803	99	84.94	21.2695	95	77.7482	96	83.7192	19.0381	TTAAAGAC	2675	No
GAACTTTG	54	36.4208	54	39.1882	21.2675	53	35.8711	53	38.5964	20.689	CAAAGTTC	15539	No
CACTTACC	38	21.7157	38	23.3594	21.263	38	21.7157	38	23.3594	21.263	GGTAAGTG	35020	No
GAATCCAA	113	93.6199	113	100.839	21.2604	112	92.5777	112	99.7147	21.3304	TTGGATTC	46943	No
TCTTCCAA	150	130.194	151	140.328	21.2411	146	125.784	147	135.564	21.7596	TTGGAAGA	5078	No
CACTATAT	140	120.296	140	129.636	21.2357	138	119.257	138	128.513	20.1446	ATATAGTG	9600	No
AAACTTCT	146	126.237	147	136.053	21.2354	144	123.836	145	133.459	21.7231	AGAAGTTT	64172	No
GTTAAAGA	109	89.7094	111	96.6202	21.2302	108	87.8195	110	94.5814	22.3396	TCTTTAAC	1807	No
ATACATTA	121	101.539	122	109.385	21.2173	117	98.6624	118	106.28	19.945	TAATGTAT	9659	No
CTCTATTC	80	61.3734	80	66.0669	21.2041	79	60.9207	79	65.5792	20.5301	GAATAGAG	19097	No
ATAACACA	136	116.369	137	125.395	21.2003	136	113.461	137	122.255	24.6429	TGTGTTAT	5819	No
AAATTCCC	104	84.8298	104	91.3565	21.1894	98	81.4234	98	87.6826	18.1598	GGGAATTT	3615	No
GTTTTTAG	91	72.1002	91	77.6294	21.185	90	71.9796	90	77.4993	20.1085	CTAAAAAC	6644	No
AGTAAATG	78	59.4489	78	63.993	21.1842	77	58.6059	77	63.0846	21.0187	CATTTACT	6122	No
AACAATTA	180	160.023	182	172.574	21.1746	176	156.299	178	168.545	20.8937	TAATTGTT	7392	No
CCAAATCA	149	129.268	149	139.327	21.167	149	128.231	149	138.207	22.3671	TGATTTGG	6351	No
TACGAAAT	68	49.8108	69	53.6088	21.1667	68	50.2151	69	54.0442	20.6171	ATTTCGTA	4622	No
CTAAAAGT	96	77.0074	96	82.9204	21.1629	94	74.7072	94	80.4402	21.5935	ACTTTTAG	63767	No
TTCTTAAA	234	213.768	236	230.761	21.1611	233	209.407	235	226.036	24.8744	TTTAAGAA	24180	No
TTTTCCAG	76	57.5312	76	61.9266	21.1589	72	55.3516	72	59.578	18.9332	CTGGAAAA	3974	No
TTAACTAT	92	73.1179	92	78.7266	21.1338	91	72.4498	91	78.0063	20.7449	ATAGTTAA	2555	No
AAGAATTA	134	114.46	134	123.333	21.1205	132	111.315	132	119.937	22.4983	TAATTCTT	785	No
TAATATTA	213	192.898	215	208.152	21.1153	197	181.148	199	195.431	16.526	TAATATTA	1677	Yes
GAGTAAAG	60	42.2045	60	45.4161	21.1091	59	42.0146	59	45.2117	20.0317	CTTTACTC	4731	No
TTTCGAAA	123	103.611	123	111.622	21.0991	122	102.747	122	110.689	20.9534	TTTCGAAA	1679	Yes
CACAATCT	111	91.788	111	98.8627	21.0955	110	90.7218	110	97.7124	21.1951	AGATTGTG	16930	No
TTCTATTT	221	200.881	223	216.798	21.0947	214	193.639	216	208.955	21.396	AAATAGAA	829	No
TATTTGGG	88	69.2434	88	74.5496	21.0944	85	66.2894	85	71.3654	21.1328	CCCAAATA	448	No
ATTGTTGA	91	72.1805	91	77.716	21.0838	88	68.5726	88	73.8265	21.9511	TCAACAAT	1216	No
TCCATAAT	92	73.1585	92	78.7703	21.0828	89	71.0238	89	76.4689	20.0803	ATTATGGA	27295	No
TAATTAAC	163	143.228	164	154.413	21.078	162	139.745	163	150.649	23.9396	GTTAATTA	3004	No
TCCCCAAG	36	20.0505	36	21.5676	21.0695	36	20.075	36	21.5939	21.0256	CTTGGGGA	16425	No
AAAGACTC	95	76.1118	97	81.9547	21.0589	88	74.299	90	80	14.8931	GAGTCTTT	2173	No
CATAAACC	138	118.473	140	127.667	21.0541	137	116.257	139	125.274	22.4921	GGTTTATG	5495	No
TTTCTCTA	259	238.782	260	257.883	21.0508	256	233.901	257	252.588	23.1119	TAGAGAAA	1703	No
AAATACCC	120	100.7	121	108.479	21.0416	120	100.473	121	108.234	21.3129	GGGTATTT	2782	No
AAGAAATG	126	106.631	127	114.881	21.0303	125	105.694	126	113.869	20.9711	CATTTCTT	3026	No
ACAACCAC	69	50.8745	70	54.7547	21.0273	67	50.0897	68	53.9092	19.4888	GTGGTTGT	3438	No
AATTGAGA	135	115.536	135	124.496	21.0182	133	114.732	133	123.628	19.6504	TCTCAATT	64432	No
AAACCGTA	68	49.9248	69	53.7316	21.0112	67	49.5439	68	53.3213	20.2228	TACGGTTT	11354	No
AATCCCTC	78	59.5821	79	64.1366	21.0096	78	58.4709	79	62.9392	22.478	GAGGGATT	28472	No
ATTACCAA	128	108.629	128	117.038	21.0034	125	106.356	125	114.584	20.1905	TTGGTAAT	22001	No
AATGACTA	50	32.8566	50	35.3509	20.9935	50	32.8367	50	35.3294	21.0238	TAGTCATT	1639	No
CTTATTTG	89	70.3114	89	75.7009	20.9776	86	69.1459	86	74.4444	18.7591	CAAATAAG	16283	No
TTATGTTC	74	55.7432	74	60	20.9649	72	55.0985	72	59.3054	19.2632	GAACATAA	27918	No
CATAAACT	102	83.0522	103	89.4393	20.9613	99	81.7325	100	88.0159	18.9752	AGTTTATG	64397	No
GTTTAAAG	85	66.4239	85	71.5104	20.9605	84	66.2078	84	71.2774	19.9936	CTTTAAAC	878	No
ATATTTTA	335	314.685	342	340.334	20.9572	313	296.03	318	320.048	17.4473	TAAAATAT	37642	No
TAGAGAAA	203	183.089	203	197.532	20.9561	200	178.625	200	192.7	22.6058	TTTCTCTA	1689	No
AAGTTTCA	133	113.618	134	122.424	20.9488	131	112.942	132	121.695	19.4302	TGAAACTT	1565	No
CCTCTTTA	86	67.4084	86	72.5716	20.9476	85	66.8069	85	71.9232	20.4718	TAAAGAGG	18771	No
TTTGCTTT	206	186.085	208	200.775	20.9448	202	183.763	204	198.262	19.1136	AAAGCAAA	78	No
TTTATCTT	250	229.912	254	248.262	20.9416	241	223.446	245	241.252	18.2265	AAGATAAA	1387	No
ATGATTCA	85	66.4455	86	71.5336	20.9329	85	66.458	86	71.5471	20.9169	TGAATCAT	5172	No
CTCTTCCC	98	79.1531	99	85.2342	20.9311	95	75.63	96	81.4352	21.6623	GGGAAGAG	16103	No
TAGTTATT	96	77.1972	96	83.125	20.9266	95	76.3478	95	82.2092	20.7648	AATAACTA	16544	No
TAAATTAT	241	220.958	243	238.554	20.9249	223	207.767	224	224.259	15.7782	ATAATTTA	321	No
AACGTAAA	97	78.1783	97	84.183	20.9247	95	76.6689	95	82.5554	20.3662	TTTACGTT	5333	No
GAATTTAA	137	117.597	137	126.721	20.9222	135	115.48	135	124.435	21.0838	TTAAATTC	7549	No
AACAAAGC	168	148.328	173	159.927	20.922	137	130.08	142	140.204	7.10134	GCTTTGTT	53871	No
AACAGTAA	87	68.4268	87	73.6694	20.8925	87	68.4607	87	73.7059	20.8494	TTACTGTT	7278	No
CCTTTTTT	323	302.77	327	327.376	20.8913	309	286.493	311	309.683	23.369	AAAAAAGG	569	No
ATTAATAA	336	315.752	345	341.495	20.8836	319	301.269	327	325.744	18.243	TTATTAAT	1506	No
AAACATTT	313	292.798	318	316.535	20.8835	309	286.417	314	309.6	23.4507	AAATGTTT	6740	No
ATGTTTCT	132	112.69	132	121.422	20.8777	130	110.087	130	118.612	21.6146	AGAAACAT	9765	No
TTCCTCAT	120	100.84	120	108.631	20.8745	115	98.2355	115	105.82	18.12	ATGAGGAA	40085	No
TTTGGTAT	130	110.721	130	119.296	20.8682	128	108.892	128	117.322	20.6944	ATACCAAA	3740	No
TTACTCTT	136	116.659	137	125.708	20.8625	132	112.164	133	120.855	21.4945	AAGAGTAA	2657	No
TACCCTAT	31	15.8204	31	17.0161	20.8532	31	15.5108	31	16.6829	21.4661	ATAGGGTA	2016	No
GAAGGAAG	68	50.0453	70	53.8613	20.8474	64	48.3408	66	52.0253	17.9588	CTTCCTTC	213	No
TTTTCTCT	571	550.534	585	598.017	20.8419	537	521.1	548	565.735	16.1398	AGAGAAAA	241	No
AATTATCA	145	125.587	147	135.351	20.8414	143	122.285	145	131.784	22.3777	TGATAATT	11997	No
CATTACAT	95	76.2882	95	82.1448	20.8391	95	75.5647	95	81.3647	21.7444	ATGTAATG	4185	No
CTAACATT	66	48.131	66	51.7992	20.8381	66	47.389	66	51	21.8635	AATGTTAG	45939	No
ATTATATT	209	189.17	214	204.115	20.8352	200	183.027	205	197.465	17.7362	AATATAAT	374	No
TAAAGAAC	87	68.4737	87	73.7199	20.8328	85	68.7857	85	74.0562	17.9907	GTTCTTTA	10329	No
GAATCAAA	180	160.329	181	172.904	20.8316	177	155.003	178	167.144	23.4892	TTTGATTC	14569	No
ACAAATGT	101	82.1808	101	88.4994	20.8261	99	80.7405	99	86.9461	20.184	ACATTTGT	60268	No
GATTTTAG	87	68.4794	87	73.726	20.8257	85	65.4845	85	70.4978	22.1712	CTAAAATC	182	No
CTTTGCTC	61	43.3688	61	46.67	20.8092	61	42.6065	61	45.8491	21.8909	GAGCAAAG	10912	No
ACATTTTT	268	247.996	268	267.879	20.7904	260	241.574	260	260.912	19.1114	AAAAATGT	10789	No
CCCTAAAT	127	107.832	127	116.178	20.7788	123	104.457	123	112.534	20.0998	ATTTAGGG	3317	No
CGGTTCGG	78	59.7704	84	64.3395	20.7634	66	48.4483	71	52.1411	20.4044	CCGAACCG	2062	No
ATTTATCA	120	100.936	120	108.734	20.7607	119	100.222	119	107.964	20.4364	TGATAAAT	33097	No
ACTATACA	63	45.3167	63	48.7679	20.756	62	48.4566	62	52.15	15.2809	TGTATAGT	62428	No
CAAAGTGC	30	15.0224	30	16.1575	20.7497	30	14.722	30	15.8344	21.3556	GCACTTTG	27666	No
GCTGAGAT	41	24.7172	41	26.5896	20.7489	41	24.8584	41	26.7416	20.5154	ATCTCAGC	9409	No
AAAACCTA	200	180.292	200	194.505	20.7476	197	178.023	197	192.048	19.9545	TAGGTTTT	2806	No
CGGTTCTA	36	20.2316	36	21.7624	20.7458	34	19.4494	34	20.9208	18.9905	TAGAACCG	27332	No
GCATTAAG	42	25.629	42	27.571	20.7456	13	19.0266	13	20.4658	-4.95157	CTTAATGC	36500	No
TTGAACAA	115	96.0262	116	103.436	20.7358	114	95.4848	115	102.851	20.2044	TTGTTCAA	14507	No
ATTCCTCC	66	48.2063	66	51.8804	20.7349	65	47.7265	65	51.3635	20.0786	GGAGGAAT	58066	No
TACATCTT	81	62.7072	82	67.5044	20.7338	79	60.6752	80	65.3145	20.8492	AAGATGTA	16889	No
CATTTGCT	79	60.7665	79	65.413	20.7303	79	59.9955	79	64.5821	21.7391	AGCAAATG	4441	No
GATTATGA	55	37.7381	55	40.6066	20.7164	54	36.8589	54	39.6599	20.6218	TCATAATC	4416	No
TATATTAC	115	96.0454	115	103.456	20.7128	114	95.3209	114	102.675	20.4002	GTAATATA	10576	No
AATGTGTA	67	49.19	67	52.94	20.7032	67	48.4466	67	52.1393	21.7234	TACACATT	58415	No
AAACGTTG	64	46.3182	64	49.8466	20.6943	63	44.4645	63	47.8502	21.9519	CAACGTTT	12705	No
TGTGATAT	76	57.89	76	62.3132	20.6864	76	58.1142	76	62.5548	20.3925	ATATCACA	856	No
ACATTAAT	147	127.708	149	137.642	20.681	144	126.194	145	136.007	19.0068	ATTAATGT	5879	No
TATACTAA	129	109.892	129	118.401	20.6806	97	89.5483	97	96.4464	7.75351	TTAGTATA	25551	No
ACCATTAC	48	31.2031	48	33.5708	20.6728	46	30.3036	46	32.6025	19.1993	GTAATGGT	43383	No
TTTTTCCC	187	167.431	188	180.587	20.6708	178	160.425	178	173.008	18.5041	GGGAAAAA	2741	No
TGATCAAT	76	57.9076	76	62.3322	20.6633	76	57.6081	76	62.0095	21.0573	ATTGATCA	40489	No
CGGTGTCG	29	14.2244	29	15.299	20.6578	29	14.2981	29	15.3782	20.508	CGACACCG	641	No
ACGTCTTT	57	39.6762	57	42.6935	20.651	57	39.7557	57	42.7791	20.5369	AAAGACGT	28522	No
CTCTTATA	123	103.991	123	112.032	20.6488	121	101.749	121	109.611	20.9676	TATAAGAG	7485	No
AAGTCTCA	88	69.6048	88	74.9392	20.6363	87	69.339	87	74.6526	19.7404	TGAGACTT	34393	No
AACTTGAA	107	88.2445	107	95.04	20.6207	105	86.8991	105	93.5886	19.8673	TTCAAGTT	1052	No
TTGTTCTT	229	209.283	232	225.902	20.6176	221	200.562	223	216.453	21.4459	AAGAACAA	1637	No
TGTAAATT	134	114.893	134	123.801	20.6142	132	111.557	132	120.199	22.2117	AATTTACA	3195	No
AATCAAGA	130	110.938	131	119.531	20.6126	127	108.85	128	117.276	19.5857	TCTTGATT	13069	No
ATATTTAC	138	118.866	140	128.091	20.5976	135	115.477	137	124.432	21.0869	GTAAATAT	63039	No
TGAAACGT	53	35.9331	53	38.6631	20.5975	53	35.3344	53	38.0185	21.488	ACGTTTCA	63656	No
TTCAGATT	134	114.912	136	123.822	20.592	133	113.368	135	122.155	21.2408	AATCTGAA	684	No
GCACGTGC	26	11.7781	26	12.6673	20.5883	26	11.6414	26	12.5203	20.8918	GCACGTGC	1770	Yes
ATGTGTTA	60	42.5758	61	45.816	20.5835	59	42.4555	60	45.6864	19.4158	TAACACAT	8417	No
ATCACTCA	86	67.6945	86	72.88	20.5834	81	65.0784	81	70.0601	17.7273	TGAGTGAT	21793	No
TTTTGAAT	223	203.344	224	219.467	20.5768	216	197.111	217	212.715	19.7662	ATTCAAAA	833	No
TAAACCAC	92	73.5644	92	79.208	20.5737	92	73.015	92	78.6157	21.2634	GTGGTTTA	63682	No
CGTCCGAT	34	18.5668	34	19.971	20.5695	34	18.4178	34	19.8107	20.8435	ATCGGACG	7529	No
GTTATATG	52	35.0148	52	37.6743	20.5647	52	34.6842	52	37.3184	21.0579	CATATAAC	63092	No
AGAAGGAA	134	114.941	134	123.853	20.5588	127	108.813	127	117.237	19.6283	TTCCTTCT	1198	No
AATATTCT	164	144.682	165	155.985	20.5538	161	141.668	162	152.727	20.5947	AGAATATT	14609	No
ACATCCTT	55	37.8502	55	40.7273	20.5533	54	37.6957	54	40.5609	19.4097	AAGGATGT	21358	No
CTATCTAT	88	69.6751	91	75.015	20.5475	87	68.558	88	73.8108	20.7258	ATAGATAG	11594	No
TTTTCCCG	80	61.8819	80	66.615	20.5439	78	60.1619	78	64.7614	20.2543	CGGGAAAA	9517	No
TTCTCAAA	241	221.311	245	238.938	20.5398	240	218.852	244	236.272	22.1386	TTTGAGAA	1971	No
AAATGTAA	166	146.692	166	158.158	20.5258	163	143.541	163	154.752	20.7218	TTACATTT	912	No
CTAAATCC	75	57.0438	76	61.4014	20.5251	75	56.9215	76	61.2696	20.6861	GGATTTAG	5752	No
TTTAGTAA	146	126.875	147	136.742	20.4996	141	124.072	142	133.714	18.0336	TTACTAAA	730	No
TACTAAGA	67	49.3437	67	53.1056	20.4941	38	32.9867	38	35.491	5.37626	TCTTAGTA	64282	No
GATACATT	52	35.0645	52	37.7279	20.4909	51	35.0929	51	37.7585	19.0652	AATGTATC	6542	No
CATATAGT	74	56.103	74	60.3877	20.4888	58	50.3612	58	54.2017	8.19083	ACTATATG	25924	No
TTTTTCAC	163	143.751	163	154.979	20.4834	162	142.169	162	153.268	21.1544	GTGAAAAA	766	No
AAGACAAA	280	260.251	288	281.18	20.4804	270	250.848	278	270.974	19.8651	TTTGTCTT	745	No
AAATTCAG	114	95.2558	114	102.604	20.4781	112	94.1053	112	101.363	19.4975	CTGAATTT	16784	No
ACCAAAGA	148	128.879	148	138.907	20.4743	144	125.553	144	135.314	19.7407	TCTTTGGT	15417	No
ATAGAGAG	148	128.886	149	138.915	20.4656	141	121.489	141	130.925	20.9998	CTCTCTAT	198	No
GTCTCTCT	335	315.151	337	340.841	20.461	312	276.579	312	298.912	37.5978	AGAGAGAC	64909	No
TTTATGTA	142	122.947	142	132.499	20.4586	138	119.927	138	129.238	19.3708	TACATAAA	1282	No
GATAAGAG	69	51.3015	69	55.2146	20.4507	69	50.9229	69	54.8067	20.9618	CTCTTATC	2935	No
CACTACTC	42	25.812	42	27.7679	20.4469	41	25.3574	41	27.2786	19.7006	GAGTAGTG	27039	No
CGTTTTCC	56	38.8709	56	41.8263	20.446	56	38.2603	56	41.1689	21.3325	GGAAAACG	42183	No
GGAAAATA	148	128.904	152	138.934	20.4458	145	124.11	148	133.756	22.5566	TATTTTCC	3541	No
TTGTCTCC	85	66.8372	86	71.9558	20.4333	84	67.0622	85	72.1984	18.9164	GGAGACAA	45649	No
ATTAAGTA	85	66.84	85	71.9589	20.4297	85	66.9743	85	72.1037	20.259	TACTTAAT	1622	No
GATATTAT	112	93.327	112	100.523	20.4277	106	88.3209	106	95.1223	19.341	ATAATATC	7049	No
CCGGTTAA	92	73.6831	92	79.336	20.4254	92	72.9229	92	78.5164	21.3795	TTAACCGG	20169	No
CTTCAAAC	101	82.511	102	88.8555	20.4211	100	81.3154	101	87.5661	20.6835	GTTTGAAG	3127	No
AAAACTTA	190	170.639	193	184.057	20.4205	186	164.966	188	177.92	22.3217	TAAGTTTT	1966	No
TCCTCTCT	275	255.324	280	275.833	20.4152	261	239.516	265	258.679	22.4196	AGAGAGGA	5253	No
TCTTTAAC	121	102.219	123	110.119	20.4096	120	100.892	122	108.687	20.8127	GTTAAAGA	1662	No
TCGAATTT	106	87.4352	107	94.1669	20.4093	104	84.8494	105	91.3777	21.1653	AAATTCGA	2161	No
GCATTTTG	54	37.006	55	39.8183	20.4068	53	36.068	54	38.8083	20.399	CAAAATGC	21645	No
TCTTGAAT	81	62.9611	81	67.778	20.4065	80	62.8825	80	67.6933	19.2607	ATTCAAGA	4636	No
AGTTCAAA	92	73.6989	92	79.353	20.4057	89	71.4475	89	76.9257	19.5509	TTTGAACT	1294	No
TTATAAGA	134	115.074	134	123.997	20.4033	131	112.887	131	121.635	19.4944	TCTTATAA	34929	No
ATTCAATG	77	59.0792	78	63.5947	20.3993	77	57.76	78	62.1731	22.1382	CATTGAAT	3563	No
TCTTAAAG	99	80.5682	99	86.7603	20.3955	99	79.3934	99	85.4933	21.8498	CTTTAAGA	5437	No
ACTTCATT	99	80.57	99	86.7622	20.3934	97	79.8574	97	85.9937	18.8634	AATGAAGT	63207	No
ACACTCTC	127	108.162	127	116.534	20.3908	125	104.63	125	112.722	22.2349	GAGAGTGT	61455	No
AAATGACA	100	81.5546	101	87.8241	20.3897	100	80.4977	101	86.6842	21.6942	TGTCATTT	3688	No
ATATAAGC	109	90.4083	109	97.3742	20.3843	107	88.0465	107	94.8263	20.8611	GCTTATAT	15962	No
TTCGTTTG	79	61.036	79	65.7033	20.3808	78	59.8981	78	64.4771	20.597	CAAACGAA	1190	No
CATGATTC	53	36.0846	54	38.8262	20.3745	53	35.9805	54	38.7142	20.5276	GAATCATG	12817	No
CTTCACTT	159	139.883	161	150.798	20.3679	155	137.17	157	147.866	18.9411	AAGTGAAG	39353	No
TTGGAGAT	71	53.2937	71	57.3609	20.3672	71	52.334	71	56.3269	21.6574	ATCTCCAA	8393	No
AGGTGAAA	73	55.2319	73	59.4491	20.3611	71	54.6566	71	58.8293	18.5743	TTTCACCT	9248	No
GTTTGATT	173	153.793	173	165.836	20.3593	168	149.65	168	161.356	19.432	AATCAAAC	4181	No
AATACATT	134	115.119	134	124.045	20.3516	132	115.446	132	124.398	17.688	AATGTATT	2841	No
TAGATTAT	73	55.2401	73	59.458	20.3502	72	54.26	72	58.402	20.3673	ATAATCTA	5887	No
TTTCTAAA	207	187.618	207	202.435	20.3501	204	184.023	204	198.544	21.0236	TTTAGAAA	556	No
ACAAAGGA	80	62.0321	80	66.7769	20.35	79	61.414	79	66.1107	19.893	TCCTTTGT	6733	No
ATCTCTGA	75	57.1826	75	61.5509	20.3429	74	56.6036	74	60.927	19.8315	TCAGAGAT	1507	No
TGTTTAAT	131	112.162	131	120.853	20.3376	128	108.035	128	116.397	21.7057	ATTAAACA	2875	No
TTTCCAAT	123	104.263	123	112.325	20.3284	121	102.548	121	110.474	20.0202	ATTGGAAA	3085	No
TTTAATTC	168	148.855	169	160.497	20.3263	166	146.007	167	157.418	21.303	GAATTAAA	1302	No
TAGCAAAT	68	50.4331	68	54.2791	20.3225	67	49.9723	67	53.7828	19.646	ATTTGCTA	4431	No
TCTTCGTC	144	125.048	147	134.769	20.3206	134	118.8	137	128.02	16.1331	GACGAAGA	19315	No
CCGTTAAA	70	52.3643	70	56.3596	20.319	68	51.473	68	55.3994	18.9347	TTTAACGG	2149	No
ATTGGGCC	199	179.689	209	193.851	20.3139	198	179.117	208	193.233	19.8449	GGCCCAAT	262	No
TATGTGTG	75	57.2056	77	61.5757	20.3127	70	53.7964	71	57.9025	18.4302	CACACATA	2508	No
TTCACTTT	208	188.65	209	203.553	20.3099	205	186.317	206	201.027	19.5895	AAAGTGAA	902	No
CAGAACCG	43	26.8135	43	28.8458	20.3087	43	26.3145	43	28.3087	21.1165	CGGTTCTG	19119	No
TTAACATT	126	107.253	127	115.552	20.2979	124	105.197	125	113.333	20.3912	AATGTTAA	9719	No
GGTCACGA	28	13.5634	28	14.5879	20.2952	28	13.5634	28	14.5879	20.2952	TCGTGACC	9484	No
ATTCTTGA	73	55.2905	73	59.5122	20.2837	72	54.4769	72	58.6356	20.0801	TCAAGAAT	4374	No
ATGGGCCT	280	260.435	300	281.38	20.2823	278	259.015	298	279.839	19.6639	AGGCCCAT	1268	No
AAAAGCAA	275	255.465	281	275.985	20.2637	265	251.256	271	271.417	14.1132	TTGCTTTT	8009	No
TAATAAAG	169	149.907	169	161.634	20.2599	165	147.433	165	158.959	18.5742	CTTTATTA	850	No
TCTAAAAT	167	147.923	169	159.488	20.2578	163	144.5	165	155.788	19.6371	ATTTTAGA	28476	No
ATCTCTTA	110	91.5023	110	98.5545	20.2527	106	92.8288	106	99.9856	14.0643	TAAGAGAT	3799	No
TCTTTTGT	239	219.585	239	237.066	20.2492	228	212.649	228	229.549	15.8919	ACAAAAGA	346	No
GAAGAAAC	179	159.856	180	172.392	20.2473	174	156.069	175	168.297	18.9237	GTTTCTTC	1529	No
CATACACA	108	89.5447	110	96.4425	20.2385	101	85.3439	103	91.911	17.0116	TGTGTATG	47824	No
AAATTCTC	190	170.804	191	184.236	20.2364	186	167.113	187	180.243	19.9163	GAGAATTT	51605	No
CAATTCTC	116	97.4324	116	104.953	20.2341	115	96.2228	115	103.648	20.5006	GAGAATTG	5384	No
CAGATTCA	75	57.2717	77	61.647	20.2261	75	56.3542	75	60.6583	21.4374	TGAATCTG	25237	No
TTAATCTT	154	135.049	154	145.574	20.2224	150	132.378	150	142.687	18.7463	AAGATTAA	10711	No
CAACAGAT	49	32.4408	49	34.9032	20.2078	48	32.0985	48	34.5347	19.3149	ATCTGTTG	11111	No
AAACGGTG	55	38.0892	55	40.9846	20.2071	55	37.5652	55	40.4204	20.9691	CACCGTTT	1416	No
TTCAGCTT	81	63.1163	81	67.9454	20.207	80	61.7055	80	66.4249	20.7723	AAGCTGAA	53617	No
TCCAAAAT	181	161.885	182	174.588	20.2011	178	158.93	179	171.392	20.1704	ATTTTGGA	3968	No
GAAATAGA	108	89.5797	108	96.4803	20.1962	106	87.2243	106	93.9394	20.6653	TCTATTTC	4560	No
GTTTTATC	84	66.0485	84	71.1058	20.1959	82	66.8225	82	71.94	16.7837	GATAAAAC	915	No
TCAAACTT	134	115.255	135	124.192	20.193	133	114.1	134	122.945	20.385	AAGTTTGA	2302	No
CCTCTATA	123	104.379	123	112.45	20.1911	123	104.93	123	113.045	19.5437	TATAGAGG	54513	No
TGCCACGT	116	97.4688	118	104.992	20.1907	116	97.2579	118	104.765	20.442	ACGTGGCA	538	No
TATCAACA	100	81.7197	100	88.0021	20.1875	98	79.6214	98	85.7392	20.3531	TGTTGATA	8000	No
TGTATTAA	118	99.4455	118	107.126	20.1868	115	96.9477	115	104.43	19.6375	TTAATACA	7995	No
TCTCTAGT	93	74.8563	93	80.6009	20.1837	92	73.7469	92	79.4048	20.3458	ACTAGAGA	9419	No
AAACTCAA	242	222.636	244	240.374	20.1824	236	217.157	238	234.435	19.6375	TTGAGTTT	1578	No
TTTTCAAC	137	118.236	137	127.411	20.1797	134	116.383	134	125.41	18.8879	GTTGAAAA	2318	No
TAATAATG	155	136.079	155	146.687	20.1791	154	132.021	154	142.302	23.7146	CATTATTA	18213	No
CATAACTC	65	47.6584	65	51.2903	20.1713	63	47.0963	63	50.6847	18.3293	GAGTTATG	18780	No
TAGTCACT	46	29.6811	46	31.9324	20.154	46	29.3903	46	31.6194	20.6069	AGTGACTA	10669	No
TTAAACCG	151	132.135	155	142.425	20.1519	150	130.172	154	140.304	21.2665	CGGTTTAA	3084	No
TTGTCATT	97	78.8101	97	84.8643	20.1439	94	76.6606	94	82.5464	19.1672	AATGACAA	3672	No
AAATATTT	482	462.276	490	501.323	20.1393	460	443.834	467	481.159	16.4566	AAATATTT	1874	Yes
ATTTTCCA	147	128.194	149	138.167	20.1226	146	126.568	148	136.41	20.8531	TGGAAAAT	407	No
ACCATGGT	28	13.6487	30	14.6796	20.1198	27	13.3512	29	14.3596	19.0142	ACCATGGT	1876	Yes
ATTTCGAA	110	91.6183	111	98.6796	20.1135	108	90.1885	109	97.1371	19.4648	TTCGAAAT	3877	No
ATGATTAT	106	87.6835	108	94.4347	20.1088	103	86.0473	105	92.6698	18.5227	ATAATCAT	5189	No
CCCCATTT	62	44.827	62	48.2406	20.1081	62	44.6383	62	48.0373	20.3696	AAATGGGG	10748	No
CTTAATTC	67	49.6295	67	53.4135	20.1071	66	49.6022	66	53.384	18.8509	GAATTAAG	26337	No
AAATACAT	233	213.739	234	230.731	20.1035	229	209.4	230	226.028	20.4902	ATGTATTT	7447	No
CTACATAA	64	46.7587	64	50.3212	20.0885	63	47.4063	63	51.0186	17.9159	TTATGTAG	21775	No
ACATATTT	186	166.959	187	180.077	20.0872	183	166.312	184	179.376	17.4989	AAATATGT	21843	No
TCTTTATA	273	253.638	273	274.003	20.0826	269	248.62	269	268.557	21.1931	TATAAAGA	2687	No
AATATAGG	58	41.029	58	44.1503	20.0775	57	40.6445	57	43.7362	19.2767	CCTATATT	2744	No
CTGATTTC	73	55.4476	73	59.6815	20.0765	73	54.8832	73	59.0734	20.8234	GAAATCAG	8216	No
TGAGAATG	54	37.2387	54	40.0688	20.0683	51	35.6457	51	38.3536	18.2681	CATTCTCA	6159	No
CGTAAACC	50	33.4713	50	36.0126	20.0667	49	32.9102	49	35.4085	19.5039	GGTTTACG	45854	No
GGTGTCGT	39	23.3182	39	25.084	20.0588	39	23.4075	39	25.1801	19.9097	ACGACACC	2709	No
GAAAAATG	127	108.457	127	116.853	20.0445	124	106.035	124	114.237	19.4079	CATTTTTC	693	No
TTCAGAAA	136	117.363	138	126.468	20.0443	134	115.621	136	124.587	19.7676	TTTCTGAA	2314	No
ACTCTGAA	55	38.2067	55	41.1111	20.0377	54	37.8731	54	40.7519	19.1561	TTCAGAGT	6696	No
GCCTTTAA	75	57.4167	75	61.8032	20.0365	75	57.2283	75	61.6002	20.2829	TTAAAGGC	1417	No
CCCATTGG	41	25.1528	41	27.0584	20.0327	40	24.4097	40	26.2587	19.7559	CCAATGGG	4217	No
AGAGTCTT	76	58.3902	76	62.8522	20.0325	76	58.566	76	63.0417	19.804	AAGACTCT	19553	No
AACTTATT	111	92.6766	111	99.8214	20.026	109	91.5117	109	98.5646	19.062	AATAAGTT	16988	No
GTTCTTTG	59	42.0195	60	45.2169	20.0249	59	42.3099	60	45.5297	19.6184	CAAAGAAC	914	No
TATTCTCT	163	144.158	163	155.418	20.0232	160	140.939	160	151.939	20.2957	AGAGAATA	890	No
GATGCTTC	39	23.3408	39	25.1083	20.0209	39	22.6994	39	24.418	21.1077	GAAGCATC	18371	No
CCTAAACC	121	102.548	122	110.474	20.0202	119	100.616	120	108.389	19.9696	GGTTTAGG	42653	No
TCAACAAA	247	227.77	248	245.94	20.0196	240	225.776	241	243.779	14.6624	TTTGTTGA	56379	No
TCATCTCT	248	228.768	251	247.022	20.0189	240	219.49	242	236.963	21.4402	AGAGATGA	23315	No
TTTGTCTG	104	85.7972	105	92.4	20.0101	100	84.0016	101	90.4632	17.4335	CAGACAAA	8981	No
CTTTTTGA	139	120.367	140	129.713	20.006	137	120.832	138	130.214	17.2047	TCAAAAAG	449	No
CCCACAAA	115	96.6387	116	104.097	20.0046	115	96.1041	116	103.52	20.6426	TTTGTGGG	17877	No
TAGTTTTC	119	100.59	119	108.361	19.9999	115	96.8032	115	104.274	19.809	GAAAACTA	2290	No
CACAACTC	67	49.713	67	53.5034	19.9945	65	48.7021	65	52.4144	18.7632	GAGTTGTG	18148	No
CGAGTCTC	52	35.4012	52	38.0903	19.994	51	34.0324	51	36.6167	20.6302	GAGACTCG	12655	No
ACATTTCA	126	107.513	127	115.833	19.9924	125	105.978	126	114.176	20.6352	TGAAATGT	2770	No
CCCATGGG	19	6.63562	19	7.13592	19.9878	18	6.19779	18	6.66502	19.1912	CCCATGGG	1910	Yes
TCCTTCTT	252	232.791	256	251.385	19.9809	225	210.014	228	226.694	15.5081	AAGAAGGA	35394	No
TGAAACCA	99	80.9113	99	87.1303	19.9749	98	79.7374	98	85.8643	20.2104	TGGTTTCA	9267	No
TATCCACT	58	41.1033	59	44.2303	19.9725	58	40.5331	59	43.6162	20.7828	AGTGGATA	2565	No
GTCTCTTG	51	34.4845	51	37.1034	19.9571	50	35.1976	50	37.8712	17.5522	CAAGAGAC	13536	No
GTGAGAAA	99	80.9288	100	87.1492	19.9535	96	78.2668	97	84.2784	19.6056	TTTCTCAC	22315	No
TTAACTCT	109	90.7683	111	97.7625	19.9512	108	89.538	110	96.4352	20.2466	AGAGTTAA	4642	No
ACACTCAT	61	43.986	62	47.3347	19.9472	60	42.9929	61	46.2652	19.9985	ATGAGTGT	40469	No
AATTTGCA	96	77.9945	96	83.9848	19.9402	96	77.4736	96	83.4231	20.5835	TGCAAATT	5098	No
ATTTCTAA	138	119.436	138	128.707	19.9373	134	116.298	134	125.319	18.9852	TTAGAAAT	59056	No
GCTTTGTG	45	28.8953	45	31.0866	19.9342	43	27.8028	43	29.9106	18.7507	CACAAAGC	1012	No
GGACAAAT	54	37.333	54	40.1704	19.9317	53	36.8281	53	39.6267	19.2936	ATTTGTCC	18015	No
AACTTTCA	108	89.8019	110	96.72	19.9287	106	88.789	108	95.6272	18.7807	TGAAAGTT	2768	No
AAAAGGGT	123	104.604	123	112.693	19.9264	123	104.744	123	112.844	19.7618	ACCCTTTT	2674	No
AGTTTCCA	91	73.1048	91	78.7125	19.9259	91	72.853	91	78.441	20.2398	TGGAAACT	10442	No
CCTTCTTT	134	115.488	134	124.444	19.9223	127	112.754	127	121.492	15.1101	AAAGAAGG	1038	No
TAAATACC	175	156.177	175	168.414	19.9141	175	155.763	175	167.966	20.3784	GGTATTTA	17837	No
CTTTGTAC	41	25.2275	41	27.1388	19.9112	40	24.8772	40	26.7618	18.997	GTACAAAG	35231	No
TACTAATA	105	86.865	105	93.5518	19.9085	102	84.6308	102	91.1419	19.0408	TATTAGTA	2693	No
CGTTGGAT	47	30.7761	48	33.1111	19.9003	47	30.6033	48	32.9251	20.1649	ATCCAACG	125	No
GGTTTGTT	99	80.9733	100	87.1971	19.8991	96	78.1881	96	84.1935	19.7022	AACAAACC	1359	No
TCTATTAA	113	94.7601	114	102.069	19.8925	110	93.9154	111	101.158	17.3894	TTAATAGA	10589	No
TCTTATTC	116	97.7221	116	105.266	19.8896	108	93.0799	108	100.257	16.0566	GAATAAGA	11484	No
ATATGTTT	159	140.307	160	151.256	19.8861	153	135.737	154	146.317	18.3173	AAACATAT	543	No
CTTTCCAT	85	67.2749	85	72.4276	19.8784	84	65.9171	84	70.9641	20.3631	ATGGAAAG	7233	No
AATACTTA	97	79.0276	97	85.0989	19.8766	95	77.5587	95	83.5148	19.27	TAAGTATT	62078	No
AACCACTC	71	53.6648	71	57.7607	19.8745	71	53.6691	71	57.7653	19.8688	GAGTGGTT	24570	No
TACATAAT	111	92.8054	111	99.9604	19.8718	110	92.479	110	99.6082	19.0849	ATTATGTA	9880	No
TTTACACA	121	102.679	121	110.615	19.8662	120	102.45	120	110.368	18.974	TGTGTAAA	10065	No
TTTTGGAA	166	147.282	168	158.796	19.8596	163	143.727	164	154.952	20.5114	TTCCAAAA	2785	No
TATTCCTT	104	85.9224	104	92.535	19.8584	103	85.8971	103	92.5078	18.7026	AAGGAATA	19902	No
AACTACCC	36	20.7383	36	22.3077	19.8553	36	20.7723	36	22.3443	19.7963	GGGTAGTT	1594	No
GATCCAAC	66	48.8531	66	52.5771	19.8553	66	49.0663	66	52.8067	19.5679	GTTGGATC	6226	No
CTAATACT	65	47.8915	65	51.5413	19.8542	63	46.0679	63	49.5771	19.7202	AGTATTAG	4552	No
CAACGACT	34	18.9676	34	20.4023	19.8433	33	18.5582	33	19.9618	18.9946	AGTCGTTG	10326	No
TCTCAAAT	173	154.255	176	166.335	19.8408	173	154.212	176	166.289	19.8886	ATTTGAGA	7244	No
GGGTTTAA	122	103.694	123	111.711	19.834	122	103.976	123	112.015	19.5027	TTAAACCC	6915	No
ATCGAAAA	115	96.7843	115	104.254	19.8314	114	95.6394	114	103.018	20.0199	TTTTCGAT	10824	No
TAAGTAAC	72	54.6686	73	58.8422	19.8271	72	54.3472	73	58.4959	20.2517	GTTACTTA	51571	No
GTAGAGAA	82	64.3909	82	69.319	19.8233	80	63.9886	80	68.8855	17.8657	TTCTCTAC	1250	No
TGTCAATC	46	29.8985	46	32.1664	19.8183	46	29.8915	46	32.1589	19.8292	GATTGACA	44806	No
ATTAAACC	202	183.127	204	197.573	19.8139	196	178.817	198	192.908	17.9832	GGTTTAAT	18390	No
AATAGTTA	96	78.1019	96	84.1007	19.808	96	78.0166	96	84.0086	19.9129	TAACTATT	8474	No
CAAGTCAC	51	34.588	52	37.2149	19.8042	51	34.6718	52	37.3051	19.6808	GTGACTTG	11171	No
AATGAATA	131	112.622	131	121.349	19.8022	130	111.275	130	119.894	20.2194	TATTCATT	11453	No
AAGTAATA	126	107.681	128	116.015	19.7955	124	106.705	126	114.961	18.6261	TATTACTT	20770	No
CTTTATTC	99	81.059	100	87.2896	19.7943	96	81.4723	97	87.7353	15.7521	GAATAAAG	753	No
TAGAATCA	73	55.6633	73	59.9139	19.7931	72	53.8785	72	57.991	20.8752	TGATTCTA	45206	No
TGTTCGGA	25	11.3268	25	12.1818	19.7927	23	10.1143	23	10.8776	18.8954	TCCGAACA	35929	No
GAACCTTC	50	33.6561	50	36.2116	19.7914	50	33.7003	50	36.2592	19.7258	GAAGGTTC	4929	No
GGAAAACA	106	87.9496	106	94.7217	19.7876	104	86.1498	104	92.7804	19.5835	TGTTTTCC	7962	No
ATTTGTGA	93	75.1763	94	80.946	19.787	92	74.3478	93	80.0526	19.5992	TCACAAAT	480	No
CTTCTTTG	155	136.426	156	147.062	19.7846	151	132.987	152	143.345	19.1818	CAAAGAAG	4348	No
TTTGCTTC	161	142.39	162	153.508	19.7763	159	139.706	160	150.607	20.5686	GAAGCAAA	56652	No
ACAACATT	124	105.721	125	113.898	19.7758	121	103.594	122	111.603	18.7925	AATGTTGT	30672	No
CACAAACT	112	93.8808	114	101.121	19.765	112	94.7193	114	102.025	18.7691	AGTTTGTG	1621	No
TAAGTTTT	162	143.395	164	154.594	19.7627	162	141.396	164	152.433	22.0375	AAAACTTA	1805	No
ATCCCTCG	29	14.6724	29	15.781	19.7584	29	15.0425	29	16.1791	19.0361	CGAGGGAT	34293	No
GTCGTCGT	97	79.1307	107	85.21	19.7502	94	77.097	104	83.0169	18.6337	ACGACGAC	2397	No
AAACGTAA	123	104.754	123	112.855	19.75	121	103.562	121	111.569	18.8296	TTACGTTT	3997	No
CTGTATCT	51	34.6299	51	37.26	19.7425	48	32.8035	48	35.2937	18.272	AGATACAG	28063	No
TTTGAGAA	182	163.291	184	176.108	19.7425	180	161.137	182	173.778	19.9267	TTCTCAAA	1782	No
ATAAGTAG	76	58.6156	79	63.0951	19.7396	76	58.0686	79	62.5056	20.4522	CTACTTAT	22991	No
ATATTAAT	248	229.036	253	247.313	19.7283	235	219.085	239	236.525	16.4791	ATTAATAT	46623	No
GCAATCCC	26	12.1742	26	13.0935	19.7281	25	11.7155	25	12.6	18.949	GGGATTGC	36039	No
TATTTTCG	93	75.2243	93	80.9977	19.7277	92	73.8142	92	79.4773	20.2619	CGAAAATA	44547	No
CATTTGTC	69	51.8475	69	55.8028	19.7202	68	51.3428	68	55.2591	19.1069	GACAAATG	9605	No
TCTAAACT	97	79.1596	97	85.2412	19.7147	97	78.9791	97	85.0465	19.9362	AGTTTAGA	28382	No
CGGTTAAG	55	38.4351	55	41.3571	19.7099	55	37.7503	55	40.6197	20.6986	CTTAACCG	21380	No
TAAAGTAG	73	55.7296	73	59.9853	19.7062	72	55.0237	72	59.2248	19.3609	CTACTTTA	24995	No
TGGTTTAC	48	31.8407	48	34.2571	19.7019	46	30.6592	46	32.9853	18.6626	GTAAACCA	47565	No
AAGACACG	64	47.0448	64	50.6293	19.6981	64	46.8481	64	50.4174	19.9663	CGTGTCTT	4240	No
CACAGAGA	96	78.1928	97	84.1986	19.6964	95	77.2327	96	83.1633	19.6702	TCTCTGTG	3496	No
TTAAAAGC	147	128.577	147	138.581	19.6841	139	124.888	139	134.596	14.8806	GCTTTTAA	5615	No
CTTCTTGT	122	103.824	122	111.851	19.6812	120	102.103	120	109.993	19.3815	ACAAGAAG	7331	No
ACAATAAA	262	243.052	262	262.515	19.6684	255	236.674	255	255.597	19.0174	TTTATTGT	171	No
ATTCACAA	158	139.507	158	150.392	19.6678	158	138.072	158	148.84	21.3018	TTGTGAAT	14718	No
AATTAAGA	177	158.387	179	170.804	19.6661	174	159.892	176	172.432	14.7124	TCTTAATT	671	No
GGGCTTGG	40	24.4647	40	26.3178	19.666	40	24.3989	40	26.2471	19.7736	CCAAGCCC	2142	No
GAGTTTTG	111	92.9814	112	100.15	19.6615	110	92.143	111	99.2457	19.4853	CAAAACTC	2111	No
TGAGACAT	41	25.3844	42	27.3077	19.6569	40	25.458	41	27.3869	18.074	ATGTCTCA	6291	No
TGATTTGT	114	95.9484	116	103.352	19.6522	111	94.6333	113	101.933	17.7069	ACAAATCA	2429	No
ATATGTGT	106	88.0638	106	94.845	19.65	102	84.4603	102	90.958	19.2465	ACACATAT	58348	No
GTAGTAAC	41	25.3912	41	27.315	19.646	41	25.7436	41	27.6942	19.0809	GTTACTAC	17654	No
GTGGGTCC	32	17.3196	32	18.629	19.6448	32	17.1431	32	18.4392	19.9724	GGACCCAC	964	No
TACAAAGT	76	58.6903	77	63.1756	19.6429	74	58.7918	75	63.285	17.0246	ACTTTGTA	10138	No
TGTGAATT	90	72.3598	90	77.9092	19.6343	89	71.7426	89	77.2439	19.1841	AATTCACA	9002	No
CGAAAAAT	78	60.6432	78	65.2801	19.6327	76	59.543	76	64.0945	18.5466	ATTTTTCG	28010	No
[truncated: 63,136 more rows]
