# Supplementary material for: The word landscape of the non-coding segments of the Arabidopsis thaliana genome
Source: BMC Genomics. 2009 Oct 8;10:463. doi: 10.1186/1471-2164-10-463 (PMC2770528; doi:10.1186/1471-2164-10-463)
Supplement: Additional file 5 — Words discovered in proximal promoters. Entire set of words discovered in the proximal promoters [-1,000;-101] with occurrences, expected occurrences, scores, reverse complement information and p-value. [file 1471-2164-10-463-S5.CSV]

	Unmasked					Masked						Unmasked
Word	S	ES	O	EO	SlnSES	S	ES	O	EO	SlnSES	RevComp	RC_Pos	Pal
TAAAAAAT	4249	3411.11	4837	3674.74	933.272	3681	3028.65	4071	3237.18	718.039	ATTTTTTA	1	No
ATTTTTTA	3876	3135.31	4372	3358.5	822.011	3313	2758.58	3636	2932.38	606.738	TAAAAAAT	0	No
TTATATAA	3094	2505.92	3390	2650.31	652.239	2712	2508.38	2934	2653.02	211.674	TTATATAA	2	Yes
AATATATT	3636	3104.08	4093	3322.92	575.097	3178	3009.54	3503	3215.49	173.09	AATATATT	3	Yes
GAAAAAAG	2066	1652.5	2182	1718.49	461.395	1956	1621.19	2053	1684.9	367.226	CTTTTTTC	5	No
CTTTTTTC	1960	1578.31	2072	1638.97	424.512	1869	1559.58	1969	1618.92	338.269	GAAAAAAG	4	No
AAAAATTG	2975	2595.17	3208	2749.61	406.363	2737	2368.41	2938	2497.98	395.888	CAATTTTT	9	No
TAAAATTT	4339	3951.48	5058	4305.15	405.93	3764	3348.9	4214	3603.07	439.821	AAATTTTA	10	No
TAATTTTT	4656	4272.02	5336	4686.12	400.739	4125	3726.41	4609	4040.78	419.188	AAAAATTA	19	No
CAATTTTT	2872	2499.79	3110	2643.5	398.638	2633	2269.83	2829	2389.32	390.785	AAAAATTG	6	No
AAATTTTA	4239	3880.57	4921	4221.59	374.5	3651	3305.77	4102	3553.5	362.665	TAAAATTT	7	No
TACAAAAT	2589	2241.1	2821	2357.73	373.61	2344	2040.96	2514	2138.69	324.496	ATTTTGTA	26	No
ATTTTCTA	2206	1886.09	2346	1970.39	345.622	2022	1748.93	2142	1822.19	293.357	TAGAAAAT	17	No
TGAAAAAT	2374	2075.6	2517	2176.47	318.891	2230	1927.32	2354	2015.09	325.288	ATTTTTCA	21	No
AAAAAATC	3874	3607.85	4265	3902.57	275.738	3494	3280.06	3823	3524	220.77	GATTTTTT	68	No
CATTTTTC	1675	1426.93	1760	1477.44	268.478	1558	1356.8	1624	1402.92	215.428	GAAAAATG	29	No
TAAGAAAT	1895	1645.36	1990	1710.83	267.683	1773	1553.49	1856	1612.42	234.336	ATTTCTTA	23	No
TAGAAAAT	2154	1904.65	2281	1990.5	265.005	1971	1754.61	2083	1828.31	229.215	ATTTTCTA	12	No
GGAAAAAA	2679	2426.86	2853	2562.63	264.801	2506	2238.07	2643	2354.4	283.363	TTTTTTCC	98	No
AAAAATTA	4735	4477.84	5547	4933.58	264.404	4109	3862.67	4667	4200.51	254.025	TAATTTTT	8	No
CAAAATTT	3347	3092.9	3655	3310.2	264.267	3054	2796.42	3304	2974.88	269.093	AAATTTTG	60	No
ATTTTTCA	2338	2088.5	2489	2190.56	263.846	2169	1928.62	2295	2016.5	254.769	TGAAAAAT	13	No
TTTTTTGG	3369	3120.79	3724	3341.96	257.829	3050	2802.67	3330	2981.91	257.935	CCAAAAAA	28	No
ATTTCTTA	1947	1705.79	2052	1775.75	257.518	1800	1598.57	1900	1660.66	213.623	TAAGAAAT	16	No
GTTTTTTC	1710	1477.31	1780	1531.09	250.121	1566	1427.74	1620	1478.29	144.75	GAAAAAAC	77	No
TAAAACAT	2181	1946.13	2311	2035.51	248.507	1986	1793.79	2102	1870.57	202.155	ATGTTTTA	45	No
ATTTTGTA	2446	2210.23	2661	2323.83	247.922	2233	2033.72	2390	2130.79	208.744	TACAAAAT	11	No
AAATGAAA	3470	3233.15	3765	3470.26	245.325	3270	3037.88	3544	3247.65	240.773	TTTCATTT	133	No
CCAAAAAA	3591	3355.21	3974	3610.34	243.889	3333	3061.17	3652	3274.1	283.558	TTTTTTGG	22	No
GAAAAATG	1625	1398.58	1683	1447.29	243.829	1478	1331.21	1535	1375.78	154.602	CATTTTTC	15	No
ATTCTTCA	1153	933.477	1177	957.409	243.521	1104	916.028	1128	939.199	206.06	TGAAGAAT	46	No
GTTTCTTG	1089	870.837	1138	892.099	243.457	1069	862.683	1117	883.608	229.228	CAAGAAAC	81	No
TAAATTTT	4212	3975.84	4823	4333.92	243.037	3678	3426.72	4091	3692.72	260.28	AAAATTTA	35	No
GAAGAAAC	1580	1354.87	1653	1400.87	242.875	1524	1307.77	1594	1350.95	233.189	GTTTCTTC	287	No
TGAGAGAT	859	648.757	881	661.81	241.13	825	655.518	844	668.791	189.715	ATCTCTCA	93	No
AAAATTTA	4165	3930.76	4769	4280.71	241.085	3613	3371.35	4027	3628.9	250.108	TAAATTTT	32	No
CTCTTCTC	1113	897.274	1187	919.644	239.799	1026	850.736	1091	871.174	192.191	GAGAAGAG	42	No
ATCTTTTA	1738	1515.93	1857	1572.29	237.597	1627	1422.73	1715	1472.96	218.281	TAAAAGAT	51	No
ATTTTTGA	2285	2061.48	2433	2161.07	235.218	2062	1857.12	2172	1939.02	215.782	TCAAAAAT	48	No
TAAAAAGT	1993	1775.2	2100	1850.52	230.645	1823	1637.67	1908	1702.57	195.446	ACTTTTTA	56	No
TATTGGGC	667	474.741	705	482.71	226.794	647	463.059	682	470.728	216.417	GCCCAATA	82	No
GTATATAA	1480	1275.16	1538	1316.43	220.472	1383	1337.88	1437	1382.85	45.8739	TTATATAC	248	No
GAGAAGAG	1262	1060	1388	1089.8	220.134	1191	1014.74	1294	1042.37	190.752	CTCTTCTC	36	No
CTATATAA	1403	1201.1	1449	1238.21	217.994	1321	1272.3	1364	1313.41	49.6175	TTATATAG	104	No
CATATATT	1997	1792.71	2113	1869.41	215.508	1825	1839.4	1930	1919.85	-14.345	AATATATG	94	No
ATGTTTTA	2082	1879.04	2221	1962.76	213.542	1911	1713.76	2011	1784.32	208.178	TAAAACAT	25	No
TGAAGAAT	1141	947.55	1171	972.102	211.976	1104	941.735	1133	966.029	175.504	ATTCTTCA	30	No
CTTAAAAC	1080	888.046	1108	910.026	211.348	1017	852.458	1042	872.966	179.489	GTTTTAAG	135	No
TCAAAAAT	2382	2183.46	2551	2294.47	207.304	2166	1966.19	2299	2057.3	209.634	ATTTTTGA	38	No
TAATGGGC	686	507.348	729	516.18	206.953	670	493.849	713	502.319	204.382	GCCCATTA	70	No
TAATTTGT	2184	1987.16	2318	2080.1	206.284	2053	1872.93	2174	1956.13	188.458	ACAAATTA	216	No
TAAAAGAT	1702	1508.19	1810	1564.02	205.766	1587	1417.71	1676	1467.62	179.02	ATCTTTTA	37	No
CACGTGTC	595	421.341	621	427.985	205.346	564	403.164	590	409.382	189.341	GACACGTG	136	No
TAAAGTTT	2188	1992.09	2311	2085.47	205.245	2011	1835.17	2121	1915.28	183.995	AAACTTTA	218	No
CATAAAAC	1148	960.486	1190	985.617	204.731	1074	928.139	1107	951.836	156.765	GTTTTATG	101	No
CTTTTTTA	2137	1942.64	2241	2031.72	203.772	1963	1807.53	2058	1885.4	161.976	TAAAAAAG	141	No
ACTTTTTA	1995	1802.49	2109	1879.97	202.444	1803	1643.12	1892	1708.42	167.414	TAAAAAGT	39	No
CTTTATTC	787	610.162	802	621.985	200.295	754	604.588	769	616.238	166.518	GAATAAAG	65	No
GAAACAAG	959	779.022	985	796.655	199.329	917	756.233	940	773.015	176.759	CTTGTTTC	143	No
CATATATC	880	703.12	907	718.003	197.467	840	770.771	866	788.092	72.2492	GATATATG	111	No
AAATTTTG	3204	3013.23	3508	3219.69	196.691	2928	2717.19	3171	2885.97	218.782	CAAAATTT	20	No
GATATATC	659	489.319	673	497.669	196.19	630	535.787	643	545.405	102.05	GATATATC	61	Yes
AATTTTCA	2475	2288.58	2619	2409.96	193.814	2279	2129.52	2412	2235.39	154.605	TGAAAATT	64	No
GAACAAAG	835	662.666	861	676.176	193.019	796	644.927	819	657.854	167.528	CTTTGTTC	116	No
TGAAAATT	2429	2243.61	2574	2360.5	192.844	2253	2078.8	2379	2179.96	181.301	AATTTTCA	62	No
GAATAAAG	799	629.562	813	641.996	190.431	736	614.121	749	626.067	133.244	CTTTATTC	57	No
TCAAAAAC	1780	1600.15	1860	1662.35	189.6	1665	1481.28	1729	1535.32	194.665	GTTTTTGA	105	No
GTTTAAAG	824	655.773	852	669.055	188.166	778	628.088	806	640.475	166.528	CTTTAAAC	76	No
GATTTTTT	3448	3265.1	3788	3506.86	187.934	3115	2935.16	3394	3131.28	185.242	AAAAAATC	14	No
TAAAGAAT	1325	1151.64	1374	1186.1	185.797	1232	1084.93	1277	1115.96	156.615	ATTCTTTA	122	No
GCCCATTA	639	478.837	666	486.912	184.38	619	466.484	646	474.24	175.104	TAATGGGC	49	No
CATGCATG	796	631.713	833	644.216	184.007	786	624.33	821	636.598	180.998	CATGCATG	71	Yes
AAAGAAGT	1284	1112.83	1331	1145.28	183.702	1224	1096.17	1270	1127.77	135.009	ACTTCTTT	250	No
CTAAAAAC	1186	1015.88	1226	1043.56	183.633	1096	966.293	1132	991.684	138.047	GTTTTTAG	176	No
ATTGTTTA	1730	1555.87	1799	1614.96	183.53	1595	1440.16	1655	1491.51	162.883	TAAACAAT	233	No
CAATAAAC	908	741.919	937	758.179	183.42	869	729.808	897	745.631	151.695	GTTTATTG	149	No
CTTTAAAC	845	680.132	865	694.226	183.408	792	644.495	811	657.408	163.227	GTTTAAAG	67	No
GAAAAAAC	1705	1531.42	1786	1588.83	183.069	1582	1489.62	1653	1544.21	95.1909	GTTTTTTC	24	No
GAAGAAAG	1616	1443.3	1730	1494.85	182.643	1533	1376.85	1627	1424.19	164.692	CTTTCTTC	132	No
GAAGGAAG	789	626.291	828	638.621	182.221	760	603.446	794	615.061	175.303	CTTCCTTC	131	No
ACTTCAAA	1327	1157.69	1370	1192.47	181.122	1254	1101.71	1294	1133.59	162.361	TTTGAAGT	126	No
CAAGAAAC	1081	914.674	1120	937.788	180.608	1052	897.156	1089	919.52	167.498	GTTTCTTG	31	No
GCCCAATA	599	443.841	632	451.031	179.577	589	429.037	620	435.865	186.644	TATTGGGC	40	No
ACTTCTTA	666	509.007	689	517.884	179.04	637	507.653	659	516.493	144.581	TAAGAAGT	84	No
TAAGAAGT	630	475.039	652	483.016	177.863	601	471.73	622	479.621	145.555	ACTTCTTA	83	No
TATGATAT	1578	1409.89	1678	1459.31	177.759	1435	1275.9	1520	1317.21	168.636	ATATCATA	277	No
TTTACTTT	2635	2463.36	2833	2603.08	177.481	2433	2285.3	2603	2406.34	152.374	AAAGTAAA	162	No
CTCTCTTT	1939	1769.67	2064	1844.55	177.187	1813	1637.6	1910	1702.5	184.476	AAAGAGAG	194	No
TCAAAGAT	1284	1118.53	1318	1151.26	177.15	1207	1058.74	1239	1088.48	158.182	ATCTTTGA	223	No
TACAGTAT	643	488.184	657	496.504	177.116	629	472.773	642	480.691	179.589	ATACTGTA	276	No
TACTGTAT	722	565.024	741	575.484	177.003	681	536.808	696	546.455	162.024	ATACAGTA	177	No
ATCTTTCA	1102	939.131	1146	963.311	176.24	1057	908.214	1099	931.049	160.357	TGAAAGAT	272	No
CAAAGAAC	756	599.628	767	611.126	175.19	723	578.898	734	589.768	160.71	GTTCTTTG	106	No
ATCTCTCA	805	648.328	830	661.367	174.239	772	657.315	795	670.647	124.154	TGAGAGAT	34	No
AATATATG	1863	1696.91	1968	1766.2	173.969	1707	1732.72	1792	1804.73	-25.5289	CATATATT	44	No
AGTTTTTT	3468	3298.73	3793	3545.44	173.541	3119	2997.44	3388	3201.77	123.996	AAAAAACT	181	No
TAGAAAGT	794	638.187	812	650.898	173.451	732	603.143	747	614.749	141.734	ACTTTCTA	171	No
GGTTTTTG	1107	947.591	1138	972.146	172.123	1027	877.253	1056	898.781	161.857	CAAAAACC	174	No
TTTTTTCC	2583	2416.91	2778	2551.61	171.671	2423	2238.34	2595	2354.69	192.079	GGAAAAAA	18	No
TCAAAAGT	1397	1235.52	1451	1274.54	171.599	1337	1183.6	1388	1219.76	162.933	ACTTTTGA	581	No
GATTTTAG	1034	876.491	1079	897.988	170.882	931	791.763	966	809.878	150.819	CTAAAATC	195	No
GTTTTATG	1012	856.102	1045	876.759	169.302	959	824.365	992	843.747	145.076	CATAAAAC	54	No
TTTTGATA	2351	2187.96	2507	2299.41	168.965	2168	2016.89	2300	2112.46	156.635	TATCAAAA	173	No
TAAATCAT	1673	1512.43	1780	1568.55	168.804	1496	1368.08	1574	1414.89	133.717	ATGATTTA	115	No
TTATATAG	1281	1123.02	1326	1155.99	168.604	1198	1178.81	1239	1214.71	19.3494	CTATATAA	43	No
GTTTTTGA	1624	1464.87	1692	1517.82	167.481	1530	1360.31	1592	1406.64	179.856	TCAAAAAC	66	No
GTTCTTTG	714	564.725	730	575.176	167.464	683	544.236	698	554.094	155.117	CAAAGAAC	92	No
GTTTTGTG	1174	1019.14	1222	1046.98	166.067	1116	960.991	1154	986.143	166.888	CACAAAAC	392	No
GATATATT	1412	1255.6	1481	1295.75	165.764	1274	1286.71	1335	1328.64	-12.6449	AATATATC	185	No
GATCAAAG	769	620.001	783	632.132	165.62	747	613.265	761	625.185	147.359	CTTTGATC	186	No
TTCAAATT	2681	2521.16	2888	2667.23	164.807	2503	2346.56	2671	2473.86	161.541	AATTTGAA	308	No
GATATATG	824	674.799	846	688.714	164.599	786	729.891	807	745.718	58.2119	CATATATC	59	No
GTTTAAAC	806	658.217	820	671.58	163.255	753	623.907	764	636.161	141.612	GTTTAAAC	112	Yes
CAAATAAT	2082	1925.31	2207	2012.92	162.896	1872	1764.77	1981	1839.27	110.42	ATTATTTG	49299	No
AAAACTTA	2162	2005.41	2289	2099.96	162.554	2033	1873.61	2143	1956.86	165.988	TAAGTTTT	312	No
ATGATTTA	1636	1482.09	1725	1536.19	161.633	1478	1351.41	1551	1397.2	132.34	TAAATCAT	103	No
CTTTGTTC	790	643.987	811	656.885	161.44	759	627.881	779	640.261	143.945	GAACAAAG	63	No
GACTTTTG	808	662.099	836	675.59	160.911	781	651.287	807	664.422	141.848	CAAAAGTC	160	No
TACAAATT	2028	1873.98	2143	1957.27	160.185	1878	1740.46	1984	1813.07	142.835	AATTTGTA	211	No
TGAGAAGT	596	455.573	609	463.054	160.136	547	436.345	558	443.35	123.63	ACTTCTCA	593	No
ACTTTTCA	1196	1046.21	1236	1075.34	160.04	1142	998.175	1180	1025.03	153.722	TGAAAAGT	168	No
CAAAAAAG	1937	1783.59	2014	1859.57	159.827	1825	1731.63	1897	1803.56	95.8443	CTTTTTTG	182	No
ATTCTTTA	1316	1165.51	1368	1200.7	159.816	1242	1098.61	1288	1130.33	152.365	TAAAGAAT	69	No
GAAAGTTG	791	646.393	809	659.369	159.695	741	610.616	757	622.453	143.408	CAACTTTC	367	No
GTTCTTCA	760	616.387	773	628.405	159.177	733	611.155	744	623.009	133.256	TGAAGAAC	316	No
CACAAATC	847	702.414	878	717.272	158.54	779	662.761	806	676.273	125.884	GATTTGTG	661	No
TTTGAAGT	1238	1089.86	1273	1121.14	157.778	1160	1024.88	1187	1052.99	143.654	ACTTCAAA	80	No
GATTTGAG	829	685.495	847	699.771	157.576	759	641.648	774	654.469	127.483	CTCAAATC	167	No
CTAGCTAG	494	359.143	526	364.382	157.495	491	360.002	522	365.259	152.375	CTAGCTAG	128	Yes
TAATTGAT	1439	1290	1493	1332.13	157.289	1329	1186.29	1375	1222.59	150.97	ATCAATTA	257	No
GTTCATTG	518	382.591	530	388.343	156.958	480	366.582	490	371.981	129.39	CAATGAAC	387	No
CTTCCTTC	653	513.764	673	522.771	156.598	622	492.913	639	501.358	144.682	GAAGGAAG	79	No
CTTTCTTC	1442	1293.64	1514	1335.98	156.563	1377	1240.67	1435	1279.98	143.555	GAAGAAAG	78	No
TTTCATTT	3347	3194.23	3675	3425.75	156.368	3143	3001.6	3426	3206.5	144.675	AAATGAAA	27	No
CAACAATG	867	724.167	889	739.79	156.074	833	712.745	855	727.963	129.873	CATTGTTG	1359	No
GTTTTAAG	935	791.44	963	809.544	155.857	883	743.298	909	759.608	152.077	CTTAAAAC	47	No
GACACGTG	549	414.052	574	420.524	154.876	506	387.345	528	393.203	135.214	CACGTGTC	52	No
ACTTAAAA	1900	1751.34	1987	1824.79	154.797	1750	1622.34	1826	1686.14	132.553	TTTTAAGT	270	No
TGTTTTGT	2705	2554.62	2969	2704.44	154.727	2562	2432.9	2800	2569.31	132.464	ACAAAACA	165	No
ATTTTGGA	1712	1564.11	1805	1623.78	154.671	1534	1416.72	1609	1466.57	122.001	TCCAAAAT	172	No
TGATTGAT	1427	1280.62	1511	1322.2	154.449	1336	1192.86	1408	1229.52	151.407	ATCAATCA	161	No
TAAAAAAG	2295	2146.1	2423	2253.54	153.955	2152	2014.66	2267	2110.03	141.92	CTTTTTTA	55	No
ACTTTAAA	1737	1590.11	1825	1651.6	153.479	1544	1412.56	1606	1462.14	137.373	TTTAAAGT	408	No
CTTGTTTC	910	768.966	937	786.221	153.243	878	753.769	905	770.46	133.949	GAAACAAG	58	No
GAATATTC	704	566.484	714	576.987	153	676	561.698	685	572.06	125.215	GAATATTC	144	Yes
TAGAAGAT	918	777.142	958	794.704	152.915	863	769.302	901	786.569	99.1859	ATCTTCTA	199	No
ATCTCTTA	938	797.64	975	815.981	152.043	897	760.745	929	777.693	147.788	TAAGAGAT	159	No
ATTTAAAT	3077	2928.99	3489	3124.32	151.687	2649	2518.62	2927	2664.4	133.696	ATTTAAAT	147	Yes
CATAAATC	884	745.15	907	761.528	151.05	836	708.537	858	723.608	138.297	GATTTATG	335	No
GTTTATTG	805	667.473	828	681.143	150.812	773	649.569	794	662.648	134.479	CAATAAAC	75	No
TACTTAAT	1053	912.996	1082	936.038	150.228	907	817.114	929	836.211	94.6581	ATTAAGTA	342	No
TTTTGAAA	3504	3357.34	3867	3612.79	149.818	3176	3050.45	3466	3261.93	128.096	TTTCAAAA	1381	No
ATGAATTA	1376	1234.11	1435	1273.05	149.751	1253	1118.85	1301	1151.6	141.888	TAATTCAT	206	No
TTTCCTTT	2393	2248.74	2624	2366.14	148.787	2286	2150.21	2501	2258.03	139.993	AAAGGAAA	368	No
TCAAAACT	1718	1575.88	1793	1636.37	148.344	1620	1483.2	1687	1537.36	142.928	AGTTTTGA	201	No
GCTTTTTG	741	607.682	761	619.428	146.977	711	590.551	731	601.772	131.974	CAAAAAGC	296	No
TAATTAGT	1614	1473.89	1701	1527.44	146.572	1547	1391.72	1627	1439.99	163.635	ACTAATTA	217	No
ATTGGTTA	1102	965.258	1157	990.603	146.001	990	867.137	1026	888.246	131.183	TAACCAAT	762	No
TATATGTA	2071	1930.46	2206	2018.5	145.532	1838	1740.05	1939	1812.63	100.656	TACATATA	178	No
TAAGAGAT	879	744.938	903	761.308	145.46	820	701.352	840	716.173	128.161	ATCTCTTA	146	No
CAAAAGTC	812	679.104	832	693.165	145.125	783	670.293	803	684.056	121.692	GACTTTTG	117	No
ATCAATCA	1415	1277.08	1510	1318.46	145.115	1367	1228.82	1451	1267.46	145.668	TGATTGAT	140	No
AAAGTAAA	2696	2554.96	2943	2704.83	144.861	2498	2380.44	2714	2511.28	120.412	TTTACTTT	86	No
CATATATG	1103	968.153	1139	993.63	143.83	1054	1048.31	1085	1077.54	5.708	CATATATG	163	Yes
CGACGTCG	297	183.155	313	185.218	143.57	249	149.273	252	150.86	127.407	CGACGTCG	164	Yes
ACAAAACA	2782	2642.18	3074	2802.08	143.452	2650	2506.46	2901	2650.89	147.579	TGTTTTGT	138	No
GATTCTTC	915	782.352	946	800.11	143.307	878	753.809	907	770.502	133.902	GAAGAATC	688	No
CTCAAATC	854	722.694	875	738.264	142.572	788	674.901	806	688.819	122.087	GATTTGAG	127	No
TGAAAAGT	1109	975.688	1148	1001.51	142.031	1061	930.808	1098	954.621	138.9	ACTTTTCA	120	No
TAACTTTT	2109	1971.86	2247	2063.47	141.802	1956	1821.57	2076	1900.57	139.277	AAAAGTTA	222	No
GAAATAAG	733	604.275	751	615.916	141.555	695	588.794	712	599.962	115.256	CTTATTTC	219	No
ACTTTCTA	765	636.771	782	649.436	140.351	695	600.445	710	611.967	101.638	TAGAAAGT	96	No
TCCAAAAT	1765	1630.11	1864	1694.47	140.322	1638	1518.34	1716	1574.86	124.259	ATTTTGGA	139	No
TATCAAAA	2507	2370.61	2702	2500.43	140.237	2285	2175.35	2441	2285.57	112.369	TTTTGATA	102	No
CAAAAACC	1214	1081.6	1288	1112.47	140.188	1151	998.741	1212	1025.62	163.317	GGTTTTTG	97	No
GTTGACAA	793	665.2	809	678.794	139.359	772	654.126	788	667.354	127.908	TTGTCAAC	453	No
GTTTTTAG	1052	921.782	1093	945.204	139.01	964	869.434	1001	890.638	99.5319	CTAAAAAC	73	No
ATACAGTA	699	573.499	711	584.209	138.328	674	553.905	686	564.04	132.264	TACTGTAT	90	No
TACATATA	2118	1984.12	2283	2076.8	138.301	1913	1812.94	2047	1891.25	102.775	TATATGTA	158	No
TATAAAGT	1294	1163.06	1338	1198.12	138.048	1185	1074.62	1219	1105.14	115.863	ACTTTATA	719	No
GTATTTTG	1055	925.868	1076	949.467	137.745	975	864.89	992	885.906	116.84	CAAAATAC	198	No
AAAAAACT	3525	3390.24	3866	3650.68	137.399	3243	3131.63	3522	3354.29	113.328	AGTTTTTT	95	No
CTTTTTTG	1779	1647.23	1852	1712.84	136.902	1667	1591.65	1730	1653.25	77.1055	CAAAAAAG	121	No
AAATGTCA	1231	1101.66	1280	1133.54	136.648	1157	1038.91	1202	1067.69	124.558	TGACATTT	599	No
GATTCAAG	619	496.469	626	505.009	136.542	602	483.231	609	491.421	132.297	CTTGAATC	415	No
AATATATC	1367	1237.16	1425	1276.27	136.429	1234	1278.49	1281	1319.95	-43.7061	GATATATT	108	No
CTTTGATC	735	610.904	749	622.751	135.924	716	605.507	730	617.186	120.012	GATCAAAG	109	No
TTTTTCTT	6740	6605.44	8257	7632.53	135.924	6343	6192.02	7643	7086.68	152.803	AAGAAAAA	3254	No
TCACGTGA	383	268.658	399	272.117	135.81	353	255.268	369	258.49	114.426	TCACGTGA	188	Yes
ATTTTTTC	2691	2558.95	2898	2709.27	135.395	2472	2386.46	2652	2517.92	87.0581	GAAAAAAT	619	No
CTAAATTC	831	706.112	849	721.099	135.334	775	682.452	793	696.625	98.557	GAATTTAG	193	No
AATTCTTA	1358	1229.4	1416	1268.08	135.099	1266	1140.54	1313	1174.41	132.124	TAAGAATT	496	No
GAACTTTG	573	452.898	587	460.311	134.781	555	435.294	569	442.274	134.835	CAAAGTTC	529	No
GAATTTAG	742	618.809	753	630.903	134.712	697	601.532	706	613.088	102.672	CTAAATTC	190	No
AAAGAGAG	2043	1912.94	2207	1999.5	134.382	1908	1767.44	2040	1842.14	146.011	CTCTCTTT	87	No
CTAAAATC	1112	985.553	1147	1011.82	134.232	1030	901.594	1059	924.147	137.144	GATTTTAG	100	No
GAGAAAAC	1240	1112.92	1281	1145.37	134.076	1171	1071.6	1211	1101.97	103.877	GTTTTCTC	1014	No
TATTAAGT	887	762.664	917	779.684	133.962	792	692.382	817	706.894	106.463	ACTTAATA	200	No
CAAAATAC	1101	974.887	1135	1000.67	133.94	1015	916.266	1047	939.447	103.873	GTATTTTG	180	No
ATCTTCTA	903	778.592	929	796.208	133.857	853	764.732	877	781.829	93.1762	TAGAAGAT	145	No
ACTTAATA	925	801.203	956	819.682	132.903	773	701.301	797	716.12	75.2454	TATTAAGT	197	No
AGTTTTGA	1546	1419.83	1616	1469.88	131.62	1473	1344.35	1534	1389.71	134.62	TCAAAACT	154	No
TATGATGT	735	614.96	754	626.933	131.061	706	599.773	724	611.275	115.123	ACATCATA	790	No
AGAAATTA	1871	1744.61	1960	1817.54	130.859	1753	1634.78	1833	1699.47	122.399	TAATTTCT	1635	No
AGTTTGTA	878	756.636	899	773.433	130.616	849	725.996	869	741.683	132.881	TACAAACT	771	No
AAAAATGT	3211	3083.25	3476	3299.22	130.361	2891	2806.3	3110	2985.99	85.9692	ACATTTTT	44791	No
TAATTCAT	1344	1220.06	1409	1258.22	130.03	1241	1139.49	1303	1173.31	105.902	ATGAATTA	152	No
TACCAAAT	1312	1188.4	1374	1224.82	129.814	1246	1139.84	1302	1173.68	110.952	ATTTGGTA	245	No
GAAACTTG	884	763.272	909	780.315	129.809	858	744.054	882	760.391	122.257	CAAGTTTC	399	No
CATGAATC	677	559.002	694	569.286	129.657	662	541.851	679	551.641	132.582	GATTCATG	1510	No
AAATTTTC	2532	2406.07	2701	2539.62	129.174	2364	2201.67	2508	2314.44	168.169	GAAAATTT	2207	No
AATTTGTA	1952	1827.03	2051	1906.48	129.152	1826	1710.54	1908	1780.86	119.27	TACAAATT	118	No
TCAAAAAG	1356	1232.89	1419	1271.76	129.057	1302	1175.86	1357	1211.6	132.673	CTTTTTGA	643	No
TTCTTAAT	1941	1816.5	2045	1895.1	128.669	1818	1707.66	1912	1777.76	113.832	ATTAAGAA	8216	No
AATGATGT	958	837.815	984	857.734	128.42	907	812.038	928	830.936	100.31	ACATCATT	690	No
AATGAAAA	3096	2970.38	3347	3171.13	128.241	2889	2795.26	3116	2973.58	95.2971	TTTTCATT	723	No
ACAAATTA	2152	2027.52	2288	2124.04	128.223	2013	1896.07	2132	1981.2	120.466	TAATTTGT	50	No
ACTAATTA	1686	1562.63	1780	1622.2	128.114	1615	1473.08	1702	1526.57	148.552	TAATTAGT	156	No
AAACTTTA	2240	2115.63	2400	2220.21	127.956	2032	1905.57	2157	1991.49	130.536	TAAAGTTT	53	No
CTTATTTC	759	641.251	777	654.06	127.953	714	625.673	730	637.983	94.2871	GAAATAAG	170	No
CTTATTTG	868	749.119	895	765.641	127.851	821	725.662	844	741.338	101.343	CAAATAAG	1880	No
TATAATAT	2760	2635.17	3105	2794.25	127.739	2416	2288.34	2638	2409.69	131.156	ATATTATA	246	No
AAAAGTTA	2114	1990.19	2253	2083.4	127.581	1940	1831.04	2050	1910.81	112.138	TAACTTTT	169	No
ATCTTTGA	1254	1133.06	1295	1166.54	127.181	1206	1093.76	1247	1125.23	117.812	TCAAAGAT	88	No
GATAAAAC	970	851.322	997	871.786	126.59	938	820.567	964	839.799	125.462	GTTTTATC	288	No
GAAATTTC	1175	1055.08	1222	1084.64	126.489	1118	1017.7	1162	1045.47	105.087	GAAATTTC	225	Yes
AAATGTTA	2043	1920.59	2151	2007.79	126.228	1881	1762.16	1977	1836.45	122.759	TAACATTT	475	No
ATTTCTCA	1250	1129.97	1288	1163.3	126.188	1184	1070.59	1219	1100.91	119.216	TGAGAAAT	621	No
TATTTTGT	3051	2928.29	3293	3123.53	125.245	2802	2655.76	3000	2817.23	150.195	ACAAAATA	463	No
GGTTTTAG	794	678.229	820	692.259	125.134	727	625.327	751	637.626	109.524	CTAAAACC	253	No
CTTTTAAG	903	786.469	919	804.383	124.767	863	754.44	875	771.157	116.02	CTTAAAAG	251	No
GTTTTTCA	1265	1146.29	1300	1180.46	124.656	1182	1077.71	1214	1108.38	109.18	TGAAAAAC	1123	No
ACGTGTCA	548	436.66	559	443.673	124.462	499	406.451	510	412.745	102.366	TGACACGT	1258	No
TAAACAAT	1741	1620.96	1819	1684.66	124.375	1606	1508.86	1672	1564.74	100.197	ATTGTTTA	74	No
CTAATTAA	1930	1809.55	2043	1887.59	124.374	1773	1662.17	1875	1728.87	114.444	TTAATTAG	468	No
TCAATTTC	1475	1356	1552	1402.07	124.072	1417	1306.31	1488	1349.4	115.251	GAAATTGA	1605	No
TTTTTGAA	2849	2727.73	3111	2897.79	123.932	2537	2442.84	2746	2580.31	95.9555	TTCAAAAA	252	No
TTCACATT	1301	1182.79	1346	1218.91	123.929	1210	1123.96	1254	1156.97	89.2504	AATGTGAA	1772	No
GATTTAAG	649	536.386	664	546.021	123.686	607	514.461	621	523.487	100.403	CTTAAATC	254	No
ATTTTACA	1890	1770.75	2005	1845.71	123.182	1678	1554.85	1762	1613.87	127.907	TGTAAAAT	668	No
GTTACAAC	504	394.8	513	400.826	123.075	485	387.694	494	393.559	108.608	GTTGTAAC	3974	No
AAAAACCT	1323	1205.61	1376	1242.97	122.926	1230	1122.14	1281	1155.06	112.882	AGGTTTTT	405	No
AATAGTAA	1529	1411.54	1629	1461.06	122.222	1391	1286.5	1460	1328.42	108.636	TTACTATT	1653	No
GCTAAAAG	477	369.187	484	374.643	122.213	459	361.421	465	366.709	109.703	CTTTTAGC	1529	No
TCTTTTGT	2223	2104.23	2341	2207.75	122.056	2146	2023.48	2253	2119.64	126.155	ACAAAAGA	361	No
ATTTGGTA	1229	1113.12	1267	1145.58	121.714	1164	1059.27	1198	1089.04	109.74	TACCAAAT	207	No
ATATTATA	2698	2579.49	2990	2732.15	121.188	2352	2243.01	2551	2359.82	111.599	TATAATAT	221	No
CCAACAAA	1335	1219.28	1373	1257.39	121.041	1273	1172.09	1310	1207.63	105.136	TTTGTTGG	2645	No
TTATATAC	1334	1218.31	1387	1256.37	121.015	1270	1278.02	1320	1319.46	-7.99872	GTATATAA	41	No
TTTGTTAA	2591	2472.79	2741	2613.53	120.989	2382	2291.15	2503	2412.78	92.6278	TTAACAAA	2873	No
ACTTCTTT	1147	1032.21	1182	1060.67	120.945	1091	1009.68	1122	1037.07	84.5132	AAAGAAGT	72	No
CTTAAAAG	917	803.694	946	822.269	120.942	878	782.09	901	799.838	101.564	CTTTTAAG	230	No
TTCAAAAA	2967	2848.6	3229	3033.61	120.83	2703	2578.1	2916	2730.59	127.874	TTTTTGAA	236	No
CTAAAACC	889	776.118	915	793.641	120.72	819	717.456	844	732.84	108.413	GGTTTTAG	229	No
CTTAAATC	717	605.982	728	617.676	120.618	665	574.746	676	585.493	96.9956	GATTTAAG	238	No
TAAATGAT	1535	1419.06	1624	1469.06	120.549	1424	1310.99	1499	1354.35	117.744	ATCATTTA	614	No
GATTATTC	615	506.041	627	514.838	119.927	569	495.573	579	504.088	78.6165	GAATAATC	281	No
ATCAATTA	1450	1335.16	1528	1379.97	119.644	1343	1239.4	1412	1278.63	107.819	TAATTGAT	129	No
ATGATTCA	1130	1016.68	1174	1044.4	119.413	1056	958.128	1095	983.152	102.709	TGAATCAT	339	No
GTTTATTC	725	615.114	740	627.092	119.164	699	605.955	714	617.648	99.8482	GAATAAAC	309	No
TGTAAACT	900	788.578	933	806.572	118.948	781	696.893	799	711.56	88.9892	AGTTTACA	1163	No
TGAAAGTT	1149	1036.07	1177	1064.72	118.868	1024	941.544	1047	965.829	85.966	AACTTTCA	454	No
GGTTTAAG	686	577.017	699	587.832	118.682	658	549.47	668	559.478	118.605	CTTAAACC	1244	No
GAAATCTG	581	474.051	591	482.002	118.197	561	465.181	569	472.904	105.072	CAGATTTC	5890	No
GATTTTGA	1825	1710.63	1936	1780.96	118.106	1698	1595.1	1793	1656.94	106.151	TCAAAATC	315	No
TAAGATGT	546	439.884	560	446.976	117.995	515	418.266	527	424.837	107.146	ACATCTTA	937	No
CACATTTC	716	607.215	733	618.947	117.995	675	591.754	692	603.011	88.8451	GAAATGTG	1484	No
ACAATTGT	926	815.492	946	834.526	117.679	804	740.571	822	756.782	66.0708	ACAATTGT	267	Yes
CATTTTAC	880	770.05	897	787.345	117.451	819	728.186	834	743.951	96.2547	GTAAAATG	3579	No
ATTTAACA	1583	1469.96	1664	1523.25	117.279	1412	1304.9	1464	1347.9	111.377	TGTTAAAT	374	No
TTTTAAGT	1735	1621.69	1822	1685.44	117.177	1603	1488	1669	1542.48	119.337	ACTTAAAA	137	No
AAGAGAGT	920	810.214	945	829.043	116.909	874	790.182	897	808.237	88.1139	ACTCTCTT	758	No
TGAAAGAT	1014	903.591	1041	926.23	116.895	960	870.247	984	891.484	94.2301	ATCTTTCA	91	No
ATTTTCAA	2792	2677.55	3019	2841.6	116.865	2549	2474.8	2741	2615.75	75.3038	TTGAAAAT	3618	No
GTGTTGTG	510	405.561	529	411.835	116.861	496	397.322	514	403.406	110.027	CACAACAC	478	No
CAATAATC	818	709.218	832	724.313	116.729	803	706.516	817	721.517	102.791	GATTATTG	448	No
ATACTGTA	607	501.319	620	509.989	116.11	589	475.806	602	483.803	125.701	TACAGTAT	89	No
ATATCATA	1524	1412.3	1599	1461.87	116.003	1363	1272.69	1426	1313.81	93.4448	TATGATAT	85	No
ACTGTTTA	575	469.962	590	477.808	115.988	554	456.446	568	463.949	107.306	TAAACAGT	455	No
ATATTGGA	862	753.608	879	770.294	115.838	798	706.808	812	721.818	96.8372	TCCAATAT	2116	No
CTTTAATC	716	609.244	735	621.039	115.607	679	595.715	695	607.093	88.8532	GATTAAAG	396	No
GAATAATC	648	542.138	659	551.936	115.584	615	541.169	624	550.939	78.6532	GATTATTC	256	No
GAGAAAAG	1186	1076.11	1232	1106.7	115.324	1117	1025.6	1158	1053.74	95.3537	CTTTTCTC	350	No
CCTCTCTT	707	600.654	723	612.184	115.249	675	600.236	688	611.752	79.238	AAGAGAGG	470	No
TAAGTTAT	1046	936.89	1089	960.972	115.23	967	873.393	1002	894.76	98.4535	ATAACTTA	852	No
GTTAAAAG	895	786.916	917	804.848	115.188	861	755.603	880	772.363	112.428	CTTTTAAC	384	No
GATAAAAG	826	718.547	844	733.971	115.114	788	702.351	804	717.207	90.6707	CTTTTATC	307	No
GTTTCTTC	1334	1224.39	1390	1262.78	114.379	1292	1193.43	1347	1230.12	102.528	GAAGAAAC	33	No
GTTTTATC	926	818.612	946	837.769	114.142	874	793.254	894	811.426	84.7231	GATAAAAC	224	No
ATCTGTTA	578	474.904	594	482.878	113.554	547	447.423	561	454.7	109.917	TAACAGAT	940	No
AGAAAACA	2584	2472.91	2784	2613.67	113.545	2481	2369.67	2660	2499.37	113.907	TGTTTTCT	900	No
GACTTTAG	419	319.788	426	324.214	113.22	397	308.202	404	312.401	100.512	CTAAAGTC	862	No
ATTAAAAA	5037	4925.32	5860	5479.45	112.94	4538	4379.58	5176	4815.13	161.25	TTTTTAAT	847	No
GACAAAAG	912	805.919	940	824.581	112.774	887	786.706	912	804.629	106.431	CTTTTGTC	365	No
GAATTGAG	551	449.051	555	456.369	112.734	521	431.178	525	438.058	98.5877	CTCAATTC	949	No
CAAGATTC	706	601.901	725	613.469	112.623	684	594.237	703	605.57	96.2249	GAATCTTG	344	No
CAAAAAGC	781	676.195	803	690.157	112.537	760	665.132	782	678.723	101.333	GCTTTTTG	155	No
CTTTTATG	897	791.328	917	809.428	112.433	871	765.97	890	783.113	111.922	CATAAAAG	327	No
GAAATTAG	919	813.341	945	832.291	112.243	885	798.394	910	816.763	91.1424	CTAATTTC	939	No
TAATGTTT	1982	1873.15	2087	1956.38	111.95	1853	1740.26	1951	1812.85	116.316	AAACATTA	868	No
GAAAATGG	1051	944.936	1078	969.373	111.806	1008	912.59	1035	935.613	100.232	CCATTTTC	41332	No
AACTTGAA	1316	1208.83	1367	1246.36	111.79	1263	1154.01	1310	1188.58	113.986	TTCAAGTT	1158	No
TGAAGAAA	2266	2157.02	2400	2265.49	111.692	2176	2122.44	2300	2227.65	54.2265	TTTCTTCA	3365	No
TAAACTTT	2071	1962.42	2194	2053.21	111.529	1857	1763.59	1965	1838	95.8378	AAAGTTTA	844	No
GAAAGGAG	510	409.863	522	416.237	111.48	464	383.802	473	389.58	88.0478	CTCCTTTC	956	No
TACAACAT	855	750.577	876	767.152	111.372	807	711.458	826	726.631	101.688	ATGTTGTA	692	No
TGAATTAT	1399	1291.96	1461	1334.21	111.356	1294	1193.1	1349	1229.77	105.055	ATAATTCA	1217	No
CTTTTATC	861	756.634	878	773.432	111.254	825	737.032	841	753.115	93.0202	GATAAAAG	286	No
AATTTGAA	2648	2539.24	2835	2687.33	111.059	2442	2333.57	2596	2459.53	110.906	TTCAAATT	110	No
GAATAAAC	764	660.693	784	674.138	110.992	728	643.669	745	656.556	89.6289	GTTTATTC	259	No
GATCAATG	562	461.398	577	469.026	110.849	545	456.036	559	463.528	97.1271	CATTGATC	430	No
TAAAAGTT	1952	1844.3	2054	1925.15	110.789	1770	1685.35	1855	1753.77	86.7458	AACTTTTA	1094	No
TAAGTTTT	2053	1945.16	2173	2034.45	110.78	1885	1797.24	1989	1874.29	89.8703	AAAACTTA	114	No
TAAATTCT	1418	1311.47	1482	1354.87	110.74	1283	1199.66	1341	1236.69	86.1658	AGAATTTA	5558	No
CTCTGTTC	579	478.359	593	486.422	110.555	546	452.114	560	459.508	103.022	GAACAGAG	1437	No
TCAAAATC	1976	1868.55	2113	1951.39	110.48	1834	1744.47	1960	1817.39	91.7874	GATTTTGA	264	No
TGAAGAAC	790	686.947	814	701.273	110.423	770	686.645	793	700.96	88.2215	GTTCTTCA	124	No
CAATTTGC	533	433.318	543	440.25	110.357	484	408.787	493	415.136	81.743	GCAAATTG	629	No
AAAAGTAA	2667	2558.94	2880	2709.26	110.308	2492	2395.12	2678	2527.5	98.8109	TTACTTTT	732	No
ATTCCTTA	612	511.077	623	520.011	110.289	576	484.936	587	493.171	99.1238	TAAGGAAT	436	No
TACTAGTA	685	583.281	701	594.282	110.114	675	571.603	689	582.256	112.231	TACTAGTA	320	Yes
CTTTCAAG	629	528.075	645	537.478	110.007	600	505.931	615	514.725	102.317	CTTGAAAG	1067	No
TTTTGGGT	1334	1228.55	1397	1267.17	109.853	1227	1113.79	1271	1146.28	118.775	ACCCAAAA	6924	No
ACTAATCA	1063	958.676	1111	983.726	109.805	1028	921.491	1073	944.899	112.44	TGATTAGT	717	No
ATAAAACA	2496	2388.61	2653	2520.31	109.771	2312	2220.85	2450	2335.49	92.9924	TGTTTTAT	1070	No
GACAAAGA	1044	939.948	1067	964.164	109.61	1014	915.381	1035	938.525	103.75	TCTTTGTC	7759	No
AAATTTCA	2592	2484.82	2762	2626.88	109.456	2415	2304.57	2560	2427.56	113.039	TGAAATTT	654	No
CATAAAAG	914	810.95	944	829.807	109.336	883	794.662	912	812.889	93.0752	CTTTTATG	297	No
TAAAAACC	1191	1086.55	1232	1117.67	109.316	1086	996.279	1117	1023.04	93.6452	GGTTTTTA	648	No
TATTAACT	1032	928.278	1063	951.982	109.312	945	842.874	971	862.995	108.077	AGTTAATA	1527	No
ATTTAGTA	1250	1145.34	1313	1179.46	109.307	1135	1049.79	1184	1079.1	88.5744	TACTAAAT	376	No
AAAAAGGT	1623	1517.36	1676	1573.82	109.234	1563	1450.82	1614	1502.85	116.413	ACCTTTTT	5953	No
CAAATTTT	2971	2863.77	3246	3050.71	109.211	2725	2613.04	2959	2769.54	114.321	AAAATTTG	1734	No
TTTTTCAT	2881	2773.9	3078	2949.6	109.138	2692	2601.43	2871	2756.58	92.1336	ATGAAAAA	6070	No
CAACAGAT	507	408.918	515	415.269	109.004	482	387.582	490	393.445	105.084	ATCTGTTG	2200	No
GATTTATG	807	705.048	827	719.998	108.991	756	662.761	774	676.274	99.5099	CATAAATC	148	No
GATGATTG	668	567.487	677	578.019	108.931	619	541.023	628	550.789	83.3445	CAATCATC	3762	No
TTTGCTTT	2046	1939.92	2196	2028.77	108.925	1961	1853.41	2099	1935.01	110.65	AAAGCAAA	407	No
AAATCTTA	1876	1770.29	1990	1845.22	108.804	1656	1570.45	1740	1630.56	87.8375	TAAGATTT	1203	No
TGAATCAT	1113	1009.62	1145	1037.01	108.496	1055	945.847	1083	970.323	115.222	ATGATTCA	258	No
TACCAATT	878	776.048	908	793.568	108.374	840	739.675	865	755.853	106.84	AATTGGTA	1488	No
GAATTAAG	613	513.693	622	522.698	108.342	586	501.599	594	510.276	91.1339	CTTAATTC	1141	No
ATTAAGTA	965	862.524	991	883.444	108.336	882	797.86	905	816.209	88.428	TACTTAAT	150	No
AAGAATTA	1413	1308.75	1464	1351.98	108.3	1323	1214.01	1365	1251.83	113.741	TAATTCTT	679	No
GAATCTTG	689	588.855	712	600.025	108.216	681	584.084	704	595.109	104.546	CAAGATTC	295	No
GACAATGA	663	563.329	677	573.739	108.011	618	535.327	632	544.933	88.7508	TCATTGTC	1509	No
GATCATTG	498	401.053	511	407.222	107.821	477	390.715	489	396.649	95.1791	CAATGATC	720	No
AAATGGTA	1034	931.7	1066	955.554	107.721	986	882.511	1013	904.258	109.333	TACCATTT	1293	No
GAGAATTG	645	545.804	667	555.707	107.708	601	515.737	617	524.797	91.9522	CAATTCTC	3174	No
ATTTTGAT	2811	2705.37	3063	2872.74	107.665	2590	2493.59	2807	2636.6	98.2484	ATCAAAAT	539	No
CTTTTCTC	1174	1071.3	1209	1101.66	107.469	1117	1020.13	1149	1048.01	101.332	GAGAAAAG	282	No
GGAGAGAA	834	733.348	863	749.299	107.263	777	699.085	803	713.827	82.1042	TTCTCTCC	1027	No
TTTCAAGT	1168	1065.57	1205	1095.64	107.206	1107	1013.98	1140	1041.57	97.1645	ACTTGAAA	600	No
TATGAATT	1552	1448.44	1637	1500.33	107.177	1428	1324.68	1503	1368.86	107.243	AATTCATA	975	No
AATGATAA	1716	1612.21	1812	1675.28	107.06	1604	1496.24	1687	1551.27	111.556	TTATCATT	1137	No
ACATATGT	1030	928.328	1059	952.035	107.046	961	881.125	988	902.815	83.3902	ACATATGT	355	Yes
TATTTTCT	3087	2981.81	3365	3184.08	107.023	2847	2781.7	3086	2958.34	66.0617	AGAAAATA	843	No
TAGTAAAT	1218	1115.6	1263	1148.18	106.965	1140	1048.1	1178	1077.32	95.8163	ATTTACTA	576	No
GAATTTTG	1434	1330.97	1487	1375.53	106.918	1335	1259.27	1383	1299.63	77.9592	CAAAATTC	461	No
CATTGTTC	597	499.142	603	507.753	106.879	576	486.398	581	494.671	97.3902	GAACAATG	817	No
AATGATTT	2278	2173.67	2407	2283.74	106.791	2088	1992.3	2188	2085.69	97.9654	AAATCATT	1199	No
ACAAAAGA	2219	2114.79	2357	2219.29	106.737	2120	2028.51	2248	2125.11	93.523	TCTTTTGT	244	No
CATTAAAG	726	626.781	741	639.126	106.688	695	618.832	709	630.926	80.6742	CTTTAATG	712	No
AGTTTAAA	1611	1507.79	1686	1563.6	106.667	1437	1353.65	1497	1399.57	85.8699	TTTAAACT	1572	No
AAACAGAG	1709	1605.63	1863	1668.22	106.633	1637	1538.38	1785	1596.26	101.72	CTCTGTTT	469	No
CTTTTGTC	931	830.438	960	850.063	106.419	914	816.451	942	835.522	103.157	GACAAAAG	293	No
GTTTCTAG	511	415.148	517	421.646	106.152	485	400.153	490	406.302	93.2667	CTAGAAAC	473	No
CAACTTTC	738	639.228	759	651.972	106.038	679	606.361	700	618.066	76.8261	GAAAGTTG	123	No
AAAGGAAA	2375	2271.35	2633	2391	105.976	2255	2155.41	2498	2263.73	101.857	TTTCCTTT	153	No
GAAAGAGA	1898	1794.95	2055	1871.83	105.956	1749	1655.07	1866	1721.25	96.5426	TCTCTTTC	682	No
TATTCAAT	1453	1350.88	1505	1396.63	105.891	1336	1241.25	1379	1280.59	98.2731	ATTGAATA	397	No
AGGAAAAA	2202	2098.67	2322	2201.67	105.836	2070	1962.49	2175	2053.27	110.407	TTTTTCCT	765	No
TCAGAGAT	575	478.35	584	486.413	105.816	555	461.28	564	468.904	102.655	ATCTCTGA	1305	No
AAATGTAA	2128	2024.8	2257	2121.08	105.786	2000	1883.88	2118	1967.99	119.627	TTACATTT	3483	No
TGTTAAAT	1537	1434.84	1621	1485.85	105.711	1369	1286.97	1432	1328.93	84.587	ATTTAACA	269	No
TGTAATGT	884	784.385	908	802.221	105.688	856	755.839	878	772.607	106.522	ACATTACA	1512	No
TACTAAAT	1255	1153.69	1311	1188.26	105.631	1134	1049.13	1168	1078.4	88.2155	ATTTAGTA	330	No
AACTTTGA	1351	1249.43	1384	1289.23	105.589	1288	1185.03	1315	1221.27	107.317	TCAAAGTT	976	No
TGTTTAAT	1680	1577.75	1778	1638.37	105.497	1550	1447.93	1622	1499.78	105.583	ATTAAACA	1162	No
CAGAAAAT	1260	1158.9	1304	1193.73	105.392	1180	1094.74	1219	1126.26	88.5016	ATTTTCTG	3526	No
AATTCTCA	1057	956.71	1082	981.672	105.371	1014	911.913	1037	934.907	107.6	TGAGAATT	5662	No
ACTCTAAA	869	769.833	884	787.12	105.296	797	708.439	809	723.506	93.8793	TTTAGAGT	571	No
GTTTGAAG	754	655.817	768	669.101	105.191	724	639.632	734	652.388	89.7023	CTTCAAAC	6136	No
TCAAGAAT	963	863.408	992	884.364	105.127	929	833.436	954	853.179	100.844	ATTCTTGA	782	No
CTTTTAAC	912	812.851	940	831.782	104.964	873	776.013	898	793.531	102.81	GTTAAAAG	285	No
GTTAAAAC	969	869.536	990	890.745	104.947	909	823.625	925	842.979	89.6542	GTTTTAAC	1090	No
GATTGAAG	651	554.096	668	564.238	104.923	623	535.211	640	544.813	94.6252	CTTCAATC	1951	No
CAATGAAC	493	398.597	504	404.71	104.791	478	385.632	488	391.451	102.64	GTTCATTG	130	No
TAAACCGG	618	521.632	651	530.856	104.767	586	501.098	618	509.761	91.7194	CCGGTTTA	431	No
GTACTTTG	399	306.859	403	311.032	104.766	390	303.008	394	307.106	98.4314	CAAAGTAC	886	No
TTGATGAA	1503	1401.82	1558	1450.73	104.742	1450	1366.25	1498	1412.94	86.2706	TTCATCAA	1441	No
TTTTTGGT	3141	3038.05	3423	3247.86	104.675	2941	2803.46	3185	2982.8	140.859	ACCAAAAA	3399	No
CACAAAAC	1193	1092.96	1244	1124.4	104.48	1092	1036.09	1130	1064.73	57.3953	GTTTTGTG	107	No
CAAATTAC	971	872.005	1002	893.316	104.413	926	843.271	957	863.408	86.6604	GTAATTTG	443	No
TTCAAACT	1302	1201.78	1360	1238.93	104.284	1212	1128.5	1266	1161.75	86.5125	AGTTTGAA	433	No
TATAATGT	1235	1135.01	1269	1168.6	104.271	1144	1047.51	1177	1076.7	100.808	ACATTATA	1568	No
GATTAAAG	680	583.338	697	594.342	104.261	650	567.875	665	578.418	87.7958	CTTTAATC	280	No
ATTGAATA	1497	1396.48	1578	1445.05	104.054	1308	1237.37	1358	1276.49	72.6035	TATTCAAT	370	No
CTCTTAAC	519	424.733	533	431.459	104.029	496	412.5	508	418.935	91.4324	GTTAAGAG	796	No
CAAGTTTC	816	718.341	832	733.757	104.015	793	701.762	809	716.597	96.9281	GAAACTTG	208	No
TGGAAAAT	1321	1221.18	1365	1259.39	103.795	1265	1169.14	1305	1204.52	99.688	ATTTTCCA	814	No
CTTTTTAG	1015	916.51	1034	939.704	103.601	964	878.585	983	900.169	89.4383	CTAAAAAG	1102	No
TGCAAATT	1133	1034.08	1171	1062.63	103.505	1053	965.753	1088	991.12	91.0741	AATTTGCA	457	No
GTGTGTTT	1111	1012.17	1150	1039.68	103.5	1077	980.577	1116	1006.62	101.016	AAACACAC	561	No
GAGTTTTG	1039	940.813	1071	965.068	103.141	994	887.551	1025	909.509	112.592	CAAAACTC	1265	No
AGGTTTTT	1180	1081.3	1211	1112.15	103.072	1078	976.616	1102	1002.48	106.474	AAAAACCT	241	No
GATGAAGA	1406	1306.64	1530	1349.75	103.041	1319	1216.59	1404	1254.55	106.606	TCTTCATC	894	No
AAAGCAAA	2092	1991.66	2239	2085	102.827	2000	1896.82	2135	1982.01	105.932	TTTGCTTT	337	No
TTTAAAGT	1611	1511.42	1697	1567.47	102.796	1456	1357.64	1529	1403.81	101.838	ACTTTAAA	142	No
CAAAGATC	655	559.878	667	570.187	102.781	635	541.284	647	551.058	101.398	GATCTTTG	1797	No
GCTTCAAG	435	343.588	442	348.499	102.618	426	337.049	433	341.825	99.7738	CTTGAAGC	785	No
TGATTGGT	898	801.037	935	819.51	102.608	850	764.627	886	781.72	89.9711	ACCAATCA	506	No
TAGTAATA	1211	1112.75	1260	1145.19	102.468	1111	1013.94	1152	1041.53	101.565	TATTACTA	1189	No
AATTGATA	1453	1354.09	1508	1400.04	102.439	1332	1249.25	1374	1289.04	85.4289	TATCAATT	1514	No
GAACATTG	460	368.263	469	373.699	102.317	444	365.989	452	371.376	85.7898	CAATGTTC	603	No
CTTGAATC	613	518.863	627	528.01	102.202	603	507.857	617	516.703	103.545	GATTCAAG	184	No
AATTAGAA	1834	1734.8	1926	1806.97	101.987	1711	1625.79	1790	1689.84	87.4012	TTCTAATT	1006	No
TCGTCTTC	716	621.071	766	633.237	101.84	666	574.427	697	585.164	98.5124	GAAGACGA	563	No
TAAAAGAC	873	776.891	898	794.443	101.823	840	735.544	862	751.573	111.545	GTCTTTTA	905	No
AGTTGTTA	796	700.598	813	715.393	101.622	757	679.071	772	693.129	82.2385	TAACAACT	677	No
ACAATTTA	1577	1478.67	1660	1532.53	101.531	1446	1348.76	1511	1394.39	100.661	TAAATTGT	691	No
GTTTTTTA	1918	1819.17	2001	1897.98	101.469	1702	1655.42	1768	1721.62	47.2331	TAAAAAAC	21346	No
TAACAAAT	2001	1902.09	2119	1987.72	101.441	1842	1755.93	1943	1829.74	88.1417	ATTTGTTA	1637	No
CTTTTGAG	806	710.761	828	725.91	101.353	772	694.364	792	708.943	81.8233	CTCAAAAG	1695	No
ACTTTAGA	788	692.897	806	707.426	101.35	747	654.62	764	667.864	98.6121	TCTAAAGT	9730	No
ATGTGTTA	815	719.751	830	735.217	101.291	765	678.735	780	692.782	91.5287	TAACACAT	495	No
GATAAATC	722	627.633	730	640.006	101.13	675	586.189	683	597.278	95.2225	GATTTATC	460	No
GAGTTATG	438	347.76	441	352.758	101.05	399	322.73	401	327.216	84.6455	CATAACTC	445	No
TCTTCAAC	994	897.927	1019	920.325	101.039	935	855.246	956	875.868	83.3621	GTTGAAGA	5409	No
TACAAAGT	826	731.01	847	746.877	100.91	778	681.993	797	696.15	102.468	ACTTTGTA	1754	No
CATTGATC	571	478.516	587	486.583	100.896	559	475.039	574	483.016	90.9787	GATCAATG	310	No
CCGGTTTA	605	512.086	638	521.047	100.876	584	504.408	616	513.161	85.5645	TAAACCGG	388	No
AAGTTTGA	1384	1286.72	1433	1328.66	100.868	1325	1217.45	1368	1255.46	112.164	TCAAACTT	3501	No
AGTTTGAA	1251	1154.1	1284	1188.69	100.855	1191	1098.83	1218	1130.57	95.9269	TTCAAACT	394	No
ACTCAAAA	1565	1467.42	1635	1520.54	100.756	1475	1372.63	1537	1419.72	106.094	TTTTGAGT	444	No
AATTGGAA	1091	994.837	1140	1021.54	100.667	1040	946.91	1088	971.433	97.5229	TTCCAATT	809	No
TAAGGAAT	590	497.668	604	506.239	100.412	569	477.631	583	485.674	99.5992	ATTCCTTA	319	No
GAAGCTTC	610	517.436	625	526.544	100.389	588	504.429	602	513.182	90.1408	GAAGCTTC	437	Yes
AAATTGTA	1853	1755.38	1943	1829.14	100.288	1695	1583.56	1769	1644.58	115.276	TACAATTT	588	No
ATATCTTG	857	762.417	885	779.429	100.221	818	727.846	842	743.599	95.5197	CAAGATAT	6085	No
ACTCTCTA	502	411.229	506	417.635	100.124	466	408.861	470	415.212	60.9572	TAGAGAGT	930	No
GCTTAATG	334	247.519	344	250.607	100.085	329	241.884	339	244.876	101.201	CATTAAGC	1159	No
TATTTTAT	4338	4239.1	5174	4646.75	100.042	3792	3674.66	4391	3980.36	119.191	ATAAAATA	3213	No
GTAATTTG	945	850.213	966	870.631	99.8844	898	825.12	919	844.533	76.0076	CAAATTAC	393	No
TTTTGAGT	1439	1342.61	1504	1387.86	99.7714	1344	1239.46	1399	1278.69	108.834	ACTCAAAA	434	No
CATAACTC	456	366.519	467	371.917	99.6095	427	347.177	436	352.162	88.3679	GAGTTATG	427	No
TGTGATAT	885	791.057	917	809.146	99.3125	847	754.254	874	770.964	98.2275	ATATCACA	1770	No
TCATCTTC	1380	1284.32	1503	1326.12	99.1594	1299	1199.37	1395	1236.38	103.661	GAAGATGA	1376	No
GATTATTG	727	634.38	748	646.968	99.0739	706	625.939	727	638.257	84.9759	CAATAATC	275	No
GTTTCAAG	666	573.985	674	584.709	99.0256	633	551.79	640	561.865	86.9124	CTTGAAAC	513	No
GATGAAAC	787	694.021	806	708.589	98.9466	755	666.468	773	680.104	94.1673	GTTTCATC	524	No
AGTAAAAA	2249	2152.22	2398	2260.24	98.9232	2082	1989.49	2209	2082.64	94.6232	TTTTTACT	2970	No
TTTTAACT	1826	1729.82	1923	1801.62	98.8014	1683	1595.8	1771	1657.69	89.5409	AGTTAAAA	7757	No
TTGTCAAC	762	669.359	781	683.092	98.7748	736	648.245	755	661.281	93.4432	GTTGACAA	175	No
AACTTTCA	1156	1061.37	1202	1091.24	98.7311	1054	981.674	1095	1007.76	74.9276	TGAAAGTT	261	No
TAAACAGT	576	485.281	588	493.525	98.7146	556	469.501	567	477.335	94.0179	ACTGTTTA	278	No
TTTTTAGT	2303	2206.83	2465	2320.11	98.2332	2128	2024.78	2263	2121.05	105.808	ACTAAAAA	984	No
AATTTGCA	1197	1102.7	1244	1134.62	98.2266	1085	1008.81	1114	1036.16	78.9965	TGCAAATT	402	No
ACTTCTTG	518	428.655	529	435.475	98.0686	504	428.773	515	435.595	81.4709	CAAGAAGT	726	No
TATGAAGT	630	539.204	642	548.919	98.0442	567	500.803	578	509.458	70.3914	ACTTCATA	512	No
GATTTATC	703	611.494	726	623.359	98.0345	670	568.842	692	579.413	109.663	GATAAATC	426	No
CAAAATTC	1536	1441.09	1594	1492.51	97.9644	1461	1386.33	1516	1434.26	76.6495	GAATTTTG	358	No
CATGAAGC	346	260.785	348	264.104	97.8294	329	253.587	331	256.78	85.656	GCTTCATG	530	No
ACAAAATA	3096	2999.73	3386	3204.39	97.7981	2814	2717.95	3044	2886.82	97.7257	TATTTTGT	228	No
TAGAGTTT	1116	1022.5	1144	1050.49	97.6548	1010	929.925	1033	953.7	83.4274	AAACTCTA	1535	No
CTATATAC	667	576.179	687	586.968	97.6304	637	640.429	653	653.211	-3.42019	GTATATAG	906	No
TTTGTCAA	1700	1605.22	1782	1667.79	97.5251	1605	1522.36	1676	1579.15	84.8466	TTGACAAA	505	No
GAGAGGAG	572	482.352	588	490.519	97.5059	545	451.231	559	458.603	102.899	CTCCTCTC	1633	No
TTAATTAG	1815	1720.1	1903	1791.15	97.4732	1706	1600.15	1787	1662.35	109.277	CTAATTAA	234	No
CTCTGTTT	1559	1464.69	1692	1517.64	97.2839	1493	1404.42	1619	1453.49	91.3206	AAACAGAG	364	No
AAGAGAGG	734	642.942	760	655.805	97.2221	697	632.201	722	644.719	68.0115	CCTCTCTT	283	No
CATTAATC	682	591.39	693	602.637	97.2216	644	579.456	654	590.343	68.0121	GATTAATG	1107	No
CTTTGAAG	740	648.898	751	661.955	97.2176	719	636.001	730	648.64	88.1939	CTTCAAAG	7433	No
CTAGAAAC	547	458.04	555	465.583	97.0878	526	444.207	533	451.405	88.8995	GTTTCTAG	366	No
ATTCTCTA	896	804.004	921	822.591	97.0695	843	772.776	865	790.172	73.3227	TAGAGAAT	545	No
TAACATTT	2005	1910.26	2163	1996.58	97.0542	1854	1770.67	1981	1845.63	85.2615	AAATGTTA	226	No
ATTTTGCA	1278	1184.6	1345	1220.82	96.9837	1172	1084.27	1223	1115.27	91.1859	TGCAAAAT	1961	No
CTATATTC	577	487.751	588	496.06	96.9573	550	477.165	560	485.197	78.1304	GAATATAG	13436	No
CACAACAC	499	410.933	531	417.332	96.8937	477	395.023	499	401.055	89.9488	GTGTTGTG	274	No
GAATATTG	688	597.695	701	609.134	96.807	648	587.553	657	598.683	63.4546	CAATATTC	883	No
CTCTTATC	549	460.281	560	467.881	96.7669	536	446.754	544	454.015	97.6195	GATAAGAG	2297	No
ATCTTCAA	1369	1275.61	1422	1316.9	96.7318	1295	1212.37	1340	1250.1	85.3845	TTGAAGAT	637	No
GCAACTTG	347	262.594	354	265.945	96.7143	341	255.815	346	259.047	98.0132	CAAGTTGC	3609	No
GTTATATG	697	606.764	716	618.482	96.6365	626	574.596	641	585.338	53.6374	CATATAAC	2830	No
CTATTTTC	1092	999.765	1124	1026.69	96.365	1022	967.433	1052	992.876	56.0775	GAAAATAG	605	No
TGTGATGT	614	524.832	631	534.144	96.3463	596	512.607	613	521.582	89.8352	ACATCACA	1053	No
CCAAAACC	1066	974.028	1115	999.771	96.1839	1004	924.206	1039	947.731	83.1438	GGTTTTGG	542	No
ATCCAAAC	1015	923.235	1059	946.72	96.1811	888	828.817	920	848.376	61.2472	GTTTGGAT	12347	No
ATTGTTGA	1173	1080.67	1216	1111.49	96.1707	1093	1021.54	1133	1049.49	73.9039	TCAACAAT	585	No
GATTCTAG	406	320.398	416	324.837	96.1365	384	305.519	392	309.665	87.7942	CTAGAATC	701	No
ACATGACA	584	495.448	598	503.961	96.0316	552	473.472	566	481.408	84.7072	TGTCATGT	1548	No
TGTGAAAT	1119	1026.98	1160	1055.18	96.0277	1050	968.062	1086	993.533	85.312	ATTTCACA	1649	No
GCTTTTTA	871	780.279	889	797.959	95.8014	844	739.245	862	755.408	111.849	TAAAAAGC	738	No
AAAAGTCA	1503	1410.23	1568	1459.67	95.7555	1450	1349.75	1509	1395.44	103.879	TGACTTTT	825	No
GTATATTG	590	501.673	600	510.352	95.6828	548	479.816	557	487.917	72.8137	CAATATAC	1874	No
TAACACAT	884	793.404	905	811.583	95.5822	843	744.501	861	760.854	104.745	ATGTGTTA	425	No
TAAGAATT	1267	1174.96	1320	1210.65	95.5567	1177	1084.85	1225	1115.88	95.9566	AATTCTTA	191	No
TTTTTGGG	1498	1405.46	1558	1454.59	95.5245	1378	1285.28	1422	1327.13	95.9917	CCCAAAAA	3235	No
TCAAAATT	2950	2856.05	3188	3042.01	95.4747	2743	2635.8	2936	2794.93	109.354	AATTTTGA	8561	No
ATGTTTCA	1107	1015.55	1140	1043.22	95.4492	1071	976.769	1102	1002.64	98.6368	TGAAACAT	1338	No
TTTGGAAT	1399	1306.86	1449	1349.98	95.3166	1301	1215.71	1344	1253.62	88.2176	ATTCCAAA	972	No
TCATAATC	954	863.317	976	884.27	95.2873	910	826.269	929	845.727	87.8369	GATTATGA	611	No
CCTTTTTC	1116	1024.75	1157	1052.85	95.2004	1068	992.364	1106	1018.95	78.4474	GAAAAAGG	872	No
AGAAAAGA	2478	2384.66	2702	2515.95	95.1445	2317	2243.61	2522	2360.48	74.5821	TCTTTTCT	1565	No
GAAAACAG	897	806.758	916	825.452	95.111	862	784.772	881	802.621	80.9088	CTGTTTTC	10441	No
TTGACAAA	1765	1672.48	1859	1739.95	95.0319	1661	1576.12	1742	1636.62	87.1295	TTTGTCAA	466	No
ACCAATCA	960	869.545	992	890.755	95.0044	926	842.285	958	862.382	87.7436	TGATTGGT	411	No
TACCAACT	498	411.563	508	417.976	94.938	471	391.477	479	397.428	87.1026	AGTTGGTA	1211	No
CAGAAGAT	663	574.555	683	585.296	94.9282	639	574.827	657	585.576	67.6286	ATCTTCTG	837	No
ATACTATA	1237	1145.73	1280	1179.87	94.8139	1159	1078.05	1201	1108.74	83.9126	TATAGTAT	616	No
GTTTTCAG	685	596.492	698	607.894	94.7721	661	568.704	674	579.271	99.4107	CTGAAAAC	1621	No
ATATCTCA	904	814.116	927	833.097	94.6727	852	755.705	871	772.467	102.186	TGAGATAT	516	No
ACTTCATA	666	577.896	681	588.737	94.5021	629	549.52	642	559.529	84.9689	TATGAAGT	459	No
CTTGAAAC	704	615.571	714	627.564	94.4961	665	600.913	674	612.45	67.3892	GTTTCAAG	449	No
CTTTGAAC	579	491.838	586	500.255	94.4653	558	479.164	564	487.247	84.9924	GTTCAAAG	1713	No
AAAACCAT	1679	1587.28	1765	1648.58	94.3181	1566	1502.64	1637	1558.1	64.6732	ATGGTTTT	1146	No
TGAGATAT	859	769.83	885	787.117	94.1458	819	724.031	842	739.648	100.942	ATATCTCA	511	No
TTAGAGAT	1021	931.073	1041	954.899	94.1368	958	870.625	977	891.878	91.6198	ATCTCTAA	794	No
GAGTAAAG	448	363.256	454	368.584	93.9387	430	350.762	435	355.824	87.5806	CTTTACTC	673	No
TAAGTTGT	721	633.16	742	645.709	93.6694	692	612.533	712	624.43	84.4123	ACAACTTA	1561	No
AAAAGAGT	1531	1440.21	1600	1491.56	93.5963	1449	1367.47	1508	1414.24	83.9133	ACTCTTTT	744	No
TTTGCATT	1353	1262.65	1411	1303.2	93.5083	1280	1203.61	1333	1240.85	78.767	AATGCAAA	3724	No
TTCAGAAA	1301	1210.81	1338	1248.45	93.4677	1237	1154.82	1271	1189.44	85.0359	TTTCTGAA	6456	No
TGAAGTGT	489	403.944	495	410.18	93.4412	460	387.622	466	393.486	78.7499	ACACTTCA	3675	No
GTTTCATC	704	616.513	719	628.535	93.4203	685	599.751	699	611.253	91.0389	GATGAAAC	450	No
CACTAATC	542	456.243	552	463.74	93.3548	524	442.265	534	449.415	88.8611	GATTAGTG	569	No
TATATTCT	1421	1330.73	1487	1375.27	93.2698	1325	1238.73	1385	1277.92	89.2065	AGAATATA	7605	No
CATATCTC	607	520.642	616	529.838	93.1537	576	500.536	585	509.185	80.8861	GAGATATG	568	No
AATCTTTT	2557	2465.63	2771	2605.59	93.0428	2408	2296.31	2568	2418.46	114.366	AAAAGATT	4695	No
CAAAGTTC	562	476.317	573	484.327	92.9647	538	455.09	548	462.559	90.0414	GAACTTTG	192	No
GCTTCATG	338	256.746	340	259.995	92.9354	317	248.082	318	251.18	77.7096	CATGAAGC	462	No
GATTCTTG	710	622.959	739	635.184	92.8568	697	612.117	726	624.001	90.5138	CAAGAATC	721	No
TAGTTAAT	1210	1120.63	1258	1153.47	92.8445	1070	1005.7	1109	1032.9	66.3178	ATTAACTA	1860	No
GTTATTTG	824	736.206	841	752.26	92.8319	757	688.876	772	703.267	71.387	CAAATAAC	6203	No
ATATCTTA	1323	1233.35	1381	1272.25	92.8294	1210	1135.92	1261	1169.55	76.4484	TAAGATAT	960	No
GAAATCAG	593	507.117	606	515.943	92.776	570	497.172	583	505.73	77.9197	CTGATTTC	538	No
GAGAGTTG	488	403.531	493	409.758	92.7502	452	379.488	456	385.17	79.0366	CAACTCTC	1408	No
TGAAGTAT	613	527.032	626	536.405	92.627	575	494.963	587	503.462	86.1849	ATACTTCA	941	No
CTGATTTC	553	467.736	558	475.525	92.6016	529	457.935	534	465.475	76.3143	GAAATCAG	535	No
ATCAAAAT	2994	2902.92	3253	3094.87	92.4897	2794	2692.63	3016	2858.47	103.252	ATTTTGAT	349	No
GAAATATG	873	785.328	899	803.199	92.3936	810	772.375	834	789.757	38.5268	CATATTTC	2178	No
AATGAATA	1537	1447.34	1607	1499.15	92.386	1444	1371.53	1507	1418.55	74.3472	TATTCATT	1240	No
GGTTTTGG	974	885.947	1016	907.84	92.2902	917	841.392	952	861.453	78.9073	CCAAAACC	486	No
TAACTATT	1202	1113.22	1249	1145.68	92.2347	1115	1030.53	1151	1058.9	87.8437	AATAGTTA	652	No
GTCTCTTG	446	362.709	452	368.025	92.1959	433	356.47	438	361.652	84.2129	CAAGAGAC	1063	No
TAGAGAAT	889	801.531	913	820.022	92.0771	823	761.594	843	778.574	63.8179	ATTCTCTA	474	No
AGTGTTAA	692	605.839	712	617.528	92.017	614	547.016	626	556.954	70.9271	TTAACACT	2078	No
AAAAGACA	1685	1595.46	1790	1657.33	92.011	1597	1511.85	1690	1567.93	87.5055	TGTCTTTT	1806	No
GTTGTTTA	954	866.299	967	887.374	91.998	894	812.915	907	831.847	85.0011	TAAACAAC	2081	No
GGGCCTTA	326	245.849	334	248.909	91.9906	305	233.01	312	235.853	82.1153	TAAGGCCC	1915	No
CTATGTAA	658	572.272	666	582.945	91.851	589	533.829	596	543.392	57.9283	TTACATAG	3050	No
TAGTGAAT	651	565.436	663	575.908	91.7343	622	535.471	634	545.08	93.1713	ATTCACTA	1201	No
TCTTTATC	1036	948.25	1071	972.834	91.6901	981	905.124	1015	927.827	78.9707	GATAAAGA	1263	No
TATCATTT	1928	1838.52	2065	1918.9	91.6226	1813	1724.02	1923	1795.37	91.2341	AAATGATA	878	No
TACAGAAT	540	455.775	548	463.261	91.5681	520	436.842	527	443.859	90.6139	ATTCTGTA	1620	No
TTGACCAA	1174	1085.93	1216	1117.01	91.5509	1120	1047.2	1160	1076.38	75.2685	TTGGTCAA	6110	No
ATTGATTA	1540	1451.14	1608	1503.2	91.532	1438	1351.24	1497	1397.01	89.4893	TAATCAAT	58266	No
TAGGAGAT	414	331.953	425	336.624	91.4414	383	310.994	392	315.247	79.7645	ATCTCCTA	2648	No
TGTTGTGT	987	899.695	1032	922.167	91.4107	944	866.636	985	887.724	80.7185	ACACAACA	1675	No
CATTTGTC	598	513.257	614	522.25	91.3833	578	498.599	594	507.195	85.4125	GACAAATG	1490	No
TCAATTAT	1544	1455.28	1607	1507.61	91.373	1438	1344.48	1493	1389.84	96.7014	ATAATTGA	1174	No
AAACACAC	1097	1009.4	1140	1036.78	91.2918	1051	967.618	1090	993.068	86.8761	GTGTGTTT	403	No
CATTATAC	549	464.896	556	472.612	91.2906	526	453.968	533	461.409	77.4659	GTATAATG	1196	No
GAAGACGA	877	790.404	928	808.468	91.1757	811	732.617	849	748.541	82.4342	TCGTCTTC	417	No
TGACGTCA	282	204.122	288	206.502	91.1391	274	202.678	280	205.036	82.613	TGACGTCA	564	Yes
ATATGTCA	838	751.674	866	768.29	91.103	792	706.887	818	721.9	90.0433	TGACATAT	5087	No
ATTAAATA	2921	2831.31	3280	3014.14	91.0983	2411	2351.27	2623	2479.06	60.4827	TATTTAAT	16197	No
TACAATAT	1338	1250.04	1390	1289.87	90.9859	1229	1149.35	1272	1183.68	82.3519	ATATTGTA	1979	No
GAGATATG	581	496.835	589	505.384	90.9226	563	478.711	570	486.783	91.3083	CATATCTC	527	No
GATTAGTG	489	406.055	500	412.34	90.8925	458	392.661	469	398.638	70.4969	CACTAATC	525	No
AACTGTAA	795	709.176	824	724.27	90.82	726	651.721	750	664.87	78.3597	TTACAGTT	1222	No
TTTAGAGT	793	707.242	811	722.268	90.7591	719	646.831	735	659.821	76.053	ACTCTAAA	381	No
ATCATTCA	1062	975.057	1099	1000.85	90.709	1020	942.385	1052	966.707	80.7273	TGAATGAT	799	No
AAAGGTTA	849	762.978	872	780.011	90.6982	813	721.181	835	736.696	97.4312	TAACCTTT	2891	No
TAGTACTA	649	564.369	668	574.81	90.6811	625	541.154	644	550.924	90.0295	TAGTACTA	574	Yes
CAAATCTC	1021	934.305	1054	958.273	90.5985	957	889.24	987	911.269	70.2788	GAGATTTG	1024	No
ATTTACTA	1210	1122.72	1266	1155.67	90.5921	1115	1040.47	1164	1069.32	77.1354	TAGTAAAT	357	No
CTTTTCAC	702	617.179	720	629.221	90.4	683	603.081	700	614.685	84.9943	GTGAAAAG	1817	No
AACAAGAA	2109	2020.59	2200	2116.49	90.3149	2010	1930.15	2093	2018.16	81.4809	TTCTTGTT	1424	No
TCTTTAGT	908	822.146	928	841.442	90.1881	863	792.917	881	811.076	73.0933	ACTAAAGA	13739	No
TAACTGAT	567	483.728	578	491.931	90.06	544	467.062	555	474.834	82.9525	ATCAGTTA	4625	No
ACTTTTGA	1328	1241.03	1378	1280.36	89.948	1287	1195.98	1333	1232.81	94.3945	TCAAAAGT	99	No
ATGAAATA	1671	1583.47	1746	1644.49	89.9098	1567	1486.16	1635	1540.52	82.9967	TATTTCAT	735	No
TACACAAT	833	747.813	849	764.288	89.8642	786	711.661	800	726.841	78.0931	ATTGTGTA	3152	No
TAAGAACT	668	583.93	686	594.951	89.8511	631	555.844	646	566.035	80.0226	AGTTCTTA	1000	No
TCAACAAT	1226	1139.43	1283	1173.25	89.7791	1156	1093.65	1207	1125.12	64.0945	ATTGTTGA	488	No
AAACAATT	2771	2682.66	2978	2847.32	89.7784	2588	2462.67	2768	2602.3	128.463	AATTGTTT	953	No
TGTGGTGT	374	294.206	384	298.136	89.7506	356	282.091	364	285.795	82.8409	ACACCACA	657	No
TACAATTT	1884	1796.42	1996	1873.42	89.6779	1716	1624.12	1798	1688.04	94.4345	AAATTGTA	438	No
GATTAATC	621	537.526	640	547.193	89.6444	594	532.931	610	542.469	64.4412	GATTAATC	589	Yes
GAAAGTGA	935	849.609	964	870.003	89.5452	918	836.313	946	856.17	85.553	TCACTTTC	1134	No
GAATTGTG	510	427.887	522	434.688	89.5315	494	413.801	506	420.267	87.5117	CACAATTC	958	No
TAACAATT	1623	1535.91	1724	1593.62	89.5187	1399	1349.4	1449	1395.07	50.4969	AATTGTTA	4269	No
ACTTCTCA	585	502.01	592	510.699	89.4997	561	482.629	567	490.803	84.4151	TGAGAAGT	119	No
AAAGTCAA	1642	1555.03	1740	1614.07	89.3536	1556	1474.47	1646	1528.05	83.7469	TTGACTTT	1372	No
TCGAAGAT	506	424.14	518	430.851	89.2954	469	402.376	481	408.576	71.8579	ATCTTCGA	3089	No
TTGACGTT	404	323.948	413	328.458	89.2157	395	312.115	403	316.39	93.0284	AACGTCAA	716	No
GAATTCAG	444	363.183	450	368.509	89.2074	420	348.289	426	353.298	78.6331	CTGAATTC	2969	No
TATAAGAT	1215	1129.02	1262	1162.29	89.1759	1089	1013.75	1127	1041.33	77.9755	ATCTTATA	11763	No
TGACATTT	1121	1035.29	1154	1063.89	89.1645	1027	954.821	1053	979.696	74.8413	AAATGTCA	183	No
ACTTGAAA	1216	1130.06	1245	1163.39	89.1283	1157	1079.49	1183	1110.25	80.2289	TTTCAAGT	352	No
TACCCTAT	183	112.494	186	113.612	89.0452	132	93.5817	133	94.4787	45.4037	ATAGGGTA	791	No
TTGTTAAT	1846	1759.15	1957	1833.21	88.9612	1707	1635.98	1794	1700.76	72.5436	ATTAACAA	2329	No
CAATGTTC	468	386.985	476	392.834	88.9591	452	379.942	459	385.634	78.4963	GAACATTG	414	No
TACAAGTT	932	847.285	962	867.584	88.8158	895	811.918	924	830.811	87.1952	AACTTGTA	1252	No
GAAAATAG	1068	982.827	1097	1008.97	88.7613	1003	942.75	1028	967.088	62.136	CTATTTTC	484	No
TACAATGT	729	645.52	751	658.467	88.6592	690	607.921	711	619.674	87.3865	ACATTGTA	7762	No
TAATTGTT	1772	1685.53	1857	1753.97	88.6513	1650	1553.89	1722	1612.85	99.0201	AACAATTA	4762	No
AATAATCA	1800	1713.58	1889	1784.13	88.5681	1688	1625.61	1768	1689.64	63.5729	TGATTATT	18211	No
TGTCAATT	920	835.627	948	855.458	88.4962	881	795.639	908	813.903	89.7841	AATTGACA	1209	No
TTCGAATT	945	860.532	970	881.37	88.4846	870	794.084	893	812.289	79.4339	AATTCGAA	923	No
GATTATGA	876	791.857	896	809.977	88.4629	836	750.941	856	767.529	89.7036	TCATAATC	501	No
GAATAATG	665	582.218	690	593.188	88.4066	637	576.575	661	587.376	63.4863	CATTATTC	909	No
GATAGAGA	873	788.959	909	806.969	88.3656	841	759.825	874	776.739	85.365	TCTCTATC	3058	No
ATCATTTA	1545	1459.11	1618	1511.7	88.3647	1442	1350.58	1507	1396.31	94.4482	TAAATGAT	255	No
ATGATTGA	1147	1062	1184	1091.9	88.3151	1061	993.016	1090	1019.63	70.2602	TCAATCAT	7157	No
TATAGTAT	1170	1085.01	1218	1116.04	88.2397	1107	1023.93	1153	1051.99	86.3514	ATACTATA	509	No
CATTGGAG	446	366.01	454	371.397	88.1553	425	350.258	432	355.308	82.2031	CTCCAATG	7073	No
GAAAGTAG	504	423.139	508	429.826	88.1378	480	407.091	484	413.4	79.0796	CTACTTTC	760	No
GAAAAAAT	2729	2642.34	2920	2802.25	88.0626	2494	2447.02	2653	2584.94	47.4328	ATTTTTTC	189	No
ACATAACA	1005	920.727	1053	944.103	88.0173	951	867.191	991	888.302	87.7349	TGTTATGT	2517	No
TGAGAAAT	1174	1089.22	1211	1120.46	88.0011	1131	1047.18	1166	1076.36	87.0855	ATTTCTCA	227	No
TCCAAACT	830	746.628	862	763.059	87.8628	748	685.183	775	699.449	65.6121	AGTTTGGA	5864	No
AATACAAA	2556	2469.74	2757	2610.15	87.7457	2362	2283.55	2535	2404.42	79.7786	TTTGTATT	2097	No
AAAGAAGG	958	874.257	980	895.662	87.6311	920	852.717	939	873.236	69.87	CCTTCTTT	1366	No
TAACAAGT	760	677.259	776	691.257	87.6014	699	637.974	714	650.677	63.8555	ACTTGTTA	1824	No
CAAAATGC	562	480.934	568	489.064	87.5439	545	469.97	551	477.816	80.7241	GCATTTTG	892	No
TAATCAAC	933	849.469	955	869.857	87.5092	891	805.289	911	823.925	90.1183	GTTGATTA	17656	No
TATAACTT	1262	1177.49	1307	1213.32	87.4773	1199	1109.24	1242	1141.5	93.3007	AAGTTATA	2146	No
GCAAATTG	496	415.813	502	422.326	87.4653	468	398.47	472	404.58	75.2713	CAATTTGC	317	No
TATCAACT	716	633.69	733	646.256	87.4385	685	604.889	702	616.549	85.1957	AGTTGATA	2462	No
TAGACAAT	588	506.766	601	515.582	87.4227	540	478.678	551	486.748	65.0927	ATTGTCTA	674	No
TGATGAAT	1169	1084.98	1216	1116.02	87.1929	1121	1034.09	1160	1062.64	90.4619	ATTCATCA	1812	No
AGATGATC	617	535.69	631	545.306	87.1907	596	536.047	609	545.673	63.1867	GATCATCT	5856	No
TGAATGGT	620	538.693	633	548.394	87.1559	595	517.31	608	526.414	83.2513	ACCATTCA	1118	No
GATAGAAG	455	375.714	461	381.313	87.118	427	356.609	432	361.794	76.9219	CTTCTATC	946	No
TGTAATAT	1328	1243.68	1372	1283.15	87.1177	1221	1147.07	1257	1181.29	76.2612	ATATTACA	6470	No
TTGAAGAT	1346	1261.72	1394	1302.22	87.0323	1287	1206.67	1330	1244.08	82.9489	ATCTTCAA	481	No
CGACATCG	177	108.258	179	109.326	87.0185	169	105.059	171	106.088	80.3391	CGATGTCG	2546	No
ATTTTTTG	2754	2668.4	2967	2831.37	86.9595	2472	2434.71	2635	2571.31	37.5765	CAAAAAAT	4645	No
GCGGGTTA	142	76.9917	142	77.7058	86.9224	65	51.0712	65	51.5202	15.6758	TAACCCGC	2921	No
CTTAATTA	1646	1561.35	1730	1620.83	86.9005	1571	1475.09	1649	1528.71	98.9664	TAATTAAG	2314	No
AATTAGTA	1442	1357.68	1509	1403.85	86.8836	1333	1281.43	1392	1323.06	52.5968	TACTAATT	1849	No
CTTTTTGA	1271	1187.18	1310	1223.53	86.7144	1197	1113.44	1231	1145.91	86.6233	TCAAAAAG	212	No
TTCCTTTT	2271	2186.04	2475	2297.3	86.586	2153	2086.96	2345	2188.87	67.0758	AAAAGGAA	871	No
CACATGTC	442	363.398	448	368.728	86.5488	408	342.209	414	347.091	71.745	GACATGTG	2576	No
AATAGAAA	2390	2305.01	2541	2428.05	86.5404	2235	2141.59	2365	2248.6	95.4176	TTTCTATT	6605	No
GAAAAGTG	698	616.667	724	628.694	86.4753	645	582.304	668	593.276	65.9565	CACTTTTC	3123	No
GGTTTTTA	1072	989	1111	1015.43	86.3898	992	887.43	1017	909.384	110.502	TAAAAACC	328	No
ACAAGAAA	2144	2059.34	2252	2158.73	86.3783	2035	1966.11	2134	2057.21	70.0826	TTTCTTGT	2561	No
TACAACTT	935	852.706	962	873.225	86.1433	883	809.149	909	827.934	77.1235	AAGTTGTA	2202	No
CTCAAGTC	372	295.122	378	299.07	86.1197	355	281.564	361	285.258	82.2739	GACTTGAG	1810	No
AATAGTTA	1153	1070.12	1200	1100.42	86.0059	1064	976.673	1098	1002.53	91.1197	TAACTATT	543	No
GATTCATC	635	554.599	648	564.755	85.9665	609	532.425	622	541.949	81.8351	GATGAATC	2950	No
TGAAATTT	2387	2302.58	2562	2425.38	85.95	2234	2144.51	2381	2251.8	91.329	AAATTTCA	326	No
AACCAATA	1310	1226.82	1370	1265.35	85.9389	1172	1104.09	1216	1136.09	69.9578	TATTGGTT	2865	No
GTGGAAAG	433	355.08	440	360.232	85.9052	419	341.62	426	346.49	85.5481	CTTTCCAC	9019	No
ACACCACA	387	310.062	398	314.297	85.779	373	303.357	380	307.462	77.0873	TGTGGTGT	587	No
TTTCAACT	1213	1130.19	1256	1163.53	85.7677	1130	1068.04	1172	1098.24	63.72	AGTTGAAA	3540	No
TTAGAAAA	2555	2470.74	2711	2611.26	85.6788	2330	2264.85	2455	2383.84	66.0785	TTTTCTAA	1721	No
CCCATTTA	560	480.556	585	488.676	85.6764	538	458.41	557	465.962	86.1305	TAAATGGG	961	No
GATTTGTG	765	683.961	793	698.186	85.6603	720	658.728	746	672.107	64.0376	CACAAATC	125	No
TCTCAAAT	1376	1292.97	1420	1335.27	85.6403	1285	1203.36	1321	1240.59	84.3535	ATTTGAGA	1474	No
AACAAAAA	6837	6751.98	8301	7828.64	85.5571	6426	6327.84	7668	7264.78	98.9131	TTTTTGTT	952	No
CTCTCTAT	902	820.389	928	839.615	85.5422	841	767.974	861	785.192	76.3924	ATAGAGAG	6077	No
GAAACAAC	843	761.66	859	778.644	85.5361	810	733.481	826	749.436	80.3779	GTTGTTTC	1364	No
ACAAAGAA	2084	2000.2	2199	2094.3	85.529	1998	1925.97	2108	2013.62	73.3614	TTCTTTGT	731	No
AAAGTTCA	1042	959.904	1101	985.009	85.5102	967	887.125	1017	909.065	83.368	TGAACTTT	1213	No
TGTAAAAT	1852	1768.44	1966	1843.22	85.5062	1626	1543.62	1701	1601.86	84.5407	ATTTTACA	239	No
GCTTGAAG	408	330.869	414	335.518	85.4942	389	318.964	393	323.374	77.2168	CTTCAAGC	1897	No
TAAGTGAT	603	523.346	621	532.617	85.4295	568	494.735	584	503.229	78.4398	ATCACTTA	1626	No
GATGTATC	336	260.628	341	263.944	85.3498	327	253.615	332	256.809	83.1044	GATACATC	1116	No
AGTAATTA	1246	1163.51	1312	1198.6	85.3434	1145	1069.74	1185	1100.02	77.848	TAATTACT	678	No
CTTTACTC	453	375.248	461	380.837	85.3018	440	366.798	448	372.202	80.064	GAGTAAAG	518	No
ATTGTCTA	587	507.763	595	516.607	85.1205	548	475.155	556	483.134	78.1641	TAGACAAT	631	No
GATGTTGA	737	656.616	758	669.926	85.1156	703	622.574	720	634.786	85.4111	TCAACATC	2592	No
GTTTATTA	1295	1212.64	1346	1250.39	85.0933	1184	1114.24	1229	1146.76	71.8959	TAATAAAC	26830	No
TAACAACT	787	706.353	807	721.349	85.0845	745	680.405	762	694.508	67.5685	AGTTGTTA	419	No
TAATTACT	1308	1225.67	1400	1264.14	85.0355	1193	1126.59	1263	1159.73	68.3352	AGTAATTA	672	No
TAATTCTT	1405	1322.52	1459	1366.57	84.9982	1305	1224.31	1355	1262.7	83.2888	AAGAATTA	343	No
TGCAAACT	516	437.646	521	444.683	84.9838	457	398.623	460	404.737	62.4567	AGTTTGCA	2657	No
AGTCAATA	753	672.663	771	686.506	84.9543	697	631.544	714	644.041	68.7362	TATTGACT	903	No
TCTCTTTC	1705	1622.21	1845	1686	84.8691	1573	1499.28	1672	1554.52	75.5018	GAAAGAGA	369	No
GAGGAAAG	588	508.978	602	517.854	84.8615	563	486.954	577	495.241	81.6972	CTTTCCTC	2123	No
AGTTATAA	1174	1092.17	1207	1123.57	84.8163	1073	997.107	1103	1023.91	78.7106	TTATAACT	9207	No
CTTGGAAC	372	296.189	376	300.157	84.7773	359	291.176	363	295.048	75.1732	GTTCCAAG	3335	No
TGAAGACT	514	435.871	523	442.865	84.7466	489	420	498	426.612	74.3812	AGTCTTCA	1361	No
TTGCTTTC	931	850.032	949	870.442	84.7078	906	821.243	924	840.503	88.9873	GAAAGCAA	57701	No
GAAGAATC	901	820.238	931	839.458	84.6139	877	798.833	905	817.22	81.8724	GATTCTTC	166	No
TTTCGTTT	1597	1514.63	1693	1570.9	84.5703	1453	1381.49	1526	1429.12	73.3324	AAACGAAA	1133	No
ACATCATT	971	890.033	1000	912.097	84.5428	914	854.892	939	875.499	61.1063	AATGATGT	214	No
TAAATTGT	1476	1393.85	1532	1442.26	84.523	1341	1275.39	1391	1316.67	67.2727	ACAATTTA	420	No
ATGTTGTA	835	754.834	861	771.565	84.2802	796	727.776	821	743.527	71.3262	TACAACAT	305	No
ATGCTTTT	1136	1054.77	1166	1084.32	84.2793	1076	1001.24	1104	1028.24	77.482	AAAAGCAT	8319	No
GGGTCGGG	154	89.1364	172	89.9834	84.2049	133	73.0347	146	73.7067	79.7221	CCCGACCC	1317	No
TAAAGTAT	1141	1059.86	1187	1089.65	84.1725	1012	964.672	1051	989.99	48.4702	ATACTTTA	893	No
TCCAATTT	1313	1231.48	1362	1270.27	84.1603	1243	1168.51	1284	1203.86	76.8153	AAATTGGA	1206	No
ATAAATCA	1802	1719.82	1884	1790.84	84.1179	1657	1574.05	1724	1634.41	85.0931	TGATTTAT	1059	No
AATGAGAA	1335	1253.48	1387	1293.51	84.1158	1261	1189.69	1310	1226.17	73.4105	TTCTCATT	772	No
GATTAAGG	391	315.319	394	319.658	84.1124	381	303.963	383	308.08	86.0653	CCTTAATC	2172	No
CAAGAAGC	489	411.775	498	418.194	84.0519	475	417.473	484	424.025	61.3199	GCTTCTTG	743	No
CTAGAATC	438	361.527	447	366.817	84.045	409	339.924	416	344.759	75.6621	GATTCTAG	489	No
TACTCTGT	448	371.38	456	376.884	84.0304	433	359.507	440	364.754	80.5392	ACAGAGTA	7451	No
GTTTTGAG	898	817.799	919	836.924	84.0109	853	785.963	873	803.858	69.8175	CTCAAAAC	916	No
ACATAAAA	2411	2328.49	2608	2453.93	83.9569	2265	2197.18	2442	2309.5	68.8602	TTTTATGT	10326	No
GAGAAGTG	506	428.723	515	435.544	83.8571	468	407.372	477	413.688	64.9305	CACTTCTC	801	No
TTGAAGTT	1239	1157.95	1267	1192.74	83.8188	1179	1099.45	1203	1131.21	82.359	AACTTCAA	8926	No
TACTATTA	1116	1035.25	1163	1063.86	83.8176	1034	939.656	1072	963.858	98.9288	TAATAGTA	1612	No
TTACCATT	1040	959.478	1084	984.563	83.8104	999	934.518	1040	958.494	66.6575	AATGGTAA	1517	No
TGGAAGAT	733	653.841	744	667.06	83.768	702	628.046	713	640.431	78.147	ATCTTCCA	856	No
ACATTTCA	1144	1063.3	1179	1093.26	83.6902	1062	1004.9	1092	1032.06	58.6966	TGAAATGT	9650	No
TCTTTAAT	1677	1595.39	1753	1657.26	83.6595	1556	1494.76	1624	1549.7	62.4734	ATTAAAGA	1115	No
CTTTAATG	656	577.482	674	588.31	83.6292	635	564.792	652	575.245	74.4009	CATTAAAG	362	No
TATTCAGT	531	453.686	542	461.119	83.5567	492	427.496	501	434.287	69.1427	ACTGAATA	2106	No
GATTTCAG	567	489.366	578	497.718	83.4895	541	466.295	552	474.047	80.3926	CTGAAATC	5126	No
GAAACTTC	694	615.355	713	627.341	83.4689	674	582.36	693	593.334	98.499	GAAGTTTC	3256	No
AACGTCAA	426	350.233	432	355.283	83.4287	416	339.422	421	344.246	84.632	TTGACGTT	596	No
TGATTAGT	952	872.185	991	893.504	83.3599	912	830.882	948	850.523	84.9546	ACTAATCA	323	No
ATGTTTGA	1221	1140.52	1265	1174.39	83.2547	1174	1085.91	1213	1117	91.5652	TCAAACAT	985	No
ACTTTATA	1242	1161.48	1296	1196.46	83.2461	1117	1053.85	1156	1083.35	65.0035	TATAAAGT	179	No
CAATGATC	486	409.499	501	415.864	83.2391	476	400.389	490	406.543	82.3388	GATCATTG	346	No
CAAGAATC	717	638.44	740	651.158	83.2067	698	626.183	721	638.509	75.7861	GATTCTTG	531	No
TGACAAGT	491	414.472	498	420.954	83.1942	465	396.203	472	402.262	74.451	ACTTGTCA	1928	No
TTTTCATT	3058	2975.98	3339	3177.48	83.1411	2860	2791.01	3111	2968.8	69.8374	AATGAAAA	215	No
CACGTGGC	393	318.066	405	322.458	83.1395	378	309.712	388	313.94	75.3173	GCCACGTG	1711	No
ACACGTGT	669	590.821	706	602.05	83.1375	628	560.078	665	570.393	71.8834	ACACGTGT	725	Yes
CAAGAAGT	527	450.156	542	457.501	83.0589	507	449.338	522	456.663	61.2127	ACTTCTTG	458	No
TCTAAAAT	1921	1839.72	2048	1920.2	83.0483	1733	1641.09	1835	1706.25	94.4336	ATTTTAGA	1147	No
CCACGTGG	351	277.129	363	280.742	82.9426	340	273.976	350	277.531	73.4076	CCACGTGG	728	Yes
AGAAACTA	1288	1207.72	1337	1245.19	82.8954	1231	1154.96	1274	1189.59	78.4885	TAGTTTCT	3642	No
TAAAAGGC	421	345.769	429	350.726	82.8784	406	332.686	413	337.372	80.8564	GCCTTTTA	3368	No
TTCTTTGT	1937	1855.98	2038	1937.79	82.7595	1841	1757.13	1938	1831.03	85.8401	ACAAAGAA	666	No
TTACTTTT	2684	2602.54	2893	2757.84	82.7168	2418	2379.08	2589	2509.77	39.2371	AAAAGTAA	318	No
TTTTGTAA	3052	2970.46	3323	3171.23	82.6489	2791	2728.42	3014	2898.56	63.2885	TTACAAAA	11943	No
ACTTCCTA	285	213.258	289	215.781	82.6464	273	209.785	277	212.253	71.9051	TAGGAAGT	1220	No
TATTTCAT	1665	1584.39	1748	1645.48	82.6298	1550	1473.12	1629	1526.61	78.855	ATGAAATA	582	No
CAATTTAC	729	650.904	744	664.027	82.6044	700	631.693	713	644.195	71.8737	GTAAATTG	1532	No
TAGAAGTT	743	664.837	761	678.419	82.5874	648	603.584	665	615.204	46.0112	AACTTCTA	1167	No
TAAAAAGC	918	839.043	946	859.01	82.5611	882	802.644	910	821.178	83.1557	GCTTTTTA	492	No
CGATTTCG	294	222.042	302	224.706	82.5297	280	210.734	288	213.218	79.5734	CGAAATCG	1423	No
AGATCTTT	942	863.156	968	884.102	82.3402	895	828.849	919	848.409	68.723	AAAGATCT	3639	No
AGTAATCA	740	662.145	751	675.638	82.2621	719	644.239	730	657.144	78.94	TGATTACT	2069	No
GTCAAAAG	752	674.078	767	687.969	82.262	725	658.676	739	672.053	69.5566	CTTTTGAC	4402	No
GCTTCTTG	442	367.06	448	372.469	82.1173	427	370.725	433	376.214	60.3456	CAAGAAGC	700	No
ACTCTTTT	1574	1494.09	1665	1548.98	82.0122	1487	1412.56	1568	1462.15	76.3651	AAAAGAGT	520	No
ATATTGAA	1629	1549.04	1701	1607.66	81.9931	1551	1469.34	1621	1522.59	83.885	TTCAATAT	1745	No
TTTGGTGT	1126	1047.08	1161	1076.26	81.8184	1079	997.138	1109	1023.94	85.134	ACACCAAA	1563	No
GCTTAAAG	356	283.078	363	286.8	81.5977	342	273.348	349	276.892	76.6299	CTTTAAGC	1242	No
CATAATTC	710	632.933	728	645.475	81.5792	686	623.814	704	636.065	65.1879	GAATTATG	1157	No
CGTGTTTC	301	229.547	304	232.333	81.5722	265	211.628	268	214.125	59.5985	GAAACACG	1645	No
TAATTTAT	3358	3277.44	3908	3521.01	81.5424	2912	2751.52	3171	2924.46	165.075	ATAAATTA	59757	No
ACTCTTCA	572	496.044	581	504.572	81.4957	546	475.402	553	483.388	75.5985	TGAAGAGT	1212	No
GATGAAAG	669	592.298	687	603.572	81.4674	650	569.892	666	580.495	85.4913	CTTTCATC	2357	No
TCTAATCT	844	766.346	856	783.503	81.4623	803	726.868	813	742.586	79.987	AGATTAGA	922	No
TTGTTTCC	1071	992.559	1095	1019.15	81.4615	1033	959.252	1057	984.326	76.513	GGAAACAA	3964	No
TACATGTA	919	841.122	953	861.173	81.3769	871	799.757	900	818.179	74.3264	TACATGTA	755	Yes
AACAAATA	2854	2773.78	3088	2949.46	81.3715	2640	2583.85	2830	2736.99	56.7535	TATTTGTT	781	No
GCATAAAG	323	251.088	328	254.238	81.3471	304	243.433	309	246.452	67.5441	CTTTATGC	4387	No
ACTCTCTT	835	757.52	858	774.35	81.3143	781	746.555	798	762.983	35.2273	AAGAGAGT	271	No
TTAGAATT	1345	1266.14	1403	1306.89	81.269	1206	1146.61	1251	1180.79	60.9074	AATTCTAA	2307	No
CTACTTTC	497	422.052	504	428.713	81.2409	475	410.487	482	416.876	69.3355	GAAAGTAG	618	No
CATTTAAC	710	633.277	734	645.829	81.194	637	583.953	651	594.974	55.3867	GTTAAATG	4020	No
TAACCAAT	1039	960.901	1068	986.051	81.1896	975	890.384	1002	912.462	88.5147	ATTGGTTA	157	No
TTTCAATT	2424	2344.16	2607	2471.22	81.1843	2292	2195.4	2463	2307.55	98.6956	AATTGAAA	12632	No
TTTTCTGT	1517	1437.97	1571	1489.18	81.1623	1449	1364.22	1498	1410.79	87.3607	ACAGAAAA	1611	No
TTTTTCCT	2116	2036.41	2252	2133.73	81.1262	2001	1920.63	2129	2007.82	82.0324	AGGAAAAA	371	No
ACTTTGAA	1195	1116.57	1225	1149.21	81.1177	1133	1062.9	1157	1092.85	72.358	TTCAAAGT	2538	No
CTTTTGGC	461	386.7	466	392.543	81.0204	441	357.191	446	362.388	92.9516	GCCAAAAG	2443	No
ATTCTACA	757	680.171	777	694.268	81.013	688	631.02	707	643.5	59.4784	TGTAGAAT	3377	No
CATTACTC	404	330.643	408	335.287	80.9523	392	325.953	396	330.503	72.3271	GAGTAATG	1360	No
CATAAAGC	397	323.81	402	328.317	80.9006	388	317.29	393	321.666	78.062	GCTTTATG	1588	No
TACAAACT	873	795.775	896	814.044	80.857	816	749.99	835	766.544	68.8329	AGTTTGTA	204	No
TTCTCATT	1367	1288.66	1411	1330.72	80.6702	1301	1226.47	1337	1264.98	76.7459	AATGAGAA	698	No
CAGAGTTC	261	191.722	263	193.913	80.512	249	186.768	251	188.884	71.6092	GAACTCTG	2818	No
GGTATACC	171	106.795	182	107.845	80.4985	77	74.2666	78	74.9517	2.78309	GGTATACC	774	Yes
TGAAAACT	1231	1153.08	1284	1187.62	80.4902	1173	1082.77	1218	1113.7	93.8848	AGTTTTCA	4527	No
TTGCACAA	570	495.012	575	503.512	80.4014	505	446.764	510	454.025	61.8763	TTGTGCAA	19026	No
TATAAACT	1445	1366.8	1521	1413.53	80.3917	1304	1246.69	1366	1286.34	58.6045	AGTTTATA	1028	No
TATTAGTT	1478	1399.82	1544	1448.6	80.3279	1313	1270.75	1371	1311.76	42.9483	AACTAATA	2498	No
TGATTCTT	1339	1261.1	1391	1301.56	80.2632	1284	1214.42	1333	1252.26	71.5312	AAGAATCA	4035	No
AAAGCTTA	972	894.971	992	917.243	80.2527	939	859.589	959	880.388	82.9715	TAAGCTTT	1495	No
TATTTGTT	2722	2642.99	2902	2802.97	80.1815	2488	2440.88	2651	2578.15	47.567	AACAAATA	756	No
ATTCTTGA	938	861.166	963	882.031	80.1635	901	835.15	924	854.961	68.3803	TCAAGAAT	383	No
TCAAAACC	1356	1278.17	1404	1319.62	80.1509	1288	1205.62	1328	1242.97	85.1375	GGTTTTGA	6284	No
TCAATATC	891	814.392	914	833.384	80.1028	832	756.218	855	773	79.4582	GATATTGA	2027	No
CTTGAAGC	408	335.272	416	340.011	80.1006	400	331.816	408	336.485	74.7533	GCTTCAAG	410	No
AGTGATTA	701	625.308	720	637.607	80.0985	671	602.185	690	613.761	72.6051	TAATCACT	2931	No
CATTAAAC	782	705.901	807	720.88	80.0614	751	675.376	776	689.31	79.7081	GTTTAATG	919	No
AACTTACA	764	687.992	778	702.354	80.0598	726	650.93	740	664.053	79.2418	TGTAAGTT	2411	No
GGTTTTCG	325	254.057	332	257.258	80.0364	303	242.139	306	245.136	67.9384	CGAAAACC	2524	No
ACATCATA	728	652.21	751	665.376	80.032	674	623.459	695	635.699	52.5366	TATGATGT	202	No
ATAGGGTA	169	105.265	170	106.297	80.0078	156	98.4117	157	99.364	71.8685	TACCCTAT	601	No
CAATAAGC	360	288.268	360	292.086	79.9969	341	281.889	341	285.589	64.9157	GCTTATTG	870	No
ATCATGAA	1068	991.204	1099	1017.73	79.697	1015	949.156	1046	973.779	68.0771	TTCATGAT	16232	No
ATCTCTAA	1021	944.349	1048	968.76	79.6804	931	871.757	955	893.057	61.2116	TTAGAGAT	517	No
TAGAATTT	1498	1420.42	1573	1470.5	79.6629	1369	1292.33	1433	1334.59	78.9054	AAATTCTA	1234	No
GTTAAGAG	480	406.601	492	412.899	79.6576	444	380.984	452	386.699	67.962	CTCTTAAC	398	No
GAATGAAG	587	512.557	599	521.531	79.605	568	492.108	578	500.532	81.4642	CTTCATTC	962	No
CAAGAAAT	1229	1151.93	1271	1186.41	79.5888	1175	1106.02	1215	1138.12	71.0859	ATTTCTTG	3311	No
TGAATGAT	1082	1005.36	1117	1032.54	79.4926	1034	963.825	1067	989.105	72.6697	ATCATTCA	572	No
GTACAAAG	422	349.631	427	354.668	79.3898	415	338.249	420	343.049	84.8658	CTTTGTAC	2526	No
CACTTCTC	476	402.879	480	409.091	79.3877	454	383.033	457	388.794	77.1687	GAGAAGTG	705	No
TGACAAAA	1973	1895.21	2063	1980.27	79.363	1862	1789.42	1946	1865.85	74.0337	TTTTGTCA	2982	No
AAATCTCA	1580	1502.68	1672	1558.15	79.272	1480	1409.74	1567	1459.14	71.9832	TGAGATTT	928	No
GGCCCAAT	562	488.087	587	496.404	79.2466	543	474.847	564	482.819	72.8251	ATTGGGCC	1138	No
ATTTCATA	1707	1629.6	1774	1693.92	79.21	1608	1532.94	1669	1590.45	76.8714	TATGAAAT	4074	No
TATTATAT	2923	2844.88	3238	3029.42	79.1837	2608	2510.52	2839	2655.4	99.348	ATATAATA	2707	No
CCCATTAA	649	574.459	667	585.197	79.1809	617	548.965	635	558.958	72.0872	TTAATGGG	1858	No
TACTATGT	504	430.754	514	437.624	79.1476	483	413.801	492	420.267	74.6872	ACATAGTA	1692	No
TTCCAATT	1107	1030.66	1138	1059.05	79.0948	1051	979.17	1079	1005.15	74.4023	AATTGGAA	435	No
GATTAAAC	732	657.043	749	670.367	79.0788	668	619.818	682	631.943	50.0079	GTTTAATC	890	No
GAGTTGAG	352	281.183	372	284.87	79.0687	303	246.885	308	249.962	62.058	CTCAACTC	2628	No
AATTGGGA	584	510.139	589	519.047	78.967	563	483.962	568	492.17	85.1672	TCCCAATT	3525	No
TGAATTGT	919	843.337	949	863.477	78.9602	862	799.801	890	818.225	64.5571	ACAATTCA	18097	No
ATTTTCCA	1395	1318.35	1440	1362.15	78.8383	1316	1231.65	1356	1270.44	87.1784	TGGAAAAT	400	No
ATTGTTCA	859	783.726	880	801.536	78.7789	830	757.741	850	774.579	75.5993	TGAACAAT	1227	No
CTTTGGCT	478	405.374	489	411.644	78.7741	461	406.356	472	412.648	58.1637	AGCCAAAG	1352	No
GAACAATG	558	484.534	571	492.758	78.7735	537	472.787	550	480.705	68.3889	CATTGTTC	359	No
GAGCCATC	235	168.081	237	169.927	78.7579	220	162.13	222	163.893	67.1499	GATGGCTC	5350	No
TCTCTAAC	641	566.891	649	577.406	78.7546	586	528.829	593	538.252	60.1553	GTTAGAGA	3137	No
TATCATGT	752	677.325	780	691.325	78.6484	701	634.887	727	647.491	69.4417	ACATGATA	2260	No
AATAAGAA	2188	2110.79	2321	2214.92	78.6036	2022	1961.97	2144	2052.71	60.9434	TTCTTATT	2092	No
GATTGTTG	691	616.709	708	628.737	78.5959	670	589.662	687	600.856	85.5783	CAACAATC	935	No
ATACCATA	618	544.202	629	554.059	78.5896	561	497.363	569	505.926	67.5446	TATGGTAT	3573	No
CTCATTTC	623	549.182	630	559.182	78.5701	591	516.796	597	525.886	79.2932	GAAATGAG	841	No
TGACTTTT	1404	1327.63	1469	1371.98	78.5273	1328	1243.05	1388	1282.48	87.7912	AAAAGTCA	493	No
CTAGTTTC	544	470.882	553	478.752	78.5221	518	453.649	526	461.082	68.7133	GAAACTAG	1178	No
CATTATTG	825	750.113	847	766.672	78.5062	798	745.119	820	761.494	54.7147	CAATAATG	1276	No
TTTCAGTT	1454	1377.67	1531	1425.07	78.4051	1351	1277.22	1415	1318.61	75.8687	AACTGAAA	2745	No
TTCAATTT	2616	2538.83	2813	2686.89	78.3262	2451	2378.47	2626	2509.1	73.626	AAATTGAA	971	No
AAAGAATA	1817	1740.36	1903	1812.96	78.3052	1699	1637.8	1779	1702.71	62.3272	TATTCTTT	881	No
AACAGTAA	786	711.488	809	726.663	78.2844	744	672.356	762	686.188	75.3321	TTACTGTT	1856	No
TCCAACGG	333	263.318	342	266.682	78.1815	324	254.107	333	257.309	78.7281	CCGTTGGA	869	No
AATTTTAA	3974	3896.61	4563	4240.47	78.1548	3434	3309.62	3815	3557.92	126.687	TTAAAATT	5940	No
AATTGTCA	824	749.472	839	766.007	78.1169	785	707.561	799	722.598	81.5299	TGACAATT	1634	No
AATGTTAA	1712	1635.65	1779	1700.41	78.1055	1573	1493.9	1627	1548.78	81.1548	TTAACATT	32244	No
CGTTAACG	186	122.271	188	123.509	78.0282	160	106.18	162	107.223	65.6064	CGTTAACG	836	Yes
ATCTTCTG	606	532.859	614	542.395	77.9459	576	528.214	582	537.62	49.8851	CAGAAGAT	508	No
GAAGAATG	743	669.009	757	682.73	77.9399	715	646.378	729	659.353	72.1421	CATTCTTC	8669	No
ACTGATTA	586	513.046	601	522.034	77.911	573	500.721	588	509.374	77.2619	TAATCAGT	1230	No
TGTTCTGT	654	580.607	690	591.528	77.8479	634	563.78	669	574.203	74.4219	ACAGAACA	1042	No
GAAATGAG	618	544.883	636	554.759	77.8174	590	517.424	608	526.531	77.4436	CTCATTTC	824	No
GACTTAAG	288	219.853	291	222.482	77.7601	282	215.413	285	217.97	75.957	CTTAAGTC	4483	No
AGAAAATA	3138	3061.23	3400	3274.19	77.7258	2877	2822.08	3099	3003.73	55.4557	TATTTTCT	356	No
AAAGTTTA	1959	1882.8	2056	1966.82	77.724	1779	1712.24	1854	1782.68	68.0483	TAAACTTT	303	No
GATTTAGG	470	398.368	473	404.476	77.7177	438	370.165	438	375.642	73.7023	CCTAAATC	1862	No
CAAACAAC	915	840.527	940	860.554	77.6793	871	799.123	894	817.521	75.0162	GTTGTTTG	7995	No
TTTTTAAT	4917	4839.99	5695	5374.52	77.6148	4355	4239.15	4944	4646.77	117.423	ATTAAAAA	292	No
ATATAGTA	1407	1331.51	1465	1376.1	77.5886	1305	1239.69	1350	1278.94	67.0008	TACTATAT	1185	No
TATTCTCT	1047	972.248	1078	997.91	77.5548	973	907.596	997	930.405	67.7061	AGAGAATA	12858	No
ACAAATCA	1568	1492.47	1640	1547.25	77.4128	1463	1410	1531	1459.42	53.9883	TGATTTGT	2631	No
AAATTTGA	2950	2873.61	3217	3061.8	77.3976	2680	2606.29	2876	2762	74.7437	TCAAATTT	1461	No
ATAACTTA	999	924.571	1036	948.113	77.348	936	867.751	967	888.885	70.8649	TAAGTTAT	284	No
CTTTTTGC	680	606.943	693	618.667	77.2871	658	580.837	669	591.765	82.0756	GCAAAAAG	2380	No
CATTTTGC	593	520.575	603	529.769	77.244	574	501.121	584	509.785	77.9387	GCAAAATG	1446	No
GTCAAATG	554	481.924	572	490.079	77.2161	531	466.846	546	474.612	68.3725	CATTTGAC	2641	No
ATCTTCCA	709	635.851	724	648.486	77.204	683	618.458	695	630.541	67.798	TGGAAGAT	709	No
GCAAAGAG	478	406.736	486	413.037	77.1714	460	394.618	468	400.64	70.5217	CTCTTTGC	936	No
TAATCTTA	1255	1180.28	1300	1216.26	77.041	1157	1077.21	1193	1107.86	82.673	TAAGATTA	1562	No
TCAAATCT	1513	1437.99	1586	1489.2	76.9348	1403	1321.97	1459	1365.99	83.4611	AGATTTGA	10464	No
CCCCAAAA	763	689.871	776	704.297	76.8749	735	665.728	746	679.339	72.757	TTTTGGGG	3935	No
AACTCTTA	885	811.372	914	830.245	76.8725	834	769.284	862	786.55	67.3651	TAAGAGTT	3757	No
CTAAAGTC	390	320.247	396	324.683	76.8513	374	307.299	379	311.48	73.4667	GACTTTAG	291	No
GATCTATC	350	281.007	354	284.691	76.8432	343	272.059	347	275.579	79.4775	GATAGATC	8784	No
AAAAATTC	2277	2201.49	2419	2314.24	76.794	2078	1998.86	2206	2092.83	80.6891	GAATTTTT	13058	No
ACATCAAA	1451	1376.26	1511	1423.57	76.7383	1359	1293.03	1413	1335.34	67.6206	TTTGATGT	4018	No
CTCCATTG	485	414.058	496	420.53	76.6996	471	401.772	481	407.958	74.8763	CAATGGAG	913	No
TAAGTCAT	537	465.557	547	473.291	76.6636	515	444.893	525	452.108	75.3612	ATGACTTA	1826	No
AAACATTA	2035	1959.78	2178	2050.34	76.6475	1884	1815.51	2013	1894.03	69.7667	TAATGTTT	299	No
CCGTTGGA	304	236.288	310	239.186	76.6011	295	229.686	301	232.474	73.8277	TCCAACGG	832	No
GCTTATTG	344	275.34	346	278.92	76.5867	329	268.801	331	272.262	66.487	CAATAAGC	792	No
AAAAGGAA	2291	2215.74	2515	2329.88	76.5249	2153	2101.41	2369	2204.66	52.2186	TTCCTTTT	644	No
GAAAAAGG	1114	1040.05	1144	1068.88	76.5195	1064	996.908	1090	1023.7	69.3005	CCTTTTTC	502	No
TTGAGAAA	1900	1825.01	2007	1904.29	76.5132	1800	1731.19	1886	1803.09	70.1558	TTTCTCAA	15521	No
AAATTAAA	5194	5118.09	6152	5718.03	76.4691	4611	4379.42	5314	4814.93	237.599	TTTAATTT	1170	No
CGGTATAC	159	98.3083	170	99.2593	76.4466	79	70.0836	81	70.7246	9.46097	GTATACCG	1051	No
CATTAGTC	375	305.868	381	310.022	76.4145	362	299.187	368	303.212	68.9885	GACTAATG	1084	No
TGCAATTT	1082	1008.28	1117	1035.61	76.3504	1010	946.539	1041	971.045	65.5427	AAATTGCA	1391	No
AAATGATA	1885	1810.21	2023	1888.31	76.314	1775	1683.13	1879	1751.39	94.3319	TATCATTT	553	No
TTATTGGT	1125	1051.24	1163	1080.61	76.2927	1030	973.003	1062	998.698	58.6347	ACCAATAA	35396	No
TGCTCTGT	437	367.005	452	372.414	76.2811	420	351.944	434	357.03	74.2491	ACAGAGCA	1942	No
TATTCTTT	1832	1757.3	1923	1831.21	76.2694	1740	1661.51	1822	1728.16	80.315	AAAGAATA	830	No
GTTCAAAC	570	498.635	579	507.233	76.2438	547	478.473	556	486.538	73.2155	GTTTGAAC	29275	No
CAATATTC	732	659.608	744	673.016	76.2272	696	651.982	707	665.139	45.4721	GAATATTG	479	No
GAAATAGA	1001	927.633	1033	951.309	76.1943	938	874.892	967	896.322	65.331	TCTATTTC	9190	No
TTCCAAAT	1476	1401.81	1537	1450.71	76.1228	1377	1324.62	1434	1368.79	53.4003	ATTTGGAA	3167	No
CAAAGTAC	402	332.669	408	337.355	76.1	389	323.659	395	328.162	71.5333	GTACTTTG	389	No
TTGTATAG	711	638.843	726	651.575	76.0863	657	594.579	671	605.923	65.5881	CTATACAA	22622	No
GTTGGATC	446	376.052	452	381.658	76.0843	430	368.26	435	373.696	66.6482	GATCCAAC	3260	No
GTTAATTG	626	554.38	635	564.53	76.0585	577	526.363	586	535.717	52.9984	CAATTAAC	1833	No
GTTTAATC	745	672.697	763	686.542	76.056	708	643.662	721	656.548	67.4517	GATTAAAC	810	No
TGCTGAAT	356	287.563	359	291.368	76.0025	343	279.224	346	282.875	70.5605	ATTCAGCA	2840	No
GCATTTTG	558	486.971	566	495.259	75.9746	539	465.834	546	473.575	78.6321	CAAAATGC	626	No
ATACTTTA	1067	993.673	1106	1020.32	75.968	972	920.079	1003	943.425	53.3594	TAAAGTAT	695	No
TCTTCATC	1211	1137.38	1294	1171.09	75.9497	1119	1052.1	1181	1081.52	68.978	GATGAAGA	406	No
GTAACAAC	528	457.283	546	464.807	75.9226	520	453.86	538	461.298	70.7409	GTTGTTAC	6291	No
TAAATCGT	512	441.506	524	448.638	75.844	455	396.799	464	402.871	62.2746	ACGATTTA	4185	No
GTGTGTAT	670	598.317	679	609.775	75.8154	637	569.049	646	579.627	71.8557	ATACACAC	1013	No
ACAGTATA	529	458.452	537	466.005	75.7174	510	438.165	518	445.214	77.4262	TATACTGT	978	No
TGACAACT	452	382.291	456	388.035	75.7105	441	366.976	445	372.384	81.033	AGTTGTCA	1411	No
TGTTTTCT	2368	2293.51	2524	2415.39	75.6859	2253	2179.06	2395	2289.64	75.1811	AGAAAACA	290	No
ACATCTCA	493	422.842	506	429.522	75.681	469	408.47	480	414.811	64.8084	TGAGATGT	1019	No
CACTTCAC	343	275.109	350	278.685	75.653	334	266.316	341	269.733	75.6371	GTGAAGTG	1047	No
TATTGACT	675	603.45	695	615.066	75.6336	652	585.662	671	596.735	69.9605	AGTCAATA	681	No
GAGACTTG	477	407.094	490	413.403	75.5912	458	390.781	471	396.716	72.6945	CAAGTCTC	3097	No
GTCTTTTA	831	758.757	856	775.633	75.578	784	720.163	808	735.643	66.5864	TAAAAGAC	418	No
GTATATAG	635	563.768	649	574.191	75.5538	610	620.984	623	633.146	-10.8866	CTATATAC	465	No
CTTGGTTC	410	341.024	421	345.881	75.5244	392	329.734	403	334.36	67.8062	GAACCAAG	4127	No
TGTGGTTT	892	819.627	914	838.824	75.4781	841	777.737	863	795.32	65.769	AAACCACA	5387	No
CATTATTC	670	598.627	688	610.095	75.4679	647	590.209	665	601.42	59.4396	GAATAATG	612	No
ACACATAC	638	566.843	661	577.356	75.447	610	535.402	630	545.009	79.5695	GTATGTGT	4876	No
GAAATCGA	817	744.937	842	761.307	75.4415	767	699.243	790	713.991	70.9385	TCGATTTC	8252	No
TAGTTGAT	844	771.861	874	789.224	75.4098	800	734.566	828	750.56	68.2657	ATCAACTA	4221	No
CAATGGAG	497	427.033	505	433.814	75.4088	471	409.153	478	415.51	66.3026	CTCCATTG	866	No
GAAGAGTG	495	425.09	505	431.824	75.3668	482	413.542	490	420.002	73.8346	CACTCTTC	1347	No
GACTTGTG	420	351.014	436	356.08	75.3606	408	341.28	422	346.143	72.8544	CACAAGTC	1316	No
CTCAAAAC	1013	940.477	1040	964.716	75.2503	955	894.746	979	917.008	62.2386	GTTTTGAG	703	No
ATATTTCA	1818	1744.32	1930	1817.23	75.21	1646	1596.42	1743	1658.35	50.3455	TGAAATAT	1325	No
ATTATACA	1380	1306.81	1442	1349.92	75.207	1290	1211.67	1339	1249.36	80.8044	TGTATAAT	38863	No
GTTTAATG	709	637.668	725	650.361	75.1812	669	610.279	682	622.106	61.4593	CATTAAAC	787	No
CTTTATTA	1276	1202.99	1320	1240.2	75.181	1175	1111.75	1211	1144.14	65.0134	TAATAAAG	1482	No
TAAGAATA	1215	1142.11	1268	1176.06	75.1716	1130	1062.37	1180	1092.29	69.7332	TATTCTTA	3425	No
AGATTAGA	877	804.974	904	823.599	75.1562	829	757.817	856	774.657	74.4264	TCTAATCT	753	No
AATTCGAA	958	885.796	987	907.682	75.0697	879	812.587	906	831.507	69.0557	TTCGAATT	610	No
TATGTTAT	1364	1291.01	1419	1333.2	75.0135	1248	1189	1291	1225.45	60.4389	ATAACATA	8272	No
TTCCAAGT	701	629.903	727	642.348	74.9662	681	608.695	699	620.472	76.4394	ACTTGGAA	1150	No
AGAATGAG	585	514.65	601	523.681	74.9527	548	482.929	561	491.11	69.2707	CTCATTCT	5477	No
AGTCTAAA	768	696.606	784	711.264	74.9335	696	640.515	711	653.3	57.8219	TTTAGACT	1746	No
TGAGATTT	1382	1309.1	1436	1352.35	74.8967	1295	1223.38	1342	1261.72	73.6763	AAATCTCA	803	No
AAGCAAAG	1045	972.733	1090	998.417	74.8878	1004	938.781	1046	962.944	67.434	CTTTGCTT	2155	No
TAGAGAGT	479	409.684	488	416.054	74.874	428	404.306	437	410.55	24.3753	ACTCTCTA	440	No
AGAAGATA	1411	1338.08	1462	1383.06	74.87	1337	1285.78	1385	1327.66	52.2305	TATCTTCT	2396	No
TATTATGT	1273	1200.31	1322	1237.37	74.8509	1169	1094.94	1205	1126.48	76.5092	ACATAATA	2831	No
GAACTAAG	296	229.877	298	232.669	74.8335	287	220.699	289	223.341	75.3898	CTTAGTTC	2458	No
ACATGTTA	928	856.119	964	876.777	74.8176	874	816.89	906	835.978	59.0614	TAACATGT	1126	No
CAACAATC	718	647.001	738	659.997	74.7592	699	624.913	717	637.199	78.3143	GATTGTTG	822	No
CTCTTTGC	453	384.086	456	389.871	74.7567	438	368.727	440	374.173	75.4068	GCAAAGAG	857	No
ACATCTTA	558	488.194	580	496.515	74.574	523	462.73	544	470.391	64.0351	TAAGATGT	265	No
TTAAGATT	1504	1431.25	1562	1482.03	74.5645	1380	1320.75	1428	1364.69	60.5628	AATCTTAA	53986	No
CTAATTTC	944	872.344	982	893.669	74.5214	910	858.524	947	879.279	52.9896	GAAATTAG	298	No
TAACAGAT	543	473.37	555	481.304	74.5169	511	441.861	517	449.001	74.2865	ATCTGTTA	289	No
ATACTTCA	621	550.812	631	560.859	74.4807	597	529.886	606	539.339	71.195	TGAAGTAT	537	No
TATAGAAT	1084	1012.03	1123	1039.53	74.4729	1001	924.504	1031	948.042	79.5773	ATTCTATA	3314	No
CGTTTGTG	338	271.166	346	274.671	74.4658	325	263.155	333	266.516	68.6022	CACAAACG	13794	No
AAGTCTAA	710	639.347	726	652.095	74.4203	651	591.133	665	602.371	62.8012	TTAGACTT	1127	No
CCACACAA	540	470.505	544	478.365	74.3917	519	461.274	523	468.898	61.1963	TTGTGTGG	18126	No
CTTCTATC	426	357.792	429	363.002	74.332	394	344.915	397	349.853	52.4232	GATAGAAG	635	No
TAAATCTT	1637	1564.42	1755	1624.1	74.2424	1458	1397.09	1522	1445.7	62.2142	AAGATTTA	1600	No
TCTTCGTC	629	559.025	662	569.309	74.1829	592	521.783	614	531.01	74.7434	GACGAAGA	2194	No
CTCAATTC	561	491.522	573	499.93	74.1724	537	465.913	547	473.655	76.2538	GAATTGAG	294	No
TTTGAACT	1075	1003.34	1107	1030.43	74.1628	978	928.459	1006	952.17	50.84	AGTTCAAA	2310	No
CGCCATTG	327	260.675	333	263.992	74.1263	317	254.617	322	257.828	69.468	CAATGGCG	12085	No
TTTTTGTT	6381	6307.38	7682	7237.94	74.0524	5997	5916.75	7123	6729.25	80.7926	AACAAAAA	663	No
AATTGTTT	2614	2540.99	2816	2689.28	74.0505	2438	2364.52	2613	2493.68	74.6131	AAACAATT	586	No
TGAAGTCT	471	402.525	476	408.728	73.9947	414	367.006	419	372.414	49.8825	AGACTTCA	2652	No
GAAGCTTG	513	444.095	529	451.291	73.9933	497	431.147	512	438.026	70.6445	CAAGCTTC	10279	No
CTCCTTTC	449	380.798	461	386.51	73.9741	419	358.987	429	364.222	64.7715	GAAAGGAG	304	No
CGTCTTTG	359	292.159	362	296.051	73.9627	339	279.305	342	282.958	65.6626	CAAAGACG	1578	No
CACAATTC	549	479.815	562	487.916	73.9489	529	469.819	540	477.661	62.7615	GAATTGTG	591	No
TGAAGATT	1193	1121.3	1234	1154.18	73.9441	1124	1058.72	1161	1088.46	67.2519	AATCTTCA	1062	No
TAAGATAT	1243	1171.22	1305	1206.72	73.9322	1156	1081.09	1209	1111.93	77.4435	ATATCTTA	534	No
TAAATGGG	544	474.884	574	482.857	73.9182	518	451.323	545	458.698	71.3758	CCCATTTA	660	No
CTTCATTC	535	465.984	553	473.728	73.8916	512	449.904	526	457.243	66.1972	GAATGAAG	797	No
TTAGCTAA	743	672.757	760	686.604	73.7884	687	625.601	701	637.909	64.3178	TTAGCTAA	963	Yes
CTCATCTC	513	444.303	529	451.503	73.7538	486	417.822	500	424.383	73.46	GAGATGAG	2958	No
AAATGGAA	1534	1461.99	1619	1514.76	73.7501	1470	1405.74	1548	1454.89	65.7117	TTCCATTT	2131	No
TATATGAT	1848	1775.72	1946	1851.08	73.7322	1689	1636.43	1765	1701.24	53.4041	ATCATATA	1554	No
TAGTGTTA	643	573.383	653	584.09	73.6814	565	514.065	574	523.08	53.3791	TAACACTA	4880	No
ATCTTTAA	1554	1482.04	1615	1536.13	73.676	1428	1372.52	1481	1419.6	56.5854	TTAAAGAT	2214	No
CTCTAGTC	267	202.654	270	205.011	73.6251	256	202.06	259	204.408	60.573	GACTAGAG	1245	No
ACTCCATA	416	348.611	427	353.627	73.5186	395	334.675	406	339.402	65.4611	TATGGAGT	2896	No
AAATTGAA	2789	2716.48	3030	2885.19	73.4788	2579	2521.78	2786	2667.92	57.8603	TTCAATTT	829	No
ATTCCAAA	1440	1368.37	1498	1415.2	73.4703	1368	1304.2	1422	1347.16	65.3363	TTTGGAAT	500	No
AGAGGAGA	867	796.584	909	814.885	73.4402	815	759.856	850	776.772	57.0983	TCTCCTCT	2312	No
GCAATTGC	253	189.287	257	191.441	73.4019	247	185.732	251	187.833	70.4156	GCAATTGC	974	Yes
AATTCATA	1603	1531.3	1672	1588.71	73.3483	1500	1422.9	1562	1473.14	79.1538	TATGAATT	353	No
TCAAAGTT	1311	1239.68	1359	1278.93	73.3368	1252	1183.36	1295	1219.5	70.5961	AACTTTGA	377	No
TGAATTTT	2459	2386.78	2625	2518.29	73.3061	2276	2195.96	2421	2308.17	81.4792	AAAATTCA	990	No
TATACTGT	493	424.928	505	431.658	73.2541	476	409.788	488	416.16	71.294	ACAGTATA	898	No
GATCTAAG	315	249.645	321	252.769	73.2483	297	239.562	303	242.515	63.8316	CTTAGATC	4372	No
TGAACCAT	614	544.96	627	554.839	73.2395	569	515.206	580	524.252	56.5096	ATGGTTCA	4208	No
GAATCTTC	743	673.27	763	687.134	73.2223	725	665.665	745	679.274	61.9045	GAAGATTC	1362	No
CATGATTC	594	525.119	603	534.439	73.2135	570	503.704	577	512.437	70.4794	GAATCATG	1322	No
TTCTCTCA	959	888.566	990	910.569	73.1542	918	895.887	948	918.198	22.3832	TGAGAGAA	2426	No
ACTAAAAA	2506	2433.9	2701	2570.43	73.1539	2314	2243.84	2481	2360.74	71.2427	TTTTTAGT	456	No
TCAAACAT	1221	1150	1267	1184.37	73.1433	1165	1093.66	1207	1125.13	73.6171	ATGTTTGA	718	No
CTAGGGTT	586	517.246	613	526.349	73.1331	565	498.09	591	506.672	71.2158	AACCCTAG	1470	No
TCATTTTC	1790	1718.42	1878	1789.34	73.0557	1717	1643.03	1796	1708.33	75.6064	GAAAATGA	1285	No
CGGGTCGG	179	119.039	205	120.237	73.0205	146	97.7404	164	98.6849	58.5885	CCGACCCG	1172	No
AAATAAGT	1439	1367.8	1497	1414.6	73.0172	1314	1260.17	1361	1300.58	54.9586	ACTTATTT	60415	No
AAAATTCA	2662	2590	2878	2743.86	72.9874	2458	2396.54	2651	2529.08	62.2369	TGAATTTT	977	No
GAAAGGTG	317	251.814	321	254.976	72.9771	306	245.816	310	248.875	67.0149	CACCTTTC	4256	No
TTATAGAA	1388	1316.93	1425	1360.65	72.9509	1251	1189.16	1284	1225.62	63.4165	TTCTATAA	45526	No
GGAAAATC	658	588.967	674	600.14	72.9297	629	564.219	639	574.655	68.3654	GATTTTCC	20326	No
TTGAAAGT	1101	1030.55	1140	1058.93	72.8012	979	940.456	1009	964.694	39.3231	ACTTTCAA	4057	No
GAAAGAAG	1411	1340.05	1487	1385.15	72.7938	1317	1272.24	1383	1313.34	45.5408	CTTCTTTC	39027	No
AAGCTTTT	1521	1449.93	1576	1501.92	72.7808	1469	1400.59	1523	1449.42	70.0511	AAAAGCTT	1625	No
GCAAATGC	317	251.98	318	255.145	72.7678	303	243.525	304	246.545	66.2099	GCATTTGC	1176	No
ATTTAGCA	659	590.164	670	601.373	72.7031	627	559.68	637	569.983	71.2154	TGCTAAAT	2643	No
GAGGAAGA	1354	1283.27	1474	1325.01	72.6472	1276	1189.4	1357	1225.87	89.6837	TCTTCCTC	11442	No
AGTTCTTA	622	553.445	644	563.568	72.6353	590	529.191	610	538.624	64.1762	TAAGAACT	584	No
TTGTGATT	1442	1371.23	1503	1418.23	72.5688	1367	1304.49	1418	1347.47	63.9853	AATCACAA	53105	No
AAAACGTT	1159	1088.66	1186	1119.89	72.5599	1068	986.274	1090	1012.58	85.0224	AACGTTTT	2869	No
ATCCTTCA	480	412.678	490	419.117	72.5373	456	396.5	464	402.566	63.7559	TGAAGGAT	4925	No
AGGTTTGT	568	499.907	574	508.539	72.5329	549	493.971	554	502.444	57.9861	ACAAACCT	1268	No
GTTTTCTG	711	642.1	724	654.936	72.4714	681	615	693	626.974	69.4214	CAGAAAAC	5162	No
TTCTAATT	1852	1780.94	1952	1856.71	72.4551	1688	1636.08	1776	1700.87	52.7346	AATTAGAA	416	No
AAAATTTC	2429	2357.64	2572	2486.1	72.4328	2225	2132.59	2339	2238.75	94.3799	GAAATTTT	18396	No
GACTCTTG	309	244.434	313	247.469	72.4288	297	234.524	301	237.393	70.1439	CAAGAGTC	1836	No
TGATTCAT	1119	1048.92	1157	1078.18	72.3758	1068	989.956	1099	1016.43	81.0427	ATGAATCA	1076	No
AACTTTAA	1810	1739.08	1924	1811.59	72.3463	1626	1562.18	1717	1621.71	65.1029	TTAAAGTT	29658	No
TATAATCT	1300	1229.63	1365	1268.32	72.3434	1185	1128.5	1234	1161.75	57.8893	AGATTATA	24247	No
CTATAATG	512	444.541	516	451.747	72.3371	478	431.375	482	438.259	49.0586	CATTATAG	10822	No
ATACACAC	703	634.297	720	646.883	72.2961	668	599.154	680	610.637	72.6579	GTGTGTAT	897	No
GTTTTCTC	1115	1045	1155	1074.08	72.2889	1045	989.424	1078	1015.87	57.1089	GAGAAAAC	196	No
GGAATTGG	415	348.675	429	353.693	72.267	375	325.078	388	329.611	53.5723	CCAATTCC	3327	No
AGACAAAG	910	840.572	945	860.601	72.2193	885	818.383	918	837.529	69.2581	CTTTGTCT	3077	No
TACATGAT	820	751.008	834	767.599	72.0683	767	705.165	780	720.118	64.4706	ATCATGTA	4333	No
TGATCCAT	633	564.883	645	575.339	72.0678	607	549.371	618	559.376	60.5512	ATGGATCA	1500	No
TGAGATGT	468	401.217	474	407.39	72.0561	457	390.114	463	396.034	72.3175	ACATCTCA	901	No
GAAATAAC	705	636.512	718	649.168	72.0476	659	603.15	672	614.756	58.3595	GTTATTTC	2003	No
GGTTTAGG	529	461.676	558	469.311	72.0097	491	421.214	510	427.855	75.2721	CCTAAACC	2611	No
ATAACTCA	702	633.602	724	646.165	71.9635	641	571.046	659	581.683	74.0733	TGAGTTAT	2733	No
CATAATGC	287	223.375	296	226.061	71.9303	284	222.369	293	225.038	69.4764	GCATTATG	4283	No
GAGATTTG	952	882.721	974	904.478	71.929	894	834.778	914	854.574	61.2744	CAAATCTC	575	No
CAATCTTC	689	620.727	703	632.881	71.8973	657	602.16	671	613.735	57.2651	GAAGATTG	1229	No
CTTCTTTG	1116	1046.45	1148	1075.59	71.8143	1050	998.927	1080	1025.81	52.3568	CAAAGAAG	1154	No
TTCTCTCC	716	647.709	740	660.728	71.7704	679	638.007	699	650.711	42.283	GGAGAGAA	351	No
AGTTTATA	1439	1369.04	1494	1415.91	71.7193	1316	1260.38	1363	1300.8	56.8324	TATAAACT	777	No
TACCGCGG	133	77.5796	140	78.3	71.693	31	24.8327	31	25.0388	6.87663	CCGCGGTA	2488	No
GTTTGTAT	1011	941.792	1037	966.09	71.691	969	918.201	995	941.466	52.1787	ATACAAAC	26240	No
GCTCAAAG	322	257.748	322	261.013	71.6677	314	248.339	314	251.442	73.6636	CTTTGAGC	6625	No
AGAACTCA	561	493.752	572	502.219	71.6329	544	481.27	555	489.409	66.6508	TGAGTTCT	2494	No
TTGCAATT	1009	939.859	1032	964.071	71.6243	945	880.586	962	902.252	66.7149	AATTGCAA	1505	No
GTTACTTG	511	444.191	521	451.389	71.5989	501	421.505	511	428.152	86.5606	CAAGTAAC	1153	No
TTAATTAC	1564	1494.02	1664	1548.91	71.5894	1435	1364.34	1511	1410.91	72.4627	GTAATTAA	7829	No
TTTGTTCT	2004	1933.69	2110	2022.01	71.5701	1932	1855.05	2034	1936.78	78.5241	AGAACAAA	33147	No
ATCACACA	787	718.63	810	734.056	71.5242	763	689.221	786	703.625	77.5936	TGTGTGAT	3702	No
AACTCTCA	649	581.354	669	592.298	71.4369	620	553.122	639	563.235	70.7669	TGAGAGTT	1729	No
GAAAACGA	951	882.183	990	903.918	71.4335	907	843.638	939	863.79	65.6838	TCGTTTTC	1972	No
ATCCAACG	409	343.483	420	348.392	71.402	397	329.703	407	334.328	73.7407	CGTTGGAT	2033	No
GATACTTG	365	300.159	375	304.202	71.3891	355	293.849	365	297.772	67.1135	CAAGTATC	3340	No
ACAGAACA	697	629.163	726	641.585	71.3692	678	602.189	701	613.765	80.3945	TGTTCTGT	840	No
CCAAATTC	984	915.213	1025	938.35	71.3097	938	877.565	976	899.106	62.4694	GAATTTGG	11819	No
CAGTAATC	297	233.643	303	236.497	71.262	291	232.054	297	234.881	65.8694	GATTACTG	2032	No
GTTCAATG	471	404.88	480	411.138	71.2465	437	384.911	446	390.714	55.4644	CATTGAAC	2387	No
GAAGCCAT	465	398.963	473	405.085	71.2234	438	381.527	446	387.254	60.4608	ATGGCTTC	3797	No
GTGAAGTG	337	272.829	344	276.364	71.1869	331	264.853	338	268.244	73.7939	CACTTCAC	902	No
TATGCAAT	756	688.072	780	702.437	71.1759	711	649.258	732	662.327	64.5888	ATTGCATA	2664	No
AAATTCAA	2846	2775.76	3070	2951.69	71.1167	2647	2573.09	2841	2725	74.96	TTGAATTT	4284	No
CTCAATCT	614	546.852	628	556.785	71.1112	579	520.814	592	530.015	61.3214	AGATTGAG	3937	No
GTATACCG	160	102.604	167	103.605	71.0878	76	72.6444	78	73.3122	3.43198	CGGTATAC	875	No
TAATAAGT	1017	948.428	1046	973.02	70.9935	955	879.509	983	901.131	78.6421	ACTTATTA	1463	No
ACATCACA	590	523.114	609	532.379	70.9904	575	513.064	593	522.052	65.5322	TGTGATGT	485	No
CCATTGTT	847	778.954	876	796.584	70.9355	820	735.202	840	751.219	89.5099	AACAATGG	1228	No
TATAATTT	3420	3349.88	3822	3604.22	70.8437	2988	2881.59	3266	3070.78	108.352	AAATTATA	1575	No
GTTTCAAC	670	602.774	679	614.369	70.8425	615	579.506	624	590.394	36.5593	GTTGAAAC	4561	No
ATGCTTCA	550	483.552	561	491.75	70.8181	523	460.486	533	468.091	66.5769	TGAAGCAT	1960	No
TATCCTTT	771	703.339	791	718.229	70.8161	746	681.469	766	695.609	67.4939	AAAGGATA	2466	No
TGATTTAT	1675	1605.66	1758	1668.26	70.8157	1543	1460.29	1611	1512.94	85.0139	ATAAATCA	697	No
GAACCATC	345	280.999	350	284.683	70.7914	329	268.989	334	272.454	66.257	GATGGTTC	1660	No
TATAGTTT	1986	1916.55	2127	2003.41	70.6912	1838	1777.77	1956	1853.28	61.2412	AAACTATA	1433	No
AATCTTCA	1199	1130.37	1230	1163.71	70.6754	1136	1065.46	1164	1095.53	72.823	TGAAGATT	959	No
CAAGAGAC	418	353.001	423	358.109	70.6469	405	345.53	410	350.481	64.3172	GTCTCTTG	544	No
CAACATAC	426	360.933	429	366.211	70.608	405	350.614	408	355.672	58.4017	GTATGTTG	3722	No
CTTATCTC	535	468.855	545	476.673	70.6053	511	453.527	520	460.957	60.9695	GAGATAAG	1080	No
CTTCAATG	573	506.614	586	515.426	70.5573	549	490.931	561	499.323	61.3757	CATTGAAG	1397	No
CTTGAAAG	622	555.307	638	565.483	70.5469	597	527.061	611	536.435	74.3863	CTTTCAAG	321	No
TGAATAAT	1494	1425.14	1560	1475.53	70.4985	1402	1325.83	1459	1370.07	78.3199	ATTATTCA	1422	No
TAAAACTT	2031	1961.71	2131	2052.44	70.4982	1865	1795.93	1953	1872.88	70.3859	AAGTTTTA	3433	No
TGTTTTAT	2282	2212.59	2433	2326.42	70.4912	2113	2049.6	2247	2148.1	64.3739	ATAAAACA	324	No
CCCACAAA	553	486.824	569	495.109	70.4825	535	466.072	547	473.818	73.7905	TTTGTGGG	3132	No
TAGTCATT	706	639.007	732	651.743	70.3886	658	597.789	681	609.23	63.1468	AATGACTA	1775	No
ATCAAACA	1705	1636.05	1784	1700.84	70.3851	1615	1546.23	1691	1604.66	70.2731	TGTTTGAT	1536	No
GAACATAG	363	299.042	368	303.064	70.3564	349	287.087	351	290.883	68.1556	CTATGTTC	5548	No
ATAATACA	1336	1267.51	1405	1308.34	70.3059	1249	1183.19	1311	1219.33	67.6031	TGTATTAT	7845	No
ATGAATCA	1176	1107.76	1227	1139.95	70.2955	1131	1046.51	1176	1075.65	87.8144	TGATTCAT	1009	No
AAACCATA	1321	1252.61	1380	1292.59	70.22	1227	1175.41	1278	1211.13	52.7031	TATGGTTT	8002	No
GTATAGTG	277	214.98	282	217.531	70.2118	262	206.329	266	208.743	62.5851	CACTATAC	3108	No
TTTGGAGT	752	685.007	777	699.267	70.1672	718	638.633	740	651.357	84.1064	ACTCCAAA	2973	No
GAGATAAG	530	464.284	541	471.985	70.1615	499	447.019	510	454.287	54.8923	CTTATCTC	1065	No
TATTCTAT	986	918.319	1017	941.591	70.1157	926	861.233	955	882.099	67.1439	ATAGAATA	17541	No
AGACTCAA	564	498.088	576	506.671	70.093	541	476.585	552	484.602	68.5839	TTGAGTCT	3619	No
GAATAGTG	320	257.113	332	260.368	70.0176	307	247.46	319	250.547	66.1894	CACTATTC	2326	No
GACTAATG	366	302.277	374	306.361	70.0119	356	299.043	364	303.065	62.0665	CATTAGTC	876	No
TTCGAAAT	893	825.711	912	845.148	69.9588	826	764.484	844	781.571	63.9277	ATTTCGAA	1848	No
TGAACAGT	351	287.576	356	291.381	69.9544	317	270.022	322	273.505	50.8468	ACTGTTCA	2031	No
CTCTTGTC	451	386.293	457	392.127	69.8475	440	370.783	446	376.274	75.3092	GACAAGAG	1614	No
GTATCATG	347	283.763	351	287.497	69.8117	335	276.701	339	280.305	64.0501	CATGATAC	2835	No
TCATATAA	1538	1469.79	1607	1523.07	69.765	1416	1360.79	1477	1407.15	56.3113	TTATATGA	12680	No
GTTTTAAC	885	817.987	903	837.119	69.6862	829	764.557	844	781.647	67.0857	GTTAAAAC	385	No
GAAGCAAG	549	483.568	559	491.767	69.6718	539	471.576	547	479.463	72.0297	CTTGCTTC	1682	No
TGTAAATT	1738	1669.71	1840	1736.97	69.6669	1623	1534.01	1708	1591.59	91.5259	AATTTACA	46394	No
TGTGTTAT	878	811.054	912	829.915	69.6362	824	758.484	852	775.35	68.2671	ATAACACA	12829	No
AACTTTTA	1938	1869.62	2056	1952.55	69.6119	1734	1678.52	1830	1746.44	56.3821	TAAAAGTT	311	No
TAAAGTGT	671	604.888	691	616.548	69.6002	631	567.834	649	578.376	66.5557	ACACTTTA	11188	No
TACTTATT	1048	980.661	1078	1006.71	69.6	985	913.737	1012	936.809	73.9729	AATAAGTA	4941	No
TAACTTGT	805	738.332	826	754.462	69.5913	779	715.335	797	730.644	66.4177	ACAAGTTA	1901	No
CTATTATC	459	394.43	469	400.448	69.5882	443	391.042	452	396.983	55.2668	GATAATAG	1898	No
GAGGAGAG	583	517.411	607	526.518	69.5805	550	481.306	569	489.445	73.3782	CTCTCCTC	2323	No
GAATTTCG	384	320.381	389	324.82	69.5541	362	299.282	367	303.309	68.8734	CGAAATTC	1216	No
TGAGTTGT	544	478.72	554	486.793	69.541	511	440.051	520	447.147	76.3834	ACAACTCA	1151	No
CTAAAAAG	1031	963.79	1051	989.07	69.5007	993	925.644	1012	949.232	69.7498	CTTTTTAG	401	No
GCTTTTAG	452	387.595	460	393.458	69.4825	425	371.445	433	376.95	57.2425	CTAAAAGC	1363	No
GAAGACTG	277	215.559	279	218.118	69.4674	266	208.988	268	211.444	64.1648	CAGTCTTC	4162	No
GACTAAAG	382	318.521	392	322.923	69.4214	371	315.828	380	320.176	59.7323	CTTTAGTC	3880	No
ATTTCAAA	2750	2681.46	2961	2845.98	69.4064	2541	2474.12	2713	2615	67.7749	TTTGAAAT	2825	No
GATTAATG	664	598.1	678	609.551	69.404	628	590.203	641	601.413	38.9821	CATTAATC	471	No
CCTAATTC	467	402.519	478	408.722	69.3906	440	379.786	450	385.475	64.7537	GAATTAGG	1139	No
ATCTCAAA	1449	1381.25	1512	1428.87	69.3883	1367	1289.08	1424	1331.15	80.2301	TTTGAGAT	19874	No
GTATATTC	545	479.857	560	487.959	69.3775	516	464.433	530	472.137	54.3297	GAATATAC	1204	No
ATTTGCCA	546	480.855	557	488.983	69.371	517	457.331	528	464.856	63.4026	TGGCAAAT	2751	No
GGGGAAAA	562	496.746	571	505.293	69.3638	542	464.805	551	472.519	83.2775	TTTTCCCC	6457	No
GTTTAGTG	574	508.709	583	517.578	69.3127	534	480.406	542	488.522	56.4783	CACTAAAC	1648	No
CGGGTTTG	290	228.356	312	231.123	69.3028	205	171.056	209	172.945	37.1084	CAAACCCG	4824	No
ATTAAAGA	1673	1605.27	1751	1667.85	69.1352	1565	1504.15	1636	1559.71	62.0669	TCTTTAAT	711	No
GATACATC	318	255.883	322	259.116	69.1117	302	248.066	306	251.163	59.4137	GATGTATC	671	No
CTAAATAT	1487	1419.47	1555	1469.5	69.1067	1340	1245.19	1393	1284.74	98.3366	ATATTTAG	5306	No
ACCATTCA	643	577.485	660	588.313	69.0981	619	559.829	632	570.137	62.1929	TGAATGGT	634	No
CACAAAGC	436	372.122	446	377.642	69.0717	422	361.32	431	366.606	65.5113	GCTTTGTG	2943	No
AATACATT	1442	1374.57	1517	1421.78	69.0601	1351	1287.72	1420	1329.71	64.813	AATGTATT	3234	No
AAACGGTA	354	291.279	355	295.154	69.0356	340	279.569	341	283.227	66.5363	TACCGTTT	5358	No
TCATTCAT	1097	1030.15	1150	1058.51	68.9711	1065	996.541	1114	1023.32	70.7583	ATGAATGA	1183	No
TGAAAAAC	1298	1230.84	1336	1269.59	68.9651	1235	1178.98	1270	1214.89	57.3303	GTTTTTCA	231	No
TCTTTTTT	5126	5057.5	5911	5642.81	68.9642	4789	4715.35	5455	5221.91	74.2237	AAAAAAGA	1573	No
TACATTAT	1231	1164.01	1275	1199.12	68.8786	1170	1098.96	1211	1130.7	73.2874	ATAATGTA	3496	No
TAACATGT	914	847.66	952	867.975	68.8705	867	807.901	903	826.639	61.2093	ACATGTTA	934	No
TTAGACTT	687	621.517	703	633.697	68.817	636	585.925	650	597.006	52.1565	AAGTCTAA	944	No
ATATGTAT	2007	1939.4	2136	2028.21	68.7603	1826	1780.21	1941	1855.92	46.3741	ATACATAT	46896	No
TTTTTCGT	1147	1080.29	1191	1111.09	68.7317	1062	977.825	1096	1003.74	87.6982	ACGAAAAA	6305	No
GATTAGAG	519	454.648	529	462.106	68.7049	504	437.37	514	444.4	71.4661	CTCTAATC	2412	No
TAACTTCT	793	727.205	803	742.936	68.6851	763	701.235	773	716.052	64.4085	AGAAGTTA	11211	No
CAAGTCAC	375	312.238	381	316.516	68.6848	370	301.308	376	305.374	75.9867	GTGACTTG	6392	No
AAACGAAA	1701	1633.71	1797	1698.33	68.6549	1616	1541.5	1704	1599.59	76.2767	TTTCGTTT	689	No
TCACTTTC	851	785.055	880	802.916	68.6401	825	759.569	851	776.475	68.1713	GAAAGTGA	590	No
GATATGTT	940	873.887	968	895.276	68.5536	863	819.879	887	839.084	44.2359	AACATATC	2459	No
GCAAATAG	349	286.76	352	290.551	68.5523	328	281.209	331	284.896	50.4847	CTATTTGC	4826	No
TTATCATT	1703	1635.84	1799	1700.62	68.5176	1601	1538.73	1691	1596.64	63.5147	AATGATAA	354	No
ATTGGGCC	631	566.114	662	576.606	68.4701	613	551.085	642	561.139	65.27	GGCCCAAT	804	No
GAATTAGG	447	383.553	461	389.326	68.4272	413	359.862	422	365.116	56.8815	CCTAATTC	1108	No
CATAAACC	729	663.751	752	677.297	68.356	686	621.971	703	634.164	67.2175	GGTTTATG	11563	No
CTTAATTC	585	520.495	597	529.687	68.3461	567	515.615	577	524.673	53.864	GAATTAAG	341	No
TCAAGTAT	660	595.101	668	606.461	68.3156	626	563.361	632	573.771	65.9995	ATACTTGA	1892	No
CACTCCAC	215	156.545	219	158.231	68.218	209	150.769	213	152.376	68.2557	GTGGAGTG	5015	No
AGAAAGTG	914	848.333	936	868.675	68.1451	886	831.019	908	850.666	56.7605	CACTTTCT	4000	No
ACACTTTT	1236	1169.71	1285	1205.13	68.1327	1173	1111.77	1220	1144.16	62.8861	AAAAGTGT	1722	No
ATGGTTTT	1479	1412.47	1547	1462.06	68.0683	1382	1329.28	1435	1373.73	53.7527	AAAACCAT	515	No
ATTTTAGA	1790	1723.22	1882	1794.51	68.0601	1599	1528.15	1673	1585.34	72.4648	TCTAAAAT	727	No
CGAAGAAC	334	272.447	340	275.975	68.0342	316	266.876	322	270.303	53.3906	GTTCTTCG	2242	No
GCTTTCTG	280	219.604	282	222.228	68.0304	271	215.035	272	217.587	62.6867	CAGAAAGC	6138	No
ACTTGGAA	704	639.186	721	651.928	67.9947	677	615.966	692	627.971	63.9622	TTCCAAGT	925	No
ACAACTCA	540	476.116	545	484.12	67.9907	497	438.592	501	445.652	62.1351	TGAGTTGT	1101	No
AATATTGT	1681	1614.38	1761	1677.6	67.9796	1499	1461.24	1563	1513.96	38.2445	ACAATATT	17613	No
CAAGTAAC	514	450.328	532	457.677	67.9755	503	436.601	521	443.612	71.2101	GTTACTTG	1034	No
CAAAGAAG	1228	1161.93	1273	1196.93	67.9158	1190	1125.75	1232	1158.85	66.0528	CTTCTTTG	1026	No
TTTTCACT	1376	1309.75	1432	1353.04	67.8989	1313	1260.63	1367	1301.06	53.4435	AGTGAAAA	1622	No
GGAGTTTC	354	292.247	357	296.14	67.8614	299	273.141	302	276.681	27.0461	GAAACTCC	1480	No
GAATTATG	655	590.541	672	601.762	67.8558	616	569.076	633	579.655	48.8072	CATAATTC	748	No
TTCAAGTT	1215	1149.04	1245	1183.36	67.8193	1165	1090.2	1194	1121.5	77.3101	AACTTGAA	301	No
CATTAAGC	306	245.178	313	248.226	67.8102	302	241.219	309	244.201	67.8654	GCTTAATG	441	No
GTACAATG	335	273.625	338	277.174	67.7946	327	269.144	329	272.612	63.6709	CATTGTAC	2632	No
GGCTTTTA	553	489.23	566	497.578	67.7564	524	461.128	535	468.748	66.9759	TAAAAGCC	2730	No
ATTAAACA	1682	1615.6	1780	1678.91	67.748	1511	1465.71	1586	1518.72	45.9787	TGTTTAAT	378	No
AGTTTACA	799	734.05	820	750.026	67.7427	722	669.874	734	683.624	54.1031	TGTAAACT	260	No
GAGTGAAG	439	376.278	454	381.89	67.6808	424	361.219	439	366.503	67.9451	CTTCACTC	2220	No
ACAGAGGA	625	560.913	647	571.252	67.6161	596	526.665	618	536.028	73.7106	TCCTCTGT	1506	No
ATAGCTAA	564	500.32	572	508.963	67.5705	532	469.835	540	477.677	66.1074	TTAGCTAT	2274	No
AACTTCTA	719	654.511	740	667.752	67.5663	665	606.385	682	618.091	61.3612	TAGAAGTT	737	No
TTCTTTAT	2107	2040.52	2204	2138.21	67.5532	1972	1923.76	2054	2011.22	48.8391	ATAAAGAA	3463	No
AAACTTCA	1299	1233.2	1339	1272.09	67.52	1188	1140.89	1221	1174.78	48.0709	TGAAGTTT	1851	No
TTTAATTT	4990	4922.96	5934	5476.55	67.4965	4447	4251.44	5163	4661.47	199.985	AAATTAAA	874	No
CTTTGTTG	912	846.953	941	867.239	67.4833	895	820.994	923	840.243	77.2459	CAACAAAG	1788	No
CCGACCCG	167	111.508	190	112.614	67.4511	131	85.8328	148	86.6431	55.3863	CGGGTCGG	988	No
TAATACTA	1120	1054.54	1157	1084.07	67.451	1053	981.802	1086	1007.9	73.7197	TAGTATTA	3983	No
ATAATTGA	1521	1455.06	1594	1507.38	67.4125	1402	1338	1465	1382.97	65.5076	TCAATTAT	560	No
CTAAACTC	563	499.469	578	508.089	67.41	519	458.795	529	466.356	63.9932	GAGTTTAG	3093	No
GCATTTGC	311	250.406	312	253.544	67.397	301	242.367	301	245.367	65.2141	GCAAATGC	997	No
TGTCAAAT	1113	1047.63	1143	1076.83	67.3723	1025	971.929	1055	997.576	54.4938	ATTTGACA	1904	No
GAAACTAG	528	464.755	536	472.468	67.3651	516	460.258	524	467.857	58.9884	CTAGTTTC	826	No
GGATTTTG	937	872.02	973	893.332	67.3429	886	813	915	831.936	76.1837	CAAAATCC	2692	No
CGAAAACG	332	271.055	339	274.557	67.334	311	255.221	318	258.443	61.4726	CGTTTTCG	3367	No
ATGAAAGA	1323	1257.36	1375	1297.61	67.3223	1267	1209.52	1312	1247.09	58.826	TCTTTCAT	21342	No
TTGGAGAT	936	871.058	961	892.33	67.3051	871	825.865	890	845.307	46.3461	ATCTCCAA	13747	No
ATGAATGA	1157	1091.62	1232	1122.99	67.2967	1120	1050.84	1191	1080.2	71.3833	TCATTCAT	1122	No
GATACAAC	437	374.639	451	380.214	67.2853	419	359.594	433	364.842	64.0636	GTTGTATC	3963	No
TACTATAT	1370	1304.36	1437	1347.33	67.2636	1278	1222.18	1338	1260.45	57.073	ATATAGTA	848	No
CAAATTTC	1461	1395.29	1509	1443.79	67.2296	1357	1346.21	1404	1391.69	10.8291	GAAATTTG	2105	No
ATTGGCTA	422	359.906	427	365.162	67.1664	398	337.694	402	342.483	65.3963	TAGCCAAT	11586	No
CAAAGTGG	408	346.103	415	351.066	67.1286	388	333.373	395	338.073	58.8768	CCACTTTG	7256	No
TATTACTA	1113	1047.9	1157	1077.12	67.0786	1036	956.325	1069	981.267	82.9059	TAGTAATA	412	No
GATTGACG	210	152.587	216	154.219	67.0678	203	143.745	209	145.258	70.0691	CGTCAATC	12481	No
CTCTATTC	435	372.848	445	378.384	67.0664	413	354.46	421	359.6	63.1275	GAATAGAG	1828	No
GTTTGTTG	1049	984.033	1090	1010.23	67.066	991	945.422	1025	969.879	46.6598	CAACAAAC	4126	No
AGTTACTA	572	508.725	588	517.595	67.0559	521	473.591	534	481.53	49.7065	TAGTAACT	2372	No
CGAATTCG	268	208.694	275	211.146	67.0311	246	194.901	253	197.139	57.2789	CGAATTCG	1194	Yes
CAACATTC	596	532.61	611	542.139	67.0209	557	499.995	570	508.628	60.1379	GAATGTTG	5371	No
GTATAATG	518	455.163	531	462.634	66.9871	480	444.69	493	451.9	36.6764	CATTATAC	562	No
GACTTATG	310	249.772	314	252.899	66.9679	303	239.632	306	242.586	71.0927	CATAAGTC	4815	No
AATACTAA	1409	1343.61	1462	1388.93	66.956	1298	1236.67	1343	1275.74	62.8303	TTAGTATT	14901	No
AAATCATT	2314	2248.01	2487	2365.33	66.9458	2153	2067.63	2283	2167.77	87.113	AATGATTT	360	No
CGGAACCG	142	88.6225	144	89.4638	66.9446	117	74.3684	118	75.0546	53.0177	CGGTTCCG	7074	No
ATTCACTA	655	591.399	668	602.646	66.9043	630	561.092	641	571.436	72.9758	TAGTGAAT	551	No
GATCCAAG	380	318.662	386	323.066	66.8951	366	307.692	371	311.88	63.5139	CTTGGATC	2984	No
TAAGATTT	1747	1681.44	1850	1749.58	66.8183	1595	1515.52	1680	1571.84	81.5338	AAATCTTA	338	No
GAATATAC	563	500.037	572	508.673	66.7699	532	489.829	541	498.192	43.9368	GTATATTC	1110	No
GAGAAACG	461	398.898	472	405.018	66.7037	442	377.884	452	383.531	69.271	CGTTTCTC	33162	No
AAATTGGA	1262	1197.05	1313	1233.94	66.68	1188	1134.21	1237	1167.75	55.0446	TCCAATTT	696	No
TTGGAATT	1132	1067.25	1172	1097.4	66.6787	1056	1000.59	1085	1027.55	56.9167	AATTCCAA	5220	No
AAACCCTA	1606	1540.73	1779	1598.78	66.6328	1496	1428.08	1649	1478.65	69.5087	TAGGGTTT	2868	No
AATTGACA	884	819.837	906	839.042	66.6112	833	770.404	855	787.712	65.0731	TGTCAATT	609	No
TGTTTATT	1968	1902.51	2083	1988.18	66.6057	1844	1784.06	1946	1860.07	60.9378	AATAAACA	1533	No
AGTTGGTA	427	365.367	436	370.74	66.5617	407	350.806	415	355.868	60.4719	TACCAACT	507	No
TGAAGAGT	570	507.193	582	516.021	66.5447	552	491.144	563	499.542	64.4798	ACTCTTCA	751	No
TGAACTTT	953	888.741	982	910.751	66.5277	887	827.553	909	847.062	61.5324	AAAGTTCA	667	No
GAGAATCG	371	310.102	377	314.338	66.5205	356	299.415	361	303.444	61.6238	CGATTCTC	2508	No
GGAAATGG	495	432.779	504	439.698	66.4939	481	421.309	490	427.952	63.7334	CCATTTCC	5479	No
CGAAATTC	395	333.802	400	338.511	66.4936	384	320.254	389	324.69	69.7069	GAATTTCG	1100	No
ATAATTCA	1426	1361.04	1500	1407.42	66.4853	1340	1270.24	1405	1311.23	71.6362	TGAATTAT	306	No
TATAGAGT	587	524.142	606	533.435	66.485	525	471.298	544	479.178	56.6514	ACTCTATA	1416	No
GAAAGATG	763	699.444	781	714.199	66.3604	741	665.169	758	678.762	79.9978	CATCTTTC	1451	No
TAGGAAGT	238	180.127	238	182.146	66.3088	223	174.075	223	176.007	55.2333	ACTTCCTA	734	No
TACTAACT	521	458.742	529	466.303	66.3035	466	424.872	472	431.6	43.0575	AGTTAGTA	3206	No
TTACAGTT	701	637.745	715	650.441	66.2937	664	601.52	672	613.075	65.6184	AACTGTAA	570	No
CACCATTG	444	382.481	452	388.23	66.2209	432	364.601	440	369.957	73.2767	CAATGGTG	6575	No
TGTAATTT	1960	1894.89	2060	1979.92	66.2203	1814	1741.97	1895	1814.7	73.4955	AAATTACA	2051	No
ATATTGCA	658	595.01	674	606.367	66.2122	622	558.426	638	568.692	67.063	TGCAATAT	3933	No
AGTGATCA	501	438.985	509	446.055	66.2026	496	431.83	503	438.726	68.7175	TGATCACT	3386	No
TGAACAAT	868	804.279	891	822.877	66.1807	820	764.078	843	781.151	57.9199	ATTGTTCA	815	No
AACAATGG	766	702.601	785	717.466	66.1773	739	673.989	756	687.876	68.0499	CCATTGTT	1054	No
GAAGATTG	723	659.769	744	673.183	66.1686	683	626.727	703	639.071	58.7268	CAATCTTC	1025	No
TAATCAGT	560	497.594	571	506.164	66.165	547	485.284	557	493.527	65.4838	ACTGATTA	839	No
CAAATTGC	499	437.063	502	444.086	66.1317	484	424.397	487	431.114	63.6051	GCAATTTG	7918	No
TTGGTTAT	1327	1262.52	1396	1303.07	66.097	1200	1146.35	1247	1180.52	54.8901	ATAACCAA	38098	No
AAAGTATA	1529	1464.32	1589	1517.24	66.0858	1411	1345.57	1466	1391.01	66.9909	TATACTTT	1264	No
AAATTCTA	1548	1483.36	1614	1537.53	66.0324	1407	1344.79	1467	1390.17	63.6279	TAGAATTT	795	No
ATAAGATA	1319	1254.59	1395	1294.69	66.0315	1193	1133.03	1248	1166.51	61.5305	TATCTTAT	33951	No
GAAGTTAG	395	334.194	405	338.911	66.0298	380	324.262	387	328.778	60.275	CTAACTTC	1382	No
CACTACAC	268	209.487	273	211.951	66.0152	261	203.561	266	205.932	64.873	GTGTAGTG	3203	No
TTCCCATT	607	544.451	618	554.316	66.0113	580	522.328	589	531.57	60.7447	AATGGGAA	5285	No
TCGAACCC	266	207.552	269	209.985	65.9984	231	175.447	233	177.398	63.5431	GGGTTCGA	1284	No
TATTCATT	1459	1394.52	1529	1442.97	65.9452	1376	1314.19	1433	1357.74	63.24	AATGAATA	541	No
AGTGGTAA	427	365.914	436	371.299	65.9227	409	352.902	418	358.008	60.3378	TTACCACT	11066	No
CTTTAAGC	324	264.356	326	267.739	65.9167	315	259.776	317	263.077	60.7172	GCTTAAAG	747	No
CAATATTG	759	695.882	785	710.514	65.8978	738	681.939	763	696.094	58.3049	CAATATTG	1243	Yes
CTTAAACC	654	591.374	671	602.621	65.8306	622	565.118	635	575.58	59.6536	GGTTTAAG	262	No
GACTAGAG	251	193.12	254	195.332	65.7972	247	188.676	249	190.821	66.5313	CTCTAGTC	969	No
TTGCTTCT	1133	1069.09	1163	1099.34	65.7836	1092	1035.46	1122	1064.07	58.061	AGAAGCAA	8705	No
ATTCATTC	824	760.776	863	777.727	65.7811	781	724.539	816	740.174	58.6063	GAATGAAT	1677	No
AACTTATA	1288	1223.88	1353	1262.25	65.7661	1212	1139.87	1269	1173.71	74.3674	TATAAGTT	1340	No
ACAAGTCA	710	647.197	725	660.199	65.7566	656	610.952	671	622.8	46.6692	TGACTTGT	4328	No
ACGTGGCA	414	353.216	431	358.329	65.7371	403	341.963	419	346.84	66.1862	TGCCACGT	1503	No
CGAGAAGC	258	200.028	261	202.345	65.6609	249	194.365	252	196.596	61.681	GCTTCTCG	2756	No
AACTTGTA	920	856.655	952	877.335	65.631	890	822.503	920	841.812	70.1942	TACAAGTT	604	No
CCTTATCC	261	203.012	262	205.375	65.5776	253	195.151	253	197.394	65.6822	GGATAAGG	9011	No
AACGTGAA	492	430.611	498	437.477	65.5706	458	404.702	461	410.956	56.6627	TTCACGTT	22022	No
TAGCAAAA	1270	1206.11	1324	1243.49	65.5568	1188	1132.16	1239	1165.6	57.1908	TTTTGCTA	1895	No
CTACTCTC	332	272.527	335	276.056	65.5356	316	264.229	319	267.609	56.5411	GAGAGTAG	3113	No
CTAATTCC	404	343.539	410	348.449	65.4945	392	337.142	398	341.919	59.0971	GGAATTAG	5082	No
TGACACGT	465	403.916	477	410.152	65.4863	413	366.746	422	372.149	49.0554	ACGTGTCA	232	No
CTAAATCC	507	445.568	518	452.799	65.4851	465	411.707	471	418.123	56.6026	GGATTTAG	2495	No
CAAAACGC	365	305.066	379	309.204	65.4697	340	291.891	349	295.777	51.8723	GCGTTTTG	1590	No
ACGGTTTT	471	409.883	484	416.257	65.4624	441	383.006	448	388.767	62.178	AAAACCGT	2434	No
TGATCAAT	976	912.732	1012	935.762	65.4123	948	886.448	982	908.36	63.6411	ATTGATCA	8375	No
GATAAAGA	1041	977.602	1077	1003.51	65.4106	976	919.516	1009	942.838	58.1848	TCTTTATC	552	No
TATACTTT	1460	1396.03	1531	1444.58	65.4106	1375	1303.2	1437	1346.1	73.7456	AAAGTATA	1233	No
CAAAACTC	1102	1038.5	1133	1067.26	65.4042	1058	970.448	1089	996.027	91.3873	GAGTTTTG	404	No
TTTCGAAA	1039	975.664	1078	1001.48	65.3485	972	910.96	1003	933.913	63.0406	TTTCGAAA	1266	Yes
AGTGTGTA	409	348.627	416	353.643	65.3228	392	334.645	395	339.371	62.0109	TACACACT	7173	No
ACAAACCT	670	607.823	684	619.574	65.2541	645	588.16	659	599.308	59.5026	AGGTTTGT	1004	No
TGTAGTAT	632	570.026	652	580.633	65.2274	594	537.096	607	546.751	59.8171	ATACTACA	1504	No
CTTTAAAG	740	677.607	750	691.617	65.1813	701	648.812	709	661.866	54.2331	CTTTAAAG	1270	Yes
AAAACTGT	1211	1147.6	1249	1181.84	65.1236	1142	1078.1	1175	1108.79	65.7622	ACAGTTTT	54862	No
GTTTTTCG	446	385.419	458	391.234	65.11	404	348.312	416	353.321	59.9203	CGAAAAAC	1752	No
CTTTGGGA	402	341.892	404	346.767	65.1071	386	328.935	388	333.545	61.7509	TCCCAAAG	2859	No
CTAATAAG	568	506.504	577	515.313	65.0867	538	494.702	547	503.194	45.1401	CTTATTAG	1368	No
GAACGTTG	211	155.026	213	156.69	65.0446	193	146.112	195	147.656	53.7151	CAACGTTC	5758	No
CAATAATG	824	761.471	841	778.448	65.0286	797	752.586	814	769.234	45.6995	CATTATTG	827	No
TAAAGAGT	782	719.644	809	735.106	64.9831	743	687.636	770	701.985	57.5356	ACTCTTTA	1931	No
CTTGTTGG	478	417.334	489	423.883	64.8758	463	408.546	474	414.889	57.932	CCAACAAG	14342	No
ACATTTGT	1202	1138.86	1247	1172.65	64.8546	1135	1090.96	1178	1122.29	44.9182	ACAAATGT	4696	No
GAATATCC	341	281.94	345	285.641	64.8541	317	265.021	321	268.415	56.7725	GGATATTC	15000	No
TGACGAAA	540	478.924	549	487.002	64.8142	486	445.422	495	452.649	42.3732	TTTCGTCA	3748	No
TATCAGTT	657	595.292	669	606.658	64.8008	622	563.535	633	573.951	61.3977	AACTGATA	5544	No
TTTTACGG	381	321.431	392	325.891	64.7761	307	273.031	310	276.569	35.9991	CCGTAAAA	1644	No
GGGTTCGA	242	185.174	249	187.267	64.7694	214	160.888	219	162.633	61.0472	TCGAACCC	1239	No
GAAAATGA	1762	1698.41	1855	1767.81	64.7678	1694	1624.35	1783	1688.28	71.1271	TCATTTTC	987	No
GCAAGAAG	475	414.465	483	420.946	64.7554	456	402.078	462	408.271	57.3856	CTTCTTGC	4849	No
CGAAAAGC	249	191.987	252	194.182	64.7459	241	182.955	244	185.015	66.4097	GCTTTTCG	3370	No
CATAATAC	486	425.39	496	432.131	64.7366	458	412.17	468	418.598	48.2882	GTATTATG	58874	No
ATCCTTAA	685	623.255	703	635.489	64.7074	633	583.326	650	594.328	51.7318	TTAAGGAT	3119	No
GAAGTGAG	368	308.676	377	312.884	64.6905	355	294.672	364	298.611	66.121	CTCACTTC	2410	No
TATTTCTA	1444	1380.75	1521	1428.34	64.6773	1291	1257.38	1355	1297.62	34.0693	TAGAAATA	4933	No
GACACAAG	361	301.792	370	305.867	64.6697	352	290.928	359	294.796	67.0754	CTTGTGTC	3941	No
TACCATTT	1013	950.36	1059	975.038	64.6604	974	913.705	1014	936.776	62.242	AAATGGTA	347	No
AGAATTCA	874	811.695	901	830.581	64.6373	821	763.644	844	780.7	59.4582	TGAATTCT	2501	No
TCACATAT	1064	1001.29	1093	1028.29	64.6332	1006	934.832	1033	958.822	73.8107	ATATGTGA	53726	No
ACTCTCTG	382	322.55	388	327.032	64.6196	363	325.728	367	330.274	39.3272	CAGAGAGT	9204	No
CTTCCAAG	397	337.37	400	342.152	64.6146	383	324.792	386	329.319	63.137	CTTGGAAG	1986	No
TTCCTTCT	1062	999.32	1096	1026.23	64.6055	1001	942.124	1030	966.436	60.6781	AGAAGGAA	2070	No
CAACACTC	362	302.853	364	306.948	64.5798	355	293.376	357	297.29	67.6856	GAGTGTTG	2035	No
CAACTTGC	326	267.46	330	270.898	64.5245	314	260.506	317	263.82	58.6453	GCAAGTTG	4488	No
GCTCTTTG	338	279.3	343	282.952	64.4769	324	271.314	329	274.821	57.4992	CAAAGAGC	1613	No
TAATTGGT	938	875.693	973	897.157	64.4733	868	815.005	899	834.019	54.6819	ACCAATTA	1998	No
TTCTTCAG	882	819.832	899	839.037	64.4673	842	787.506	857	805.459	56.3374	CTGAAGAA	1541	No
TGCCATGT	283	225.365	287	228.082	64.4469	267	213.429	270	215.955	59.7935	ACATGGCA	2366	No
ATCTCTGA	571	510.115	582	519.022	64.3823	544	488.965	553	497.306	58.0217	TCAGAGAT	372	No
CAATTAGC	340	281.346	344	285.036	64.3822	325	268.539	329	271.996	62.0198	GCTAATTG	2250	No
GTTTAAGC	424	364.29	429	369.64	64.3558	412	354.396	417	359.534	62.0504	GCTTAAAC	1425	No
CCATAACC	326	267.598	331	271.039	64.3558	310	259.066	315	262.355	55.6418	GGTTATGG	10929	No
GTCTCTCA	442	382.131	443	387.872	64.3314	421	390.627	422	396.559	31.5243	TGAGAGAC	7816	No
TGACACAT	559	498.233	577	506.82	64.3304	496	456.286	506	463.785	41.3942	ATGTGTCA	1727	No
TTCTTACA	1207	1144.36	1250	1178.43	64.3279	1154	1085.45	1192	1116.5	70.6739	TGTAAGAA	3232	No
TAACTCAT	656	594.75	683	606.099	64.3011	572	528.381	589	537.792	45.3715	ATGAGTTA	1387	No
TTATCTTC	1247	1184.36	1291	1220.56	64.2733	1197	1136.99	1233	1170.68	61.5626	GAAGATAA	4525	No
ATGATCTA	638	576.862	650	587.672	64.2688	608	554.775	619	564.935	55.7007	TAGATCAT	1615	No
TACGTAAT	453	393.147	460	399.136	64.1944	428	375.389	435	380.981	56.1361	ATTACGTA	3414	No
CACAAGTC	440	380.272	450	385.972	64.1908	425	361.835	435	367.131	68.3834	GACTTGTG	915	No
CCCGACCC	131	80.2717	145	81.0212	64.1612	110	62.5903	119	63.154	62.0258	GGGTCGGG	694	No
TATACTAT	1203	1140.54	1278	1174.42	64.1363	1139	1065.41	1206	1095.48	76.0721	ATAGTATA	1609	No
AATGTCAA	1166	1103.6	1217	1135.57	64.1311	1103	1042.64	1153	1071.6	62.0714	TTGACATT	1522	No
CGGTGACG	171	117.54	172	118.72	64.1046	168	113.411	169	114.54	66.0153	CGTCACCG	5284	No
CAATGAAG	632	571.089	638	581.728	64.0495	614	555.083	619	565.252	61.9389	CTTCATTG	12444	No
GAATCATG	563	502.48	577	511.18	64.0269	536	477.147	550	485.179	62.3415	CATGATTC	982	No
GAAACATC	572	511.431	583	520.375	64.0213	554	494.832	565	503.328	62.5724	GATGTTTC	2020	No
CTCTTTAC	526	465.724	534	473.462	64.018	506	448.1	514	455.394	61.4893	GTAAAGAG	3831	No
TGAAATAT	1739	1676.16	1854	1743.89	64.0083	1616	1555.46	1715	1614.53	61.7001	ATATTTCA	917	No
TCTCAACT	715	653.806	727	667.024	63.9724	675	612.794	686	624.7	65.2611	AGTTGAGA	10342	No
AAACCTCA	794	732.543	816	748.465	63.966	775	709.262	797	724.358	68.6946	TGAGGTTT	3696	No
AATGTTTT	3002	2938.71	3232	3135.31	63.9624	2817	2748.06	3017	2920.58	69.7965	AAAACATT	2204	No
TCGAAAAT	811	749.524	833	766.061	63.9308	760	713.742	778	728.996	47.7252	ATTTTCGA	1534	No
TGCTTTGT	779	717.647	803	733.039	63.904	747	689.329	768	703.736	60.0187	ACAAAGCA	4190	No
GCTAAATG	325	267.001	330	270.43	63.8866	313	261.02	317	264.343	56.8432	CATTTAGC	8947	No
GCAATTAG	303	245.402	309	248.454	63.8832	296	239.201	299	242.148	63.0641	CTAATTGC	20863	No
TGATTAAT	1560	1497.45	1626	1552.57	63.8358	1459	1404.23	1519	1453.29	55.8239	ATTAATCA	1543	No
ATATTTGA	2093	2030.23	2238	2126.99	63.7328	1907	1828.73	2011	1908.32	79.9175	TCAAATAT	31877	No
TTTGCAGT	589	528.605	600	538.022	63.7206	567	503.902	578	512.641	66.8928	ACTGCAAA	5970	No
CTTGCAAG	366	307.524	374	311.709	63.7137	357	302.041	365	306.12	59.6811	CTTGCAAG	1336	Yes
ATTCAGTA	471	411.417	478	417.827	63.7029	452	395.117	459	401.15	60.7945	TACTGAAT	3930	No
TGAAACAT	1083	1021.14	1115	1049.08	63.6918	1048	988.211	1078	1014.6	61.5618	ATGTTTCA	499	No
TATGTAGA	783	721.834	799	737.374	63.6869	687	651.018	702	664.144	36.9588	TCTACATA	30999	No
TATAAGTT	1221	1158.95	1268	1193.79	63.6828	1137	1078.64	1179	1109.36	59.915	AACTTATA	1248	No
ATTATTGA	1551	1488.62	1626	1543.15	63.6669	1451	1393.96	1520	1442.38	58.1863	TCAATAAT	15237	No
TACCAAGT	424	364.888	429	370.25	63.6609	407	350.584	412	355.641	60.7298	ACTTGGTA	4769	No
CTAAGATC	341	282.978	344	286.699	63.6005	323	267.17	326	270.602	61.2953	GATCTTAG	1774	No
TGAGTTTT	1552	1489.76	1611	1544.37	63.5182	1444	1379.05	1489	1426.53	66.4588	AAAACTCA	9126	No
TGAAACTG	803	741.931	825	758.191	63.5163	775	720.48	797	735.971	56.533	CAGTTTCA	3043	No
AAAGGGAA	816	754.936	840	771.672	63.4694	768	718.226	791	733.638	51.4598	TTCCCTTT	1796	No
CACTCTTC	444	384.862	454	390.665	63.4648	428	368.222	437	373.657	64.3866	GAAGAGTG	914	No
CGGGTTCG	130	79.8057	142	80.5501	63.4321	107	64.3481	108	64.9297	54.4118	CGAACCCG	1450	No
AGATGAGA	853	791.878	879	809.998	63.4229	781	729.229	805	745.031	53.5672	TCTCATCT	3020	No
CCAATTAA	947	885.658	980	907.538	63.4191	893	832.036	923	851.723	63.145	TTAATTGG	45304	No
CATCGATC	319	261.516	322	264.848	63.384	306	257.494	309	260.755	52.8125	GATCGATG	3951	No
AGCCAAAG	496	436.521	513	443.531	63.3586	486	440.473	501	447.579	47.8031	CTTTGGCT	816	No
TTTCCAAT	1201	1139.29	1237	1173.1	63.3529	1127	1073.67	1159	1104.15	54.6292	ATTGGAAA	1807	No
GTGGGTTC	225	169.838	227	171.709	63.2825	187	152.815	188	154.449	37.7521	GAACCCAC	8195	No
ATTTAATA	2635	2572.48	2878	2724.33	63.2757	2249	2171.71	2417	2281.59	78.6456	TATTAAAT	1497	No
CAAACCCA	744	683.352	771	697.556	63.2632	696	627.188	715	639.546	72.4564	TGGGTTTG	14461	No
ATTATGCA	714	653.463	729	666.67	63.2581	672	618.697	686	630.787	55.5356	TGCATAAT	4341	No
GACAAGTG	352	294.103	355	298.031	63.2551	337	284.506	340	288.255	57.0634	CACTTGTC	1385	No
CATTGTTG	806	745.248	826	761.629	63.1631	771	718.012	783	733.415	54.8972	CAACAATG	134	No
GAGTAATG	371	312.944	379	317.236	63.1358	363	300.026	371	304.067	69.1633	CATTACTC	769	No
AGTCTTCA	506	446.668	514	453.927	63.1087	490	433.518	498	440.455	60.011	TGAAGACT	686	No
GAAGATTC	761	700.454	779	715.244	63.0908	736	681.649	753	695.794	56.4629	GAATCTTC	981	No
CTAAAAGC	498	438.745	508	445.809	63.0872	481	424.814	491	431.541	59.7476	GCTTTTAG	1103	No
GTTGTTTC	781	720.432	803	735.923	63.045	761	698.038	782	712.744	65.7201	GAAACAAC	665	No
CTCCGCCG	216	161.325	234	163.076	63.0418	209	157.736	224	159.438	58.8151	CGGCGGAG	1607	No
CCTTCTTT	871	810.234	885	829.063	62.9901	830	780.526	841	798.215	51.0097	AAAGAAGG	624	No
AAGGCCAA	396	337.826	397	342.618	62.9173	386	326.236	387	330.792	64.9312	TTGGCCTT	8415	No
CTTATTAG	533	473.716	546	481.659	62.8476	508	459.97	521	467.561	50.455	CTAATAAG	1274	No
TAATGATG	936	875.225	968	896.669	62.8383	856	813.067	886	832.006	44.047	CATCATTA	2152	No
GAAGTTTG	672	612.023	683	623.904	62.8247	631	576.178	640	586.966	57.3516	CAAACTTC	14524	No
GATTACAG	319	262.02	324	265.361	62.7703	303	253.428	308	256.618	54.1324	CTGTAATC	3358	No
TTGACTTT	1540	1478.51	1621	1532.37	62.7498	1444	1383.43	1518	1431.19	61.8725	AAAGTCAA	594	No
GAACCTTC	289	232.604	295	235.441	62.7382	275	224.14	276	226.838	56.2375	GAAGGTTC	4045	No
TATTTGAC	883	822.465	911	841.774	62.71	788	743.072	812	759.373	46.2596	GTCAAATA	1460	No
CTTCTCCG	454	395.441	467	401.482	62.695	423	368.069	434	373.501	58.8401	CGGAGAAG	5884	No
GAAGATGA	1454	1392.64	1568	1440.97	62.6931	1375	1311.82	1470	1355.23	64.6816	TCATCTTC	447	No
GAAGCATC	381	323.215	388	327.71	62.6675	377	316.731	384	321.097	65.67	GATGCTTC	4130	No
AAAATGAA	3210	3147.98	3482	3372.95	62.6308	3011	2948.05	3254	3145.85	63.6199	TTCATTTT	4444	No
GGAGGAAG	611	551.474	629	561.54	62.6288	573	512.547	588	521.52	63.8862	CTTCCTCC	12373	No
CTTGATTC	582	522.625	600	531.876	62.6267	563	505.015	580	513.783	61.1939	GAATCAAG	2137	No
TTTCAAAA	3502	3439.95	3865	3708.01	62.6055	3184	3145.32	3481	3369.9	38.9156	TTTTGAAA	151	No
CTAACTTC	415	356.918	425	362.109	62.5711	403	345.791	413	350.747	61.7007	GAAGTTAG	1236	No
CATCAATG	634	574.476	647	585.215	62.5061	613	559.198	624	569.488	56.3105	CATTGATG	3625	No
GTCATGAC	250	194.743	253	196.979	62.4451	239	182.908	242	184.968	63.9274	GTCATGAC	1384	Yes
CACTTGTC	368	310.584	370	314.829	62.4232	360	302.683	362	306.775	62.4299	GACAAGTG	1358	No
TATCTACT	606	546.709	617	556.638	62.3962	586	521.602	596	530.824	68.2192	AGTAGATA	4496	No
ATGAGTTA	697	637.318	725	650	62.3931	609	558.429	624	568.696	52.7944	TAACTCAT	1312	No
GAAAGCAG	412	354.104	420	359.236	62.3899	403	344.696	411	349.63	62.9778	CTGCTTTC	9061	No
GATTTAAC	640	580.602	656	591.523	62.338	584	539.254	597	548.971	46.5529	GTTAAATC	1843	No
GCTTTAGC	284	228.033	289	230.795	62.333	271	219.239	276	221.858	57.4397	GCTAAAGC	2227	No
AAATTGCA	1096	1035.44	1127	1064.05	62.2944	1040	983.419	1071	1009.59	58.1782	TGCAATTT	877	No
TGATCAAA	1499	1437.99	1541	1489.2	62.2911	1444	1389.68	1482	1437.82	55.3721	TTTGATCA	9337	No
TCAAGTTT	1350	1289.13	1399	1331.21	62.2897	1278	1214.86	1322	1252.72	64.7577	AAACTTGA	2085	No
CAACGATC	254	198.85	258	201.148	62.1755	244	191.137	247	193.319	59.5788	GATCGTTG	4753	No
TAAGTAGT	479	420.7	495	427.329	62.1651	461	402.709	475	408.917	62.3193	ACTACTTA	23260	No
TGACTATT	661	601.673	686	613.234	62.16	613	564.93	636	575.386	50.0597	AATAGTCA	6152	No
CATTGAAG	586	527.034	598	536.407	62.1486	567	517.861	579	526.98	51.4002	CTTCAATG	1066	No
TTAAAACT	1953	1891.83	2044	1976.61	62.1479	1768	1712.26	1830	1782.7	56.6423	AGTTTTAA	1399	No
AGTTTTAA	1838	1776.91	1934	1852.36	62.129	1642	1576.86	1716	1637.41	66.4714	TTAAAACT	1398	No
TTCACGAA	446	388.014	450	393.887	62.1175	407	360.442	411	365.709	49.4428	TTCGTGAA	21929	No
AGTAAGTA	566	507.183	580	516.011	62.1029	557	494.203	571	502.682	66.6275	TACTTACT	1598	No
CAATGTAC	349	292.116	356	296.007	62.0938	337	284.232	344	287.975	57.3888	GTACATTG	8996	No
CAGCAACA	493	434.661	511	441.625	62.0898	485	423.271	496	429.961	66.0257	TGTTGCTG	51470	No
CAATTGGC	245	190.167	249	192.335	62.0717	222	177.44	226	179.42	49.7376	GCCAATTG	2595	No
GATCTTTC	563	504.248	571	512.997	62.0488	549	492.523	557	500.957	59.5984	GAAAGATC	2353	No
TTGTATAA	1466	1405.25	1514	1454.38	62.0432	1369	1319.46	1413	1363.33	50.4566	TTATACAA	2170	No
ACTCTTAA	799	739.322	822	755.488	62.024	759	704.864	781	719.807	56.1633	TTAAGAGT	1954	No
CAACTCTC	462	403.975	471	410.212	62.006	426	381.957	434	387.694	46.4898	GAGAGTTG	536	No
AGAGTAGA	541	482.446	556	490.615	61.9722	516	459.01	528	466.577	60.3897	TCTACTCT	16859	No
GCCTTTTG	367	310.063	370	314.298	61.8714	362	302.411	364	306.497	65.1088	CAAAAGGC	2655	No
AGTTGTCA	456	398.148	465	404.251	61.8649	439	387.422	447	393.282	54.8679	TGACAACT	899	No
GATGATAC	491	432.887	493	439.808	61.8505	477	413.463	479	419.92	68.1869	GTATCATC	4306	No
AACGTGTT	393	335.772	395	340.522	61.849	372	312.296	374	316.575	65.0781	AACACGTT	2394	No
AAAATGTA	2414	2352.96	2580	2480.93	61.8275	2163	2128.69	2294	2234.48	34.586	TACATTTT	43958	No
GGGCTTTA	409	351.621	419	356.7	61.8249	390	337.266	399	342.046	56.6568	TAAAGCCC	2191	No
ACTCTATA	615	556.184	628	566.386	61.8221	573	516.027	586	525.096	60.0082	TATAGAGT	1218	No
AAAATGGT	1465	1404.49	1518	1453.56	61.799	1376	1309.52	1420	1352.79	68.1405	ACCATTTT	16662	No
TAAATCAC	794	734.574	805	750.569	61.7671	717	667.134	724	680.791	51.6853	GTGATTTA	15765	No
TACATTTA	1381	1320.6	1460	1364.54	61.7562	1230	1204.74	1297	1242.05	25.5232	TAAATGTA	41716	No
ACAAGATA	838	778.471	856	796.083	61.7489	808	743.498	825	759.814	67.2225	TATCTTGT	2951	No
CGGTTTGG	459	401.225	494	407.398	61.7485	405	342.407	424	347.293	67.9939	CCAAACCG	1602	No
ATTATTCA	1479	1418.57	1529	1468.53	61.7043	1395	1322.22	1438	1366.25	74.7475	TGAATAAT	1068	No
CGAAATCG	315	258.984	320	262.271	61.6793	292	245.118	296	248.165	51.1039	CGATTTCG	739	No
TTCTTGTT	2007	1946.28	2123	2035.67	61.6595	1954	1888.68	2061	1973.19	66.4397	AACAAGAA	578	No
GCTTAAAC	428	370.606	434	376.093	61.6254	408	357.545	413	362.75	53.8582	GTTTAAGC	1307	No
TTCTCTAA	1270	1209.85	1312	1247.44	61.6207	1198	1144.64	1235	1178.73	54.5812	TTAGAGAA	5744	No
TTTCTAAT	2057	1996.31	2192	2090.06	61.6003	1874	1813.47	1978	1891.82	61.5338	ATTAGAAA	2266	No
TTCGCTTT	411	353.853	415	358.979	61.5317	393	339.056	395	343.873	58.0246	AAAGCGAA	12887	No
GTAACATG	437	379.606	441	385.291	61.529	417	374.283	421	379.851	45.0665	CATGTTAC	2181	No
TTTGAATT	2540	2479.25	2722	2620.69	61.4902	2334	2286.95	2491	2408.16	47.5283	AATTCAAA	30269	No
AATCGGAA	544	485.868	558	494.127	61.4789	516	464.352	526	472.054	54.4195	TTCCGATT	12696	No
GACGTTTC	236	181.936	236	183.981	61.4018	225	178.671	225	180.669	51.8741	GAAACGTC	9284	No
AAACTATA	2012	1951.54	2142	2041.39	61.3887	1838	1779.71	1943	1855.38	59.2341	TATAGTTT	1061	No
AAAAATCA	3422	3361.17	3766	3617.2	61.3733	3150	3110.24	3438	3329.92	40.0137	TGATTTTT	4931	No
ATTAAGCA	661	602.4	671	613.984	61.3619	630	572.847	639	583.537	59.9137	TGCTTAAT	6388	No
TTTCACTT	1457	1396.93	1532	1445.53	61.3407	1388	1334.8	1459	1379.58	54.2457	AAGTGAAA	5499	No
GAACAGAG	598	539.718	624	549.448	61.3208	555	504.086	579	512.83	53.4028	CTCTGTTC	314	No
TTAGATAT	1383	1323.04	1456	1367.12	61.3003	1225	1176.92	1279	1212.72	49.0453	ATATCTAA	2034	No
TACTTGAT	672	613.473	687	625.4	61.2335	638	582.024	652	592.988	58.5855	ATCAAGTA	2185	No
ATAAGTCA	629	570.672	640	581.298	61.2126	608	545.575	619	555.472	65.867	TGACTTAT	5555	No
TTCATCAA	1421	1361.1	1478	1407.48	61.204	1369	1325.74	1423	1369.98	43.9608	TTGATGAA	390	No
ACTTTGCA	487	429.511	496	436.35	61.1759	471	412.738	479	419.179	62.1935	TGCAAAGT	7315	No
GTGAATTG	499	441.441	509	448.571	61.1579	480	428.691	490	435.511	54.264	CAATTCAC	7939	No
ACGAACCT	206	153.097	206	154.735	61.1416	201	160.821	201	162.565	44.8254	AGGTTCGT	11189	No
TCATTCTC	807	748.151	827	764.638	61.1051	775	714.869	789	730.162	62.5916	GAGAATGA	9791	No
GCAAAATG	545	487.22	556	495.515	61.0778	521	473.425	532	481.36	49.8891	CATTTTGC	854	No
CGGAGACG	197	144.486	199	146.009	61.0745	191	139.414	193	140.87	60.1311	CGTCTCCG	8731	No
TTAGGGAT	418	361.191	426	366.474	61.0596	385	332.455	390	337.136	56.495	ATCCCTAA	3513	No
TGTGGTAT	431	374.069	443	379.632	61.0589	386	333.533	395	338.236	56.3932	ATACCACA	2791	No
CGAACCCG	143	93.3138	164	94.2078	61.0434	111	66.6742	111	67.2798	56.578	CGGGTTCG	1348	No
CATCTTTC	753	694.37	770	708.951	61.0384	735	681.036	752	695.161	56.0479	GAAAGATG	1219	No
TTAACTCT	782	723.341	801	738.935	60.9753	741	683.084	759	697.278	60.3046	AGAGTTAA	1501	No
CGAAAAAT	808	749.269	822	765.797	60.9749	715	668.828	724	682.543	47.73	ATTTTTCG	4407	No
AACTAGAA	930	871.11	961	892.384	60.8368	893	834.244	920	854.019	60.778	TTCTAGTT	2709	No
GATTTGAT	1547	1487.35	1642	1541.8	60.826	1423	1368.17	1511	1414.98	55.9155	ATCAAATC	3739	No
ATCCAAGA	612	554.112	624	564.254	60.8112	571	524.79	583	534.1	48.1876	TCTTGGAT	6923	No
ACTTTTAA	1864	1804.19	1955	1881.8	60.7941	1692	1612.41	1765	1675.49	81.5225	TTAAAAGT	2244	No
CAATAGAC	328	272.512	330	276.041	60.7884	318	270.308	320	273.797	51.6716	GTCTATTG	1902	No
ATGTTGTG	698	639.787	714	652.549	60.7848	675	620.643	690	632.794	56.6708	CACAACAT	58780	No
GTCAAATA	923	864.191	948	885.18	60.766	860	794.209	882	812.418	68.4438	TATTTGAC	1374	No
TCAAATTT	2876	2815.9	3116	2996.8	60.735	2664	2606.85	2881	2762.63	57.7717	AAATTTGA	851	No
ATTCATTA	1275	1215.71	1338	1253.62	60.7154	1206	1148.29	1264	1182.56	59.1408	TAATGAAT	1693	No
ACTTATTA	1000	941.105	1030	965.372	60.7009	943	872.215	971	893.533	73.5828	TAATAAGT	1052	No
CTTTGGTC	462	405.124	467	411.387	60.6941	449	396.554	454	402.62	55.7711	GACCAAAG	1943	No
GGTTTGAG	500	442.874	512	450.039	60.6619	464	413.289	472	419.743	53.7023	CTCAAACC	2331	No
ACCGCGGG	110	63.4025	112	63.9744	60.6075	19	18.6279	19	18.7804	0.375742	CCCGCGGT	2306	No
ACAAACTA	1082	1023.09	1112	1051.11	60.5739	1029	978.144	1057	1004.07	52.1555	TAGTTTGT	2024	No
ATTGCAGA	547	489.676	554	498.035	60.5559	518	470.681	525	478.546	49.6212	TCTGCAAT	10986	No
CATCATTC	597	539.519	612	549.243	60.4403	572	521.831	586	531.059	52.507	GAATGATG	5195	No
AACCCTAG	578	520.618	612	529.813	60.4342	553	500.255	586	508.895	55.4331	CTAGGGTT	986	No
AATGGAAA	1480	1420.81	1550	1470.92	60.4087	1425	1367.55	1493	1414.32	58.6414	TTTCCATT	4275	No
TGATGAGT	619	561.482	640	571.839	60.3678	594	535.559	609	545.171	61.5196	ACTCATCA	5332	No
TATGCATT	810	751.829	828	768.451	60.365	743	700.427	761	715.216	43.8417	AATGCATA	20226	No
ATTTGAGA	1320	1261	1374	1301.45	60.3636	1244	1186.64	1294	1222.96	58.7296	TCTCAAAT	662	No
GAAATGGA	867	808.695	889	827.464	60.3583	841	790.683	861	808.757	51.8856	TCCATTTC	2231	No
ATCAACGG	330	274.853	333	278.424	60.3428	321	269.053	324	272.519	56.6671	CCGTTGAT	11642	No
TAAAGGTT	687	629.258	700	641.682	60.3142	655	596.119	667	607.509	61.6977	AACCTTTA	24648	No
AGAAATCA	1396	1337.06	1448	1381.98	60.2188	1323	1277.97	1371	1319.4	45.8159	TGATTTCT	10135	No
GTGATGTG	381	325.3	391	329.836	60.2182	373	314.821	383	319.149	63.2511	CACATCAC	3168	No
GAAACTCC	375	319.378	378	323.797	60.2061	355	303.555	358	307.663	55.5775	GGAGTTTC	1156	No
AATCGATT	818	760.045	843	776.969	60.1103	726	685.727	745	700.011	41.4336	AATCGATT	1481	Yes
TAATAAAG	1340	1281.22	1386	1322.84	60.1073	1260	1177.94	1302	1213.8	84.8508	CTTTATTA	920	No
TAAGCTAT	487	430.455	493	437.317	60.1064	466	412.939	472	419.385	56.3326	ATAGCTTA	5696	No
GAAATGTG	598	540.82	609	550.581	60.102	578	535.325	589	544.93	44.3327	CACATTTC	266	No
TGTTAATT	1662	1603	1752	1665.4	60.0776	1548	1498.9	1624	1554.11	49.8962	AATTAACA	55626	No
AGAACTTA	610	552.789	618	562.892	60.0747	587	528.987	594	538.415	61.0833	TAAGTTCT	2749	No
TGATAGAA	751	693.284	769	707.827	60.0545	720	662.197	734	675.691	60.2557	TTCTATCA	4068	No
AATTGGTA	812	754.113	826	770.818	60.054	786	728.061	796	743.822	60.1851	TACCAATT	340	No
GATGATTC	621	563.78	636	574.203	60.0306	602	541.397	617	551.174	63.8751	GAATCATC	2376	No
GACAAATG	551	494.185	570	502.664	59.9622	536	482.532	555	490.704	56.3262	CATTTGTC	559	No
GACTGAAG	252	198.65	256	200.946	59.9465	243	195.248	247	197.491	53.1668	CTTCAGTC	2884	No
ATTACTTA	1025	966.775	1068	992.189	59.9441	927	872.797	961	894.14	55.8521	TAAGTAAT	1839	No
TTCTGATT	1212	1153.51	1261	1188.07	59.9438	1163	1107.96	1210	1140.15	56.3875	AATCAGAA	5243	No
AAAAGATA	2272	2212.9	2431	2326.76	59.8825	2138	2082.52	2281	2184.02	56.2161	TATCTTTT	13256	No
TAAGCTTT	912	854.041	927	874.615	59.8825	881	828.533	894	848.08	54.0946	AAAGCTTA	780	No
TCTACTAA	704	646.619	716	659.602	59.8553	672	619.536	683	631.652	54.6256	TTAGTAGA	4262	No
TATTAAAT	2662	2602.82	2927	2758.14	59.8513	2189	2128.89	2340	2234.7	60.9486	ATTTAATA	1355	No
GCCATTTT	744	686.51	759	700.821	59.833	679	635.398	692	648.018	45.0654	AAAATGGC	51303	No
GATTCTAC	427	371.188	435	376.688	59.8122	396	352.371	404	357.466	46.2247	GTAGAATC	35906	No
ATGGATCA	594	537.108	607	546.764	59.8035	564	511.019	577	519.951	55.6368	TGATCCAT	1018	No
AGAGTTAA	770	712.465	797	727.674	59.7977	725	665.841	751	679.456	61.7125	TTAACTCT	1452	No
GTGAGAGA	732	674.589	758	688.497	59.7876	699	641.911	722	654.741	59.5553	TCTCTCAC	2435	No
TGCCACGT	348	293.069	354	296.978	59.7841	341	286.704	347	290.493	59.1401	ACGTGGCA	1250	No
ATACTACA	627	569.993	642	580.599	59.7671	591	535.336	603	544.941	58.4628	TGTAGTAT	1269	No
AATTGCAA	1010	952.016	1054	976.768	59.7146	957	903.294	988	925.919	55.2722	TTGCAATT	1033	No
TCCTCTGT	571	514.359	592	523.382	59.6516	553	492.03	573	500.451	64.6006	ACAGAGGA	1165	No
AGACAAGA	889	831.311	913	850.97	59.6462	862	807.803	886	826.537	55.9758	TCTTGTCT	1538	No
GAAAAACG	589	532.282	596	541.802	59.6383	574	495.41	580	503.922	84.5173	CGTTTTTC	6771	No
TCATTGTC	616	559.194	630	569.484	59.598	580	527.31	591	536.691	55.2389	GACAATGA	345	No
GATTCATG	592	535.313	613	544.918	59.5882	576	519.612	597	528.779	59.3427	CATGAATC	209	No
AGTTGCTA	365	310.037	368	314.271	59.5704	356	302.499	359	306.587	57.9758	TAGCAACT	9792	No
ACATTACA	877	819.423	910	838.612	59.5536	854	797.541	885	815.878	58.4113	TGTAATGT	375	No
TTACAACT	802	744.606	826	760.964	59.5511	751	698.652	774	713.38	54.2617	AGTTGTAA	7301	No
TATCAATT	1447	1388.67	1521	1436.75	59.5393	1338	1282.78	1398	1324.49	56.3903	AATTGATA	413	No
TAAATGTT	1725	1666.51	1818	1733.54	59.5002	1616	1549.91	1701	1608.59	67.4805	AACATTTA	29365	No
TGTTTTTC	1981	1922.39	2078	2009.75	59.4901	1869	1815.44	1953	1893.95	54.3432	GAAAAACA	14526	No
AATGGTAA	1005	947.245	1037	971.784	59.4809	966	915.967	996	939.136	51.3748	TTACCATT	708	No
AGAGAAAG	1799	1740.52	1929	1813.13	59.4567	1661	1631.79	1762	1696.26	29.4726	CTTTCTCT	10682	No
TACTACTA	890	832.492	1003	852.198	59.4496	864	801.846	969	820.349	64.5031	TAGTAGTA	2015	No
TCAGAGTT	439	383.405	439	389.174	59.4441	416	360.537	416	365.806	59.5252	AACTCTGA	3114	No
AAACGACA	698	641.029	729	653.831	59.4312	641	575.872	660	586.652	68.6795	TGTCGTTT	1991	No
TTGACATT	1095	1037.2	1131	1065.9	59.3768	1015	969.766	1050	995.315	46.2725	AATGTCAA	1319	No
CTTTGTAG	532	475.883	535	483.881	59.3033	478	442.598	481	449.756	36.7813	CTACAAAG	1910	No
TCTGAAAT	1050	992.346	1095	1018.93	59.2977	1003	949.522	1042	974.161	54.9562	ATTTCAGA	5634	No
AAGACAAA	2024	1965.56	2154	2056.62	59.2959	1913	1875.13	2037	1958.51	38.25	TTTGTCTT	8021	No
TGGAGAAT	723	666.09	749	679.713	59.2753	666	617.581	689	629.635	50.2697	ATTCTCCA	1953	No
AGTTAATA	1034	976.399	1082	1002.25	59.2678	952	886.887	996	908.818	67.4466	TATTAACT	329	No
TGATATAT	1946	1887.63	2060	1972.05	59.2659	1763	1733.08	1864	1805.12	30.1763	ATATATCA	4974	No
CTTTTAGC	407	351.861	410	356.946	59.2493	387	344.225	390	349.149	45.329	GCTAAAAG	243	No
TAAACTGT	618	561.531	626	571.888	59.2179	559	520.781	567	529.981	39.588	ACAGTTTA	2345	No
TTCCTATT	672	615.322	689	627.307	59.2114	645	592.908	662	604.2	54.3162	AATAGGAA	1840	No
GTAAATTG	663	606.358	675	618.064	59.2085	638	597.262	647	608.687	42.0969	CAATTTAC	736	No
AATAAACA	2140	2081.63	2272	2183.06	59.1819	2013	1963.42	2129	2054.28	50.2049	TGTTTATT	1210	No
ATTTTCGA	845	787.846	860	805.813	59.1788	799	748.514	812	765.014	52.1512	TCGAAAAT	1329	No
AAACTCTA	1121	1063.36	1163	1093.33	59.172	1009	955.091	1044	979.978	55.4031	TAGAGTTT	464	No
TGTTTGAT	1602	1543.91	1687	1602.18	59.1692	1525	1472.64	1604	1526.11	53.2755	ATCAAACA	1073	No
TCTTGGGT	326	271.904	328	275.422	59.1518	311	257.341	313	260.6	58.9001	ACCCAAGA	3610	No
TCTTGTCT	839	781.886	873	799.626	59.1513	805	752.61	838	769.259	54.1729	AGACAAGA	1507	No
TTCGATAT	617	560.615	630	570.946	59.1303	587	542.92	596	552.74	45.8231	ATATCGAA	5672	No
CTTCACCG	288	234.549	290	237.418	59.1252	274	225.141	276	227.855	53.8141	CGGTGAAG	4471	No
CTGAAGAA	958	900.722	988	923.239	59.0614	932	875.839	961	897.308	57.9244	TTCTTCAG	1303	No
CCCTAATT	639	582.597	656	593.579	59.0488	600	541.43	616	551.208	61.6298	AATTAGGG	2477	No
ATTAATCA	1524	1466.11	1587	1519.14	59.023	1456	1375.82	1512	1423.1	82.4742	TGATTAAT	1333	No
GTTTCCTC	536	480.124	542	488.233	59.0083	518	468.48	524	476.288	52.0495	GAGGAAAC	7006	No
TGTTATAT	1503	1445.15	1554	1496.83	58.991	1412	1340.58	1457	1385.71	73.2909	ATATAACA	2963	No
TTACTAAA	1589	1531.1	1680	1588.49	58.982	1404	1373.11	1472	1420.23	31.2315	TTTAGTAA	32002	No
CGAAACTC	325	271.067	329	274.57	58.9738	315	249.527	319	252.649	73.3971	GAGTTTCG	3121	No
TGTCATGT	587	530.895	600	540.376	58.9707	550	503.501	562	512.228	48.5834	ACATGACA	490	No
CATTAGGC	187	136.426	188	137.843	58.9664	183	132.632	184	134.001	58.9084	GCCTAATG	5897	No
AGTGATGA	731	674.353	746	688.253	58.9627	693	638.719	707	651.446	56.5247	TCATCACT	2140	No
CTCATAAG	377	322.496	383	326.977	58.8699	353	311.356	359	315.616	44.313	CTTATGAG	1811	No
AATTCCCA	517	461.365	522	468.992	58.862	497	442.475	502	449.631	57.7539	TGGGAATT	2507	No
TAAAGAAC	742	685.44	757	699.715	58.832	706	646.178	721	659.146	62.5093	GTTCTTTA	6856	No
ATCATATA	1857	1799.1	1967	1876.31	58.8189	1701	1655.06	1788	1721.24	46.5716	TATATGAT	966	No
ATAAAGTA	1288	1230.53	1336	1269.27	58.7926	1193	1147.06	1235	1181.27	46.8526	TACTTTAT	1735	No
CTTTACAC	380	325.542	393	330.084	58.7784	370	315.828	383	320.176	58.5734	GTGTAAAG	2330	No
TATACACT	693	636.646	703	649.307	58.7779	649	595.795	656	607.176	55.5127	AGTGTATA	2187	No
TAATACGT	410	355.241	418	360.397	58.7779	386	326.333	394	330.891	64.8166	ACGTATTA	4511	No
GATTGTGA	683	626.701	706	639.044	58.7552	655	605.068	676	616.734	51.9374	TCACAATC	1950	No
ACAATAAT	1783	1725.23	1883	1796.67	58.729	1663	1632.09	1753	1696.59	31.2018	ATTATTGT	6559	No
ACAACTTA	711	654.638	728	667.883	58.7213	681	630.103	696	642.554	52.8991	TAAGTTGT	519	No
TAAGATTA	1133	1075.79	1182	1106.37	58.7064	1015	984.18	1053	1010.38	31.2981	TAATCTTA	858	No
ACACCAAA	1142	1084.79	1187	1115.82	58.6937	1073	1027.41	1113	1055.63	46.5896	TTTGGTGT	746	No
AAATAGAA	2312	2254.05	2464	2371.97	58.6887	2113	2065.49	2244	2165.44	48.0486	TTCTATTT	4835	No
TCTTTTCT	2349	2291.07	2562	2412.7	58.6598	2238	2173.51	2420	2283.56	65.4339	AGAAAAGA	503	No
ATTTCCCA	597	541.162	608	550.933	58.6246	575	526.115	585	535.462	51.089	TGGGAAAT	9804	No
CCAAATAA	1312	1254.68	1367	1294.77	58.6149	1206	1164.77	1250	1199.92	41.9504	TTATTTGG	4907	No
ACATTATA	1211	1153.79	1256	1188.36	58.6066	1130	1066.47	1168	1096.58	65.3904	TATAATGT	395	No
TCAACTTT	1409	1351.6	1473	1397.41	58.5975	1313	1263.88	1375	1304.5	50.0637	AAAGTTGA	2392	No
CTCACAAG	381	326.694	382	331.259	58.5885	373	316.468	374	320.829	61.3045	CTTGTGAG	9495	No
ACTATTCA	698	641.82	721	654.648	58.5697	664	611.059	683	622.91	55.1707	TGAATAGT	1778	No
TTTAAACT	1572	1514.52	1648	1570.78	58.5584	1404	1357.55	1453	1403.71	47.2356	AGTTTAAA	363	No
AAAAAAGA	5498	5439.76	6399	6120.83	58.5555	5140	5074.34	5895	5663.66	66.0808	TCTTTTTT	1124	No
TGCCGTTT	255	202.69	267	205.048	58.5445	250	196.317	262	198.578	60.4321	AAACGGCA	2023	No
AAATTATA	3423	3364.97	3822	3621.57	58.5322	2991	2915.82	3268	3109.42	76.1394	TATAATTT	1055	No
TGTATGAT	803	746.601	829	763.032	58.4773	749	705.338	769	720.298	44.986	ATCATACA	2110	No
CTCTGCTT	645	589.136	659	600.314	58.4327	623	572.24	636	582.912	52.9479	AAGCAGAG	2058	No
CAAAGACG	390	335.744	396	340.493	58.4206	371	326.812	377	331.379	47.049	CGTCTTTG	957	No
GAATGGTG	392	337.728	398	342.517	58.4166	382	329.269	388	333.886	56.7443	CACCATTC	6679	No
TCCATGAT	569	513.536	583	522.536	58.3573	539	488.766	552	497.101	52.7311	ATCATGGA	45056	No
GGTTCTGG	202	151.328	203	152.942	58.3414	185	140.331	186	141.799	51.1253	CCAGAACC	7239	No
TAATCTAT	1058	1001.25	1085	1028.25	58.3266	988	947.731	1014	972.291	41.1126	ATAGATTA	3045	No
TATTTGGC	480	425.099	491	431.833	58.3025	423	386.146	434	391.977	38.5593	GCCAAATA	26140	No
TTCTATGT	811	754.75	832	771.479	58.2958	768	719.703	788	735.167	49.8823	ACATAGAA	6244	No
ACTTTCCA	594	538.499	609	548.195	58.2672	561	513.39	576	522.386	49.7523	TGGAAAGT	1799	No
TTTACTAA	1464	1406.9	1536	1456.13	58.243	1349	1288.6	1408	1330.64	61.7975	TTAGTAAA	15962	No
AATGTAAA	1885	1827.68	2000	1907.18	58.2104	1771	1710.84	1874	1781.19	61.2011	TTTACATT	2444	No
GCTTTATG	335	281.593	339	285.288	58.1782	328	275.287	332	278.866	57.4649	CATAAAGC	770	No
CTTACTTC	400	345.857	404	350.816	58.1751	387	344.381	391	349.308	45.1541	GAAGTAAG	2614	No
GCGTTTTG	321	267.807	327	271.251	58.1567	308	257.751	314	261.016	54.8571	CAAAACGC	1260	No
ATGCTCTA	325	271.751	327	275.266	58.1556	318	262.525	319	265.875	60.9616	TAGAGCAT	2208	No
ATTTGGGC	507	452.065	522	459.458	58.1453	484	425.52	496	432.263	62.3265	GCCCAAAT	5435	No
CTTAGAAG	406	351.836	409	356.919	58.1348	389	344.058	392	348.978	47.7575	CTTCTAAG	3765	No
TAATGCAT	710	654.195	734	667.425	58.1207	670	619.103	692	631.206	52.9338	ATGCATTA	2047	No
TAGAACAT	564	508.778	576	517.649	58.1161	549	495.847	561	504.369	55.9056	ATGTTCTA	2415	No
CAGATATT	695	639.265	717	652.01	58.0969	652	604.252	671	615.892	49.5868	AATATCTG	11113	No
TTTCACCT	613	557.579	623	567.822	58.0881	586	527.088	595	536.463	62.0876	AGGTGAAA	30114	No
TACTTACT	559	503.836	573	512.574	58.079	543	483.096	555	491.282	63.4732	AGTAAGTA	1401	No
CGGTGTCG	120	73.9768	121	74.6587	58.0489	116	70.2006	117	70.8428	58.2591	CGACACCG	1838	No
AAGATTTA	1627	1569.99	1728	1630.06	58.0359	1470	1437.41	1542	1488.58	32.9591	TAAATCTT	947	No
TTATTTAC	1486	1429.09	1564	1479.73	58.0261	1368	1319.24	1435	1363.09	49.6542	GTAAATAA	22574	No
CCAAACCG	453	398.547	485	404.659	58.0147	378	335.373	394	340.114	45.2278	CGGTTTGG	1421	No
ATGCAAAT	1158	1101.43	1207	1133.3	57.9951	1107	1050.6	1153	1079.94	57.8849	ATTTGCAT	3952	No
CAATAGTC	315	262.045	317	265.386	57.9783	300	251.825	302	254.987	52.5144	GACTATTG	4195	No
GAAATTGA	1413	1356.22	1476	1402.3	57.955	1341	1296.5	1398	1339.01	45.2583	TCAATTTC	235	No
CAAACCTG	350	296.599	354	300.575	57.943	332	280.042	336	283.708	56.5053	CAGGTTTG	4466	No
CGGCGGAG	240	188.548	257	190.691	57.909	234	189.496	251	191.653	49.3635	CTCCGCCG	1365	No
CACAACTC	372	318.382	379	322.781	57.8986	342	300.477	349	304.526	44.2685	GAGTTGTG	1664	No
ATAGTATA	1176	1119.5	1235	1152.29	57.8982	1106	1043.54	1155	1072.54	64.2961	TATACTAT	1318	No
AAGATTCA	1225	1168.46	1274	1203.8	57.8915	1185	1134.32	1233	1167.86	51.8008	TGAATCTT	2278	No
ACAGAAAA	1640	1583.13	1715	1644.13	57.8821	1546	1498.52	1616	1553.71	48.2197	TTTTCTGT	764	No
TAATAGTA	1045	988.739	1087	1015.16	57.8325	941	905.32	980	928.032	36.3735	TACTATTA	707	No
CAAAGAGC	358	304.616	366	308.745	57.8107	348	300.697	356	304.75	50.843	GCTCTTTG	1301	No
GACAAGAG	469	414.614	477	421.099	57.8062	453	398.413	461	404.522	58.1661	CTCTTGTC	1087	No
TAGATCAT	580	524.984	594	534.3	57.8032	557	507.933	570	516.781	51.3637	ATGATCTA	1314	No
TACGTGTT	370	316.515	379	320.876	57.7696	332	295.058	340	299.004	39.1643	AACACGTA	35262	No
TTCGGACA	210	159.497	210	161.223	57.7672	201	151.796	201	153.416	56.4349	TGTCCGAA	6824	No
GGATTTGG	643	587.754	669	598.891	57.7645	581	546.499	600	556.422	35.5673	CCAAATCC	3096	No
GATCTCTG	363	309.601	367	313.827	57.76	349	300.543	353	304.593	52.1693	CAGAGATC	13222	No
ATTCTGTA	506	451.421	514	458.798	57.7525	485	431.144	492	438.023	57.0874	TACAGAAT	554	No
CTGAAAAC	690	634.622	706	647.218	57.7263	642	599.066	654	610.546	44.4375	GTTTTCAG	510	No
AGTGAAAA	1367	1310.5	1433	1353.83	57.7048	1301	1252.39	1361	1292.36	49.5388	TTTTCACT	1155	No
AATTCACA	1141	1084.75	1166	1115.78	57.6819	1093	1038.03	1117	1066.76	56.4042	TGTGAATT	8533	No
TTATTCAT	1552	1495.39	1624	1550.37	57.6677	1454	1410.02	1518	1459.45	44.6538	ATGAATAA	10061	No
AAAAGCTT	1511	1454.43	1583	1506.71	57.6554	1462	1401	1533	1449.85	62.3116	AAGCTTTT	996	No
ATCACTTA	617	561.977	638	572.348	57.6328	573	524.62	587	533.926	50.5452	TAAGTGAT	670	No
TGTGTTTT	2037	1980.2	2131	2072.54	57.6049	1928	1891.08	2016	1975.79	37.276	AAAACACA	21024	No
GGTTAGAG	319	266.312	323	269.729	57.5867	309	248.848	311	251.959	66.8978	CTCTAACC	2318	No
GTAGAAAG	474	419.779	482	426.386	57.5813	428	393.786	436	399.789	35.6589	CTTTCTAC	4615	No
AGCTAAAC	570	515.243	582	524.29	57.5686	552	497.097	562	505.653	57.8292	GTTTAGCT	10932	No
TTCCAACT	644	588.943	668	600.116	57.5536	605	549.245	625	559.246	58.4936	AGTTGGAA	2077	No
TCTAATTT	1997	1940.28	2101	2029.16	57.5395	1847	1780.45	1937	1856.18	67.7775	AAATTAGA	16082	No
CTCCTCTC	500	445.658	509	452.892	57.5276	470	417.987	479	424.552	55.1225	GAGAGGAG	467	No
TGACAATT	787	731.552	816	747.438	57.498	748	693.783	770	708.343	56.2819	AATTGTCA	834	No
TAATTTCT	1872	1815.39	1966	1893.9	57.4853	1763	1709.46	1853	1779.69	54.3729	AGAAATTA	203	No
TAGACATA	579	524.29	598	533.587	57.47	550	500.361	569	509.005	52.0232	TATGTCTA	6365	No
ATTTGTTA	1912	1855.43	2010	1937.19	57.4257	1765	1719.99	1853	1791.02	45.5985	TAACAAAT	422	No
GAACGGAG	177	128.009	180	129.319	57.3564	169	120.832	172	122.052	56.6996	CTCCGTTC	17512	No
TCTTGATT	1249	1192.97	1289	1229.63	57.3301	1183	1139.31	1220	1173.12	44.5182	AATCAAGA	24778	No
TCTTGAGT	533	478.662	543	486.732	57.3121	514	460.173	523	467.77	56.859	ACTCAAGA	2299	No
TAAACTCT	921	865.444	951	886.484	57.3026	854	787.014	875	804.948	69.7594	AGAGTTTA	52721	No
AGTAAATA	1339	1282.91	1386	1324.63	57.3002	1254	1185.44	1291	1221.7	70.5037	TATTTACT	9983	No
TGTGATCT	495	440.905	499	448.021	57.286	482	431.709	486	438.602	53.1126	AGATCACA	1906	No
CCGTAAAA	371	317.923	395	322.312	57.28	298	263.864	304	267.238	36.2546	TTTTACGG	1283	No
GAAACACG	286	234.103	287	236.964	57.2663	277	228.161	278	230.924	53.7286	CGTGTTTC	749	No
ATCGGACG	134	87.4077	137	88.2354	57.2524	128	84.9421	131	85.7426	52.4877	CGTCCGAT	3868	No
AGTAAACA	992	936.389	1038	960.449	57.2305	939	903.071	977	925.687	36.6343	TGTTTACT	17803	No
CACTAAAC	621	566.329	642	576.828	57.2283	572	527.367	585	536.749	46.4704	GTTTAGTG	1113	No
ATTTCACA	1169	1113.16	1206	1145.62	57.2133	1078	1017.9	1112	1045.68	61.8361	TGTGAAAT	491	No
TTCAATGT	963	907.454	988	930.258	57.2122	932	867.845	955	888.983	66.4696	ACATTGAA	2653	No
TCATACAA	850	794.706	874	812.935	57.1746	819	762.871	843	779.898	58.1454	TTGTATGA	5759	No
GTGAAGAG	522	467.879	540	475.671	57.1373	500	446.515	518	453.77	56.5676	CTCTTCAC	1829	No
TTACTATT	1443	1386.99	1534	1434.97	57.1233	1319	1259.58	1379	1299.96	60.799	AATAGTAA	242	No
GAAAAGAG	1087	1031.37	1124	1059.78	57.1089	1026	971.996	1061	997.645	55.4777	CTCTTTTC	3284	No
CCTTGAAC	282	230.305	283	233.104	57.106	271	222.841	271	225.518	53.0242	GTTCAAGG	3728	No
TTGCATTT	1282	1226.16	1327	1264.65	57.0964	1218	1159.18	1258	1194.03	60.2857	AAATGCAA	3105	No
GTTTAACC	437	383.494	444	389.266	57.0757	392	355.306	398	360.464	38.5263	GGTTAAAC	20404	No
TCTTAAAT	1584	1527.95	1658	1585.13	57.0653	1429	1393.5	1488	1441.88	35.9489	ATTTAAGA	4135	No
TGACGTGG	320	267.735	329	271.178	57.0631	309	259.691	318	262.991	53.7193	CCACGTCA	1842	No
GATGGTTC	322	269.709	329	273.187	57.0611	314	258.267	321	261.542	61.3552	GAACCATC	1060	No
GACGTCGT	280	228.427	297	231.195	57.0009	232	186.717	235	188.833	50.3766	ACGACGTC	1889	No
CCAATAAG	475	421.33	481	427.974	56.9519	449	392.494	454	398.468	60.3914	CTTATTGG	5573	No
CCATCTCC	426	372.691	436	378.224	56.9514	400	349.297	409	354.327	54.217	GGAGATGG	1743	No
GAGTTGTG	355	302.409	364	306.495	56.9202	337	287.174	345	290.972	53.9187	CACAACTC	1608	No
GATTCCAG	285	233.407	286	236.257	56.9164	276	228.527	277	231.296	52.0946	CTGGAATC	7389	No
ACGTCTTT	339	286.649	340	290.437	56.8645	321	278.656	322	282.297	45.4096	AAAGACGT	7164	No
CTATATCC	326	273.82	331	277.372	56.8632	308	257.432	312	260.692	55.2376	GGATATAG	7113	No
TTGGGTTG	524	470.115	534	477.965	56.8611	483	429.708	492	436.553	56.4674	CAACCCAA	12413	No
GATTGAGA	770	715.232	794	730.538	56.8133	736	673.584	755	687.457	65.2226	TCTCAATC	5062	No
AAGTTTAA	1620	1564.17	1697	1623.84	56.8127	1466	1417.52	1527	1467.42	49.2984	TTAAACTT	2897	No
AATAACTA	1309	1253.4	1361	1293.43	56.8113	1190	1134.93	1229	1168.51	56.3863	TAGTTATT	1872	No
TTTGCTCT	790	735.185	809	751.202	56.8091	759	703.91	776	718.82	57.1914	AGAGCAAA	2304	No
GAAAGCTG	384	331.232	394	335.889	56.7638	375	322.797	385	327.284	56.2131	CAGCTTTC	25487	No
CTTTCTCC	748	693.348	771	707.893	56.7515	705	647.546	726	660.559	59.9304	GGAGAAAG	3069	No
ACACAACA	958	902.907	1027	925.517	56.7403	906	851.211	953	871.669	56.5153	TGTTGTGT	558	No
CACAATGC	263	211.976	266	214.478	56.7246	251	205.902	254	208.31	49.711	GCATTGTG	6327	No
GAATGAAT	867	812.094	911	830.995	56.722	828	771.116	868	788.451	58.9323	ATTCATTC	1247	No
CATCTAAC	389	336.245	392	341.004	56.6923	352	318.37	355	322.768	35.3466	GTTAGATG	2586	No
TGCAAGAT	455	401.699	461	407.883	56.6909	436	385.695	442	391.516	53.4511	ATCTTGCA	2654	No
TTCAGACA	545	491.171	556	499.569	56.6769	532	475.665	542	483.658	59.5463	TGTCTGAA	3191	No
ACTTGCTA	335	282.89	344	286.608	56.6396	327	275.747	336	279.334	55.7456	TAGCAAGT	2455	No
CTTGCTTC	508	454.421	521	461.874	56.6198	493	441.196	504	448.32	54.733	GAAGCAAG	1091	No
AAGTTAAA	1750	1694.29	1853	1763.38	56.6191	1637	1575.95	1723	1636.44	62.2147	TTTAACTT	12668	No
GTTCCAAC	358	305.65	363	309.799	56.5976	344	290.7	349	294.564	57.9118	GTTGGAAC	11923	No
ATTTGGTG	904	849.141	930	869.516	56.5936	872	807.193	897	825.903	67.3413	CACCAAAT	33020	No
CTTATTAC	511	457.448	519	464.976	56.5705	484	457.647	492	465.18	27.0978	GTAATAAG	3080	No
GGAGATTG	510	456.471	525	463.974	56.5522	489	441.585	501	448.718	49.8743	CAATCTCC	3135	No
CTTTGTCC	371	318.556	374	322.958	56.5421	362	309.181	365	313.399	57.0936	GGACAAAG	2668	No
ATGCATAT	1068	1012.93	1108	1040.48	56.5378	1011	966.74	1050	992.151	45.2585	ATATGCAT	24241	No
ACTACAGT	299	247.487	300	250.575	56.5364	284	234.261	285	237.125	54.6808	ACTGTAGT	2736	No
TAACGTTT	706	651.673	718	664.821	56.5306	663	611.5	673	623.365	53.6099	AAACGTTA	3447	No
ACATAGTA	531	477.428	542	485.466	56.4716	500	452.806	510	460.218	49.5718	TACTATGT	808	No
TAATGAAT	1322	1266.73	1379	1307.52	56.4566	1240	1191.52	1293	1228.11	49.4491	ATTCATTA	1462	No
TTAATACT	1025	970.078	1052	995.641	56.4486	934	899.761	959	922.235	34.8825	AGTATTAA	10933	No
CTCAAAAG	790	735.564	808	751.595	56.4021	759	714.097	776	729.363	46.2861	CTTTTGAG	423	No
AACTTCCA	625	571.078	637	581.716	56.3911	583	543.889	594	553.737	40.4852	TGGAAGTT	2433	No
CGAACCAA	560	506.362	584	515.168	56.3833	500	455.73	510	463.215	46.3532	TTGGTTCG	16094	No
TGAAACTT	1332	1276.81	1376	1318.18	56.3641	1263	1217.14	1306	1255.13	46.7148	AAGTTTCA	8069	No
TGTGACAT	519	465.591	527	473.325	56.362	509	451.217	516	458.589	61.334	ATGTCACA	5112	No
TATAGCTA	499	445.759	509	452.995	56.3011	474	426.303	483	433.066	50.271	TAGCTATA	12992	No
TCAAGAGT	530	476.614	539	484.631	56.2706	511	456.467	519	463.97	57.6677	ACTCTTGA	7668	No
AATCAGTA	632	578.192	655	589.042	56.2371	617	562.966	638	573.365	56.5477	TACTGATT	4280	No
CTCTGTCT	551	497.548	566	506.117	56.2255	523	477.543	536	485.584	47.5548	AGACAGAG	2889	No
AAGGTAAA	1075	1020.25	1129	1048.14	56.1957	1012	973.287	1063	998.995	39.4727	TTTACCTT	5234	No
AACTCTAA	901	846.558	926	866.828	56.1562	803	760.43	822	777.367	43.74	TTAGAGTT	3550	No
CGGCGTCG	161	113.599	166	114.731	56.1451	160	110.095	165	111.184	59.8134	CGACGCCG	3865	No
GAATGTTC	395	342.694	404	347.586	56.1089	384	337.588	392	342.374	49.466	GAACATTC	3281	No
CATGATAG	300	248.84	304	251.951	56.092	280	240.318	284	243.284	42.7915	CTATCATG	28609	No
GTTCTCAC	296	244.906	296	247.949	56.0878	281	234.742	281	237.614	50.5434	GTGAGAAC	3694	No
AAACTTAA	1987	1931.72	2110	2019.87	56.0586	1832	1788.37	1945	1864.72	44.1569	TTAAGTTT	2327	No
GCCACGTG	361	309.087	369	313.303	56.0466	355	304.264	362	308.387	54.7483	CACGTGGC	724	No
GAGACTAG	259	208.604	264	211.054	56.045	253	202.82	258	205.18	55.9309	CTAGTCTC	6117	No
GTTCAAAG	544	490.765	549	499.153	56.0232	526	477.835	530	485.884	50.5144	CTTTGAAC	514	No
TTTGTGTG	1335	1280.14	1390	1321.7	56.021	1279	1223.17	1331	1261.49	57.0889	CACACAAA	4477	No
GGTTTTTC	702	648.162	713	661.195	56.0147	634	593.211	643	604.513	42.1601	GAAAAACC	3495	No
CCAATGGG	225	175.424	227	177.375	56.0011	221	172.599	223	174.509	54.6293	CCCATTGG	4385	No
TTAGAAGT	641	587.397	652	598.523	55.9777	582	536.648	592	546.291	47.2165	ACTTCTAA	2252	No
GTAATCTC	485	432.138	491	439.042	55.9705	453	414.403	459	420.882	40.3416	GAGATTAC	17914	No
TTATTATG	1381	1326.16	1426	1370.43	55.9537	1271	1211.23	1304	1248.9	61.2195	CATAATAA	51920	No
TACTAGAT	470	417.293	480	423.842	55.9034	426	379.501	433	385.183	49.2384	ATCTAGTA	7411	No
TTTTCTAA	2597	2541.72	2768	2690.09	55.8805	2366	2310.07	2507	2433.62	56.6027	TTAGAAAA	659	No
AAAAGTGT	1205	1150.4	1260	1184.79	55.8787	1105	1061.3	1145	1091.16	44.5914	ACACTTTT	1145	No
GAATGGGA	297	246.077	305	249.14	55.8625	287	237.301	295	240.216	54.5735	TCCCATTC	2712	No
AATATGAA	1892	1836.97	1992	1917.23	55.846	1763	1694.61	1847	1763.72	69.7563	TTCATATT	11014	No
GAGACAAG	520	467.053	525	474.824	55.8411	504	455.04	509	462.507	51.5041	CTTGTCTC	6551	No
ATAAGTTA	1034	979.641	1064	1005.64	55.8403	975	908.858	997	931.72	68.4929	TAACTTAT	17066	No
ATGTGTCA	523	470.085	532	477.935	55.7869	472	434.066	480	441.015	39.5457	TGACACAT	1310	No
TTTGCTGT	532	479.056	539	487.137	55.7671	520	467.197	525	474.972	55.68	ACAGCAAA	32833	No
TGAGAGTT	639	585.616	655	596.689	55.746	607	558.713	622	568.988	50.3154	AACTCTCA	1038	No
TTGATCAG	526	473.117	533	481.044	55.7343	516	466.978	523	474.747	51.5099	CTGATCAA	7990	No
ATTGCGTA	233	183.439	236	185.506	55.724	190	159.463	193	161.188	33.2907	TACGCAAT	2382	No
TGTCACAT	644	590.621	656	601.845	55.7213	618	571.007	629	581.642	48.876	ATGTGACA	18440	No
TAAAACGG	417	364.852	425	370.214	55.7093	362	340.153	368	344.993	22.5338	CCGTTTTA	4850	No
AAAATTTG	3030	2974.83	3309	3176.17	55.6828	2700	2645.99	2929	2806.31	54.5598	CAAATTTT	332	No
TACTTTAT	1172	1117.64	1215	1150.33	55.6637	1080	1033.02	1118	1061.51	48.0338	ATAAAGTA	1555	No
TACTCAAT	568	514.979	582	524.019	55.6614	536	485.802	549	494.059	52.7063	ATTGAGTA	6481	No
CAAGACTC	346	294.588	356	298.526	55.6577	340	285.168	349	288.929	59.7947	GAGTCTTG	2539	No
AAGTGATA	751	697.36	766	712.043	55.6523	716	659.85	728	673.266	58.4738	TATCACTT	3064	No
TCCATAAT	814	760.247	844	777.178	55.6103	755	704.994	774	719.942	51.7385	ATTATGGA	14302	No
ATGGCAGA	276	225.668	277	228.39	55.5691	267	220.684	268	223.326	50.8683	TCTGCCAT	5052	No
TACTTCTT	951	897.031	965	919.391	55.561	913	860.65	927	881.493	53.9106	AAGAAGTA	2386	No
TGGATAAT	781	727.387	796	743.124	55.542	738	675.41	752	689.345	65.4039	ATTATCCA	7566	No
GGAGATGG	478	425.565	493	432.31	55.5406	446	400.793	459	406.956	47.6657	CCATCTCC	1663	No
CTATCTAT	661	607.737	694	619.485	55.5315	625	575.504	654	586.272	51.5663	ATAGATAG	2285	No
TTCAATAT	1643	1588.41	1722	1649.78	55.5204	1544	1468.3	1614	1521.48	77.6222	ATATTGAA	745	No
TTTAGACT	686	632.739	707	645.274	55.4427	644	593.833	663	605.153	52.2291	AGTCTAAA	927	No
TGTCAAAA	1452	1397.62	1508	1446.26	55.4244	1355	1303	1405	1345.89	53.0212	TTTTGACA	5529	No
AGTATACA	614	561.01	628	571.352	55.4173	585	548.262	599	558.235	37.9422	TGTATACT	5693	No
TTGGAGTT	800	746.473	818	762.898	55.4022	751	695.639	767	710.262	57.5078	AACTCCAA	15453	No
GAAATATC	809	755.453	843	772.208	55.4013	752	720.868	779	736.373	31.7947	GATATTTC	2094	No
GACAAAAA	2379	2324.25	2529	2449.26	55.3907	2242	2204.52	2382	2317.56	37.7968	TTTTTGTC	4921	No
CGAAAAAC	492	439.622	505	446.707	55.3816	448	405.236	457	411.502	44.9453	GTTTTTCG	1272	No
GTGTGAAC	288	237.623	293	240.543	55.3756	277	232.83	282	235.671	48.1171	GTTCACAC	6259	No
ACTTTGTA	825	771.444	840	788.792	55.3734	780	720.783	794	736.285	61.5854	TACAAAGT	429	No
TGCCCAAA	348	296.808	353	300.787	55.3728	330	281.297	335	284.986	52.6945	TTTGGGCA	8116	No
TCAACATT	1302	1247.79	1367	1287.5	55.3675	1186	1137.27	1223	1170.97	49.7582	AATGTTGA	47945	No
ACTTAGAA	613	560.062	624	570.377	55.3646	597	541.585	608	551.367	58.1583	TTCTAAGT	3664	No
TGTTGACA	679	625.845	693	638.161	55.3507	665	609.404	679	621.203	58.0587	TGTCAACA	2766	No
AGCTTTGA	767	713.627	793	728.877	55.3212	747	693.043	772	707.578	56.0046	TCAAAGCT	3383	No
GTGATTTG	715	661.786	740	675.267	55.298	678	624.494	701	636.767	55.7349	CAAATCAC	9482	No
TGTTTCTT	2343	2288.36	2518	2409.71	55.2905	2282	2238.36	2443	2354.72	44.0576	AAGAAACA	3758	No
TACCCATT	407	355.324	413	360.482	55.2639	375	331.945	379	336.616	45.7338	AATGGGTA	2263	No
CGAAAAGG	299	248.544	300	251.65	55.262	265	230.946	266	233.755	36.4495	CCTTTTCG	8100	No
TTCAATCC	576	523.312	582	532.582	55.2557	520	479.447	526	487.538	42.2218	GGATTGAA	3426	No
ATTTTGTG	1561	1506.75	1635	1562.49	55.2157	1441	1386.86	1499	1434.83	55.182	CACAAAAT	8772	No
GTAATACC	230	180.914	230	182.944	55.2136	215	165.602	215	167.413	56.1257	GGTATTAC	22723	No
AGAATAAA	1826	1771.67	1905	1846.71	55.1567	1679	1647.56	1746	1713.19	31.7332	TTTATTCT	46197	No
AGAATAAG	763	709.845	788	724.962	55.0978	708	672.84	731	686.689	36.0627	CTTATTCT	3331	No
TTATGTAA	1491	1436.92	1556	1488.06	55.0854	1383	1328.96	1439	1373.39	55.1215	TTACATAA	3379	No
ATATCACA	876	822.616	902	841.931	55.0795	838	781.98	861	799.723	57.9803	TGTGATAT	446	No
GTCGTGTG	175	127.756	178	129.062	55.0664	169	124.706	171	125.974	51.366	CACACGAC	23556	No
AATGTGAA	1240	1186.15	1293	1222.45	55.0525	1205	1139.38	1255	1173.19	67.4716	TTCACATT	237	No
GCTTTTGC	459	407.142	466	413.453	55.0284	449	401.746	456	407.931	49.9301	GCAAAAGC	2381	No
GATCTTAG	328	277.347	330	280.963	55.0206	317	265.149	319	268.545	56.6198	CTAAGATC	1343	No
AATGACTA	645	592.291	662	603.565	54.9877	596	545.279	612	555.167	53.0097	TAGTCATT	1072	No
CCATCACC	338	287.262	352	291.062	54.9758	313	266.023	315	269.435	50.9002	GGTGATGG	3707	No
GTTTTTGC	804	750.887	818	767.474	54.9488	763	711.246	775	726.412	53.5929	GCAAAAAC	47026	No
TGAATAGT	637	584.38	661	595.415	54.921	607	559.733	629	570.038	49.2086	ACTATTCA	1571	No
GCCAAATG	294	243.914	297	246.941	54.9087	277	232.653	280	235.491	48.3279	CATTTGGC	7004	No
CTATCTTT	880	826.794	897	846.273	54.8828	832	781.395	849	799.116	52.2094	AAAGATAG	6547	No
TATTGGAT	828	774.915	849	792.393	54.8634	749	721.151	768	736.665	28.3803	ATCCAATA	3791	No
TCTAAATT	1806	1751.96	1902	1825.47	54.8614	1654	1597.01	1740	1658.99	57.9907	AATTTAGA	13643	No
CGAATATC	290	240.033	296	242.994	54.8401	270	225.19	276	227.904	48.9994	GATATTCG	12196	No
ACCAAACC	1129	1075.48	1228	1106.04	54.834	1016	945.646	1080	970.113	72.9089	GGTTTGGT	21236	No
GCTCATTG	241	191.958	242	194.153	54.8319	231	183.993	232	186.068	52.5576	CAATGAGC	5602	No
GAATATGA	907	853.793	929	874.357	54.8312	872	810.109	892	828.933	64.1968	TCATATTC	1814	No
CTTAGAGC	188	140.45	188	141.92	54.819	182	137.223	182	138.65	51.3971	GCTCTAAG	3336	No
CAACAAAG	933	879.801	969	901.436	54.776	904	855.481	940	876.112	49.8699	CTTTGTTG	1171	No
ACTATAAT	1124	1070.55	1165	1100.87	54.7625	1028	979.76	1063	1005.76	49.4083	ATTATAGT	6155	No
AAATTTGG	1919	1865.04	2008	1947.6	54.7297	1746	1692.41	1820	1761.36	54.429	CCAAATTT	53567	No
GAAATCAA	1565	1511.22	1638	1567.26	54.7282	1485	1436.79	1550	1487.92	49.0122	TTGATTTC	3141	No
TCTTAATT	1867	1813.07	1986	1891.39	54.7248	1753	1718.36	1865	1789.27	34.9901	AATTAAGA	12611	No
TGTAATCT	809	756.09	821	772.867	54.7199	773	723.193	784	738.78	51.484	AGATTACA	7459	No
GAAAATTG	1323	1269.42	1378	1310.36	54.6948	1255	1234.9	1305	1273.88	20.2641	CAATTTTC	62571	No
GATATAAC	508	456.153	510	463.648	54.6884	474	433.092	476	440.018	42.7823	GTTATATC	14819	No
TTCCCTTT	833	780.078	851	797.75	54.678	793	752.247	810	768.883	41.8375	AAAGGGAA	1346	No
GATCTTTG	598	545.76	614	555.661	54.6644	584	532.955	598	542.494	53.4144	CAAAGATC	409	No
TAGCTAGT	458	406.482	469	412.777	54.6532	450	398.62	460	404.734	54.5573	ACTAGCTA	8236	No
TGGAAAGT	595	542.782	603	552.599	54.6524	565	520.128	572	529.309	46.7544	ACTTTCCA	1585	No
TGACCAAA	1217	1163.57	1261	1198.66	54.6339	1186	1120.87	1229	1153.73	66.9832	TTTGGTCA	6402	No
TGGAAACT	706	653.451	723	666.657	54.6072	671	626.973	686	639.324	45.5382	AGTTTCCA	1883	No
CGGCATCG	92	50.8188	94	51.2653	54.604	91	50.5798	93	51.0239	53.445	CGATGCCG	7989	No
GTTTATAG	656	603.623	676	615.244	54.5866	628	571.377	648	582.024	59.34	CTATAAAC	23650	No
TACAGAGA	682	629.574	702	642.009	54.5501	655	607.697	673	619.444	49.098	TCTCTGTA	2618	No
AAACTGTA	948	894.995	988	917.268	54.5446	870	827.09	904	846.581	44.0041	TACAGTTT	4676	No
TGTCTTTT	1592	1538.38	1665	1596.27	54.5397	1519	1467.28	1588	1520.4	52.6186	AAAAGACA	547	No
ATTGGAAA	1181	1127.71	1225	1160.91	54.5347	1116	1070.36	1158	1100.67	46.6019	TTTCCAAT	1353	No
ATCTAATA	1143	1089.75	1191	1121.03	54.5278	1002	977.051	1040	1002.93	25.2647	TATTAGAT	7898	No
TTTCATAT	2210	2156.15	2350	2264.54	54.5219	2061	2022.25	2188	2118.29	39.1209	ATATGAAA	34051	No
GACTTGAG	350	299.543	360	303.574	54.4866	339	285.117	349	288.877	58.6809	CTCAAGTC	651	No
CTTATGAG	364	313.399	369	317.699	54.4823	346	300.937	350	304.995	48.2806	CTCATAAG	1551	No
ATTCATCA	1126	1072.82	1162	1103.26	54.4734	1082	1040.45	1115	1069.3	42.37	TGATGAAT	632	No
TGTATTGT	820	767.308	845	784.501	54.4612	791	736.937	815	753.016	55.9998	ACAATACA	2272	No
TCATATTC	924	871.126	948	892.401	54.4471	870	827.457	892	846.962	43.6186	GAATATGA	1786	No
GAAGAGGA	1011	958.02	1091	983.04	54.4191	928	890.704	988	912.795	38.0661	TCCTCTTC	1834	No
CGTTGGTC	178	131.164	178	132.513	54.35	175	126.557	175	127.848	56.7164	GACCAACG	7640	No
GTGAAAAG	645	592.885	657	604.177	54.3409	620	573.41	632	584.117	48.4335	CTTTTCAC	577	No
ATCAAGTG	513	461.445	527	469.074	54.3331	485	439.219	499	446.294	48.0884	CACTTGAT	11288	No
TATCACAA	915	862.265	939	883.174	54.3162	875	825.461	897	844.887	50.9961	TTGTGATA	28755	No
GAGAAATC	795	742.502	819	758.783	54.3121	763	712.571	786	727.783	52.173	GATTTCTC	3563	No
ACATGTCA	659	606.87	682	618.592	54.307	603	564.281	624	574.719	40.0177	TGACATGT	9975	No
TAGGTTTA	694	641.764	716	654.59	54.3067	655	601.546	671	613.102	55.7619	TAAACCTA	19530	No
ATAGTTTA	1387	1333.74	1445	1378.46	54.3064	1254	1223.12	1304	1261.44	31.269	TAAACTAT	6801	No
ACTTGTTA	739	686.679	752	700.996	54.2656	710	661.435	723	674.904	50.3053	TAACAAGT	625	No
AAACTCAA	1826	1772.53	1940	1847.64	54.2653	1707	1670.48	1800	1737.79	36.9175	TTGAGTTT	7028	No
ATGACTTA	511	459.532	519	467.112	54.2486	491	436.889	499	443.907	57.3318	TAAGTCAT	867	No
GACTCTAG	203	155.409	203	157.079	54.2303	193	149.654	193	151.245	49.0928	CTAGAGTC	3532	No
GAATAGAG	379	328.473	385	333.074	54.228	355	309.622	358	313.848	48.552	CTCTATTC	1191	No
CTCTTCAC	485	433.707	503	440.648	54.2135	463	414.598	475	421.083	51.1229	GTGAAGAG	1652	No
AACTTAAA	1802	1748.6	1889	1821.84	54.2083	1665	1626.37	1743	1690.45	39.0838	TTTAAGTT	3319	No
AGACGAAG	591	539.215	624	548.931	54.1953	558	509.216	585	518.098	51.0499	CTTCGTCT	7758	No
GTTTTGGA	1213	1160	1243	1194.9	54.1921	1162	1096.83	1191	1128.46	67.0679	TCCAAAAC	5085	No
CAATTAAC	630	578.076	648	588.922	54.1886	594	561.777	611	572.141	33.1301	GTTAATTG	889	No
TCCTCTTC	839	786.576	899	804.494	54.1336	775	723.104	806	738.688	53.7156	GAAGAGGA	1815	No
AGTCATTA	624	572.161	641	582.831	54.1196	584	538.964	600	548.672	46.8672	TAATGACT	2715	No
CAAGAGTC	310	260.346	315	263.657	54.1142	295	252.599	300	255.775	45.7753	GACTCTTG	1008	No
TATACCGC	163	116.962	166	118.134	54.1002	79	75.0645	81	75.758	4.03692	GCGGTATA	2437	No
CGACACCG	109	66.3604	111	66.9627	54.091	106	64.5661	108	65.1499	52.5495	CGGTGTCG	1599	No
TAAGTAAT	976	923.384	1004	946.875	54.0873	919	868.652	943	889.824	51.7792	ATTACTTA	1492	No
AATAGGAA	645	593.123	656	604.423	54.082	613	564.681	622	575.13	50.3299	TTCCTATT	1531	No
GAACATGG	348	297.913	353	301.914	54.0793	341	292.296	346	296.19	52.5531	CCATGTTC	4501	No
CCACGTCA	333	283.093	345	286.816	54.0676	324	273.2	335	276.741	55.2545	TGACGTGG	1659	No
GTTAAATC	645	593.153	662	604.453	54.0502	585	546.645	596	556.572	39.6701	GATTTAAC	1389	No
AAGGTTTT	1307	1254.09	1366	1294.15	54.0145	1222	1159.44	1263	1194.31	64.2179	AAAACCTT	43210	No
TTTGGGGG	336	286.107	338	289.885	54.0103	313	263.567	315	266.936	53.8029	CCCCCAAA	3717	No
AAAAGGTA	1124	1071.27	1160	1101.63	54.0036	1056	1010.98	1088	1038.43	46.007	TACCTTTT	27937	No
GAACCACC	259	210.261	265	212.737	53.9959	247	200.226	250	202.546	51.856	GGTGGTTC	10037	No
ATTTCGAA	867	814.654	891	833.656	53.9924	784	749.026	802	765.544	35.7782	TTCGAAAT	1085	No
TACTAATT	1412	1359.06	1476	1405.31	53.9594	1327	1301.6	1386	1344.41	25.6469	AATTAGTA	642	No
CTAGATTC	412	361.43	419	366.718	53.9538	399	345.611	406	350.564	57.3156	GAATCTAG	3190	No
TGAAGTTT	1188	1135.27	1216	1168.86	53.9408	1119	1061.37	1143	1091.24	59.1646	AAACTTCA	1169	No
CAAACATC	617	565.354	628	575.823	53.9364	590	540.804	601	550.565	51.3683	GATGTTTG	50329	No
CTTTGCAC	240	191.702	243	193.893	53.9271	234	181.556	237	183.596	59.3795	GTGCAAAG	6800	No
ATAGTCCA	363	312.897	370	317.187	53.9161	348	298.789	355	302.806	53.0577	TGGACTAT	11675	No
TATCCTAT	410	359.495	417	364.741	53.8977	386	340.279	393	345.121	48.664	ATAGGATA	10440	No
TTACTGTT	699	647.129	719	660.129	53.8964	673	614.782	693	626.749	60.8918	AACAGTAA	831	No
ATTGTATA	1315	1262.19	1367	1302.72	53.896	1162	1139.37	1207	1173.18	22.855	TATACAAT	2588	No
TTAATGGG	617	565.397	634	575.867	53.8896	592	544.511	609	554.377	49.5018	CCCATTAA	807	No
CTCCATGA	391	340.663	394	345.514	53.8847	368	322.449	371	326.929	48.6266	TCATGGAG	7305	No
ATTAACTA	1141	1088.38	1192	1119.58	53.8745	1032	995.616	1079	1022.35	37.0408	TAGTTAAT	532	No
CCCATGGG	103	61.0542	105	61.6023	53.8657	95	54.8623	95	55.3485	52.1598	CCCATGGG	1861	Yes
CCTAAATC	497	445.989	509	453.231	53.8232	462	415.352	469	421.855	49.1741	GATTTAGG	845	No
CTGTGATC	223	175.18	224	177.127	53.8225	220	172.663	221	174.574	53.3026	GATCACAG	3524	No
GTTTTACG	362	311.992	365	316.265	53.8168	334	284.488	337	288.236	53.59	CGTAAAAC	2262	No
GAAACTCG	334	284.314	337	288.059	53.7947	322	265.175	325	268.572	62.52	CGAGTTTC	3701	No
TATGATGC	363	313.015	368	317.307	53.7795	338	308.907	341	313.119	30.4222	GCATCATA	15395	No
GTTATTAG	547	495.785	555	504.307	53.7736	488	469.621	494	477.458	18.7339	CTAATAAC	2796	No
TCTCAAGT	673	621.337	691	633.51	53.7541	644	590.15	659	601.359	56.235	ACTTGAGA	2484	No
GTCTATAG	249	200.659	256	202.986	53.7454	240	197.863	247	200.146	46.3358	CTATAGAC	4843	No
AAGTAGTG	414	363.641	423	368.977	53.6951	388	345.672	395	350.626	44.8198	CACTACTT	3329	No
ACAACACA	967	914.779	1012	937.897	53.6843	922	871.697	958	892.995	51.7269	TGTGTTGT	2867	No
TAGTTATT	1209	1156.5	1253	1191.21	53.677	1105	1043.54	1142	1072.54	63.2359	AATAACTA	1671	No
TAACGAAT	547	495.875	558	504.399	53.6747	523	474.345	534	482.304	51.0693	ATTCGTTA	2268	No
CAATATAC	590	538.731	602	548.432	53.6351	571	534.082	582	543.652	38.1653	GTATATTG	494	No
TAAAGGAT	550	498.928	556	507.533	53.6014	522	481.191	527	489.327	42.4929	ATCCTTTA	2511	No
GACTAGTG	213	165.614	220	167.425	53.5978	211	161.389	218	163.141	56.5564	CACTAGTC	2239	No
ATCCATTA	756	704.301	768	719.224	53.5522	713	662.242	723	675.737	52.6557	TAATGGAT	2729	No
GTTTAGAG	535	484.068	546	492.28	53.5224	495	450.685	505	458.043	46.426	CTCTAAAC	4956	No
GATGAGAG	544	493.03	557	501.478	53.5185	508	464.335	518	472.037	45.6569	CTCTCATC	6400	No
CAAATAAG	786	734.272	802	750.256	53.5088	749	704.195	765	719.115	46.2006	CTTATTTG	220	No
AATGTGGA	628	576.714	640	587.52	53.5013	599	551.132	609	561.187	49.8896	TCCACATT	3294	No
CATTGTCC	312	262.843	315	266.199	53.4912	292	249.729	294	252.855	45.6627	GGACAATG	22999	No
AGTTTCCA	697	645.511	715	658.458	53.49	672	624.772	690	637.053	48.9702	TGGAAACT	1801	No
TTATGAGT	680	628.566	697	640.969	53.4829	633	590.274	647	601.486	44.2367	ACTCATAA	25232	No
TGCAACAT	548	497.046	569	505.601	53.4804	523	475.031	544	483.008	50.3129	ATGTTGCA	2755	No
AACTCGAA	572	520.944	590	530.148	53.48	520	469.898	531	477.742	52.6832	TTCGAGTT	3784	No
AAACTCGA	626	574.766	639	585.513	53.4528	575	525.55	585	534.881	51.7071	TCGAGTTT	6698	No
ATCTATTA	913	861.097	941	881.958	53.4371	842	791.03	867	809.118	52.5776	TAATAGAT	5655	No
ACGACGTC	315	265.857	329	269.266	53.4283	268	224.287	270	226.988	47.7197	GACGTCGT	1661	No
CCATTATC	486	435.407	495	442.389	53.4248	468	418.55	477	425.128	52.2626	GATAATGG	3374	No
TGTCATTT	1104	1051.86	1150	1081.26	53.4154	1027	979.617	1066	1005.61	48.5113	AAATGACA	15186	No
ATACTTGA	610	558.893	626	569.173	53.3759	573	533.508	588	543.062	40.9188	TCAAGTAT	1142	No
AAGGGTTG	221	173.608	223	175.533	53.3409	210	163.386	212	165.166	52.7082	CAACCCTT	4978	No
CTCCATCG	251	202.997	254	205.36	53.2772	238	190.456	241	192.628	53.0383	CGATGGAG	34648	No
TTTTGCTA	1196	1143.89	1241	1177.94	53.2762	1134	1079.92	1176	1110.71	55.4086	TAGCAAAA	1255	No
GATAAATT	1437	1384.71	1529	1432.55	53.2626	1284	1238.91	1337	1278.11	45.9023	AATTTATC	5527	No
CTTCAAGC	400	350.183	404	355.232	53.2035	386	337.389	389	342.172	51.956	GCTTGAAG	669	No
GATAATAG	416	366.066	428	371.455	53.1941	398	360.692	410	365.964	39.174	CTATTATC	1098	No
TGCTATAT	611	560.056	628	570.371	53.1937	587	538.369	600	548.06	50.7643	ATATAGCA	24686	No
GTGAATAG	308	259.15	317	262.441	53.1891	298	254.257	307	257.461	47.3074	CTATTCAC	3347	No
ACAAGTTA	812	760.575	836	777.519	53.1252	776	729.613	800	745.43	47.8309	TAACTTGT	1097	No
GTCTATTG	307	258.232	308	261.506	53.1076	298	250.161	299	253.295	52.1467	CAATAGAC	1458	No
GTGAAAAC	749	697.744	764	712.441	53.0944	706	665.631	721	679.239	41.5688	GTTTTCAC	20620	No
ATTTGACA	1095	1043.18	1131	1072.16	53.0854	974	929.258	1005	953.004	45.802	TGTCAAAT	1177	No
TCAGAACT	372	322.531	378	327.012	53.0823	363	314.271	369	318.588	52.3258	AGTTCTGA	1932	No
AGATCACA	506	455.631	511	463.113	53.0559	488	444.752	493	451.963	45.286	TGTGATCT	1643	No
GTCCACGT	235	187.508	237	189.636	53.0546	232	184.891	234	186.98	52.6571	ACGTGGAC	7804	No
GAAAACCC	568	517.349	578	526.454	53.0532	535	476.221	543	484.228	62.2658	GGGTTTTC	5120	No
TAACGCAT	235	187.51	237	189.638	53.0521	222	180.474	224	182.498	45.9742	ATGCGTTA	6273	No
CTACAAAG	535	484.506	538	492.729	53.0388	517	464.561	520	472.269	55.2934	CTTTGTAG	1523	No
GGATTAGG	277	228.77	283	231.543	52.9906	260	215.991	266	218.558	48.2155	CCTAATCC	6027	No
TTCTCAAT	1205	1153.19	1240	1187.73	52.9567	1148	1094.43	1183	1125.93	54.8651	ATTGAGAA	10493	No
CTAAGAGC	206	159.314	209	161.038	52.9416	197	153.18	200	154.82	49.5629	GCTCTTAG	2565	No
TAATTCGT	483	432.891	500	439.813	52.9032	469	407.592	484	413.912	65.818	ACGAATTA	2585	No
TAAGGCCC	256	208.219	264	210.663	52.8863	246	201.214	254	203.549	49.4366	GGGCCTTA	549	No
AAACCTTT	1439	1387.1	1480	1435.08	52.8639	1350	1311.77	1380	1355.17	38.7852	AAAGGTTT	61428	No
TCTCTGTC	575	524.496	594	533.799	52.8607	546	500.242	563	508.883	47.7895	GACAGAGA	2623	No
AAAGTGAA	1516	1464.05	1575	1516.95	52.8606	1460	1405.17	1517	1454.29	55.881	TTCACTTT	4510	No
GAGTAAAC	467	417.028	473	423.57	52.8537	443	396.233	449	402.292	49.4239	GTTTACTC	7549	No
AATCATCC	525	474.738	539	482.707	52.8337	476	454.104	487	461.548	22.4151	GGATGATT	5536	No
TGTTGAAT	1173	1121.35	1222	1154.23	52.826	1107	1063.17	1149	1093.12	44.723	ATTCAACA	31030	No
TCCATTAT	764	712.97	784	728.197	52.8143	735	684.727	755	698.977	52.0755	ATAATGGA	22065	No
TTTAGTTT	3047	2994.64	3345	3198.62	52.8106	2820	2767.43	3080	2942.32	53.0637	AAACTAAA	2819	No
GCTCAATG	235	187.706	237	189.837	52.8059	226	182.353	228	184.404	48.4978	CATTGAGC	19645	No
TGGAACAT	510	459.836	518	467.424	52.8059	500	449.926	508	457.266	52.7621	ATGTTCCA	3911	No
TGTAACAT	830	778.845	846	796.471	52.7991	797	750.483	813	767.055	47.9293	ATGTTACA	1975	No
AAGTTGAA	1273	1221.29	1336	1259.52	52.7866	1208	1157.35	1268	1192.11	51.7425	TTCAACTT	3032	No
ACTTGTCA	513	462.839	521	470.503	52.7859	501	451.339	509	458.714	52.2983	TGACAAGT	722	No
CCATTGAC	397	347.589	405	352.583	52.768	386	340.68	394	345.531	48.2089	GTCAATGG	12745	No
CCCACCAA	356	306.975	361	311.15	52.7466	334	294.652	336	298.59	41.8661	TTGGTGGG	2012	No
ACTCTTTA	805	753.949	828	770.649	52.7411	748	716.245	770	731.586	32.4488	TAAAGAGT	1277	No
AGTTCTGA	355	305.994	359	310.15	52.7364	341	296.129	345	300.095	48.1109	TCAGAACT	1905	No
CAATACTC	333	284.237	335	287.981	52.7247	323	268.516	325	271.973	59.6714	GAGTATTG	3292	No
GCAACATA	426	376.456	434	382.071	52.6699	412	366.349	420	371.743	48.3837	TATGTTGC	6011	No
CATGGATG	358	309.027	363	313.242	52.6633	346	298.246	351	302.253	51.3881	CATCCATG	5039	No
AGCTTATC	396	346.698	400	351.674	52.6522	383	335.094	387	339.829	51.1782	GATAAGCT	5450	No
TCATGTTC	635	584.478	647	595.516	52.6454	614	560.957	626	571.298	55.4751	GAACATGA	3467	No
TGTGGAAT	525	474.927	528	482.901	52.6241	507	458.301	510	465.851	51.1989	ATTCCACA	14795	No
CGTTCTTC	296	247.79	303	250.883	52.6222	286	238.837	293	241.778	51.5398	GAAGAACG	9319	No
TCACACAT	662	611.429	670	623.292	52.6066	617	588.293	624	599.445	29.3964	ATGTGTGA	9913	No
AATAGAGG	403	353.682	408	358.805	52.6065	371	321.497	375	325.958	53.1322	CCTCTATT	28941	No
ACAGAGCA	444	394.394	455	400.412	52.6022	424	377.505	435	383.143	49.2473	TGCTCTGT	880	No
GACCAAAG	462	412.286	473	418.716	52.5976	443	406.788	454	413.09	37.778	CTTTGGTC	1464	No
AACCGGAT	416	366.596	436	371.996	52.5926	392	337.929	412	342.722	58.1834	ATCCGGTT	7086	No
AGATTGAA	1146	1094.6	1188	1126.12	52.5835	1082	1024.43	1121	1052.51	59.1599	TTCAATCT	2606	No
AGACGAGA	450	400.384	461	406.539	52.5701	434	388.483	445	394.366	48.0856	TCTCGTCT	13671	No
TGAGACTT	510	460.052	520	467.646	52.5662	482	438.559	488	445.618	45.5246	AAGTCTCA	39044	No
GTCTAGTG	209	162.529	213	164.297	52.559	194	156.122	197	157.802	42.1405	CACTAGAC	2343	No
TAGTCTAT	517	467.079	532	474.852	52.4982	492	449.023	506	456.34	44.9713	ATAGACTA	2702	No
TCACAATC	724	673.363	746	687.23	52.4951	691	646.733	713	659.719	45.7487	GATTGTGA	1559	No
CTTCAATC	586	535.788	596	545.407	52.4942	567	513.969	576	522.982	55.6768	GATTGAAG	386	No
GAACTATC	258	210.517	260	212.997	52.4758	245	203.555	247	205.926	45.404	GATAGTTC	4884	No
ATTCTCCA	649	598.593	662	610.06	52.4719	616	567.418	628	577.948	50.605	TGGAGAAT	1526	No
TTAAGAGT	707	656.431	738	669.735	52.4686	665	612.03	692	623.911	55.1987	ACTCTTAA	1407	No
AACGGCTA	303	254.832	307	258.047	52.4573	265	229.239	269	232.02	38.4153	TAGCCGTT	2403	No
TACTCTAT	562	511.924	573	520.881	52.4489	527	486.458	537	494.732	42.1867	ATAGAGTA	10361	No
GATAAATG	674	623.554	694	635.798	52.4333	645	601.244	664	612.792	45.3106	CATTTATC	5593	No
GTACTTGT	451	401.506	464	407.686	52.4265	435	385.484	448	391.299	52.5687	ACAAGTAC	4690	No
TTACCAAT	971	920.015	1009	943.36	52.3723	928	879.014	963	900.615	50.3263	ATTGGTAA	9118	No
TGAAGCAT	507	457.246	520	464.769	52.3677	488	439.365	497	446.443	51.2331	ATGCTTCA	1057	No
TGCAAAAT	1179	1127.78	1237	1160.99	52.364	1107	1045.83	1154	1074.94	62.9259	ATTTTGCA	476	No
CTTTGACC	448	398.582	456	404.695	52.3617	438	394.139	446	400.151	46.2152	GGTCAAAG	18732	No
TTAAGGTT	838	787.263	862	805.208	52.3379	761	718.741	778	734.17	43.4781	AACCTTAA	25212	No
ATCTCAGA	502	452.315	511	459.714	52.3192	483	440.521	491	447.628	44.4644	TCTGAGAT	12888	No
CTAATGGC	243	195.956	246	198.21	52.287	196	178.472	198	180.467	18.362	GCCATTAG	2007	No
TGACGACA	267	219.518	268	222.141	52.2822	256	215.367	257	217.923	44.2458	TGTCGTCA	7497	No
TGTAGTTT	1060	1008.99	1101	1036.34	52.2815	985	935.952	1018	959.992	50.3108	AAACTACA	3871	No
TTTGGACA	719	668.621	735	682.329	52.2306	684	633.732	699	646.299	52.2108	TGTCCAAA	14223	No
GGATTAAG	349	300.49	358	304.54	52.2301	334	286.954	342	290.748	50.7074	CTTAATCC	2956	No
CGTAAATC	294	246.148	308	249.213	52.2285	273	220.434	275	223.072	58.3872	GATTTACG	11666	No
AATGGTCA	573	523.09	589	532.353	52.2191	531	491.761	547	500.176	40.7641	TGACCATT	9180	No
TCGTTTTC	863	812.342	889	831.253	52.206	830	766.02	850	783.164	66.5807	GAAAACGA	1039	No
TAAAAATT	3607	3555.17	4054	3841.38	52.2057	3139	3039.89	3448	3249.93	100.708	AATTTTTA	3173	No
ACCAACAA	1110	1059.02	1136	1088.78	52.1854	1058	1010.37	1083	1037.79	48.7337	TTGTTGGT	2450	No
ATGTTACA	861	810.373	886	829.208	52.1763	832	767.87	856	785.083	66.7366	TGTAACAT	1926	No
CAGCTTTG	416	366.968	422	372.376	52.171	408	355.161	414	360.315	56.5882	CAAAGCTG	52832	No
CTTCTTAG	509	459.438	521	467.016	52.1442	489	440.228	500	447.328	51.3789	CTAAGAAG	2212	No
GATTGATG	748	697.638	760	712.331	52.138	711	657.546	723	670.886	55.5705	CATCAATC	15764	No
ATATTGTA	1323	1271.88	1365	1312.96	52.1347	1195	1145.42	1231	1179.55	50.6389	TACAATAT	567	No
GTTTTGCG	268	220.669	270	223.311	52.0783	245	200.879	246	203.209	48.6463	CGCAAAAC	11162	No
AAGGGAAA	848	797.501	857	815.838	52.0649	802	754.041	810	770.742	49.4531	TTTCCCTT	2510	No
CATCAAAC	891	840.455	927	860.479	52.0358	815	793.286	849	811.459	22.0087	GTTTGATG	2355	No
AATGAAGT	829	778.567	843	796.182	52.0323	794	735.579	805	751.609	60.6818	ACTTCATT	15403	No
GAATTCTG	346	297.708	352	301.705	52.0122	333	289.351	339	293.19	46.7871	CAGAATTC	3102	No
CGGTTAAC	210	163.965	216	165.753	51.9653	192	153.958	196	155.608	42.3967	GTTAACCG	4749	No
CTTGGAAG	433	384.033	439	389.816	51.9644	418	368.269	424	373.705	52.9468	CTTCCAAG	1297	No
ACAAGACA	712	661.9	737	675.384	51.9501	694	640.942	717	653.74	55.1964	TGTCTTGT	2121	No
TGTGAAGT	527	477.543	535	485.585	51.9341	494	449.377	502	456.703	46.769	ACTTCACA	2324	No
TAGGAATT	493	443.708	504	450.894	51.9341	472	421.446	482	428.093	53.4715	AATTCCTA	2454	No
CAGTGAAC	213	166.924	216	168.754	51.9193	206	161.536	209	163.29	50.0882	GTTCACTG	6023	No
TGTCGTTT	655	605.086	678	616.752	51.9185	624	563.364	643	573.774	63.7883	AAACGACA	1521	No
GTAGAAAC	527	477.581	531	485.623	51.8924	501	453.487	505	460.916	49.9192	GTTTCTAC	6179	No
CTAATTGG	446	397.054	459	403.132	51.8458	414	382.768	425	388.523	32.4733	CCAATTAG	11123	No
TTTATAGA	1481	1430.06	1573	1480.76	51.8375	1293	1252.86	1346	1292.85	40.7763	TCTATAAA	17185	No
GTCAACAA	890	839.682	915	859.675	51.7965	847	803.132	868	821.685	45.0447	TTGTTGAC	14113	No
GTTCCTTG	302	254.403	306	257.61	51.7951	294	247.075	298	250.155	51.1236	CAAGGAAC	2490	No
GAATCGAG	306	258.357	308	261.633	51.7883	293	248.186	295	251.285	48.6369	CTCGATTC	5636	No
[truncated: 63,538 more rows]
