# Supplementary material for: The word landscape of the non-coding segments of the Arabidopsis thaliana genome
Source: BMC Genomics. 2009 Oct 8;10:463. doi: 10.1186/1471-2164-10-463 (PMC2770528; doi:10.1186/1471-2164-10-463)
Supplement: Additional file 6 — Words discovered in distal promoters. Entire set of words discovered in the distal promoters [-3,000;-1,001] with occurrences, expected occurrences, scores, reverse complement information and p-value. [file 1471-2164-10-463-S6.CSV]

	Unmasked					Masked						Unmasked
Word	S	ES	O	EO	SlnSES	S	ES	O	EO	SlnSES	RevComp	RC_Pos	Pal
ATTTTTTA	5789	4874.02	7202	5393.37	995.937	4920	4189.9	5773	4568.53	790.309	TAAAAAAT	1	No
TAAAAAAT	5865	4983.57	7314	5527.8	955.154	5003	4269.17	5877	4662.83	793.568	ATTTTTTA	0	No
GAAAAAAG	3578	2825.77	3921	2995.09	844.484	3394	2744.34	3697	2903.99	721.112	CTTTTTTC	3	No
CTTTTTTC	3546	2878.92	3904	3054.71	739.005	3345	2798.31	3662	2964.33	596.918	GAAAAAAG	2	No
TTATATAA	4781	4107.17	5656	4470.46	726.305	4138	3955.09	4717	4291.1	187.08	TTATATAA	4	Yes
AATATATT	5432	4895.21	6702	5419.31	565.205	4688	4574.65	5538	5029.33	114.742	AATATATT	5	Yes
CAAGAAAC	2910	2459.44	3187	2587.64	489.513	2818	2410.32	3089	2533.47	440.364	GTTTCTTG	7	No
GTTTCTTG	2912	2482.93	3182	2613.58	464.176	2842	2430.36	3108	2555.55	444.685	CAAGAAAC	6	No
GAAAAATG	3158	2736.51	3416	2895.24	452.402	2871	2566.09	3080	2705.63	322.343	CATTTTTC	29	No
GTTTTTGA	3516	3093.27	3830	3296.52	450.382	3207	2816.69	3462	2984.91	416.186	TCAAAAAC	13	No
GAAAAAAC	3013	2605.34	3240	2749.19	438.004	2744	2495.22	2935	2627.17	260.786	GTTTTTTC	26	No
CAATTTTT	4457	4041.77	4991	4393.18	435.864	4009	3601.54	4440	3878.67	429.685	AAAAATTG	25	No
ATTTTGTA	4098	3689.96	4626	3981.23	429.814	3735	3342.23	4123	3580.11	414.995	TACAAAAT	69	No
TCAAAAAC	3414	3011.29	3688	3203.78	428.513	3129	2749.95	3358	2910.25	404.054	GTTTTTGA	9	No
GAAGAAAG	3851	3448.5	4291	3702.07	425.126	3664	3290.44	4048	3520.87	394.006	CTTTCTTC	59	No
GTTTTATG	2173	1793.07	2293	1861.81	417.607	2048	1720.91	2156	1784.36	356.372	CATAAAAC	57	No
CTTTATTC	1618	1250.45	1676	1284.79	416.937	1500	1215.7	1548	1248.25	315.217	GAATAAAG	43	No
GTTTTAAG	1957	1584.64	2054	1638.71	413.031	1791	1482.73	1871	1530.29	338.304	CTTAAAAC	28	No
ATTTTTCA	4081	3695.36	4496	3987.5	405.1	3743	3364	4095	3605.05	399.585	TGAAAAAT	40	No
TAAGAAGT	1465	1112.41	1517	1139.93	403.359	1388	1100.56	1435	1127.54	322.073	ACTTCTTA	62	No
CTTGTTTC	2351	1980.52	2504	2064.03	403.153	2269	1929.76	2415	2009.12	367.453	GAAACAAG	35	No
CAAAAAAG	3391	3011.99	3696	3204.57	401.915	3126	2864.52	3392	3038.54	273.068	CTTTTTTG	88	No
TAGAAAAT	3556	3178.38	3887	3393.13	399.217	3219	2901.76	3488	3080.38	333.981	ATTTTCTA	41	No
ATTCTTCA	2716	2348.17	2896	2465.08	395.248	2529	2255.7	2691	2363.65	289.221	TGAAGAAT	31	No
GATATATC	1377	1035.78	1424	1059.85	392.106	1312	1121.52	1352	1149.47	205.81	GATATATC	24	Yes
AAAAATTG	4430	4055.13	5031	4408.95	391.689	4017	3621.29	4495	3901.54	416.588	CAATTTTT	11	No
GTTTTTTC	3094	2733.76	3340	2892.17	382.993	2833	2622.74	3044	2768.51	218.473	GAAAAAAC	10	No
GTTTATTG	1752	1412.27	1829	1455.58	377.664	1653	1378.03	1724	1419.36	300.739	CAATAAAC	50	No
CTTAAAAC	1938	1595.05	2032	1649.81	377.429	1795	1487.77	1870	1535.64	336.975	GTTTTAAG	17	No
CATTTTTC	3078	2726.52	3342	2884.08	373.225	2866	2566.59	3075	2706.19	316.228	GAAAAATG	8	No
ATTTCTTA	3320	2969.94	3612	3157.13	369.923	3038	2750.46	3299	2910.82	302.077	TAAGAAAT	52	No
TGAAGAAT	2680	2336.37	2858	2452.11	367.747	2522	2291.6	2687	2402.98	241.612	ATTCTTCA	23	No
GAACAAAG	2008	1681.47	2104	1742.12	356.364	1939	1639.89	2027	1697.67	324.862	CTTTGTTC	36	No
CTTTAAAC	1664	1344.56	1738	1383.99	354.695	1561	1261.75	1626	1296.68	332.225	GTTTAAAG	34	No
GTTTAAAG	1658	1345.62	1728	1385.11	346.114	1550	1271.67	1615	1307.12	306.78	CTTTAAAC	33	No
GAAACAAG	2289	1968.95	2427	2051.5	344.756	2192	1912.56	2323	1990.54	298.929	CTTGTTTC	20	No
CTTTGTTC	2005	1688.42	2102	1749.56	344.566	1913	1644.5	2002	1702.6	289.313	GAACAAAG	32	No
GGTTTTTG	2545	2223.88	2719	2328.83	343.266	2362	2023.12	2517	2110.2	365.799	CAAAAACC	63	No
GTTTTTAG	2058	1742.55	2177	1807.56	342.425	1829	1631.14	1922	1688.32	209.402	CTAAAAAC	44	No
CAAGAAGC	1629	1324.41	1717	1362.72	337.202	1565	1332.11	1647	1370.85	252.151	GCTTCTTG	93	No
TGAAAAAT	3972	3649.86	4369	3934.67	335.956	3637	3296.65	3984	3527.96	357.347	ATTTTTCA	18	No
ATTTTCTA	3503	3184.01	3829	3399.54	334.456	3199	2922.71	3462	3103.94	288.952	TAGAAAAT	22	No
GATATATG	1776	1473.34	1864	1520.32	331.818	1670	1582.52	1749	1636.45	89.8575	CATATATC	53	No
GAATAAAG	1523	1228.03	1587	1261.21	327.852	1376	1199.3	1434	1231.02	189.124	CTTTATTC	16	No
CTAAAAAC	1994	1695.05	2127	1756.66	323.885	1766	1581.8	1877	1635.68	194.53	GTTTTTAG	38	No
ACTTCAAA	2625	2322.33	2807	2436.7	321.589	2450	2185.53	2606	2286.93	279.868	TTTGAAGT	109	No
GATTTAAG	1419	1131.56	1471	1159.98	321.201	1289	1042.84	1336	1067.21	273.169	CTTAAATC	56	No
GAGAAGAG	2859	2555.35	3173	2693.72	321.021	2710	2445.77	2959	2572.55	278.014	CTCTTCTC	58	No
GATCAAAG	1970	1673.92	2069	1734.05	320.839	1900	1638.43	1995	1696.11	281.418	CTTTGATC	94	No
TGATTGAT	2947	2643.46	3223	2791.54	320.34	2793	2506.87	3046	2640.05	301.868	ATCAATCA	89	No
CAATAAAC	1638	1348.15	1700	1387.78	318.985	1538	1310.93	1594	1348.5	245.69	GTTTATTG	27	No
ATTCTTTA	2686	2385.36	2873	2505.98	318.841	2451	2203.73	2617	2306.81	260.655	TAAAGAAT	77	No
TAAGAAAT	3218	2914.93	3497	3095.18	318.311	2957	2714.72	3208	2870.93	252.779	ATTTCTTA	30	No
CATATATC	1735	1445.73	1834	1491.03	316.456	1603	1543.43	1692	1594.81	60.7099	GATATATG	42	No
AAAGAAGT	2761	2463.31	2925	2591.9	315	2626	2401.33	2779	2523.56	234.866	ACTTCTTT	140	No
CTTATTTC	1572	1287.52	1623	1323.81	313.823	1486	1223.1	1532	1256.03	289.32	GAAATAAG	85	No
CTTAAATC	1424	1146.14	1476	1175.26	309.102	1314	1067.08	1359	1092.53	273.508	GATTTAAG	46	No
CATAAAAC	1975	1691.16	2071	1752.5	306.426	1850	1620.33	1932	1676.79	245.224	GTTTTATG	15	No
CTCTTCTC	2769	2481.07	3103	2611.52	304.027	2585	2334.55	2860	2450.11	263.431	GAGAAGAG	47	No
CTTTCTTC	3613	3322.17	4012	3557.15	303.202	3422	3171.62	3785	3385.45	260.007	GAAGAAAG	14	No
CATGCATG	1653	1376.46	1826	1417.69	302.629	1606	1328.24	1768	1366.76	304.968	CATGCATG	60	Yes
CTTGAATC	1648	1371.77	1706	1412.73	302.347	1588	1325.98	1643	1364.37	286.356	GATTCAAG	124	No
ACTTCTTA	1385	1113.88	1439	1141.47	301.722	1304	1086.72	1352	1113.06	237.678	TAAGAAGT	19	No
CAAAAACC	2390	2106.65	2557	2200.95	301.606	2214	1927.96	2358	2007.17	306.285	GGTTTTTG	37	No
ATGATTTA	2913	2627.55	3171	2773.85	300.424	2598	2353.3	2792	2470.72	256.999	TAAATCAT	225	No
TCAAAAAT	3880	3591.51	4281	3867.06	299.782	3478	3198.58	3783	3416.11	291.288	ATTTTTGA	104	No
GATTTATG	1645	1370.99	1713	1411.91	299.736	1568	1301.06	1630	1338.09	292.622	CATAAATC	95	No
GTTCTTTG	1811	1536.85	1905	1587.81	297.267	1730	1487.79	1818	1535.67	260.93	CAAAGAAC	73	No
CTTTTGTC	1933	1660.25	2023	1719.43	294.017	1868	1616.4	1957	1672.58	270.241	GACAAAAG	115	No
TACAAAAT	4005	3721.9	4556	4018.37	293.603	3605	3355.51	3995	3595.31	258.548	ATTTTGTA	12	No
GAAACTTG	2127	1854.04	2233	1927.41	292.136	2037	1805.76	2138	1875.45	245.455	CAAGTTTC	141	No
GAATATTC	1434	1169.95	1499	1200.22	291.829	1286	1137.05	1342	1165.73	158.303	GAATATTC	71	Yes
CTAGCTAG	1016	762.539	1090	776.215	291.567	999	754.237	1071	767.643	280.767	CTAGCTAG	72	Yes
CAAAGAAC	1779	1510.93	1856	1560.25	290.552	1695	1466.53	1768	1513.09	245.411	GTTCTTTG	67	No
GCTTTTTG	1612	1347.69	1692	1387.29	288.682	1513	1307.59	1589	1344.98	220.756	CAAAAAGC	153	No
GATATATT	2567	2293.98	2800	2405.59	288.662	2305	2306.26	2488	2419.06	-1.25477	AATATATC	78	No
GATTAAAG	1482	1221.45	1537	1254.29	286.552	1408	1202.39	1460	1234.27	222.262	CTTTAATC	131	No
TAAAGAAT	2607	2337.89	2771	2453.79	284.036	2370	2171.19	2507	2271.28	207.646	ATTCTTTA	51	No
AATATATC	2543	2277.59	2756	2387.63	280.308	2289	2279.57	2466	2389.79	9.45363	GATATATT	75	No
CTTTTATC	1779	1519.77	1853	1569.65	280.178	1681	1460.9	1748	1507.12	235.909	GATAAAAG	96	No
TAATTTGT	3518	3248.91	3879	3473.46	279.939	3246	2963.94	3561	3150.36	295.079	ACAAATTA	114	No
TTTACTTT	4462	4192.45	4979	4571.55	278.039	4054	3862.27	4491	4182.22	196.409	AAAGTAAA	215	No
CAATAATC	1520	1267.12	1574	1302.33	276.582	1445	1251.64	1498	1286.04	207.583	GATTATTG	111	No
ATTTTTTC	4550	4282.3	5123	4678.48	275.901	4084	3896.49	4537	4222.3	191.956	GAAAAAAT	425	No
CATTATTC	1386	1136.89	1441	1165.56	274.602	1310	1105.15	1361	1132.33	222.764	GAATAATG	282	No
GAAATAAG	1509	1258.44	1576	1293.2	273.991	1424	1194.53	1486	1226.01	250.218	CTTATTTC	55	No
GAATTTAG	1463	1213.89	1519	1246.34	273.087	1352	1162.54	1406	1192.45	204.121	CTAAATTC	102	No
CTCTCTTT	4061	3797.46	4550	4106.44	272.485	3758	3518.8	4136	3783.04	247.157	AAAGAGAG	103	No
CTTTTTTG	3283	3021.91	3553	3215.78	272.06	3025	2882.41	3256	3058.63	146.061	CAAAAAAG	21	No
ATCAATCA	2934	2674.4	3245	2825.99	271.806	2740	2503.92	3009	2636.78	246.878	TGATTGAT	49	No
TGAAAATT	4129	3866.11	4546	4186.71	271.631	3780	3566.99	4140	3838.69	219.251	AATTTTCA	214	No
CAAGAAGT	1567	1318.67	1624	1356.66	270.373	1484	1308.45	1533	1345.88	186.834	ACTTCTTG	136	No
GATTCTTC	2409	2154	2562	2252.53	269.528	2293	2061.48	2434	2151.83	244.065	GAAGAATC	110	No
GCTTCTTG	1542	1295.62	1602	1332.35	268.448	1484	1288.51	1542	1324.86	209.626	CAAGAAGC	39	No
CTTTGATC	1871	1621.59	1980	1678.13	267.674	1815	1590.75	1923	1645.23	239.356	GATCAAAG	48	No
CATAAATC	1608	1362.21	1703	1402.63	266.74	1462	1268.23	1538	1303.5	207.873	GATTTATG	66	No
GATAAAAG	1756	1509.54	1836	1558.77	265.57	1664	1468.53	1738	1515.22	207.932	CTTTTATC	79	No
GAAATTAG	1749	1504.76	1819	1553.69	263.073	1652	1447.55	1720	1492.97	218.252	CTAATTTC	300	No
TCAAAACT	3215	2963.98	3466	3150.41	261.362	2991	2783.53	3217	2947.79	215.02	AGTTTTGA	139	No
ACTTAAAA	2986	2736.22	3230	2894.91	260.851	2707	2486.35	2892	2617.36	230.164	TTTTAAGT	117	No
CAAGATTC	1782	1539.39	1882	1590.52	260.795	1728	1525.79	1826	1576.05	215.052	GAATCTTG	151	No
GACACGTG	791	568.975	831	577.066	260.604	743	536.705	778	544.007	241.659	CACGTGTC	108	No
CTAAATTC	1455	1216.74	1520	1249.34	260.196	1354	1168.57	1407	1198.77	199.422	GAATTTAG	86	No
AAAGAGAG	4100	3848.35	4640	4165.92	259.704	3828	3568.68	4256	3840.65	268.524	CTCTCTTT	87	No
ATTTTTGA	3836	3585.28	4260	3859.85	259.289	3463	3203.51	3802	3421.73	269.725	TCAAAAAT	65	No
TATGATGT	1617	1377.64	1673	1418.94	259.048	1500	1309.98	1550	1347.49	203.184	ACATCATA	187	No
ATCTTCTG	1769	1528.92	1845	1579.37	258.019	1668	1486.21	1731	1533.98	192.484	CAGAAGAT	248	No
CTCAAATC	1831	1592.1	1928	1646.66	255.994	1691	1485.55	1778	1533.29	219.043	GATTTGAG	229	No
CACGTGTC	769	551.303	815	558.957	255.929	703	506.922	739	513.532	229.881	GACACGTG	101	No
TTTGAAGT	2508	2266.64	2676	2375.63	253.775	2314	2100.97	2449	2194.77	223.487	ACTTCAAA	45	No
GAAGAATC	2444	2202.97	2596	2305.98	253.758	2340	2123.01	2482	2218.76	227.716	GATTCTTC	92	No
GATTATTG	1536	1303.49	1606	1340.65	252.112	1480	1294.19	1549	1330.84	198.558	CAATAATC	82	No
ATGAATTA	2447	2208.69	2602	2312.23	250.725	2229	2013.64	2364	2099.92	226.481	TAATTCAT	147	No
GTTCATTG	1205	979.207	1243	1000.88	250.028	1127	933.565	1165	953.4	212.218	CAATGAAC	316	No
ACAAATTA	3460	3219.72	3813	3440.19	249.03	3198	2936.64	3492	3119.62	272.659	TAATTTGT	80	No
GACAAAAG	1902	1671.28	1988	1731.22	245.959	1846	1632.13	1929	1689.38	227.303	CTTTTGTC	68	No
CAATGTTC	1252	1029.02	1285	1052.79	245.564	1172	1001.91	1201	1024.53	183.777	GAACATTG	216	No
TTTTAAGT	2990	2754.57	3243	2915.41	245.221	2695	2479.75	2885	2610.06	224.338	ACTTAAAA	99	No
ACAAAACA	4901	4662.09	5678	5135.14	244.933	4581	4375.68	5231	4790.05	210.063	TGTTTTGT	142	No
GAACAATG	1572	1345.55	1639	1385.03	244.519	1491	1301.79	1550	1338.86	202.341	CATTGTTC	156	No
TTCAAAAA	4943	4705.23	5642	5187.51	243.678	4385	4205.6	4935	4587.17	183.178	TTTTTGAA	426	No
GTTTTATC	1905	1677.58	1982	1737.96	242.184	1781	1605.89	1855	1661.37	184.331	GATAAAAC	235	No
TGAAAGAT	2476	2245.45	2604	2352.43	242.004	2323	2130.41	2443	2226.83	201.04	ATCTTTCA	162	No
AGTTGAAA	2446	2216.09	2589	2320.32	241.442	2291	2108.47	2429	2202.93	190.209	TTTCAACT	853	No
GATTCAAG	1632	1407.61	1715	1450.65	241.397	1573	1365.39	1649	1405.99	222.655	CTTGAATC	61	No
CATATATT	3403	3170.58	3752	3384.27	240.737	3021	3145.95	3303	3356.28	-122.438	AATATATG	222	No
GTATATAA	2471	2242.14	2630	2348.8	240.165	2274	2259.66	2391	2367.98	14.3895	TTATATAC	173	No
CAAGAATC	1993	1767.19	2124	1834.01	239.659	1941	1726.55	2069	1790.41	227.249	GATTCTTG	224	No
ATCAATTA	2541	2312.45	2721	2425.86	239.488	2315	2126.33	2466	2222.38	196.799	TAATTGAT	138	No
AATGATGT	2002	1776.52	2113	1844.02	239.223	1863	1675.41	1960	1735.64	197.724	ACATCATT	135	No
GTTTCAAG	1748	1525.33	1828	1575.55	238.19	1674	1464.33	1745	1510.76	224.013	CTTGAAAC	188	No
CTTTAATC	1427	1207.9	1475	1240.06	237.864	1328	1185.46	1372	1216.49	150.79	GATTAAAG	76	No
GCTTAAAG	911	701.838	938	713.605	237.626	863	678.881	890	689.964	207.093	CTTTAAGC	277	No
TGTGGTGT	954	744.082	988	757.162	237.081	908	718.491	936	730.767	212.555	ACACCACA	145	No
ATCTTCCA	2008	1784.51	2108	1852.61	236.938	1924	1717.13	2020	1780.31	218.861	TGGAAGAT	548	No
ACATCATT	1991	1767.82	2082	1834.68	236.709	1798	1640.61	1872	1698.44	164.705	AATGATGT	129	No
ACTTCTTG	1498	1280.19	1584	1316.09	235.373	1419	1257.41	1497	1292.11	171.559	CAAGAAGT	91	No
GGAGAGAA	2059	1836.8	2168	1908.85	235.124	1937	1765.32	2033	1832	179.767	TTCTCTCC	478	No
TAATTGAT	2597	2372.51	2791	2491.84	234.793	2351	2155.48	2514	2254.14	204.133	ATCAATTA	128	No
AGTTTTGA	3152	2926.11	3397	3107.76	234.396	2952	2751.29	3182	2911.75	207.854	TCAAAACT	98	No
ACTTCTTT	2645	2420.75	2826	2544.95	234.336	2510	2340.88	2675	2457.07	175.09	AAAGAAGT	54	No
CAAGTTTC	1927	1706.72	2031	1769.16	233.919	1842	1661.61	1942	1720.88	189.848	GAAACTTG	70	No
TGTTTTGT	5196	4967.37	6099	5507.89	233.808	4882	4689.73	5651	5168.69	196.156	ACAAAACA	118	No
CTTCTTTG	3016	2792.42	3254	2957.74	232.3	2852	2670.43	3070	2821.57	187.602	CAAAGAAG	645	No
GAAATATG	1794	1576.66	1869	1630.2	231.681	1685	1550.68	1753	1602.53	139.978	CATATTTC	209	No
ACACCACA	887	683.132	917	694.341	231.646	833	652.364	862	662.683	203.611	TGTGGTGT	133	No
CATTGAAG	1613	1397.24	1678	1439.67	231.625	1538	1362.07	1601	1402.48	186.837	CTTCAATG	197	No
TAATTCAT	2439	2218.23	2617	2322.66	231.407	2207	2006.12	2349	2091.76	210.62	ATGAATTA	112	No
CATTAATC	1306	1094.26	1368	1120.94	231.023	1221	1077.17	1278	1103.07	153.036	GATTAATG	364	No
ATCTTCTA	1993	1774.92	2101	1842.31	230.961	1856	1700.26	1947	1762.24	162.667	TAGAAGAT	194	No
GTTTCTTC	3472	3248.62	3779	3473.13	230.891	3331	3147.36	3619	3357.89	188.891	GAAGAAAC	170	No
GAATCTTG	1808	1591.4	1906	1645.92	230.713	1745	1574.25	1840	1627.64	179.689	CAAGATTC	100	No
GTTCTTCA	1987	1769.65	2097	1836.64	230.186	1906	1733.29	2011	1797.64	181.04	TGAAGAAC	210	No
CAAAAAGC	1589	1374.9	1645	1416.05	229.961	1501	1330.18	1556	1368.8	181.351	GCTTTTTG	74	No
GAATTAAG	1157	948.537	1190	968.966	229.855	1108	934.783	1137	954.666	188.357	CTTAATTC	366	No
ATTTCATA	3059	2837.82	3299	3008.59	229.58	2790	2618.65	3003	2763.97	176.837	TATGAAAT	392	No
CATTGTTC	1503	1290.58	1570	1327.05	229.009	1447	1254.09	1511	1288.62	207.04	GAACAATG	119	No
TACTTAAT	1735	1521.37	1817	1571.35	227.973	1531	1373.64	1602	1414.72	166.043	ATTAAGTA	516	No
ATGTTTTA	3770	3548.84	4241	3817.73	227.91	3435	3220.79	3801	3441.41	221.177	TAAAACAT	439	No
TGAGAAAT	2657	2438.71	2816	2564.77	227.778	2505	2302.95	2658	2415.43	210.67	ATTTCTCA	459	No
CGACGTCG	518	334.36	553	337.626	226.759	452	289.959	468	292.549	200.662	CGACGTCG	160	Yes
TGAAAAGT	2177	1961.73	2317	2043.69	226.67	2064	1854.51	2187	1927.93	220.896	ACTTTTCA	501	No
ATCTTTCA	2434	2217.98	2580	2322.38	226.216	2324	2137.37	2467	2234.41	194.545	TGAAAGAT	122	No
TAATTAGT	2546	2329.75	2754	2444.85	225.986	2399	2174.69	2592	2275.1	235.505	ACTAATTA	289	No
ACATCTTA	1213	1007.6	1248	1030.47	225.037	1125	942.025	1155	962.194	199.695	TAAGATGT	202	No
CTCTAATC	1189	984.648	1212	1006.55	224.226	1147	951.195	1170	971.73	214.702	GATTAGAG	550	No
GAAAATAG	1960	1748.54	2053	1813.99	223.757	1850	1676.12	1928	1736.4	182.605	CTATTTTC	325	No
GTGTTGTG	1246	1041.5	1308	1065.82	223.382	1203	1002.75	1256	1025.4	219.038	CACAACAC	546	No
AAAAGTTA	3521	3304.83	3886	3537.31	223.093	3257	3041.01	3559	3237.37	223.484	TAACTTTT	1073	No
TAAGTTTT	3709	3492.51	4088	3752.73	223.067	3368	3168.37	3675	3381.76	205.789	AAAACTTA	1234	No
GAAGAAAC	3494	3278.05	3835	3506.71	222.917	3360	3163.44	3674	3376.15	202.546	GTTTCTTC	150	No
AAAGAAGG	2306	2093.59	2442	2186.74	222.841	2171	2025.12	2294	2112.36	151.015	CCTTCTTT	1054	No
ATTTTGGA	3138	2922.95	3434	3104.21	222.77	2863	2676.62	3090	2828.45	192.725	TCCAAAAT	193	No
TTATATAC	2480	2267.33	2666	2376.38	222.348	2254	2286.06	2388	2396.91	-31.8354	GTATATAA	126	No
TACTGTAT	1198	995.266	1241	1017.61	222.108	1131	940.354	1167	960.457	208.784	ATACAGTA	189	No
CTTTTCTC	2590	2377.22	2765	2497.03	222.027	2444	2242.92	2606	2349.66	209.836	GAGAAAAG	741	No
TTTTTTGG	5561	5343.72	6516	5974.54	221.643	4984	4689.55	5689	5168.47	303.502	CCAAAAAA	1130	No
AAATGAAA	5780	5562.71	6720	6249.84	221.477	5388	5199.56	6222	5794.84	191.816	TTTCATTT	454	No
CTATATAA	2332	2120.73	2500	2216.28	221.455	2191	2182.5	2341	2283.62	8.51786	TTATATAG	186	No
CAATGGAG	1422	1217.15	1477	1249.77	221.192	1366	1173.22	1418	1203.65	207.815	CTCCATTG	290	No
TTCAAACT	2578	2366.28	2727	2484.99	220.925	2400	2213.34	2532	2317.31	194.318	AGTTTGAA	213	No
AAAGAATA	3355	3141.54	3636	3351.27	220.554	3090	2896.15	3335	3074.06	200.201	TATTCTTT	448	No
GATTGAAG	1619	1412.99	1698	1456.35	220.343	1551	1362.69	1625	1403.14	200.759	CTTCAATC	198	No
GAAAGTTG	1638	1431.96	1709	1476.44	220.201	1507	1363.2	1568	1403.68	151.129	CAACTTTC	560	No
ATTTTCTG	2528	2317.38	2657	2431.26	219.918	2384	2179.27	2505	2280.1	214.055	CAGAAAAT	237	No
TAATGGGC	783	591.314	834	599.975	219.855	751	563.129	800	571.075	216.21	GCCCATTA	280	No
TTATATAG	2349	2139.37	2515	2236.58	219.58	2187	2201.57	2335	2304.45	-14.522	CTATATAA	178	No
ACATCATA	1547	1342.66	1619	1381.98	219.153	1440	1260.73	1504	1295.61	191.45	TATGATGT	105	No
CTTGAAAC	1742	1536.68	1820	1587.64	218.461	1618	1469.31	1687	1516.05	155.973	GTTTCAAG	130	No
ATACAGTA	1180	981.062	1230	1002.81	217.868	1113	927.288	1156	946.876	203.178	TACTGTAT	174	No
TAGAAAGT	1430	1227.95	1486	1261.12	217.832	1303	1152.53	1351	1181.95	159.89	ACTTTCTA	317	No
TAGTTAAT	2003	1796.81	2107	1865.83	217.589	1778	1616.95	1864	1673.18	168.814	ATTAACTA	713	No
TAAACAGT	1203	1004.82	1240	1027.56	216.558	1132	952.915	1166	973.52	194.948	ACTGTTTA	557	No
TCCAAAAT	3072	2862.92	3356	3036.75	216.535	2752	2593.58	2967	2736.12	163.164	ATTTTGGA	172	No
TAGAAGAT	1906	1701.55	1984	1763.62	216.265	1790	1656.7	1858	1715.63	138.523	ATCTTCTA	149	No
CTTTTAAG	1720	1517.43	1802	1567.16	215.527	1629	1425.14	1705	1469.22	217.787	CTTAAAAG	381	No
TTTTGCAG	2515	2308.79	2657	2421.83	215.16	2315	2130.59	2445	2227.01	192.175	CTGCAAAA	614	No
CTTCAATG	1573	1372.51	1642	1413.51	214.474	1492	1335.13	1558	1374.03	165.746	CATTGAAG	146	No
CTTCAATC	1538	1337.86	1609	1376.91	214.42	1470	1289.56	1538	1325.97	192.512	GATTGAAG	182	No
CTATTATC	976	783.591	1004	797.962	214.306	913	760.644	938	774.258	166.687	GATAATAG	322	No
GATACATC	844	655.038	870	665.432	213.919	804	634.2	821	644.01	190.737	GATGTATC	406	No
AAACAGAG	3737	3529.59	4339	3795.5	213.387	3552	3381.32	4120	3624.91	174.913	CTCTGTTT	265	No
TAAGATGT	1216	1020.39	1259	1043.8	213.261	1152	968.374	1191	989.604	200.029	ACATCTTA	164	No
GTTTATTC	1483	1285.29	1539	1321.46	212.196	1401	1255.45	1450	1290.05	153.676	GAATAAAC	411	No
GAACTTTG	1414	1217	1466	1249.61	212.153	1352	1175.52	1398	1206.06	189.11	CAAAGTTC	259	No
TCAAAGAT	2767	2562.87	2933	2702.06	212.052	2541	2391.9	2693	2513.18	153.65	ATCTTTGA	575	No
TAAATTGT	2584	2380.93	2808	2501.11	211.493	2303	2105.86	2463	2200.09	206.089	ACAATTTA	344	No
CTTATTTG	1727	1528.02	1792	1578.42	211.408	1567	1428.34	1619	1472.6	145.186	CAAATAAG	429	No
CTCAATTC	1254	1059.64	1282	1084.76	211.18	1166	984.123	1191	1006	197.735	GAATTGAG	278	No
CATATTTC	1810	1610.96	1900	1666.78	210.858	1700	1571.59	1777	1624.8	133.518	GAAATATG	144	No
TGAAGAAC	1985	1785.07	2105	1853.21	210.729	1909	1774.75	2027	1842.12	139.207	GTTCTTCA	152	No
GATATTTG	2070	1871.39	2196	1946.11	208.798	1869	1756.9	1970	1822.96	115.604	CAAATATC	272	No
TTTTGAGT	2863	2661.83	3094	2811.99	208.589	2639	2434.78	2825	2560.43	212.558	ACTCAAAA	264	No
AGTTTGAA	2602	2401.69	2771	2523.96	208.438	2442	2259.26	2592	2367.55	189.937	TTCAAACT	180	No
AATTTTCA	4023	3820.65	4443	4133.53	207.62	3719	3535.46	4078	3802.28	188.223	TGAAAATT	90	No
AAAGTAAA	4271	4068.54	4809	4424.79	207.416	3942	3786.49	4404	4093.64	158.66	TTTACTTT	81	No
GAACATTG	1212	1022	1255	1045.48	206.656	1148	999.157	1190	1021.66	159.417	CAATGTTC	116	No
TAAAATTT	6084	5881.97	7645	6656.24	205.458	5225	4902.02	6180	5427.66	333.394	AAATTTTA	318	No
AAAGGAAA	4291	4090.44	4856	4450.67	205.402	4063	3857.01	4576	4176.06	211.397	TTTCCTTT	414	No
CTAAAATC	1914	1719.46	2037	1782.81	205.151	1762	1532.24	1872	1582.91	246.183	GATTTTAG	256	No
TGTTCTGT	1729	1535.9	1846	1586.8	204.765	1666	1481.07	1777	1528.53	196.026	ACAGAACA	285	No
TATCAAAA	4221	4022.03	4698	4369.9	203.812	3765	3634.89	4160	3917.31	132.412	TTTTGATA	347	No
AATATATG	3404	3206.36	3755	3424.97	203.61	3063	3186.39	3359	3402.24	-120.968	CATATATT	125	No
TGAAATAT	3166	2969.26	3431	3156.36	203.116	2883	2728.8	3114	2886.63	158.478	ATATTTCA	1741	No
GATTCTTG	2012	1818.84	2148	1889.52	203.075	1965	1776.93	2096	1844.46	197.693	CAAGAATC	127	No
TAAATCAT	2910	2714.13	3264	2870.26	202.775	2584	2383.36	2753	2503.78	208.86	ATGATTTA	64	No
TTTTTCCT	3917	3719.78	4272	4015.9	202.363	3633	3443.43	3941	3696.24	194.692	AGGAAAAA	835	No
GTCTCTTG	1176	990.654	1203	1012.8	201.694	1140	963.411	1165	984.439	191.866	CAAGAGAC	327	No
ACTTTTTA	3109	2913.79	3402	3093.91	201.604	2739	2591.05	2947	2733.31	152.099	TAAAAAGT	509	No
GATTTGAG	1790	1599.34	1875	1654.39	201.594	1685	1496.84	1754	1545.28	199.521	CTCAAATC	107	No
ACTTAATA	1545	1356.44	1630	1396.54	201.095	1331	1216.51	1394	1249.09	119.721	TATTAAGT	409	No
GATCAATG	1458	1270.47	1525	1305.86	200.737	1397	1240.43	1462	1274.25	166.059	CATTGATC	408	No
CTGATTTC	1468	1281.06	1524	1317.02	199.957	1407	1256.19	1462	1290.82	159.522	GAAATCAG	304	No
ATACTGTA	1065	883.044	1103	900.938	199.534	1029	835.038	1063	851.184	214.922	TACAGTAT	254	No
ATCTTTTA	3060	2866.91	3439	3041.23	199.449	2814	2623.54	3017	2769.4	197.212	TAAAAGAT	311	No
GATAAAAC	1793	1604.26	1882	1659.63	199.431	1689	1544.27	1771	1595.71	151.309	GTTTTATC	121	No
AATTTGTA	3353	3160.08	3671	3372.33	198.696	3044	2904.05	3317	3082.95	143.271	TACAAATT	291	No
CAGAAAAT	2440	2249.34	2576	2356.69	198.519	2304	2127.13	2428	2223.25	184.026	ATTTTCTG	184	No
ATGAATGA	2317	2126.75	2469	2222.84	198.512	2205	2020.21	2343	2107.04	192.999	TCATTCAT	1858	No
TACTAAAT	2079	1889.68	2230	1965.84	198.5	1883	1719.74	1994	1783.11	170.771	ATTTAGTA	374	No
TACCAAAT	2312	2121.83	2444	2217.48	198.447	2137	1986.42	2250	2070.42	156.147	ATTTGGTA	483	No
CGAAATCG	725	551.621	745	559.283	198.15	685	520.42	701	527.339	188.226	CGATTTCG	1076	No
TATGATAT	2900	2708.68	3185	2864.18	197.924	2598	2415.52	2824	2539.2	189.204	ATATCATA	286	No
CAATGATC	1295	1111.71	1354	1139.2	197.635	1229	1069.63	1286	1095.19	170.696	GATCATTG	421	No
TGAATTAT	2535	2344.89	2703	2461.48	197.614	2310	2130.32	2447	2226.72	187.052	ATAATTCA	584	No
CACTAATC	988	808.902	1013	824.134	197.604	940	783.086	964	797.441	171.679	GATTAGTG	302	No
GACTTTTG	1533	1347.77	1598	1387.38	197.412	1465	1297.48	1526	1334.31	177.9	CAAAAGTC	1068	No
TGAGAGAT	1797	1610.35	1906	1666.13	197.073	1705	1595	1807	1649.76	113.708	ATCTCTCA	306	No
CAGAAGAT	1729	1542.83	1820	1594.18	196.975	1656	1531.17	1741	1581.77	129.785	ATCTTCTG	106	No
CTTTTAAC	1702	1516.09	1765	1565.74	196.866	1619	1418.93	1678	1462.63	213.559	GTTAAAAG	368	No
CTAAAGTC	863	687.245	882	698.575	196.525	811	660.064	830	670.602	167.01	GACTTTAG	420	No
TAGTAAAT	2004	1816.88	2114	1887.41	196.437	1787	1635.91	1882	1693.42	157.862	ATTTACTA	1755	No
AGAAAATA	5024	4831.77	5772	5341.68	196.008	4640	4485.61	5266	4921.99	157.018	TATTTTCT	783	No
CTTCAAGC	1276	1095.41	1327	1122.15	194.717	1215	1044.06	1255	1068.49	184.225	GCTTGAAG	434	No
TACAGTAT	1068	890.128	1112	908.288	194.566	1034	843.884	1076	860.345	210.083	ATACTGTA	233	No
TGATGAAT	2739	2551.3	2910	2689.23	194.441	2615	2441.02	2774	2567.31	180.041	ATTCATCA	673	No
GATTTTAG	1853	1668.8	1970	1728.58	194.007	1690	1484.55	1786	1532.22	219.055	CTAAAATC	219	No
TAAAGTAT	1978	1793.63	2080	1862.41	193.542	1745	1625.72	1827	1682.53	123.557	ATACTTTA	329	No
GAAGATGA	3735	3546.68	4302	3815.23	193.234	3510	3302.72	3969	3534.9	213.656	TCATCTTC	2593	No
CAAAGTTC	1363	1182.86	1426	1213.76	193.206	1303	1136.25	1362	1164.9	178.422	GAACTTTG	204	No
GTTCCAAG	1073	896.482	1115	914.883	192.856	1021	866.191	1061	883.461	167.886	CTTGGAAC	470	No
GTTTTAGG	1441	1260.68	1493	1295.55	192.64	1334	1180.61	1373	1211.4	162.954	CCTAAAAC	1676	No
ACTTCATA	1397	1217.56	1449	1250.2	192.057	1303	1152.1	1352	1181.5	160.382	TATGAAGT	760	No
GTTTTGTG	2507	2322.12	2668	2436.46	192.055	2343	2167.58	2490	2267.34	182.336	CACAAAAC	267	No
ACTCAAAA	2823	2638.38	3046	2785.89	190.939	2626	2427.38	2814	2552.27	206.529	TTTTGAGT	212	No
CTCTGTTT	3802	3615.86	4462	3895.25	190.855	3620	3472.28	4242	3729.43	150.819	AAACAGAG	201	No
AAAAAACT	5463	5275.73	6348	5889.65	190.551	4907	4790.35	5626	5291.12	118.061	AGTTTTTT	1800	No
CACAAAAC	2345	2162.02	2496	2261.28	190.512	2191	2015.17	2319	2101.57	183.29	GTTTTGTG	263	No
CTATGAAG	1012	838.561	1041	854.832	190.252	975	817.177	1003	832.695	172.167	CTTCATAG	2252	No
GTTTAGTG	1280	1103.3	1322	1130.4	190.149	1124	1011.64	1161	1034.67	118.38	CACTAAAC	365	No
ACAAGTTA	1641	1461.57	1709	1507.84	190.017	1564	1396.24	1626	1438.61	177.462	TAACTTGT	479	No
TGTTATGT	2140	1958.39	2285	2040.07	189.786	2004	1858.51	2132	1932.23	151.04	ACATAACA	756	No
CAAATATC	1987	1806.02	2103	1875.74	189.754	1809	1700.54	1909	1762.54	111.843	GATATTTG	211	No
GGAGTTTC	1093	918.811	1121	938.069	189.746	1013	877.3	1039	894.98	145.692	GAAACTCC	792	No
GAAAATGG	2394	2211.86	2536	2315.7	189.439	2311	2120.55	2443	2216.08	198.761	CCATTTTC	394	No
CTTTCCTC	1493	1315.1	1544	1352.89	189.429	1422	1256.77	1468	1291.43	175.649	GAGGAAAG	697	No
CAATATTC	1425	1247.79	1493	1281.98	189.24	1342	1214.69	1407	1247.18	133.762	GAATATTG	444	No
CTTTAAGC	873	703.027	903	714.83	189.04	834	680.065	864	691.183	170.173	GCTTAAAG	132	No
GAATTGAG	1209	1034.12	1240	1058.11	188.902	1164	977.103	1194	998.691	203.73	CTCAATTC	208	No
ACTTTAAA	2736	2554.24	2962	2692.5	188.076	2422	2226.2	2575	2331.37	204.17	TTTAAAGT	433	No
GCCCATTA	729	563.285	777	571.234	188.001	692	533.236	738	540.456	180.35	TAATGGGC	185	No
CACATTTC	1437	1261.01	1484	1295.9	187.733	1361	1221.96	1403	1254.82	146.671	GAAATGTG	610	No
GAATAATG	1334	1158.92	1383	1188.65	187.691	1263	1133.16	1307	1161.66	137.009	CATTATTC	84	No
ATTGTTGA	2647	2466.21	2834	2595.11	187.264	2427	2307.62	2591	2420.55	122.417	TCAACAAT	427	No
CTTTTTTA	3473	3290.98	3822	3521.48	186.967	3165	3014.49	3464	3207.4	154.205	TAAAAAAG	1474	No
ACAGAACA	1680	1503.1	1791	1551.92	186.929	1608	1436.15	1710	1480.88	181.742	TGTTCTGT	220	No
ATATCATA	2773	2592.73	3035	2735.18	186.398	2415	2280.61	2622	2390.93	138.278	TATGATAT	242	No
GAAACTAG	1233	1060.04	1278	1085.18	186.357	1199	1040.47	1243	1064.74	170.038	CTAGTTTC	1731	No
TACAACAT	1730	1553.33	1822	1605.36	186.355	1605	1460.73	1688	1506.94	151.176	ATGTTGTA	821	No
ACTAATTA	2517	2337.38	2738	2453.23	186.35	2337	2143.49	2530	2241.08	201.988	TAATTAGT	163	No
CTCCATTG	1373	1198.93	1419	1230.63	186.137	1299	1141.6	1342	1170.49	167.788	CAATGGAG	179	No
TACAAATT	3272	3091.25	3562	3294.23	185.934	2996	2834.05	3232	3004.37	166.488	AATTTGTA	236	No
ATATCTTA	2384	2205.35	2552	2308.58	185.695	2201	2024.27	2341	2111.44	184.235	TAAGATAT	616	No
CTTCCTTC	1828	1651.91	1988	1710.51	185.159	1734	1560.55	1871	1613.04	182.751	GAAGGAAG	449	No
TAATTACT	2083	1905.84	2233	1983.29	185.148	1861	1715.64	1959	1778.72	151.347	AGTAATTA	507	No
ATTTTACA	3106	2926.29	3378	3107.96	185.123	2748	2558.65	2934	2697.38	196.185	TGTAAAAT	380	No
CAAAATGC	1293	1120.58	1323	1148.48	185.056	1242	1081.72	1271	1107.83	171.604	GCATTTTG	522	No
TGAGAAGT	1455	1281.24	1503	1317.2	185.044	1339	1216.19	1384	1248.77	128.808	ACTTCTCA	370	No
ACTCTAAA	1662	1487.14	1750	1534.98	184.754	1492	1329.1	1556	1367.66	172.502	TTTAGAGT	1235	No
GATGGATC	1169	998.192	1198	1020.66	184.653	1108	952.67	1136	973.264	167.356	GATCCATC	412	No
CTAATTTC	1706	1531.15	1779	1581.75	184.475	1622	1475.66	1690	1522.79	153.367	GAAATTAG	97	No
GTGTGTTT	2326	2148.72	2485	2246.78	184.396	2218	2048.93	2367	2138.21	175.856	AAACACAC	1345	No
GATTAGTG	984	815.852	1011	831.324	184.394	935	793.582	960	808.29	153.33	CACTAATC	245	No
GATTAATC	1168	997.772	1212	1020.22	183.987	1102	1006.13	1144	1028.93	100.297	GATTAATC	303	Yes
GAAATCAG	1422	1250.13	1471	1284.45	183.174	1362	1220.46	1410	1253.25	149.444	CTGATTTC	232	No
CATTATAC	1096	927.324	1123	946.914	183.162	994	881.103	1017	898.925	119.84	GTATAATG	512	No
ATCTCTCA	1778	1604.2	1879	1659.56	182.897	1692	1588.49	1783	1642.81	106.816	TGAGAGAT	247	No
CAACAATC	1782	1608.31	1862	1663.95	182.752	1692	1521.01	1765	1570.97	180.26	GATTGTTG	354	No
TATTGGGC	753	591.29	809	599.951	182.045	723	555.558	773	563.317	190.464	GCCCAATA	320	No
AATTTGAA	4478	4299.79	5075	4699.34	181.855	4128	3939.44	4610	4272.72	192.998	TTCAAATT	415	No
CAAATTTC	2673	2497.54	2854	2629.73	181.481	2480	2367.17	2637	2485.97	115.479	GAAATTTG	463	No
TAAAAGAT	2979	2803.24	3340	2969.85	181.156	2716	2552.28	2923	2690.32	168.858	ATCTTTTA	234	No
GATTTTTC	2705	2529.9	2911	2665.53	181.023	2472	2349.98	2619	2467.07	125.135	GAAAAATC	9299	No
CAATTTGC	1069	902.527	1091	921.158	180.96	973	847.588	990	864.182	134.264	GCAAATTG	450	No
TAAGAGAT	1876	1703.52	1979	1765.73	180.927	1748	1610.08	1846	1665.84	143.671	ATCTCTTA	562	No
AAGAGAGT	2124	1950.66	2254	2031.72	180.821	1999	1894.54	2114	1971.09	107.286	ACTCTCTT	400	No
CAATGAAC	1077	910.576	1110	929.515	180.783	1026	870.848	1056	888.29	168.219	GTTCATTG	113	No
ACTTTCTA	1400	1230.45	1461	1263.75	180.73	1293	1169.28	1348	1199.51	130.05	TAGAAAGT	190	No
AAATTTTA	6042	5863.95	7652	6633.13	180.727	5197	4880.43	6127	5401.2	326.627	TAAAATTT	217	No
AAGAGAGG	1784	1612.13	1867	1668.03	180.726	1693	1576.24	1762	1629.75	120.983	CCTCTCTT	723	No
GCCCAATA	717	557.31	766	565.112	180.651	682	522.581	729	529.55	181.583	TATTGGGC	308	No
CATATATG	2223	2049.51	2359	2138.84	180.632	2140	2170.44	2269	2270.46	-30.2259	CATATATG	321	Yes
GATAATAG	946	781.581	973	795.885	180.614	896	756.421	921	769.898	151.731	CTATTATC	199	No
TGTGTTGT	2208	2034.87	2343	2122.94	180.299	2115	1942.54	2243	2022.94	179.893	ACAACACA	1618	No
GCTTCAAG	1325	1156.48	1379	1186.09	180.247	1280	1118.75	1332	1146.57	172.346	CTTGAAGC	752	No
CTATTTTC	1981	1809.03	2080	1878.96	179.899	1862	1741.05	1952	1805.96	125.053	GAAAATAG	166	No
TTCCATTT	3013	2838.43	3230	3009.27	179.832	2883	2715.74	3090	2872.05	172.313	AAATGGAA	2370	No
CAAGAGAC	1180	1013.32	1218	1036.42	179.693	1135	975.544	1171	997.068	171.83	GTCTCTTG	227	No
GTTCTTGA	2514	2340.87	2687	2457.06	179.379	2417	2262.33	2581	2370.91	159.843	TCAAGAAC	2739	No
ATACTTTA	1982	1811.02	2100	1881.11	178.804	1774	1648.8	1870	1707.19	129.836	TAAAGTAT	257	No
ACTCTTTT	3020	2846.96	3246	3018.84	178.197	2819	2691.39	3006	2844.91	130.591	AAAAGAGT	747	No
TTTCAAAA	5843	5667.73	6722	6382.85	177.947	5276	5157.03	5990	5742.05	120.335	TTTTGAAA	716	No
CATTGTTG	2047	1876.57	2147	1951.7	177.942	1950	1813.77	2045	1884.06	141.223	CAACAATG	2378	No
CCGGTTTA	1054	890.571	1151	908.749	177.583	993	852.122	1081	868.88	151.93	TAAACCGG	351	No
CTAAAAGC	1065	901.462	1089	920.052	177.548	995	870.826	1017	888.267	132.634	GCTTTTAG	447	No
GAAAGAAG	3290	3117.37	3635	3323.85	177.321	3072	2926.74	3366	3108.47	148.803	CTTCTTTC	3595	No
CGGGTCGG	362	221.848	411	223.545	177.254	303	183.2	332	184.469	152.456	CCGACCCG	430	No
GATAAATC	1406	1239.57	1452	1273.34	177.137	1316	1153.47	1358	1182.94	173.476	GATTTATC	472	No
GAAGACGA	1851	1682.1	1991	1742.8	177.113	1723	1581	1834	1634.83	148.19	TCGTCTTC	545	No
GAAATCTG	1401	1234.8	1449	1268.33	176.913	1336	1175.08	1383	1205.6	171.465	CAGATTTC	1819	No
ATCTGTTA	1266	1100.9	1335	1127.88	176.908	1151	1019.25	1194	1042.61	139.921	TAACAGAT	407	No
CATTGATG	1725	1556.89	1796	1609.14	176.881	1647	1500.9	1711	1549.59	152.986	CATCAATG	658	No
AGGTTTTT	2448	2277.65	2590	2387.7	176.564	2223	2065.76	2336	2156.49	163.076	AAAAACCT	566	No
TAAGAATT	2261	2091.47	2412	2184.43	176.227	2061	1905.52	2176	1982.94	161.655	AATTCTTA	455	No
ACAATTTA	2612	2441.75	2807	2568.11	176.054	2313	2163	2448	2262.34	155.089	TAAATTGT	206	No
ACTTTTGA	2519	2349.16	2691	2466.17	175.837	2361	2211.87	2520	2315.71	154.044	TCAAAAGT	435	No
ACATCACA	1394	1229.13	1461	1262.37	175.459	1339	1183.68	1399	1214.63	165.089	TGTGATGT	385	No
TTTTGATA	4262	4090.25	4739	4450.44	175.309	3861	3709.96	4240	4004.48	154.073	TATCAAAA	221	No
CAAAATTC	2605	2435.6	2761	2561.33	175.164	2398	2288.26	2529	2399.32	112.334	GAATTTTG	620	No
ATTTGTTA	3379	3208.32	3728	3427.2	175.147	3100	2938.13	3392	3121.29	166.249	TAACAAAT	1605	No
TGATTGGT	1979	1811.38	2086	1881.5	175.143	1883	1729.01	1975	1793.04	160.655	ACCAATCA	711	No
TAAACCGG	1030	869.145	1129	886.524	174.898	958	825.142	1049	840.938	143.022	CCGGTTTA	333	No
TAAGTTGT	1449	1284.37	1512	1320.5	174.754	1370	1228.48	1430	1261.68	149.379	ACAACTTA	1557	No
GAAAGTGA	2004	1836.72	2122	1908.76	174.68	1925	1781.28	2031	1849.14	149.365	TCACTTTC	372	No
GATTGTTG	1828	1661.6	1906	1720.87	174.469	1734	1572.5	1805	1625.77	169.525	CAACAATC	307	No
CAACAGAT	1305	1141.79	1370	1170.7	174.356	1227	1071.92	1280	1097.59	165.795	ATCTGTTG	410	No
GAAACAAC	1932	1765.29	2041	1831.97	174.344	1841	1696.13	1948	1757.82	150.884	GTTGTTTC	1410	No
CAAATCTC	2224	2056.34	2380	2146.25	174.318	2044	1936.59	2183	2016.5	110.336	GAGATTTG	1046	No
TTGTCAAC	1508	1343.45	1555	1382.81	174.245	1443	1288.97	1489	1325.34	162.891	GTTGACAA	2815	No
TACACAAT	1592	1427.02	1658	1471.21	174.167	1491	1332.68	1552	1371.45	167.369	ATTGTGTA	1051	No
ATATCACA	1793	1627.16	1885	1684.08	174.012	1703	1537.69	1790	1588.71	173.891	TGTGATAT	758	No
TGAAACAT	2466	2298.07	2594	2410.08	173.921	2320	2184.84	2440	2286.18	139.253	ATGTTTCA	2190	No
CTTTCAAG	1570	1405.39	1640	1448.3	173.9	1492	1349.18	1556	1388.87	150.123	CTTGAAAG	1390	No
GTTTAAAC	1446	1282.16	1504	1318.17	173.889	1356	1212.22	1409	1244.59	151.985	GTTTAAAC	363	Yes
GATTAATG	1274	1111.85	1322	1139.35	173.437	1172	1095.66	1216	1122.41	78.936	CATTAATC	148	No
CACTAAAC	1243	1081.38	1286	1107.48	173.137	1105	998.197	1142	1020.66	112.323	GTTTAGTG	269	No
CTTAATTC	1104	943.848	1134	964.09	173.03	1045	923.933	1072	943.39	128.674	GAATTAAG	154	No
TACAAACT	1705	1540.51	1786	1591.71	172.972	1593	1451.81	1667	1497.48	147.841	AGTTTGTA	403	No
GTTAAAAG	1603	1439.11	1662	1484.01	172.891	1529	1352.19	1579	1392.05	187.891	CTTTTAAC	249	No
AATGAAAA	5241	5070.95	5981	5635.52	172.874	4914	4767.36	5579	5263.1	148.87	TTTTCATT	1156	No
ACTTCTCA	1450	1287.18	1500	1323.46	172.704	1347	1217.01	1393	1249.62	136.697	TGAGAAGT	297	No
TAAATGAT	2647	2479.82	2869	2610.14	172.697	2437	2265.59	2624	2374.49	177.732	ATCATTTA	555	No
TCACTTTC	2031	1865.6	2158	1939.87	172.524	1930	1789.15	2041	1857.6	146.249	GAAAGTGA	353	No
GTATTTTG	1959	1793.98	2064	1862.78	172.389	1760	1639.5	1839	1697.26	124.82	CAAAATAC	862	No
ATTTAGTA	2024	1858.91	2161	1932.66	172.214	1813	1665.45	1916	1724.99	153.897	TACTAAAT	239	No
GAAGTTTG	1718	1554.16	1770	1606.24	172.186	1589	1455.58	1632	1501.48	139.357	CAAACTTC	648	No
GCTTATTG	892	735.496	912	748.303	172.086	822	704.134	841	715.971	127.222	CAATAAGC	527	No
ACATGTTA	1764	1600.08	1861	1655.17	172.047	1632	1502.89	1721	1551.71	134.499	TAACATGT	480	No
TGATTAGT	1753	1589.23	1846	1643.61	171.93	1685	1522.49	1775	1572.54	170.892	ACTAATCA	685	No
TTAAGAGT	1531	1368.41	1596	1409.19	171.886	1386	1247.27	1444	1281.44	146.174	ACTCTTAA	486	No
TGTAAAAT	3112	2944.83	3398	3128.84	171.826	2737	2562.6	2933	2701.76	180.207	ATTTTACA	295	No
CTTAAAAG	1633	1470.6	1701	1517.41	171.056	1545	1383.62	1605	1425.27	170.445	CTTTTAAG	195	No
TTCCTTTT	4177	4009.95	4653	4355.67	170.481	3923	3790.64	4356	4098.48	134.645	AAAAGGAA	535	No
GCTTGTTG	1208	1049.04	1251	1073.69	170.442	1139	993.177	1177	1015.43	156.039	CAACAAGC	994	No
TAGTACTA	1123	965.095	1166	986.191	170.171	1072	921.151	1112	940.5	162.576	TAGTACTA	384	Yes
TGTGATGT	1407	1246.8	1464	1280.94	170.082	1367	1214.41	1423	1246.9	161.793	ACATCACA	346	No
TAGGAAAT	1323	1163.75	1373	1193.72	169.679	1185	1075.94	1231	1101.79	114.407	ATTTCCTA	6264	No
CGAATTCG	573	426.259	598	431.164	169.515	543	399.893	565	404.294	166.111	CGAATTCG	387	Yes
TAACAAGT	1524	1364.14	1585	1404.67	168.884	1421	1283.91	1477	1320.01	144.165	ACTTGTTA	1864	No
GAGAAATC	1975	1813.16	2071	1883.41	168.858	1859	1718.35	1950	1781.61	146.259	GATTTCTC	561	No
TAGAACAT	1290	1131.82	1333	1160.25	168.755	1232	1079.53	1270	1105.55	162.759	ATGTTCTA	2451	No
ATCATTCA	2270	2107.62	2434	2202	168.484	2152	1977.56	2284	2060.82	181.917	TGAATGAT	559	No
TATGAAAT	3043	2879.2	3293	3055.02	168.375	2757	2644.95	2970	2793.2	114.394	ATTTCATA	155	No
GGTTTTAG	1630	1470.26	1708	1517.05	168.121	1520	1356.01	1583	1396.08	173.53	CTAAAACC	492	No
CCATTTTC	2248	2086.22	2370	2178.73	167.896	2114	1970.87	2227	2053.58	148.208	GAAAATGG	274	No
TAGGGTTT	3091	2927.67	3507	3109.52	167.798	2887	2682.94	3245	2835.5	211.627	AAACCCTA	2630	No
TGTCATGT	1277	1119.77	1324	1147.63	167.788	1165	1029.75	1210	1053.56	143.763	ACATGACA	652	No
CTTTGTTG	2326	2164.34	2469	2263.81	167.548	2245	2088.36	2382	2181.06	162.369	CAACAAAG	712	No
ATGAATCA	2464	2302.17	2621	2414.57	167.391	2330	2152.72	2466	2251.13	184.392	TGATTCAT	594	No
ATTCAGTA	1086	930.898	1117	950.628	167.36	1010	869.622	1035	887.018	151.144	TACTGAAT	933	No
ACTCTCTT	2088	1927.18	2213	2006.33	167.353	1965	1873.02	2071	1947.87	94.2021	AAGAGAGT	315	No
TTCTCTCA	2287	2126.02	2412	2222.04	166.928	2155	2073.87	2266	2165.3	82.6978	TGAGAGAA	646	No
GAAGCCAT	1261	1104.69	1295	1131.86	166.877	1205	1060.16	1236	1085.3	154.311	ATGGCTTC	955	No
AGTTTGTA	1743	1583.95	1818	1637.97	166.784	1640	1491.78	1710	1539.9	155.35	TACAAACT	367	No
ACTTATTT	2632	2470.46	2871	2599.8	166.713	2280	2198.74	2454	2301.36	82.7437	AAATAAGT	582	No
TCCCTTTC	1084	929.576	1127	949.254	166.594	1008	892.796	1044	911.058	122.336	GAAAGGGA	866	No
GATGTATC	797	646.803	817	656.965	166.423	758	627.205	775	636.823	143.572	GATACATC	200	No
TAACAGAT	1218	1062.5	1276	1087.75	166.356	1105	970.931	1136	992.266	142.926	ATCTGTTA	340	No
CATTGATC	1403	1246.48	1477	1280.61	165.959	1352	1213.11	1422	1245.52	146.558	GATCAATG	231	No
TATTAAGT	1526	1368.84	1599	1409.64	165.856	1307	1216.16	1366	1248.73	94.1565	ACTTAATA	230	No
ATCTGTTG	1277	1121.74	1335	1149.7	165.54	1202	1049.9	1250	1074.59	162.621	CAACAGAT	355	No
GAATAAAC	1409	1252.96	1461	1287.42	165.382	1337	1217.57	1384	1250.21	125.107	GTTTATTC	203	No
GATCCATC	1110	956.531	1155	977.281	165.17	1035	904.081	1075	922.771	139.971	GATGGATC	299	No
TACCATTT	2010	1851.47	2125	1924.65	165.13	1889	1744.35	1986	1809.49	150.492	AAATGGTA	882	No
TTTCCTTT	4303	4141.06	4879	4510.59	165.061	4060	3905.94	4579	4233.39	157.059	AAAGGAAA	218	No
TTCAAATT	4380	4218.04	4949	4601.96	165.035	3940	3829.08	4389	4143.39	112.511	AATTTGAA	309	No
GATGAATC	1632	1475.07	1717	1522.16	164.992	1558	1416.43	1633	1459.99	148.421	GATTCATC	506	No
GGTTTTGG	2353	2193.72	2592	2295.88	164.926	2193	2042.66	2348	2131.4	155.74	CCAAAACC	419	No
AAATCTTA	3207	3046.25	3520	3243.29	164.922	2827	2634.59	3060	2781.68	199.27	TAAGATTT	510	No
CCAAAACC	2245	2086.03	2476	2178.51	164.884	2108	1937.09	2253	2017.05	178.234	GGTTTTGG	417	No
GACTTTAG	830	680.682	853	691.817	164.615	790	655.451	813	665.857	147.501	CTAAAGTC	250	No
GATCATTG	1275	1120.91	1340	1148.83	164.222	1227	1092.72	1289	1119.33	142.211	CAATGATC	243	No
GAATGTTG	1462	1306.76	1530	1344.1	164.117	1371	1230.81	1430	1264.13	147.89	CAACATTC	1135	No
GAAGCTTC	1865	1708.02	1967	1770.55	163.982	1806	1656.35	1905	1715.26	156.219	GAAGCTTC	423	Yes
GGATTTGG	1689	1532.75	1798	1583.45	163.961	1511	1415.74	1585	1459.26	98.3941	CCAAATCC	453	No
GAAAAAAT	4380	4219.12	4881	4603.25	163.908	3979	3832.82	4373	4147.76	148.929	ATTTTTTC	83	No
TTTTTGAA	4910	4748.87	5647	5240.58	163.833	4345	4243.38	4932	4632.11	102.826	TTCAAAAA	120	No
TCAACAAT	2605	2446.33	2807	2573.17	163.704	2387	2284.93	2567	2395.68	104.313	ATTGTTGA	283	No
CAAAATTT	5093	4931.9	5904	5464.31	163.699	4628	4407.75	5266	4828.48	225.661	AAATTTTG	599	No
CAAATAAG	1612	1456.84	1690	1502.82	163.143	1473	1364.95	1537	1405.53	112.213	CTTATTTG	207	No
CCGACCCG	343	213.214	377	214.81	163.075	284	176.577	306	177.778	134.961	CGGGTCGG	336	No
TTTCATCT	3028	2869.26	3256	3043.86	163.057	2859	2688.32	3066	2841.49	175.985	AGATGAAA	3093	No
GCTAAAAG	1025	874.276	1051	891.844	163.028	978	836.143	1001	852.327	153.263	CTTTTAGC	684	No
TTTAAAGT	2756	2597.84	3002	2740.86	162.876	2432	2265.81	2606	2374.72	172.14	ACTTTAAA	279	No
GCTTGAAG	1254	1101.5	1317	1128.52	162.601	1208	1054.91	1259	1079.82	163.692	CTTCAAGC	253	No
TCAAAAGT	2487	2329.66	2647	2444.75	162.534	2341	2212.74	2491	2316.66	131.903	ACTTTTGA	345	No
CTTATCTC	1283	1130.36	1331	1158.72	162.511	1151	1046.14	1192	1070.67	109.945	GAGATAAG	1200	No
ACTTTATA	2229	2072.43	2408	2163.73	162.346	1995	1846.92	2114	1919.75	153.862	TATAAAGT	984	No
GATGATTC	1697	1542.36	1779	1593.67	162.15	1615	1454.67	1692	1500.52	168.856	GAATCATC	956	No
TAAAACAT	3563	3404.56	3977	3651.57	162.075	3266	3068.96	3601	3268.99	203.234	ATGTTTTA	158	No
GATTTGTG	1658	1503.62	1742	1552.48	162.046	1549	1427.3	1623	1471.5	126.751	CACAAATC	786	No
CATTAAAC	1428	1274.9	1496	1310.52	161.944	1337	1201.3	1390	1233.12	143.092	GTTTAATG	592	No
ATCTAATA	1947	1791.73	2054	1860.36	161.815	1678	1562.84	1761	1615.48	119.305	TATTAGAT	812	No
ACAGAGCA	1173	1021.85	1231	1045.32	161.815	1136	985.252	1189	1007.18	161.734	TGCTCTGT	508	No
GAATATTG	1419	1266.16	1479	1301.32	161.71	1328	1223.17	1382	1256.09	109.204	CAATATTC	276	No
GACAAATG	1244	1092.36	1288	1118.96	161.708	1161	1051.34	1203	1076.1	115.186	CATTTGTC	1195	No
CTTTTTAC	1752	1597.61	1816	1652.54	161.618	1615	1519.37	1669	1569.22	98.5819	GTAAAAAG	2186	No
GCTTTTAG	1040	890.321	1058	908.489	161.609	979	863.699	991	880.878	122.675	CTAAAAGC	334	No
TATTCTTT	3444	3286.46	3741	3516.32	161.26	3164	3033.88	3428	3229.3	132.875	AAAGAATA	181	No
GAAGGAAG	1915	1760.36	2060	1826.67	161.245	1825	1690.92	1953	1752.24	139.262	CTTCCTTC	293	No
GCAAATTG	1022	872.849	1047	890.365	161.225	919	810.455	940	825.739	115.51	CAATTTGC	313	No
TTTTCTGT	3145	2988.09	3381	3177.6	160.959	2949	2806.6	3161	2973.61	145.952	ACAGAAAA	789	No
TTCCAATT	2120	1965.34	2239	2047.6	160.59	1991	1850.37	2095	1923.46	145.847	AATTGGAA	1571	No
CCAAATCC	1663	1510.02	1762	1559.28	160.483	1487	1389.27	1548	1431.24	101.088	GGATTTGG	424	No
TTTCATTT	5744	5585.93	6704	6279.19	160.285	5394	5261.49	6270	5871.9	134.165	AAATGAAA	177	No
AATTCTTA	2317	2162.17	2471	2261.44	160.246	2103	1972.02	2234	2054.83	135.232	TAAGAATT	343	No
TGAGAATT	2063	1909.04	2184	1986.74	160.004	1966	1811.59	2079	1881.72	160.812	AATTCTCA	769	No
GAAACATC	1502	1350.24	1556	1389.98	159.987	1412	1295.8	1466	1332.54	121.262	GATGTTTC	1536	No
TAATCAGT	1085	936.305	1113	956.248	159.923	1040	899.805	1066	918.332	150.59	ACTGATTA	504	No
ATTTCTCA	2673	2517.93	2917	2652.28	159.753	2529	2365.21	2713	2483.81	169.336	TGAGAAAT	159	No
GAATAATC	1170	1020.75	1207	1044.17	159.668	1084	1009.28	1114	1032.21	77.4197	GATTATTC	600	No
TGAAGTGT	1102	953.468	1133	974.094	159.544	1031	895.898	1057	914.277	144.812	ACACTTCA	2572	No
GTATCTTG	943	796.261	964	811.06	159.498	899	767.401	919	781.236	142.288	CAAGATAC	1120	No
GAAATTTG	2726	2571.09	2895	2711.17	159.484	2550	2448.24	2697	2575.28	103.843	CAAATTTC	310	No
GAAAACAG	2003	1849.85	2107	1922.9	159.32	1925	1787.76	2023	1856.11	142.373	CTGTTTTC	3396	No
TTTTTAGT	3809	3653.13	4240	3938.46	159.151	3462	3322.04	3807	3557	142.864	ACTAAAAA	524	No
GATGAAGA	3661	3505.28	4193	3767.45	159.129	3394	3257.55	3827	3483.32	139.268	TCTTCATC	1910	No
TCTCCTCT	2095	1941.99	2267	2022.34	158.888	1947	1842.19	2093	1914.65	107.737	AGAGGAGA	849	No
TAGATCAT	1338	1188.22	1388	1219.39	158.841	1266	1132.58	1312	1161.05	140.984	ATGATCTA	1077	No
TAGTGAAT	1340	1190.46	1388	1221.74	158.565	1262	1120.91	1304	1148.83	149.62	ATTCACTA	1647	No
CTTGGAAC	1056	908.827	1098	927.699	158.493	1003	875.865	1043	893.492	135.946	GTTCCAAG	260	No
GACGATGA	1215	1066.6	1282	1092.03	158.28	1144	994.803	1194	1017.13	159.864	TCATCGTC	970	No
GATTTATC	1361	1211.6	1413	1243.94	158.252	1272	1130.28	1319	1158.64	150.257	GATAAATC	337	No
CATGAATC	1428	1278.46	1484	1314.28	157.958	1367	1222.92	1420	1255.84	152.249	GATTCATG	623	No
TAAAGTTT	3726	3571.4	4148	3843.8	157.895	3374	3213.32	3683	3432.9	164.627	AAACTTTA	2084	No
CTTTACTC	1038	891.73	1071	909.951	157.66	976	846.369	1004	862.919	139.087	GAGTAAAG	890	No
GATTCTAG	961	815.601	984	831.064	157.652	901	758.94	922	772.499	154.596	CTAGAATC	644	No
CTTCATTC	1394	1245.15	1450	1279.21	157.411	1314	1176.33	1365	1206.91	145.424	GAATGAAG	490	No
TTCTCTCC	1885	1734.04	1994	1798.44	157.346	1759	1655.43	1852	1714.27	106.749	GGAGAGAA	137	No
TAACTTGT	1665	1515.03	1729	1564.61	157.161	1589	1453.04	1651	1498.78	142.134	ACAAGTTA	270	No
TAACATGT	1787	1636.57	1883	1694.12	157.142	1674	1532.89	1760	1583.61	147.409	ACATGTTA	377	No
CAGGTTTG	1089	942.711	1133	962.907	157.095	1029	903.599	1072	922.271	133.726	CAAACCTG	625	No
TCCATTTC	2017	1866.32	2109	1940.65	156.608	1934	1811.05	2023	1881.14	127.028	GAAATGGA	663	No
ATTTGGTA	2316	2164.76	2465	2264.26	156.409	2127	2032.07	2257	2119.91	97.1106	TACCAAAT	240	No
ATGTGTTA	1668	1518.79	1775	1568.61	156.307	1580	1415.64	1672	1459.15	173.55	TAACACAT	690	No
AGTTAAAA	3115	2962.62	3348	3148.87	156.237	2818	2652.4	3005	2801.49	170.666	TTTTAACT	2055	No
ACTCTTAA	1595	1446.33	1657	1491.67	156.061	1457	1328.81	1511	1367.36	134.184	TTAAGAGT	379	No
GGATATTC	834	691.815	869	703.281	155.887	753	642.894	783	652.946	119.038	GAATATCC	844	No
TTTCAGTT	2977	2825.14	3242	2994.38	155.865	2801	2628.22	3015	2774.61	178.334	AACTGAAA	764	No
CAAGACTC	1024	879.616	1042	897.383	155.634	990	829.913	1007	845.877	174.621	GAGTCTTG	2266	No
GAATGAAG	1418	1270.66	1480	1306.06	155.572	1336	1209.24	1391	1241.46	133.182	CTTCATTC	477	No
AAAGGATA	1632	1483.73	1697	1531.36	155.439	1550	1403.96	1610	1446.79	153.384	TATCCTTT	1260	No
CTAAAACC	1594	1445.91	1675	1491.23	155.422	1495	1328.04	1554	1366.55	177.04	GGTTTTAG	393	No
CAAATTAC	1632	1483.93	1701	1531.57	155.223	1538	1407.73	1602	1450.78	136.116	GTAATTTG	4674	No
CAAAGAGC	1030	886.142	1055	904.153	154.95	996	869.146	1021	886.525	135.691	GCTCTTTG	503	No
AGGTTTGT	1651	1503.1	1744	1551.93	154.945	1579	1458.15	1658	1504.2	125.73	ACAAACCT	580	No
CGATGATC	735	595.339	753	604.106	154.893	711	583.072	728	591.521	141.035	GATCATCG	1438	No
AAACTTCA	2735	2584.42	2925	2725.96	154.886	2504	2382.78	2650	2503.14	124.257	TGAAGTTT	1336	No
CAAATAAC	1548	1400.79	1611	1443.43	154.689	1441	1306.8	1488	1344.14	140.862	GTTATTTG	1016	No
CTTTGAAC	1329	1182.99	1355	1213.9	154.671	1275	1147.83	1299	1177.02	133.969	GTTCAAAG	1201	No
GCTCAAAG	885	743.19	900	756.242	154.553	852	711.59	867	723.654	153.432	CTTTGAGC	921	No
ACTTTTCA	2062	1913.16	2186	1991.19	154.484	1935	1799.64	2048	1868.87	140.323	TGAAAAGT	161	No
TACTCTTT	2249	2099.74	2374	2193.43	154.443	2098	1986.65	2210	2070.66	114.417	AAAGAGTA	2059	No
GCTCTTTG	1025	881.816	1055	899.664	154.227	992	861.429	1021	878.525	140.001	CAAAGAGC	494	No
ACTGATTA	1108	964.394	1138	985.462	153.803	1065	924.022	1092	943.482	151.224	TAATCAGT	458	No
CTATAATC	1115	971.337	1164	992.688	153.799	1019	906.794	1063	925.588	118.879	GATTATAG	1507	No
GATTCATC	1634	1487.25	1713	1535.09	153.765	1553	1409.34	1619	1452.48	150.749	GATGAATC	416	No
AGTAATTA	2069	1920.93	2239	1999.58	153.636	1858	1741.92	1974	1806.89	119.86	TAATTACT	294	No
TGCTCTGT	1217	1072.7	1288	1098.4	153.603	1180	1034.14	1247	1058.14	155.695	ACAGAGCA	443	No
TAAAAAGT	3031	2881.31	3331	3057.4	153.509	2672	2558.49	2884	2697.2	115.995	ACTTTTTA	228	No
TAAGATTT	3227	3077.24	3515	3278.36	153.348	2814	2654.35	3029	2803.66	164.363	AAATCTTA	418	No
GAAGTAAG	1029	886.662	1063	904.692	153.197	988	861.314	1021	878.406	135.577	CTTACTTC	1101	No
GTATAATG	1076	933.273	1105	953.096	153.124	994	905.077	1021	923.806	93.1546	CATTATAC	305	No
TAAAAAGC	1677	1530.7	1740	1581.27	153.078	1589	1423.38	1647	1467.35	174.907	GCTTTTTA	4558	No
TAAGAATA	2177	2029.28	2312	2116.88	152.974	2013	1860.95	2126	1934.86	158.098	TATTCTTA	1017	No
TAAATTTT	6098	5947.18	7681	6740	152.714	5319	5022.31	6323	5575.51	305.285	AAAATTTA	1780	No
ATTAAGTA	1673	1527.31	1739	1577.66	152.429	1493	1388.61	1545	1430.54	108.224	TACTTAAT	157	No
GTACAATG	831	691.757	851	703.221	152.401	795	662.695	812	673.308	144.711	CATTGTAC	3862	No
GAGAAATG	2087	1940.18	2177	2020.38	152.244	1941	1846.46	2026	1919.25	96.9168	CATTTCTC	1813	No
ATAACATA	2584	2436.17	2831	2561.96	152.231	2281	2172.91	2453	2273.16	110.738	TATGTTAT	609	No
GAAACTTC	1670	1524.62	1737	1574.8	152.103	1580	1438.24	1635	1483.1	148.528	GAAGTTTC	2827	No
TCAAAAAG	2493	2345.74	2627	2462.41	151.789	2341	2192.72	2462	2294.78	153.185	CTTTTTGA	1513	No
GCATTTTG	1298	1155.09	1343	1184.64	151.403	1231	1096.63	1276	1123.42	142.287	CAAAATGC	296	No
GAAATTGA	2868	2720.65	3081	2877.54	151.269	2692	2573.56	2888	2713.92	121.12	TCAATTTC	3489	No
ACTAAAAA	3703	3554.83	4114	3824.65	151.214	3344	3215.73	3686	3435.64	130.794	TTTTTAGT	465	No
GAAATCAA	3226	3078.44	3462	3279.72	151.046	3016	2906.42	3228	3085.61	111.62	TTGATTTC	22216	No
AATTAGGG	1246	1103.76	1316	1130.88	151.033	1155	1002.51	1214	1025.16	163.54	CCCTAATT	947	No
CAATAAGC	840	701.868	871	713.636	150.912	773	664.509	802	675.174	116.901	GCTTATTG	376	No
CAATCTTC	1780	1635.62	1862	1693.11	150.57	1677	1576.6	1753	1630.14	103.532	GAAGATTG	541	No
CGAAAACC	829	691.402	852	702.856	150.462	770	651.837	790	662.14	128.279	GGTTTTCG	884	No
TGAAGGAT	1399	1256.36	1443	1291	150.449	1318	1203.22	1359	1235.13	120.091	ATCCTTCA	1772	No
GCTTAATG	716	580.311	726	588.69	150.443	694	565.663	704	573.672	141.904	CATTAAGC	544	No
ACAGAGGA	1666	1522.58	1775	1572.63	149.977	1598	1441.36	1698	1486.41	164.855	TCCTCTGT	1237	No
CAATGAAG	1581	1438.04	1648	1482.88	149.846	1504	1386.92	1569	1428.76	121.886	CTTCATTG	4917	No
TGTAATAT	2370	2225.04	2534	2330.1	149.587	2118	2006.33	2243	2091.99	114.722	ATATTACA	1700	No
AAAAGGAA	4121	3974.19	4626	4313.57	149.485	3866	3739.79	4317	4039.2	128.318	TTCCTTTT	382	No
TCTTCAAC	2472	2326.98	2645	2441.8	149.452	2286	2182.32	2438	2283.43	106.107	GTTGAAGA	5208	No
GATATTTC	1635	1492.23	1702	1540.38	149.39	1503	1430.84	1567	1475.25	73.9487	GAAATATC	551	No
TCTTTGTC	2211	2066.62	2325	2157.42	149.313	2103	1967.92	2201	2050.39	139.611	GACAAAGA	2487	No
GCAATTTG	1045	905.911	1078	924.671	149.259	1003	877.606	1034	895.298	133.953	CAAATTGC	942	No
CTGAATTC	1019	880.177	1049	897.965	149.237	966	847.196	992	863.776	126.77	GAATTCAG	5217	No
GAAGATTG	1813	1669.75	1901	1729.59	149.224	1710	1616.77	1792	1672.98	95.8693	CAATCTTC	528	No
TCTGTAAT	1423	1281.42	1481	1317.39	149.133	1306	1186.12	1355	1217.19	125.738	ATTACAGA	593	No
TAAACTGT	1281	1140.25	1334	1169.09	149.096	1118	1022.32	1160	1045.8	100.029	ACAGTTTA	1009	No
CATTAAGC	690	555.961	705	563.73	149.035	652	536.499	667	543.796	127.127	GCTTAATG	531	No
TCGTCTTC	1699	1556.32	1850	1608.54	149.028	1558	1436.64	1669	1481.4	126.351	GAAGACGA	338	No
CACAACAC	1100	960.878	1170	981.803	148.74	1061	928.471	1114	948.105	141.567	GTGTTGTG	167	No
ATTTCAGA	2254	2110.4	2377	2205.03	148.376	2147	2012.55	2264	2098.73	138.846	TCTGAAAT	2856	No
TGGAAGAT	1933	1790.4	2033	1858.93	148.138	1858	1727.98	1954	1791.94	134.788	ATCTTCCA	134	No
TGACGTCA	587	456.257	605	461.767	147.905	572	444.912	585	450.189	143.722	TGACGTCA	549	Yes
GATTAGAG	1079	940.905	1110	961.03	147.767	1043	898.777	1070	917.265	155.22	CTCTAATC	165	No
GAAATATC	1522	1381.35	1594	1422.87	147.577	1403	1330.99	1467	1369.66	73.9251	GATATTTC	537	No
GATATAAC	1142	1003.57	1166	1026.26	147.564	1028	938.23	1049	958.249	93.9334	GTTATATC	796	No
TGATTTAT	2967	2823.27	3214	2992.28	147.333	2688	2568.27	2891	2708.04	122.479	ATAAATCA	1184	No
GTTTTCTC	2574	2430.88	2740	2556.13	147.254	2422	2315.53	2575	2429.23	108.883	GAGAAAAC	767	No
ATCATTTA	2612	2468.97	2823	2598.16	147.096	2365	2234.02	2544	2339.92	134.749	TAAATGAT	371	No
AGTAATCA	1452	1312.14	1507	1349.77	147.062	1390	1242.32	1439	1276.23	156.132	TGATTACT	842	No
ACTGTTTA	1143	1005.13	1174	1027.89	146.92	1080	960.262	1111	981.163	126.911	TAAACAGT	192	No
TTCATCAG	1744	1603.11	1831	1658.41	146.905	1691	1589.22	1777	1643.59	104.971	CTGATGAA	795	No
TGAATGAT	2302	2159.76	2449	2258.82	146.82	2182	2046.31	2299	2135.37	140.088	ATCATTCA	391	No
CAACTTTC	1528	1388.12	1594	1430.03	146.703	1409	1310.67	1471	1348.22	101.927	GAAAGTTG	183	No
GATTTCTC	1975	1833.64	2116	1905.44	146.679	1836	1729.48	1943	1793.55	109.733	GAGAAATC	389	No
ATCTCTTA	1883	1742.07	1993	1807.05	146.483	1763	1639.92	1854	1697.7	127.592	TAAGAGAT	314	No
TCACGTGA	629	498.4	657	504.818	146.386	594	477.793	622	483.758	129.315	TCACGTGA	563	Yes
CTTGATTC	1583	1443.21	1664	1488.36	146.355	1511	1373.63	1582	1414.7	144.02	GAATCAAG	918	No
CTCTATTC	929	793.745	950	808.458	146.175	868	743.088	886	756.136	134.868	GAATAGAG	1209	No
AAAAACCT	2361	2219.48	2488	2324.02	145.943	2150	2024.32	2250	2111.5	129.504	AGGTTTTT	342	No
GTATACCG	363	242.903	386	244.858	145.831	166	168.075	167	169.191	-2.06164	CGGTATAC	590	No
AAAATTCA	4203	4059.74	4721	4414.4	145.754	3809	3677.68	4235	3966.97	133.633	TGAATTTT	1418	No
TTGAATTT	4732	4588.51	5363	5046.07	145.708	4364	4220.02	4891	4604.32	146.406	AAATTCAA	2379	No
ATTGTTTA	3048	2905.84	3313	3084.96	145.58	2756	2651.57	2970	2800.56	106.465	TAAACAAT	861	No
TGTTTCAT	3019	2876.88	3237	3052.42	145.571	2886	2767.68	3086	2930.07	120.811	ATGAAACA	5191	No
CATCATAC	969	833.84	1000	849.943	145.566	866	780.001	892	794.253	90.5748	GTATGATG	622	No
CGAAGAAC	822	688.675	839	700.047	145.47	792	679.043	809	690.13	121.871	GTTCTTCG	790	No
GAGAATCG	873	739.144	907	752.067	145.305	829	702.599	858	714.389	137.144	CGATTCTC	1909	No
ATCTTTGA	2697	2555.57	2888	2693.97	145.273	2541	2418.02	2717	2541.95	126.052	TCAAAGAT	205	No
GAACTTGA	1672	1532.88	1771	1583.59	145.245	1577	1448.44	1668	1493.91	134.104	TCAAGTTC	1968	No
CAATTATC	1264	1126.86	1309	1155.06	145.167	1203	1068.89	1246	1094.42	142.191	GATAATTG	608	No
CTCTTCAC	1375	1237.25	1449	1270.9	145.144	1307	1174.65	1366	1205.15	139.543	GTGAAGAG	1483	No
GTTTGTTC	1881	1741.35	1970	1806.27	145.11	1828	1683.01	1910	1743.78	151.059	GAACAAAC	4306	No
ACAAACCT	1529	1390.59	1607	1432.64	145.075	1467	1340.49	1538	1379.69	132.3	AGGTTTGT	495	No
AAAGTTCA	2121	1980.85	2255	2064.39	144.991	2006	1865.6	2125	1939.87	145.557	TGAACTTT	1097	No
AAATAAGT	2503	2362.13	2710	2480.43	144.99	2204	2119.76	2355	2215.22	85.8907	ACTTATTT	404	No
TAGTTAGT	1203	1066.41	1270	1091.83	144.988	1135	992.703	1199	1014.94	152.041	ACTAACTA	1222	No
ATAATTCA	2447	2306.24	2637	2419.04	144.974	2198	2074.43	2344	2165.91	127.176	TGAATTAT	244	No
GAAAGGAG	1310	1172.83	1357	1203.23	144.901	1252	1122.42	1297	1150.41	136.784	CTCCTTTC	734	No
TTACCATT	1966	1826.34	2066	1897.59	144.873	1881	1761.97	1970	1828.41	122.958	AATGGTAA	3460	No
TAGACAAT	1250	1113.32	1289	1140.89	144.744	1127	1029.37	1162	1053.16	102.123	ATTGTCTA	850	No
CTATGATC	900	766.347	922	780.148	144.683	860	758.896	882	772.453	107.558	GATCATAG	1186	No
TAGAGATA	1698	1559.44	1779	1611.86	144.543	1546	1440.19	1613	1485.16	109.61	TATCTCTA	2720	No
CGGTATAC	375	255.089	392	257.2	144.493	187	184.074	190	185.352	2.94895	GTATACCG	567	No
TACCCTAT	370	250.443	378	252.494	144.401	328	224.234	329	225.96	124.746	ATAGGGTA	754	No
GTTTAATG	1453	1315.72	1520	1353.55	144.204	1369	1241.06	1433	1274.91	134.319	CATTAAAC	441	No
ATTACAGA	1411	1274.12	1461	1309.7	143.984	1316	1195.82	1362	1227.37	126.025	TCTGTAAT	542	No
TGATTCAT	2480	2340.14	2634	2456.26	143.955	2335	2172.35	2463	2272.55	168.588	ATGAATCA	398	No
GATTTAAC	1273	1136.91	1322	1165.59	143.926	1133	1029.44	1167	1053.24	108.601	GTTAAATC	602	No
TGATTATT	2997	2856.53	3268	3029.58	143.866	2784	2686.66	3028	2839.63	99.0869	AATAATCA	927	No
TAGTAACT	1154	1018.96	1201	1042.31	143.617	1047	937.736	1082	957.735	115.396	AGTTACTA	1875	No
GAATGAGA	1672	1534.54	1740	1585.36	143.437	1589	1462.28	1652	1508.59	132.053	TCTCATTC	1175	No
AAATTTTG	5182	5040.69	6032	5598.16	143.277	4729	4494.32	5409	4932.47	240.7	CAAAATTT	428	No
GATTATTC	1184	1049.18	1223	1073.84	143.132	1112	1042.84	1144	1067.22	71.4021	GAATAATC	460	No
TGCAATTT	2092	1953.97	2222	2035.29	142.799	1972	1848.12	2095	1921.04	127.946	AAATTGCA	1542	No
GTTAAATC	1301	1165.85	1345	1195.92	142.698	1138	1053.82	1175	1078.68	87.4571	GATTTAAC	595	No
TTCCCTTT	1909	1771.51	1991	1838.64	142.696	1795	1699.03	1863	1760.92	98.632	AAAGGGAA	1301	No
CTTTTTGC	1498	1362	1554	1402.41	142.571	1411	1284.37	1462	1320.5	132.68	GCAAAAAG	780	No
TCAACCTC	1134	1000.16	1174	1022.71	142.416	1077	953.011	1114	973.619	131.726	GAGGTTGA	1553	No
TGAAACTT	2869	2730.22	3091	2888.22	142.247	2689	2574.53	2868	2714.99	116.974	AAGTTTCA	4109	No
CCTTAAAC	987	854.731	1033	871.583	142.012	906	798.574	943	813.452	114.348	GTTTAAGG	682	No
GATAATTG	1306	1171.59	1347	1201.93	141.844	1222	1111.71	1257	1139.2	115.589	CAATTATC	577	No
TATGTTAT	2682	2543.89	2891	2681.03	141.791	2387	2310.37	2563	2423.57	77.8868	ATAACATA	519	No
GAAATGTG	1407	1272.16	1466	1307.64	141.748	1355	1243.5	1405	1277.47	116.361	CACATTTC	281	No
AACTTTGA	2801	2662.82	3003	2813.09	141.705	2662	2520.79	2839	2655.45	145.094	TCAAAGTT	1956	No
GTAATTAC	991	859.006	1030	876.014	141.652	867	807.87	897	823.065	61.2434	GTAATTAC	612	Yes
TAAGAACT	1516	1380.81	1575	1422.3	141.6	1436	1311.74	1491	1349.35	129.972	AGTTCTTA	1053	No
CTGCAAAA	2271	2133.74	2414	2230.45	141.582	2099	1986.15	2230	2070.13	115.994	TTTTGCAG	196	No
GAATTATG	1287	1152.98	1327	1182.42	141.526	1199	1102.49	1235	1129.55	100.619	CATAATTC	923	No
TAAGATAT	2222	2084.92	2380	2177.32	141.486	2050	1917.94	2175	1996.35	136.504	ATATCTTA	292	No
ACAATTCA	1896	1759.76	1995	1826.03	141.38	1774	1665.93	1865	1725.51	111.498	TGAATTGT	759	No
AATCGATT	1504	1369.08	1585	1409.89	141.359	1361	1251.72	1419	1286.12	113.92	AATCGATT	618	Yes
TACATATA	3692	3553.43	4200	3823.03	141.235	3285	3197.25	3670	3414.6	88.9427	TATATGTA	803	No
GAATTTTG	2611	2473.52	2782	2603.18	141.234	2413	2339.06	2549	2455.07	75.0931	CAAAATTC	348	No
ATGTCTTA	1274	1140.32	1327	1169.16	141.224	1183	1070.73	1233	1096.34	117.962	TAAGACAT	1359	No
GTATGATG	1054	921.937	1087	941.316	141.1	956	872.251	987	889.744	87.647	CATCATAC	572	No
GATTCATG	1468	1333.56	1531	1372.37	141.005	1394	1261.03	1452	1295.92	139.746	CATGAATC	473	No
CATTTATC	1397	1262.98	1452	1297.97	140.897	1328	1215.42	1376	1247.96	117.636	GATAAATG	659	No
CAAACCTG	997	865.737	1028	882.991	140.746	932	822.936	962	838.655	115.991	CAGGTTTG	481	No
CTCTGCTT	1724	1588.85	1825	1643.2	140.74	1662	1531.64	1759	1582.27	135.759	AAGCAGAG	1264	No
GATAAGAG	1213	1080.17	1254	1106.21	140.679	1170	1026.96	1210	1050.65	152.572	CTCTTATC	1375	No
ACATGTCA	1303	1169.92	1353	1200.18	140.379	1196	1074.14	1240	1099.91	128.52	TGACATGT	662	No
AAATGTTA	3386	3248.52	3726	3473.02	140.346	3118	2956.76	3384	3142.28	165.555	TAACATTT	2351	No
ACACTATA	1159	1027	1203	1050.69	140.146	1104	978.034	1141	999.66	133.75	TATAGTGT	3087	No
GAAGGTTG	882	752.545	904	765.896	140.002	863	738.79	885	751.702	134.111	CAACCTTC	5249	No
GTTTCATC	1829	1694.28	1899	1755.84	139.935	1754	1624.03	1822	1680.74	135.033	GATGAAAC	817	No
ATCTCTTG	1889	1754.17	1970	1820.03	139.883	1749	1663.29	1809	1722.68	87.8803	CAAGAGAT	2333	No
TAAGTGAT	1256	1123.63	1299	1151.68	139.877	1168	1050.51	1202	1075.23	123.826	ATCACTTA	2165	No
CGTGTTTC	636	510.456	648	517.146	139.852	574	477.83	585	483.796	105.256	GAAACACG	1559	No
TGCAATAT	1525	1391.43	1584	1433.53	139.786	1429	1297.28	1482	1334.1	138.19	ATATTGCA	7268	No
TGAATCTT	2794	2657.74	3016	2807.44	139.692	2699	2560.88	2914	2699.85	141.778	AAGATTCA	2275	No
TGAGTTGT	1287	1154.8	1330	1184.33	139.494	1167	1030.52	1198	1054.36	145.143	ACAACTCA	3570	No
TTCTAATT	3024	2887.72	3279	3064.59	139.45	2765	2632.03	2985	2778.83	136.279	AATTAGAA	729	No
CCCGCGGT	259	151.398	260	152.357	139.061	84	71.0828	84	71.4264	14.0256	ACCGCGGG	1254	No
GATCCAAG	1099	968.404	1137	989.636	139.03	1049	922.487	1084	941.887	134.817	CTTGGATC	2010	No
GTTATTTC	1342	1210.24	1396	1242.51	138.683	1261	1153	1308	1182.45	112.904	GAAATAAC	1666	No
TTTGAACT	2197	2062.64	2324	2153.1	138.641	2055	1933.27	2160	2012.92	125.479	AGTTCAAA	1001	No
CTAGAATC	960	830.945	979	846.946	138.595	896	769.482	913	783.386	136.391	GATTCTAG	476	No
CAAAGAAG	2985	2849.61	3233	3021.81	138.561	2856	2734.02	3092	2892.46	124.665	CTTCTTTG	143	No
TGAGAGAA	2275	2140.59	2428	2237.92	138.542	2151	2096.83	2288	2190.27	54.8601	TTCTCTCA	401	No
CTTTCTAC	1036	906.346	1069	925.123	138.514	954	871.577	984	889.045	86.2032	GTAGAAAG	978	No
CAAACTTC	1563	1430.48	1635	1474.87	138.477	1435	1326.26	1501	1364.67	113.08	GAAGTTTG	375	No
GATTTTGA	3772	3636.56	4187	3919.25	137.928	3510	3391.27	3859	3636.32	120.789	TCAAAATC	3785	No
TTTGTAAT	3739	3603.59	4080	3881.04	137.925	3431	3353.9	3725	3593.48	77.976	ATTACAAA	3956	No
AGAAATCA	2900	2765.36	3109	2927.47	137.864	2738	2626.47	2930	2772.66	113.866	TGATTTCT	13982	No
ACATGACA	1280	1149.32	1340	1178.58	137.845	1186	1067.32	1228	1092.78	125.049	TGTCATGT	396	No
TACTAGAT	1046	916.918	1080	936.102	137.769	878	785.172	908	799.596	98.1113	ATCTAGTA	696	No
CGGAGACG	482	362.207	500	365.936	137.721	463	344.669	480	348.103	136.652	CGTCTCCG	959	No
GTTAATTG	1178	1048.09	1219	1072.69	137.652	1075	981.65	1111	1003.43	97.6544	CAATTAAC	2921	No
TAAATCGT	855	727.878	876	740.447	137.627	754	645.676	769	655.805	116.942	ACGATTTA	3758	No
CTCTTTAC	1249	1118.77	1288	1146.59	137.534	1173	1053.34	1205	1078.19	126.208	GTAAAGAG	1696	No
CATCAATG	1722	1589.91	1794	1644.33	137.432	1648	1524.49	1717	1574.66	128.387	CATTGATG	341	No
GATAAATG	1419	1288.27	1469	1324.61	137.145	1342	1239.48	1386	1273.25	106.646	CATTTATC	624	No
GTACATTG	826	699.654	845	711.355	137.123	792	668.879	810	679.67	133.815	CAATGTAC	1352	No
GGTGGTTC	763	637.493	789	647.395	137.122	717	601.977	736	610.918	125.372	GAACCACC	1739	No
TGACATGT	1315	1184.81	1370	1215.81	137.092	1231	1104.61	1274	1131.77	133.359	ACATGTCA	628	No
GAAATGGA	2136	2003.3	2261	2088.71	136.999	2057	1945.57	2174	2026.2	114.567	TCCATTTC	482	No
ATTAAGCA	1282	1152.07	1321	1181.47	136.993	1198	1091.64	1232	1118.2	111.38	TGCTTAAT	892	No
TATCATCT	2110	1977.4	2228	2060.65	136.948	1979	1864.61	2084	1938.81	117.828	AGATGATA	1708	No
TTCACATT	2524	2390.72	2696	2511.89	136.923	2396	2278.14	2555	2388.23	120.854	AATGTGAA	4397	No
ATCTACTA	1164	1034.83	1202	1058.86	136.916	1079	971.116	1111	992.459	113.666	TAGTAGAT	1632	No
GGTTAAAG	1126	997.102	1160	1019.52	136.891	1069	918.434	1103	937.677	162.284	CTTTAACC	2624	No
TGTGAAAT	2309	2176.14	2454	2276.68	136.837	2122	1995.09	2242	2079.81	130.86	ATTTCACA	10435	No
GTTACTTG	1236	1106.56	1284	1133.81	136.73	1192	1061.87	1239	1087.09	137.791	CAAGTAAC	2854	No
AAATGTCA	2145	2012.64	2271	2098.84	136.615	1974	1868.82	2084	1943.35	108.084	TGACATTT	893	No
CATTTTAC	1562	1431.2	1633	1475.64	136.599	1426	1332.1	1492	1370.84	97.1305	GTAAAATG	719	No
ATTCATCA	2652	2518.91	2832	2653.36	136.549	2492	2391.72	2669	2512.98	102.358	TGATGAAT	255	No
ACAAGACA	1653	1522	1738	1572.02	136.477	1579	1455.97	1657	1501.9	128.083	TGTCTTGT	1982	No
TAGAGAGT	1097	968.673	1131	989.916	136.475	1029	951.768	1063	972.326	80.2843	ACTCTCTA	2317	No
TGTAATGT	1726	1594.87	1827	1649.62	136.374	1647	1520.11	1736	1570.01	132.047	ACATTACA	678	No
CTTCAAAG	1870	1738.68	1984	1803.41	136.16	1792	1692.33	1901	1753.75	102.553	CTTTGAAG	840	No
ACATTACA	1689	1558.19	1769	1610.53	136.15	1630	1501.87	1704	1550.62	133.446	TGTAATGT	676	No
CAGAATTC	894	767.733	914	781.578	136.124	848	741.586	867	754.587	113.708	GAATTCTG	3404	No
CTCAAAAC	2055	1923.36	2162	2002.2	136.046	1925	1828	2021	1899.38	99.524	GTTTTGAG	834	No
GAACTCAG	701	577.443	713	585.748	135.923	679	555.297	690	563.049	136.56	CTGAGTTC	1162	No
GTTTAAGG	1016	888.783	1038	906.893	135.916	926	834.884	947	851.024	95.9166	CCTTAAAC	607	No
TCTTTTCT	4781	4647.05	5459	5116.91	135.865	4468	4360.77	5069	4772.21	108.537	AGAAAAGA	14368	No
CTTTTAGC	934	807.555	957	822.74	135.864	907	777.88	929	792.061	139.289	GCTAAAAG	432	No
ACTAATCA	1681	1550.51	1768	1602.35	135.836	1618	1489.82	1703	1537.82	133.538	TGATTAGT	378	No
GAACACTG	584	462.97	598	468.62	135.627	557	451.731	571	457.147	116.679	CAGTGTTC	2184	No
TCCACCAT	1364	1234.9	1430	1268.43	135.626	1267	1146.25	1328	1175.37	126.896	ATGGTGGA	1894	No
TAAATTCT	2382	2250.22	2568	2357.65	135.562	2154	2041.05	2298	2129.65	116.021	AGAATTTA	1099	No
ATACTATA	2124	1992.73	2309	2077.25	135.505	1890	1779.56	2029	1847.3	113.794	TATAGTAT	1358	No
TAACACAT	1621	1491.03	1694	1539.1	135.478	1524	1368.19	1590	1408.96	164.359	ATGTGTTA	484	No
TTGGTGGG	880	754.442	909	767.855	135.471	804	704.792	819	716.649	105.884	CCCACCAA	757	No
CAGAGAGC	740	616.275	752	625.596	135.388	719	632.313	730	642.071	92.3752	GCTCTCTG	1639	No
GACTTGTG	980	853.702	1010	870.517	135.211	940	806.269	969	821.41	144.254	CACAAGTC	948	No
CTTATTAG	1063	936.094	1087	956.028	135.144	993	903.119	1015	921.773	94.2118	CTAATAAG	2032	No
CTTAAACC	1321	1192.72	1365	1224.11	134.948	1244	1107.02	1278	1134.29	145.124	GGTTTAAG	1398	No
ATCTAGTA	1007	880.839	1036	898.651	134.793	846	755.372	870	768.815	95.86	TACTAGAT	653	No
GAGGAAAG	1445	1316.38	1498	1354.24	134.709	1390	1266.18	1438	1301.34	129.689	CTTTCCTC	275	No
AAGTGAAA	2843	2711.47	3055	2867.3	134.666	2677	2552.26	2874	2690.3	127.736	TTTCACTT	2995	No
TCTCCATC	2021	1890.79	2156	1967.04	134.598	1869	1731.82	1982	1796.06	142.475	GATGGAGA	2452	No
GACTAAAG	836	711.687	853	723.754	134.588	803	689.821	819	701.227	121.994	CTTTAGTC	761	No
TTTTTTCC	4249	4116.53	4776	4481.54	134.576	3900	3713.3	4336	4008.36	191.32	GGAAAAAA	18727	No
CTTCAAAC	1710	1580.69	1794	1634.5	134.457	1617	1522.07	1691	1572.09	97.8311	GTTTGAAG	1236	No
TGATATGT	2016	1886.06	2124	1961.93	134.32	1829	1720.54	1922	1783.96	111.812	ACATATCA	1092	No
TAAAGAGT	1617	1488.11	1712	1536.01	134.314	1493	1386.88	1576	1428.71	110.081	ACTCTTTA	1416	No
TGAATCAT	2359	2228.61	2503	2334.01	134.132	2184	2060.69	2314	2150.98	126.928	ATGATTCA	2492	No
GAGGATGA	1538	1409.69	1672	1452.86	133.976	1440	1289.98	1523	1326.41	158.422	TCATCCTC	791	No
GAAAGTAG	1104	977.896	1133	999.516	133.906	1037	940.565	1062	960.676	101.218	CTACTTTC	811	No
ATATTATA	4351	4219.15	5189	4603.28	133.891	3716	3553.45	4246	3823.05	166.215	TATAATAT	5346	No
CTTCTATC	1073	947.216	1110	967.592	133.789	1000	902.69	1033	921.327	102.376	GATAGAAG	3135	No
TATATGAT	3547	3415.73	3925	3664.4	133.761	3212	3098.13	3509	3302.03	115.933	ATCATATA	2401	No
ACCAATCA	1816	1687.06	1914	1748.1	133.75	1704	1598.72	1795	1653.72	108.677	TGATTGGT	350	No
CAACAAAG	2278	2148.14	2429	2246.14	133.709	2182	2058.4	2328	2148.49	127.238	CTTTGTTG	397	No
ATTAACTA	1912	1782.88	2018	1850.86	133.682	1727	1603.85	1816	1659.19	127.763	TAGTTAAT	191	No
CAATGAGC	706	584.293	718	592.773	133.584	676	557.563	687	565.37	130.21	GCTCATTG	1855	No
TAATGCAT	1475	1347.34	1535	1386.92	133.527	1391	1255.34	1443	1289.94	142.735	ATGCATTA	3078	No
TTTTGAAA	5849	5717.1	6793	6445.61	133.407	5270	5173.54	6039	5762.53	97.3548	TTTCAAAA	331	No
CGAAGATC	732	610.155	746	619.312	133.274	713	584.714	727	593.205	141.43	GATCTTCG	2382	No
GTACTTTG	925	800.883	947	815.839	133.273	868	768.361	886	782.227	105.837	CAAAGTAC	1027	No
GTAAAATG	1600	1472.13	1671	1519.04	133.268	1479	1369.57	1544	1410.41	113.689	CATTTTAC	672	No
TCTCAATC	1856	1727.5	1948	1791.42	133.169	1755	1635.94	1840	1693.45	123.293	GATTGAGA	1972	No
GTTAAGAG	1038	913.063	1066	932.099	133.119	982	868.734	1009	886.098	120.349	CTCTTAAC	1783	No
AATTGAAA	4137	4006.02	4606	4351.04	133.098	3853	3679.87	4263	3969.5	177.141	TTTCAATT	885	No
CCTCTCTT	1684	1556.11	1775	1608.31	133.007	1602	1505.84	1685	1554.84	99.1653	AAGAGAGG	319	No
AGGGAAAG	1173	1047.28	1214	1071.86	132.978	1123	1046.16	1160	1070.68	79.5964	CTTTCCCT	2158	No
CAGAAAAC	1710	1582.16	1781	1636.07	132.867	1638	1514.17	1707	1563.7	128.757	GTTTTCTG	809	No
TTTGCTCT	2112	1983.25	2224	2066.99	132.836	2009	1884.72	2114	1960.5	128.286	AGAGCAAA	1775	No
GGGTCGGG	296	188.978	331	190.307	132.824	245	153.785	263	154.765	114.098	CCCGACCC	781	No
TGAGATAT	1811	1682.93	1910	1743.69	132.823	1707	1575.56	1801	1629.04	136.771	ATATCTCA	799	No
AATTAGAA	2937	2807.25	3197	2974.34	132.702	2657	2559.32	2873	2698.12	99.5187	TTCTAATT	639	No
GACTAATG	731	609.67	744	618.814	132.674	698	593.504	709	602.223	113.198	CATTAGTC	2051	No
AACAAAGA	4451	4320.29	4940	4723.81	132.668	4262	4134.4	4710	4502.7	129.548	TCTTTGTT	19756	No
CTCCGCCG	666	545.849	743	553.371	132.499	643	537.246	717	544.561	115.54	CGGCGGAG	1044	No
TAACCCGC	295	188.352	298	189.675	132.356	148	137.973	150	138.812	10.3829	GCGGGTTA	2819	No
CTCCTTTC	1225	1099.56	1278	1126.49	132.336	1148	1038.96	1192	1063.17	114.574	GAAAGGAG	585	No
CGAGAAGC	710	589.27	727	597.878	132.33	693	579.628	709	587.989	123.8	GCTTCTCG	1839	No
TTGGGAAT	1429	1302.65	1486	1339.77	132.287	1362	1232.65	1416	1266.06	135.91	ATTCCCAA	1161	No
GGTGATGG	1029	904.866	1097	923.586	132.285	954	830.119	991	846.09	132.696	CCATCACC	1989	No
ATGTTTGA	2633	2503.99	2807	2636.87	132.274	2501	2358.94	2653	2476.91	146.258	TCAAACAT	2249	No
TCTTTTGT	4326	4195.86	4794	4575.61	132.133	4129	4010.24	4558	4356	120.505	ACAAAAGA	1042	No
CGACGCCG	365	254.177	379	256.277	132.081	352	239.525	366	241.437	135.511	CGGCGTCG	775	No
GAGAAAAG	2497	2368.42	2659	2487.34	132.01	2356	2242.76	2499	2349.48	116.054	CTTTTCTC	175	No
GAACATTC	1011	887.344	1039	905.4	131.897	963	859.651	990	876.682	109.327	GAATGTTC	1055	No
CACTCTTC	1160	1035.34	1205	1059.39	131.882	1099	987.865	1144	1009.9	117.164	GAAGAGTG	1100	No
CTTGGAAG	1300	1174.71	1340	1205.21	131.747	1245	1124.54	1281	1152.63	126.691	CTTCCAAG	1808	No
GAAAAGTG	1443	1317.1	1508	1355	131.736	1342	1248.37	1385	1282.6	97.0552	CACTTTTC	4595	No
CGCAAACG	355	244.948	374	246.929	131.73	343	234.393	358	236.242	130.59	CGTTTGCG	1217	No
AAAAGAGT	2946	2817.2	3162	2985.48	131.7	2754	2638.87	2929	2786.44	117.606	ACTCTTTT	330	No
TTTTCCTT	4380	4250.27	4906	4640.32	131.686	4117	3985.73	4567	4327.14	133.413	AAGGAAAA	1610	No
GTGAAGTG	796	674.714	821	685.675	131.587	762	646.971	784	657.137	124.697	CACTTCAC	2182	No
GAATCAAC	1544	1417.95	1607	1461.6	131.493	1411	1332.13	1467	1370.86	81.1645	GTTGATTC	901	No
TAAGATCA	1747	1620.41	1811	1676.87	131.408	1616	1507.94	1671	1557.08	111.838	TGATCTTA	1934	No
CTTGAAGC	1301	1176.05	1357	1206.62	131.363	1255	1138.84	1304	1167.6	121.894	GCTTCAAG	324	No
TAAGGCCC	398	286.188	408	288.724	131.261	361	267.221	370	269.493	108.59	GGGCCTTA	779	No
ATAGGGTA	360	250.017	363	252.062	131.247	326	222.068	328	223.768	125.157	TACCCTAT	591	No
CTTGACTC	776	655.258	789	665.658	131.24	743	621.347	755	630.805	132.853	GAGTCAAG	3191	No
ACATAACA	1989	1862	2144	1936	131.231	1846	1740.42	1978	1805.28	108.718	TGTTATGT	271	No
CCCACCAA	824	702.823	847	714.62	131.07	747	646.202	757	656.347	108.279	TTGGTGGG	691	No
TGTGATAT	1846	1719.54	1942	1782.89	131.001	1761	1635.9	1851	1693.4	129.771	ATATCACA	360	No
TGAATTGT	1869	1742.52	1951	1807.53	130.965	1768	1656.1	1841	1714.99	115.602	ACAATTCA	617	No
TATGAAGT	1324	1199.42	1363	1231.15	130.834	1239	1135.34	1273	1163.94	108.254	ACTTCATA	262	No
CTTTAGTC	800	679.619	828	690.724	130.463	762	662.014	789	672.607	107.183	GACTAAAG	700	No
AACTTATA	2344	2217.2	2505	2321.53	130.357	2147	2033.39	2282	2121.34	116.728	TATAAGTT	1585	No
TAGAAATA	2338	2211.21	2529	2314.99	130.353	2110	2015.73	2259	2102.18	96.4382	TATTTCTA	894	No
AACTGAAA	2816	2688.65	3032	2841.86	130.317	2630	2500.04	2804	2632.49	133.281	TTTCAGTT	488	No
ACATATTA	2289	2162.33	2485	2261.61	130.312	2011	1908.6	2124	1986.26	105.102	TAATATGT	4286	No
TCACCACT	914	792.83	940	807.512	129.991	862	756.175	885	769.644	112.906	AGTGGTGA	1181	No
GAGAAAAC	2536	2409.32	2700	2532.36	129.955	2401	2295.66	2550	2407.43	107.723	GTTTTCTC	554	No
TAACCAAT	1840	1714.53	1943	1777.52	129.955	1645	1553.52	1718	1605.55	94.1258	ATTGGTTA	2465	No
AATTCTCA	2064	1938.12	2154	2018.15	129.887	1950	1815.62	2035	1886.05	139.237	TGAGAATT	456	No
TGAATTCT	1943	1817.46	2030	1888.03	129.78	1843	1729.12	1924	1793.16	117.552	AGAATTCA	1538	No
TGCAAAAT	2416	2289.65	2584	2400.85	129.773	2227	2094.04	2360	2187.24	137.09	ATTTTGCA	2057	No
GATATTAG	1085	962.753	1103	983.755	129.699	1024	891.225	1040	909.427	142.207	CTAATATC	3063	No
ATAATCTA	2037	1911.41	2151	1989.3	129.626	1859	1729.77	1931	1793.86	133.939	TAGATTAT	1208	No
CACAAAGC	1071	948.923	1109	969.367	129.613	1015	896.423	1043	914.821	126.095	GCTTTGTG	1932	No
CGGCGTCG	326	219.1	341	220.765	129.543	322	214.31	337	215.92	131.095	CGACGCCG	740	No
TATCAATT	2522	2395.73	2693	2517.39	129.543	2318	2190.08	2463	2291.9	131.586	AATTGATA	1107	No
TAGTATTA	1752	1627.16	1833	1684.08	129.508	1613	1473.75	1684	1520.76	145.628	TAATACTA	1086	No
CATTAAAG	1345	1221.59	1382	1254.44	129.439	1263	1193.49	1296	1224.92	71.4957	CTTTAATG	1984	No
GGGCCTTA	378	268.441	388	270.73	129.375	339	248.82	349	250.85	104.842	TAAGGCCC	753	No
GCAAAAAG	1450	1326.24	1506	1364.64	129.366	1372	1246.3	1422	1280.42	131.835	CTTTTTGC	604	No
CCCGACCC	284	180.094	303	181.331	129.361	234	145.448	247	146.353	111.267	GGGTCGGG	727	No
CAGTGATC	656	538.605	668	545.953	129.349	641	521.815	653	528.767	131.864	GATCACTG	946	No
TATTTTCT	5148	5020.28	5929	5573.01	129.329	4763	4661.29	5419	5134.18	102.813	AGAAAATA	252	No
GCAACAAG	1128	1005.87	1169	1028.65	129.265	1077	978.217	1116	999.851	103.611	CTTGTTGC	1533	No
AGAAGGAA	2907	2780.58	3127	2944.5	129.246	2744	2625.2	2943	2771.24	121.451	TTCCTTCT	1998	No
CACAAATC	1629	1504.76	1713	1553.69	129.234	1522	1422.6	1594	1466.53	102.79	GATTTGTG	440	No
GCATTGTG	723	604.669	754	613.68	129.221	698	583.283	723	591.737	125.324	CACAATGC	2747	No
CTAATCTC	1260	1137.22	1311	1165.91	129.182	1199	1085.4	1245	1111.68	119.344	GAGATTAG	898	No
ACAGAAAA	2906	2779.68	3121	2943.48	129.15	2738	2615.52	2932	2760.49	125.306	TTTTCTGT	451	No
GTTCTTCG	801	681.74	819	692.907	129.131	756	665.391	773	676.082	96.5158	CGAAGAAC	573	No
TCATCCTC	1649	1524.83	1775	1575.03	129.094	1530	1406.26	1631	1449.23	129.027	GAGGATGA	706	No
GAAACTCC	1011	889.856	1041	908.006	129.04	947	842.251	973	858.654	111.008	GGAGTTTC	273	No
CTTTGGGA	1063	941.527	1080	961.677	128.992	1031	909.954	1045	928.869	128.763	TCCCAAAG	1134	No
GCTTTAAG	845	725.409	863	737.901	128.947	816	702.149	831	713.926	122.619	CTTAAAGC	1203	No
CTGATGAA	1690	1565.86	1792	1618.7	128.935	1649	1555.63	1747	1607.8	96.1229	TTCATCAG	558	No
GTTATATC	1110	988.31	1144	1010.36	128.892	1017	935.22	1047	955.12	85.2559	GATATAAC	552	No
CTTCTTAG	1235	1112.61	1276	1140.14	128.889	1182	1065.6	1218	1090.99	122.537	CTAAGAAG	4541	No
CTAGGGTT	1250	1127.57	1311	1155.8	128.852	1174	1060.51	1229	1085.67	119.354	AACCCTAG	1311	No
ATATCTCA	1783	1658.82	1859	1717.9	128.718	1671	1548.34	1743	1600.04	127.395	TGAGATAT	728	No
CTAATGTC	728	610.029	741	619.183	128.707	680	584.431	693	592.915	102.989	GACATTAG	5030	No
GTTATATG	1436	1313.06	1497	1350.74	128.528	1309	1245.79	1355	1279.89	64.7848	CATATAAC	2254	No
CGATGTCG	356	248.156	363	250.178	128.47	333	230.862	339	232.667	121.986	CGACATCG	1010	No
TATATGTA	3724	3597.75	4252	3874.28	128.443	3347	3265.57	3755	3492.47	82.4389	TACATATA	619	No
GAACCATC	935	815.011	957	830.453	128.418	894	776.115	915	790.238	126.416	GATGGTTC	1405	No
AGTTGTTA	1600	1476.77	1653	1523.96	128.238	1506	1415.02	1555	1458.5	93.8409	TAACAACT	3030	No
TACTGTTT	1790	1666.27	1871	1725.86	128.215	1721	1602.9	1796	1658.18	122.348	AAACAGTA	2341	No
TATCAACT	1540	1416.99	1595	1460.58	128.203	1437	1321.8	1489	1359.97	120.077	AGTTGATA	1646	No
TGACACGT	680	563.163	700	571.11	128.196	611	513.766	627	520.532	105.904	ACGTGTCA	1809	No
GTTTTCTG	1789	1665.29	1872	1724.82	128.194	1693	1594.47	1772	1649.19	101.518	CAGAAAAC	725	No
GAGTATTG	866	746.897	887	760.067	128.131	809	700.547	827	712.276	116.445	CAATACTC	1393	No
CTACTTTC	1070	949.266	1092	969.724	128.106	1005	904.987	1024	923.712	105.346	GAAAGTAG	707	No
TATTAGAT	1961	1837	2080	1909.07	128.091	1680	1602.85	1773	1658.12	78.9823	ATCTAATA	442	No
TCCCAATC	821	702.416	852	714.201	128.073	784	672.047	814	682.93	120.799	GATTGGGA	1521	No
GGAATTGG	1047	926.47	1081	946.026	128.051	974	883.405	1001	901.313	95.0893	CCAATTCC	1169	No
CTAGAAAC	1124	1002.98	1155	1025.64	128.046	1060	961.442	1089	982.391	103.445	GTTTCTAG	1278	No
CTCATTTC	1424	1301.54	1489	1338.6	128.045	1348	1219.06	1409	1251.78	135.528	GAAATGAG	1183	No
GATGAAAC	1778	1654.62	1856	1713.41	127.871	1698	1588.89	1771	1643.24	112.77	GTTTCATC	632	No
TGATGTGT	1541	1418.31	1602	1461.98	127.854	1419	1310.17	1471	1347.69	113.234	ACACATCA	3484	No
CTTTCATC	1605	1482.2	1673	1529.73	127.747	1507	1399.79	1567	1442.38	111.213	GATGAAAG	1986	No
GTCTTCTA	1060	939.779	1076	959.86	127.602	986	909.616	1001	928.519	79.5048	TAGAAGAC	2808	No
ATGTTGTA	1789	1665.86	1883	1725.42	127.587	1664	1566.79	1754	1619.68	100.17	TACAACAT	288	No
AGATTATA	2393	2268.76	2604	2377.96	127.577	2122	2021.98	2234	2108.96	102.456	TATAATCT	1879	No
GAATTTCG	787	669.407	806	680.214	127.364	743	639.508	762	649.465	111.448	CGAAATTC	886	No
CTAAATCC	1029	909.217	1077	928.104	127.348	937	837.259	970	853.483	105.459	GGATTTAG	867	No
TACAGTTT	1752	1629.31	1819	1686.37	127.2	1611	1505.43	1672	1554.4	109.188	AAACTGTA	2018	No
TTTGATGT	3018	2893.51	3253	3071.1	127.13	2860	2715.76	3079	2872.08	148.004	ACATCAAA	888	No
AGTTTCTA	1951	1827.95	2044	1899.33	127.097	1841	1731.87	1921	1796.11	112.502	TAGAAACT	2428	No
TTAGTGTT	2139	2015.67	2263	2102.11	127.033	1937	1847.9	2041	1920.8	91.2147	AACACTAA	846	No
TATACCGC	396	287.673	414	290.23	126.558	186	179.46	188	180.69	6.65815	GCGGTATA	1204	No
TAAATCTT	3092	2968	3545	3154.94	126.554	2676	2567.28	2868	2706.95	110.985	AAGATTTA	11981	No
TGCATGAT	1244	1123.68	1300	1151.72	126.547	1185	1077.33	1235	1103.24	112.882	ATCATGCA	1495	No
AAAGTTTA	3443	3318.82	3749	3553.31	126.476	3100	2968.91	3354	3155.97	133.942	TAAACTTT	2466	No
TAAAGAAC	1672	1550.19	1736	1602.01	126.475	1585	1471.19	1643	1518.05	118.099	GTTCTTTA	1025	No
GTTTTGAG	2053	1930.41	2167	2009.82	126.408	1934	1828	2037	1899.37	109.02	CTCAAAAC	680	No
AGGAAAAA	3731	3606.75	4113	3884.7	126.365	3501	3354.86	3830	3594.57	149.278	TTTTTCCT	226	No
GTTTTAAC	1705	1583.25	1788	1637.23	126.316	1588	1476.27	1658	1523.43	115.86	GTTAAAAC	3688	No
CACAACTC	953	834.729	986	850.864	126.279	897	774.988	926	789.073	131.149	GAGTTGTG	3751	No
TATACTGT	994	875.461	1023	893.073	126.225	940	816.144	967	831.626	132.812	ACAGTATA	998	No
CATTTTGC	1287	1166.84	1334	1196.95	126.146	1229	1102.26	1271	1129.31	133.758	GCAAAATG	874	No
CTTTGAAG	1843	1721.22	1932	1784.69	125.991	1765	1670.4	1852	1730.28	97.234	CTTCAAAG	677	No
ATGAAATA	2946	2822.69	3175	2991.63	125.969	2721	2590.46	2925	2732.66	133.775	TATTTCAT	1197	No
TGATTACT	1513	1392.19	1571	1434.33	125.909	1447	1336.27	1503	1375.23	115.196	AGTAATCA	556	No
CAAAACGC	712	596.647	740	605.447	125.848	669	581.942	689	590.362	93.2677	GCGTTTTG	1443	No
GAATATCC	758	642.141	781	652.172	125.733	713	610.907	735	620.085	110.185	GGATATTC	487	No
TTTTTACT	3542	3418.48	3925	3667.56	125.724	3245	3114.46	3537	3320.55	133.237	AGTAAAAA	1070	No
AACACTAA	2049	1927.14	2163	2006.29	125.631	1868	1772.05	1961	1839.22	98.5067	TTAGTGTT	828	No
GATTCTCG	759	643.313	798	653.376	125.516	735	629.354	774	639.031	114.054	CGAGAATC	1248	No
GTTGTTTG	1975	1853.62	2083	1926.96	125.271	1893	1776.82	1987	1844.35	119.898	CAAACAAC	1698	No
AGAGGAGA	2139	2017.36	2324	2103.95	125.236	2021	1928.67	2178	2007.94	94.5091	TCTCCTCT	467	No
ATTGTCTA	1252	1132.83	1288	1161.31	125.226	1144	1053.49	1176	1078.34	94.2877	TAGACAAT	587	No
TTCCAACT	1448	1328.14	1511	1366.66	125.107	1318	1214.63	1374	1247.12	107.653	AGTTGGAA	3043	No
CAAAACAC	2145	2023.48	2272	2110.58	125.103	2025	1905.84	2141	1983.28	122.813	GTGTTTTG	3348	No
TTTCAACT	2330	2208.26	2499	2311.76	125.038	2176	2075.34	2310	2166.9	103.062	AGTTGAAA	123	No
GAAAATTC	2116	1994.59	2230	2079.27	125.028	1981	1895.7	2085	1972.34	87.1874	GAATTTTC	1811	No
TGTTGAAT	2544	2422.05	2767	2546.39	124.97	2395	2269.33	2539	2378.58	129.087	ATTCAACA	1343	No
CTTAGAGC	516	405.081	521	409.58	124.882	500	392.296	504	396.557	121.296	GCTCTAAG	1026	No
TACAAGAT	1703	1582.62	1791	1636.56	124.845	1567	1453.57	1645	1499.35	117.744	ATCTTGTA	7456	No
CTTTTACC	1215	1096.45	1255	1123.24	124.736	1114	1040.26	1146	1064.52	76.2963	GGTAAAAG	1921	No
TAATTTCT	3241	3118.68	3497	3325.33	124.687	3015	2889.19	3250	3066.25	128.506	AGAAATTA	4713	No
TGAAATGT	2159	2037.89	2291	2126.22	124.638	2064	1937.38	2183	2017.36	130.667	ACATTTCA	1013	No
TAAACAAT	2942	2820.07	3210	2988.7	124.527	2658	2572.62	2867	2712.87	86.7805	ATTGTTTA	570	No
CAAAATAC	1845	1724.59	1946	1788.31	124.519	1670	1575.28	1737	1628.74	97.5082	GTATTTTG	373	No
TGAAAACT	2519	2397.6	2698	2519.45	124.424	2400	2260.4	2566	2368.8	143.82	AGTTTTCA	1637	No
TTAGCTAA	1537	1417.52	1590	1461.14	124.383	1339	1276.99	1384	1312.73	63.489	TTAGCTAA	864	Yes
TTCGAAAT	1613	1493.3	1683	1541.51	124.378	1486	1378.78	1540	1420.15	111.283	ATTTCGAA	2250	No
GAAAGGGA	1074	956.678	1109	977.434	124.238	1007	923.599	1039	943.043	87.0576	TCCCTTTC	405	No
GGATTTAG	1089	971.59	1131	992.952	124.234	995	897.796	1033	916.247	102.286	CTAAATCC	824	No
TTGACGTT	838	722.563	857	734.966	124.203	807	691.678	825	703.14	124.442	AACGTCAA	1560	No
ATTATTGT	3044	2922.32	3317	3103.5	124.176	2837	2731.37	3077	2889.51	107.643	ACAATAAT	12572	No
ACATAAAA	3833	3710.94	4241	4005.62	124.049	3534	3441.38	3879	3693.88	93.857	TTTTATGT	3403	No
ATGTGCAT	1098	980.704	1136	1002.44	124.046	1057	942.497	1093	962.686	121.192	ATGCACAT	1153	No
TAAGTAAT	1893	1773	1988	1840.25	123.969	1709	1627.05	1787	1683.96	83.9778	ATTACTTA	1063	No
AGATGAGA	2200	2079.46	2350	2171.38	123.964	2043	1937.65	2176	2017.65	108.16	TCTCATCT	1143	No
GCAAAATG	1263	1145.05	1302	1174.11	123.825	1216	1089.92	1255	1116.4	133.111	CATTTTGC	839	No
GATAGAGA	1844	1724.24	1949	1787.93	123.823	1715	1613.7	1810	1669.71	104.412	TCTCTATC	2398	No
TTGACTTT	2686	2565.12	2909	2704.56	123.681	2505	2390.32	2704	2511.44	117.39	AAAGTCAA	1577	No
GCATCTTG	702	588.611	722	597.202	123.67	661	559.424	680	567.277	110.286	CAAGATGC	1606	No
GAATCATG	1402	1283.68	1452	1319.77	123.615	1327	1209.03	1376	1241.24	123.549	CATGATTC	2238	No
TGAGATGT	1161	1043.78	1204	1068.2	123.572	1099	999.013	1137	1021.51	104.832	ACATCTCA	1126	No
TATTCTAT	1799	1679.62	1903	1740.15	123.524	1666	1548.48	1750	1600.19	121.867	ATAGAATA	3510	No
GATAAACC	1118	1001.07	1162	1023.65	123.512	1057	951.18	1097	971.715	111.5	GGTTTATC	4170	No
AAATGGTA	1995	1875.28	2108	1950.31	123.463	1877	1765.87	1979	1832.59	114.558	TACCATTT	413	No
GAATAGTG	692	578.988	705	587.333	123.387	657	552.7	668	560.389	113.575	CACTATTC	1600	No
GGTTTTCG	786	671.847	821	682.724	123.344	727	628.683	744	638.341	105.633	CGAAAACC	529	No
TTTCAATT	4184	4062.5	4687	4417.65	123.301	3879	3734.57	4322	4033.12	147.185	AATTGAAA	722	No
CGAAATTC	786	671.89	800	682.769	123.293	742	631.821	755	641.566	119.271	GAATTTCG	823	No
TTAATGGG	1005	889.035	1030	907.154	123.22	936	832.878	961	848.947	109.258	CCCATTAA	7783	No
ACATCAAA	2974	2853.32	3213	3025.98	123.196	2810	2681.18	3025	2833.53	131.868	TTTGATGT	826	No
TTAGAAGT	1252	1134.78	1289	1163.35	123.081	1147	1048.81	1183	1073.45	102.646	ACTTCTAA	1210	No
GAGTAAAG	969	853.426	994	870.231	123.068	927	821.734	949	837.41	111.738	CTTTACTC	475	No
GGAAAGAG	1656	1537.66	1736	1588.68	122.779	1555	1450.72	1629	1496.32	107.944	CTCTTTCC	6800	No
TGCTTAAT	1333	1215.78	1379	1248.33	122.698	1260	1150.69	1302	1180.03	114.34	ATTAAGCA	664	No
TGACATTT	2197	2077.75	2324	2169.52	122.608	2029	1938.93	2139	2019.04	92.1258	AAATGTCA	671	No
TATTTCTA	2417	2297.45	2595	2409.4	122.604	2174	2099.02	2317	2192.65	76.3062	TAGAAATA	763	No
GCATAAAG	712	599.42	728	608.293	122.546	681	580.105	696	588.478	109.201	CTTTATGC	943	No
AACTGTAA	1455	1337.48	1504	1376.51	122.536	1330	1241.82	1370	1275.71	91.238	TTACAGTT	3100	No
TGATGGGT	1000	884.684	1032	902.64	122.525	918	812.666	941	828.028	111.883	ACCCATCA	1679	No
GAGATTAG	1229	1112.4	1271	1139.92	122.512	1180	1072.78	1221	1098.49	112.409	CTAATCTC	788	No
GATTTGAT	3390	3269.71	3725	3497.19	122.48	3058	3010.03	3314	3202.36	48.3517	ATCAAATC	1656	No
CTTTTATG	1743	1624.75	1831	1681.5	122.454	1666	1565.86	1753	1618.69	103.279	CATAAAAG	1273	No
GTTGATTC	1541	1423.35	1596	1467.32	122.385	1437	1340.99	1490	1380.22	99.3664	GAATCAAC	750	No
AGTTGTCA	933	818.323	952	833.88	122.362	903	780.923	920	795.206	131.157	TGACAACT	5728	No
GGTGTTTC	868	753.907	894	767.302	122.321	828	726.703	852	739.235	108.05	GAAACACC	2200	No
GAGAATTG	1454	1336.72	1513	1375.71	122.278	1384	1270.02	1437	1305.38	118.951	CAATTCTC	1802	No
TGTAGAAT	1387	1270	1439	1305.36	122.231	1293	1195.68	1340	1227.22	101.181	ATTCTACA	2208	No
TGTCTGAA	1317	1200.29	1362	1232.06	122.206	1274	1146.89	1317	1176.04	133.912	TTCAGACA	1377	No
ACTTCACA	1291	1174.55	1339	1205.04	122.042	1215	1113.74	1257	1141.33	105.726	TGTGAAGT	3027	No
GTTTCATG	1659	1541.34	1731	1592.59	122.039	1579	1477.82	1647	1525.08	104.571	CATGAAAC	1814	No
CTCCAAAG	1265	1148.68	1338	1177.91	122.024	1204	1097.19	1276	1124	111.853	CTTTGGAG	1306	No
CAAATAGC	762	649.378	780	659.611	121.868	734	636.88	751	646.764	104.175	GCTATTTG	2482	No
TAGATATA	2348	2229.28	2525	2334.74	121.824	2084	1954.06	2206	2035.39	134.169	TATATCTA	1124	No
GACATTTG	1227	1111.14	1268	1138.6	121.702	1168	1064.81	1203	1090.16	108.031	CAAATGTC	1142	No
TCTTCGTC	1557	1439.99	1642	1484.95	121.642	1448	1345.25	1514	1384.71	106.58	GACGAAGA	2537	No
ATACCACA	974	859.672	1000	876.704	121.614	867	772.899	891	786.915	99.6099	TGTGGTAT	1718	No
AAATCTCA	2891	2771.94	3097	2934.83	121.578	2714	2579.77	2905	2720.8	137.66	TGAGATTT	1407	No
GATCGGAG	717	605.213	745	614.239	121.528	687	570.603	704	578.735	127.535	CTCCGATC	1756	No
ACACGTGT	922	808.208	980	823.416	121.451	862	747.863	917	761.064	122.435	ACACGTGT	917	Yes
GAATCAAG	1539	1422.24	1591	1466.14	121.43	1472	1362.09	1522	1402.5	114.233	CTTGATTC	564	No
AGACTTTA	1446	1329.63	1500	1368.22	121.324	1359	1235.18	1398	1268.72	129.833	TAAAGTCT	953	No
ATGGTTTT	3328	3208.87	3619	3427.83	121.317	3088	3004.05	3337	3195.61	85.1101	AAAACCAT	1319	No
CTTTGAGC	839	726.059	862	738.57	121.302	804	698.187	827	709.844	113.454	GCTCAAAG	500	No
TGACACAT	1117	1002.1	1157	1024.73	121.25	988	910.931	1019	929.883	80.2415	ATGTGTCA	2114	No
CATAATTC	1230	1114.57	1271	1142.19	121.208	1128	1060.3	1166	1085.45	69.8178	GAATTATG	615	No
CAAAGATC	1593	1476.32	1664	1523.48	121.176	1525	1428.58	1593	1472.86	99.5984	GATCTTTG	1677	No
TACATTTT	4058	3938.64	4519	4271.78	121.148	3630	3505.62	3985	3767.85	126.562	AAAATGTA	27034	No
GCTTTATG	851	738.115	874	751.005	121.108	826	719.312	849	731.614	114.236	CATAAAGC	1723	No
AATAATCA	2872	2753.42	3122	2914.12	121.101	2659	2564.71	2869	2704.09	96.0057	TGATTATT	596	No
GATCAACG	648	537.579	655	544.902	121.057	624	526.338	630	533.395	106.209	CGTTGATC	1556	No
TTTGTCAA	3006	2887.4	3237	3064.24	121.003	2836	2702.82	3031	2857.65	136.412	TTGACAAA	2431	No
GTCTATTG	704	592.827	720	601.528	121.001	658	570.063	670	578.182	94.3957	CAATAGAC	4733	No
AGAGAATA	2165	2047.33	2287	2136.46	120.994	2006	1896.05	2105	1972.72	113.074	TATTCTCT	1095	No
TGAGTTAT	1522	1405.78	1618	1448.71	120.902	1347	1232.4	1416	1265.8	119.775	ATAACTCA	2935	No
TACTGAAT	1031	916.957	1056	936.143	120.858	957	864.375	977	881.578	97.4198	ATTCAGTA	399	No
GTCTGTTG	612	502.344	620	508.85	120.838	554	468.603	560	474.371	92.7448	CAACAGAC	1662	No
CAAGTAAG	1206	1091.11	1245	1117.64	120.742	1152	1063.47	1189	1088.76	92.1129	CTTACTTG	3225	No
TAATGTTT	3610	3491.31	3985	3751.35	120.683	3350	3208.2	3673	3427.06	144.893	AAACATTA	3502	No
TACCAATT	1567	1450.86	1639	1496.48	120.664	1471	1355.39	1540	1395.43	120.402	AATTGGTA	1004	No
ATATGTCA	1665	1548.73	1739	1600.46	120.531	1517	1419.44	1579	1463.18	100.84	TGACATAT	1029	No
GATATGTC	858	745.554	878	758.681	120.529	791	693.44	811	704.955	104.122	GACATATC	2187	No
GAATTGTG	1086	971.998	1116	993.376	120.441	1045	951.918	1072	972.482	97.4917	CACAATTC	988	No
TAACATAT	2651	2533.33	2846	2669.33	120.364	2412	2280.48	2574	2390.8	135.237	ATATGTTA	5336	No
CAAATTGC	994	880.645	1021	898.45	120.357	942	838.89	968	855.172	109.202	GCAATTTG	539	No
CTTTATGC	778	666.646	802	677.373	120.175	745	642.279	768	652.313	110.53	GCATAAAG	895	No
CGGTGACG	403	299.092	417	301.815	120.168	392	282.674	405	285.16	128.171	CGTCACCG	1245	No
TCATTATC	1836	1719.73	1947	1783.09	120.119	1690	1573.05	1767	1626.36	121.196	GATAATGA	3454	No
GATCACTG	650	540.329	659	547.718	120.116	632	525.257	641	532.289	116.921	CAGTGATC	782	No
CCCTAATT	1236	1121.56	1307	1149.51	120.089	1158	1027.2	1220	1050.9	138.792	AATTAGGG	526	No
CACAAGTC	955	842.186	988	858.586	120.054	917	796.816	950	811.634	128.824	GACTTGTG	693	No
TGAAGAAA	4755	4636.5	5355	5104.13	120.007	4558	4556.89	5130	5007.88	1.11147	TTTCTTCA	2042	No
CTATTTGC	797	685.607	810	696.889	119.988	739	657.47	752	667.933	86.3882	GCAAATAG	987	No
TAATGAAT	2334	2217.05	2492	2321.37	119.977	2179	2077.58	2319	2169.33	103.859	ATTCATTA	1316	No
GAACCAAG	1088	974.452	1121	995.931	119.921	1050	935.702	1080	955.621	121.011	CTTGGTTC	2791	No
TAAAGTCT	1394	1279.12	1443	1314.97	119.886	1306	1186.85	1346	1217.95	124.942	AGACTTTA	919	No
AGTATTCA	1256	1141.7	1292	1170.6	119.837	1122	1047.24	1147	1071.82	77.3629	TGAATACT	3325	No
ATGGCTTC	1180	1066.06	1211	1091.46	119.825	1148	1024.5	1178	1048.08	130.666	GAAGCCAT	402	No
GAATCATC	1645	1529.44	1731	1579.93	119.819	1579	1456.11	1660	1502.05	127.931	GATGATTC	438	No
AGATGATT	2372	2255.35	2525	2363.27	119.614	2218	2154.99	2364	2253.61	63.9228	AATCATCT	1034	No
AATACTAA	2260	2143.54	2445	2241.13	119.57	2037	1917.68	2189	1996.07	122.956	TTAGTATT	1261	No
CGTCTCCG	429	324.701	438	327.814	119.499	414	309.196	422	312.07	120.843	CGGAGACG	654	No
GATATACC	640	531.025	664	538.192	119.462	576	482.928	586	489.005	101.514	GGTATATC	1119	No
TTCGAATT	1665	1549.73	1755	1601.52	119.459	1563	1435.73	1646	1480.44	132.746	AATTCGAA	1611	No
CCAAACCG	839	727.665	900	740.227	119.448	748	628.042	771	637.683	130.747	CGGTTTGG	1049	No
CAATCTGC	662	552.73	675	560.419	119.422	627	524.598	639	531.615	111.803	GCAGATTG	1131	No
TTTCAAGT	2319	2202.68	2457	2305.67	119.334	2205	2092.49	2332	2185.54	115.486	ACTTGAAA	1262	No
TTTCCAAT	2309	2192.71	2449	2294.77	119.324	2157	2043.33	2287	2132.12	116.78	ATTGGAAA	1363	No
ATTGGTAA	1879	1763.39	1949	1829.93	119.319	1773	1671.11	1840	1731.04	104.936	TTACCAAT	2244	No
TCAAGACT	1308	1194.03	1357	1225.49	119.242	1263	1142.74	1311	1171.69	126.377	AGTCTTGA	1163	No
GCCTAATG	441	336.522	441	339.823	119.238	420	320.412	420	323.457	113.672	CATTAGGC	4400	No
CTTCACTC	1070	957.275	1100	978.055	119.115	1030	902.454	1058	921.082	136.163	GAGTGAAG	1226	No
TCATCGTC	1161	1047.9	1227	1072.5	118.992	1088	982.679	1139	1004.5	110.773	GACGATGA	471	No
AAACTGAA	3208	3091.25	3450	3294.24	118.924	2916	2840.88	3117	3012.02	76.1021	TTCAGTTT	2982	No
ACTAAAGT	1322	1208.33	1371	1240.5	118.859	1258	1149.11	1305	1178.37	113.888	ACTTTAGT	8613	No
GCCAAATG	741	631.27	763	640.999	118.758	703	593.252	723	601.964	119.326	CATTTGGC	2079	No
CTCATCTC	1437	1323.04	1515	1361.27	118.731	1364	1237.61	1439	1271.28	132.632	GAGATGAG	1090	No
AGTTGGTA	973	861.251	1012	878.341	118.704	926	818.249	964	833.804	114.553	TACCAACT	1563	No
ATTTGCAT	2371	2255.28	2530	2363.19	118.637	2229	2129.59	2380	2225.92	101.7	ATGCAAAT	2269	No
AATACAAA	4094	3977.09	4566	4316.98	118.607	3773	3651.31	4175	3936.35	123.696	TTTGTATT	4189	No
GTAGAAAG	1038	925.969	1066	945.506	118.55	953	878.979	978	896.722	77.0542	CTTTCTAC	647	No
AAATTGTA	3044	2927.87	3305	3109.74	118.402	2724	2585.48	2922	2727.13	142.169	TACAATTT	3783	No
ATTCTGTA	1137	1024.62	1174	1048.21	118.33	1074	954.173	1104	974.828	127.054	TACAGAAT	3945	No
TAAACCTA	1413	1299.52	1494	1336.46	118.299	1302	1211.43	1364	1243.76	93.8699	TAGGTTTA	6263	No
TTCCATGT	1594	1479.99	1668	1527.38	118.296	1508	1419	1573	1462.71	91.7374	ACATGGAA	5606	No
AGTGTGTA	843	732.68	869	745.399	118.237	763	679.85	781	690.962	88.0389	TACACACT	1725	No
TATAAAGT	2146	2031	2293	2118.74	118.197	1922	1826.21	2024	1897.45	98.2551	ACTTTATA	437	No
ACATGATA	1591	1477.12	1677	1524.34	118.156	1467	1359.36	1537	1399.62	111.796	TATCATGT	2552	No
TATACAGT	1106	994.001	1137	1016.29	118.085	1043	937.416	1072	957.403	111.319	ACTGTATA	1773	No
GCAAATAG	758	648.671	772	658.885	118.064	712	624.779	723	634.33	93.0444	CTATTTGC	950	No
CACAATTC	1090	978.161	1120	999.792	118.002	1048	953.801	1078	974.441	98.7043	GAATTGTG	940	No
CTCCAATG	1048	936.408	1086	956.355	117.992	1007	899.045	1044	917.543	114.191	CATTGGAG	1581	No
ATCAGTTA	1168	1055.78	1199	1080.73	117.986	1106	1021.06	1136	1044.49	88.3837	TAACTGAT	3744	No
TATGCAAT	1532	1418.49	1586	1462.17	117.937	1427	1330.61	1472	1369.26	99.796	ATTGCATA	1953	No
TGATTAAT	2583	2467.72	2782	2596.78	117.931	2431	2297.16	2615	2409.08	137.665	ATTAATCA	1218	No
GAATCTAG	986	874.884	1009	892.475	117.891	930	813.17	950	828.549	124.847	CTAGATTC	2210	No
CAACAAGC	1141	1029.09	1178	1052.87	117.782	1084	971.624	1119	992.987	118.638	GCTTGTTG	383	No
TAGACATA	1166	1053.98	1225	1078.84	117.777	1066	978.673	1119	1000.33	91.1124	TATGTCTA	1354	No
TACTTTGT	1848	1733.95	1932	1798.34	117.72	1749	1641.71	1827	1699.61	110.721	ACAAAGTA	3787	No
CCACGTGG	529	423.591	549	428.444	117.554	519	414.735	539	419.416	116.394	CCACGTGG	997	Yes
ACAGTATA	970	859.387	1009	876.409	117.444	906	789.868	939	804.451	124.279	TATACTGT	838	No
ACTAGCTA	977	866.352	1010	883.629	117.43	959	840.942	990	857.298	125.982	TAGCTAGT	3296	No
AGATTGAG	1589	1475.82	1667	1522.95	117.415	1518	1412.77	1593	1456.11	109.058	CTCAATCT	2733	No
AGTTCAAA	2154	2039.73	2274	2128.22	117.414	1984	1908.97	2089	1986.66	76.4837	TTTGAACT	643	No
GAGTTTTG	2259	2144.79	2397	2242.49	117.196	2169	2026.07	2299	2113.39	147.859	CAAAACTC	1239	No
CAAATATG	2173	2058.92	2300	2149.06	117.184	2013	1978.85	2125	2062.22	34.4472	CATATTTG	1872	No
AATTGGTA	1548	1435.18	1620	1479.85	117.147	1461	1351.27	1524	1391.07	114.068	TACCAATT	937	No
TCACTCTC	1471	1358.4	1565	1398.61	117.138	1375	1268.59	1450	1303.87	110.758	GAGAGTGA	3124	No
GAAGGAGA	2635	2520.47	2920	2655.09	117.093	2437	2305.53	2633	2418.26	135.151	TCTCCTTC	12410	No
CTTAGTTC	677	569.533	686	577.638	117.023	640	544.766	649	552.262	103.111	GAACTAAG	1307	No
CGAAAAAC	958	847.901	988	864.506	116.957	881	773.074	910	787.096	115.131	GTTTTTCG	1347	No
ACAGTTTA	1280	1168.33	1335	1198.52	116.84	1117	1052.37	1161	1077.17	66.5747	TAAACTGT	543	No
CGACATCG	337	238.298	345	240.195	116.791	315	223.543	321	225.261	108.035	CGATGTCG	802	No
TACACATA	1756	1643.09	1872	1701.09	116.701	1602	1513.3	1690	1562.77	91.2471	TATGTGTA	2686	No
TAATCTGT	1161	1050.01	1201	1074.71	116.657	1106	985.386	1145	1007.32	127.712	ACAGATTA	5003	No
ACATTTCA	2195	2081.44	2340	2173.53	116.603	2069	1975.02	2200	2058.07	96.1822	TGAAATGT	860	No
TAAGTAAC	1265	1153.63	1301	1183.1	116.584	1131	1069.25	1162	1094.79	63.5045	GTTACTTA	5036	No
TAGATCTA	1030	919.772	1065	939.066	116.584	928	837.906	950	854.153	94.7727	TAGATCTA	1015	Yes
GTTATTTG	1549	1436.72	1617	1481.48	116.561	1449	1346.78	1503	1386.34	106	CAAATAAC	498	No
TATTCTTA	2234	2120.57	2379	2216.1	116.414	2062	1947.96	2188	2028.79	117.316	TAAGAATA	514	No
CAAGACAC	864	755.096	877	768.53	116.405	817	725.539	830	738.035	96.9972	GTGTCTTG	1993	No
TTTGAGAT	2858	2744.02	3091	2903.62	116.32	2710	2595.1	2920	2737.81	117.408	ATCTCAAA	1491	No
GTCTTTTG	1692	1579.6	1751	1633.33	116.313	1615	1523.81	1672	1573.95	93.8615	CAAAAGAC	1093	No
GATCTTAG	841	732.397	863	745.108	116.284	796	695.812	814	707.398	107.077	CTAAGATC	1147	No
CAATCATC	1561	1448.97	1626	1494.48	116.248	1482	1385.04	1545	1426.76	100.281	GATGATTG	3587	No
GAAAACTG	1438	1326.4	1496	1364.82	116.168	1377	1275.02	1434	1310.65	105.949	CAGTTTTC	2323	No
CTCTACTC	801	692.976	842	704.476	116.038	739	650.725	772	660.997	94.0083	GAGTAGAG	2513	No
GTTCTTTA	1698	1585.95	1780	1640.11	115.915	1580	1494.73	1652	1543.04	87.6538	TAAAGAAC	833	No
GCTCTAAG	484	380.93	495	384.986	115.903	466	367.521	476	371.341	110.631	CTTAGAGC	856	No
CAAAGTAC	895	786.297	915	800.759	115.893	832	748.998	848	762.236	87.4397	GTACTTTG	718	No
AATTAGCA	1423	1311.71	1476	1349.32	115.883	1268	1190.61	1306	1221.89	79.855	TGCTAATT	2071	No
TGACATAT	1589	1477.24	1653	1524.47	115.881	1478	1366.79	1536	1407.47	115.616	ATATGTCA	938	No
GTTTTTAC	1773	1660.83	1858	1720.05	115.875	1648	1558.22	1726	1610.56	92.3196	GTAAAAAC	2961	No
TGTTATAT	2945	2831.43	3169	3001.43	115.816	2710	2579.34	2884	2720.32	133.915	ATATAACA	3143	No
TGATAACT	1362	1251.16	1404	1285.53	115.612	1278	1166.44	1314	1196.53	116.737	AGTTATCA	7643	No
GTTCATCG	649	543.14	662	550.596	115.565	626	517.014	636	523.854	119.742	CGATGAAC	3114	No
AATCATCT	2326	2213.27	2454	2317.23	115.558	2149	2102.02	2261	2195.92	47.4962	AGATGATT	957	No
AGTTTCAA	2761	2647.87	2951	2796.45	115.516	2581	2458.76	2748	2586.89	125.229	TTGAAACT	1944	No
CTTATAGC	568	463.477	578	469.138	115.511	553	459.403	563	464.978	102.543	GCTATAAG	5413	No
CATTTAGC	712	605.382	730	614.413	115.499	673	595.263	688	604.028	82.6051	GCTAAATG	5668	No
CACAGAGA	1367	1256.34	1429	1290.99	115.393	1291	1199.53	1346	1231.26	94.8742	TCTCTGTG	1139	No
GATAATTC	1071	961.627	1104	982.583	115.37	1017	910.412	1045	929.345	112.597	GAATTATC	1417	No
CTCTGTCT	1407	1296.24	1488	1333.01	115.361	1334	1237.91	1405	1271.6	99.7211	AGACAGAG	1170	No
CCAACAAA	2541	2428.33	2700	2553.31	115.248	2395	2312.24	2541	2425.62	84.2235	TTTGTTGG	3316	No
ACAAAAGA	4164	4050.38	4644	4403.34	115.2	3963	3870.28	4416	4191.59	93.8236	TCTTTTGT	739	No
TACTAGTA	1128	1018.54	1169	1041.86	115.147	1099	978.356	1135	999.996	127.794	TACTAGTA	1043	Yes
CGGCGGAG	695	588.908	753	597.507	115.122	675	579.905	725	588.273	102.498	CTCCGCCG	732	No
TGTCGGAA	609	504.117	627	510.663	115.107	562	472.491	579	478.342	97.4979	TTCCGACA	1437	No
GAGATTTG	2180	2067.94	2332	2158.85	115.045	2014	1949.17	2157	2030.1	65.8987	CAAATCTC	357	No
GACGTCGT	551	447.22	582	452.544	114.985	477	382.669	489	386.756	105.105	ACGACGTC	1196	No
GCATGTTG	712	605.828	732	614.87	114.975	682	580.83	702	589.221	109.51	CAACATGC	3550	No
CGGTTTGG	884	776.196	948	790.321	114.966	774	674.915	811	685.882	106.027	CCAAACCG	962	No
ACAGAAGA	2166	2054.06	2282	2143.78	114.937	2082	1966.23	2192	2048.56	119.113	TCTTCTGT	4044	No
ATTGTGTA	1523	1412.34	1577	1455.66	114.882	1436	1324.25	1483	1362.54	116.341	TACACAAT	359	No
GAAAGCGA	751	644.48	760	654.576	114.874	729	626.539	738	636.139	110.416	TCGCTTTC	1522	No
AGTTCTTA	1575	1464.25	1656	1510.68	114.836	1469	1380.95	1538	1422.44	90.8042	TAAGAACT	613	No
CCTTCTTT	2204	2092.12	2351	2185.15	114.815	2059	1987.24	2191	2071.31	73.0361	AAAGAAGG	171	No
GAATGTTC	1002	893.529	1026	911.818	114.804	971	874.959	994	892.553	101.129	GAACATTC	742	No
GGTTATTG	1059	950.211	1086	970.707	114.792	997	889.805	1022	907.953	113.408	CAATAACC	2877	No
GATAGTGA	1079	970.205	1114	991.51	114.678	1007	906.646	1040	925.434	105.714	TCACTATC	1212	No
CAGAGTTC	711	605.134	731	614.158	114.629	686	593.963	706	602.694	98.8253	GAACTCTG	1155	No
GAACCTTC	775	668.518	792	679.299	114.545	739	646.778	754	656.938	98.5054	GAAGGTTC	2427	No
ATGTAAAA	3347	3234.42	3648	3456.94	114.514	3090	3003.54	3331	3195.04	87.6892	TTTTACAT	2675	No
TGGTTCTG	1314	1204.36	1370	1236.33	114.486	1266	1156.5	1319	1186.11	114.532	CAGAACCA	3988	No
TATAAGAT	2272	2160.35	2426	2259.46	114.482	1986	1920.59	2092	1999.21	66.5121	ATCTTATA	4418	No
ATTACTTA	1866	1754.96	1951	1820.88	114.48	1662	1589.69	1729	1644.1	73.9265	TAAGTAAT	872	No
TGCTAAAT	1295	1185.49	1349	1216.52	114.416	1242	1134.69	1294	1163.26	112.227	ATTTAGCA	2789	No
GAAGTATC	843	736.079	873	748.906	114.335	799	711.236	827	723.289	92.969	GATACTTC	1861	No
TTGTAATT	3263	3150.69	3526	3361.66	114.29	2943	2839.87	3157	3010.89	104.983	AATTACAA	1244	No
AAAACATT	5093	4980	5864	5523.41	114.272	4717	4612.01	5386	5074.49	106.175	AATGTTTT	4652	No
CAAAAGTC	1444	1334.16	1501	1373	114.245	1384	1292.55	1439	1329.12	94.6078	GACTTTTG	246	No
CCATATCC	780	673.791	800	684.725	114.172	726	635.701	742	645.553	96.4283	GGATATGG	1350	No
AGTAAAAA	3516	3403.68	3867	3650.56	114.156	3223	3106.49	3500	3311.51	118.667	TTTTTACT	845	No
CAAGTTGC	798	691.64	817	703.101	114.148	767	657.087	783	667.54	118.632	GCAACTTG	3461	No
TTTCGAAA	1944	1833.14	2053	1904.91	114.143	1821	1720.84	1906	1784.29	103.015	TTTCGAAA	1072	Yes
TAACTTTT	3552	3439.71	3940	3691.96	114.102	3247	3136.95	3559	3346.07	111.955	AAAAGTTA	168	No
AGCTTTTC	1775	1664.55	1846	1724.03	114.032	1711	1592.1	1778	1646.66	123.238	GAAAAGCT	9167	No
TAAAAACC	1972	1861.32	2087	1935.26	113.912	1812	1667.75	1893	1727.45	150.317	GGTTTTTA	1322	No
CGATTTCG	641	536.668	663	543.97	113.873	610	510.511	629	517.203	108.608	CGAAATCG	241	No
ATGATCTA	1362	1252.77	1409	1287.23	113.856	1284	1187.04	1328	1218.15	100.819	TAGATCAT	468	No
ATTCTAAA	2609	2497.62	2814	2629.82	113.828	2332	2216.83	2472	2321.13	118.11	TTTAGAAT	17916	No
CTAAAAAG	1766	1655.81	1841	1714.69	113.773	1662	1554.41	1731	1606.51	111.227	CTTTTTAG	1148	No
AACGTGTT	799	692.966	819	704.466	113.762	751	649.634	771	659.875	108.892	AACACGTT	1629	No
GAAATTTC	2168	2057.2	2293	2147.19	113.728	2061	1965.04	2178	2047.28	98.2606	GAAATTTC	1081	Yes
GACTCTTG	812	705.884	828	717.774	113.72	761	671.519	775	682.387	95.194	CAAGAGTC	1751	No
CGTGGACG	282	188.442	295	189.766	113.679	275	181.84	288	183.095	113.753	CGTCCACG	2614	No
GAGTTTAG	1207	1098.55	1247	1125.43	113.636	1107	1004	1141	1026.71	108.115	CTAAACTC	2690	No
TAATCAAT	2577	2465.85	2760	2594.72	113.616	2427	2306.81	2591	2419.66	123.273	ATTGATTA	2311	No
TAATACTA	1737	1627.04	1833	1683.94	113.596	1599	1473.55	1679	1520.54	130.647	TAGTATTA	777	No
GTTGTTTA	1944	1833.68	2025	1905.49	113.577	1845	1718.74	1920	1782.04	130.788	TAAACAAC	6546	No
TCTCTCCC	1222	1113.55	1291	1141.13	113.563	1129	1016.3	1176	1039.53	118.729	GGGAGAGA	2003	No
TAATCACT	1281	1172.4	1323	1202.78	113.486	1214	1119.12	1254	1146.96	98.7902	AGTGATTA	1292	No
GAGATGAG	1415	1306	1492	1343.3	113.425	1326	1212.45	1392	1244.84	118.705	CTCATCTC	974	No
TGTGGTTT	2059	1948.68	2173	2029.58	113.382	1947	1851.85	2048	1925.06	97.5562	AAACCACA	1117	No
ACATATCA	1975	1864.86	2083	1939.08	113.325	1797	1713.34	1887	1776.25	85.6742	TGATATGT	703	No
CAAAAGAC	1673	1563.5	1761	1616.19	113.243	1594	1506.28	1680	1555.31	90.225	GTCTTTTG	1020	No
GAAAAACC	1572	1462.75	1633	1509.08	113.234	1464	1362.21	1516	1402.63	105.505	GGTTTTTC	3703	No
TATTCTCT	2201	2090.68	2325	2183.57	113.185	2019	1934.15	2121	2013.86	86.6859	AGAGAATA	931	No
GCATAATG	640	536.263	658	543.555	113.179	607	523.965	621	530.967	89.2915	CATTATGC	3299	No
TGAACTTT	2077	1966.85	2191	2049.24	113.173	1958	1842.06	2055	1914.51	119.515	AAAGTTCA	581	No
AGTTTCCA	1756	1646.48	1829	1704.71	113.087	1663	1561.58	1733	1614.14	104.644	TGGAAACT	1511	No
AGAATTTA	2334	2223.62	2488	2328.55	113.078	2094	2024.29	2211	2111.47	70.8952	TAAATTCT	688	No
GAAGAGTG	1177	1069.19	1228	1094.73	113.075	1136	1043.59	1183	1068	96.3891	CACTCTTC	743	No
CTTACTTC	1033	925.956	1069	945.492	113.006	1009	893.381	1042	911.664	122.797	GAAGTAAG	511	No
CAGGAAGC	582	479.302	596	485.299	112.99	548	464.26	561	469.936	90.8755	GCTTCCTG	2363	No
TTTGGGGG	702	597.662	716	606.489	112.957	642	549.902	656	557.522	99.4124	CCCCCAAA	1520	No
GAAAGCTG	1125	1017.66	1159	1040.95	112.812	1093	992.665	1127	1014.9	105.243	CAGCTTTC	2748	No
GATGGCTC	639	535.59	663	542.866	112.806	615	520.433	637	527.353	102.681	GAGCCATC	1789	No
GAACTATC	635	531.659	643	538.841	112.791	610	508.543	618	515.189	110.965	GATAGTTC	1240	No
AATTGATA	2521	2410.73	2707	2533.92	112.749	2306	2197.76	2466	2300.29	110.86	TATCAATT	776	No
AATGAAGT	1751	1641.86	1835	1699.77	112.693	1674	1555.68	1753	1607.86	122.708	ACTTCATT	3181	No
TTGGAAAT	2512	2401.81	2684	2524.09	112.685	2327	2228.99	2478	2334.42	100.137	ATTTCCAA	2770	No
TAAAAGTT	3338	3227.25	3624	3448.77	112.631	2952	2901.72	3180	3080.33	50.7133	AACTTTTA	5727	No
TACTTACT	1242	1134.36	1286	1162.92	112.59	1202	1069.48	1244	1095.03	140.415	AGTAAGTA	1856	No
GGTATACC	423	324.16	437	327.264	112.575	240	227.182	241	228.943	13.1726	GGTATACC	1112	Yes
GATGTTTG	1599	1490.33	1667	1538.36	112.541	1517	1434.74	1583	1479.39	84.573	CAAACATC	1915	No
GGAAGATC	1135	1027.87	1166	1051.6	112.527	1096	990.295	1124	1012.43	111.156	GATCTTCC	2142	No
CTTAACTC	821	715.847	837	728.042	112.524	768	667.904	784	678.668	107.247	GAGTTAAG	2588	No
GTTCAATG	1114	1007.06	1145	1029.9	112.422	1054	956.856	1085	977.619	101.916	CATTGAAC	2347	No
AAACCACA	1920	1810.85	2019	1880.92	112.381	1807	1714.68	1896	1777.68	94.7671	TGTGGTTT	1091	No
ATAATCAT	2907	2796.78	3125	2962.62	112.36	2620	2548.93	2811	2686.61	72.0515	ATGATTAT	2327	No
GGTATATC	626	523.175	640	530.158	112.326	553	481.349	565	487.391	76.7378	GATATACC	960	No
CAAGATAC	866	760.833	891	774.453	112.122	828	732.057	847	744.756	101.972	GTATCTTG	462	No
GTAATAAG	970	864.125	998	881.319	112.111	912	854.952	939	871.812	58.9099	CTTATTAC	5733	No
GGAGTTCC	500	399.573	512	403.969	112.105	476	380.068	488	384.109	107.132	GGAACTCC	1487	No
GATCTAAG	772	667.663	787	678.419	112.095	728	633.606	742	643.4	101.1	CTTAGATC	4389	No
TATATCTA	2344	2234.55	2507	2340.51	112.086	2068	1972.38	2194	2055.22	97.8977	TAGATATA	911	No
TCAAGAGT	1356	1248.45	1408	1282.68	112.056	1273	1168.83	1321	1199.04	108.684	ACTCTTGA	3213	No
ACATCTCA	1118	1011.39	1156	1034.42	112.037	1051	965.098	1088	986.195	89.616	TGAGATGT	879	No
TATTCACT	1262	1154.8	1304	1184.33	112.032	1188	1085.28	1226	1111.55	107.434	AGTGAATA	2560	No
GAAATAGA	1916	1807.18	2021	1876.98	112.029	1738	1663	1827	1722.36	76.6705	TCTATTTC	2549	No
CATTACTC	873	767.88	896	781.73	112.008	838	743.959	861	757.036	99.7484	GAGTAATG	1608	No
CCAAAAAA	5268	5157.23	6179	5742.3	111.953	4711	4518.73	5372	4961.87	196.299	TTTTTTGG	176	No
GCAGATTG	666	562.983	676	570.925	111.915	628	527.033	638	534.107	110.074	CAATCTGC	963	No
TGTCAACA	1505	1397.21	1572	1439.65	111.841	1437	1338.32	1497	1377.39	102.236	TGTTGACA	1395	No
ACTTTGAA	2432	2322.71	2573	2437.11	111.824	2293	2196.11	2425	2298.49	98.9962	TTCAAAGT	2195	No
TCCCAAAG	987	881.382	1006	899.215	111.707	944	844.595	960	861.081	105.038	CTTTGGGA	793	No
CAACATTC	1393	1285.69	1445	1321.89	111.664	1308	1201.86	1350	1233.7	110.699	GAATGTTG	422	No
GATAAGTG	750	646.339	770	656.487	111.562	698	606.046	714	615.094	98.6018	CACTTATC	1564	No
TGGAAATT	2243	2134.19	2372	2230.94	111.535	2083	1969.03	2193	2051.59	117.202	AATTTCCA	1160	No
TGACTTTT	2410	2301.11	2566	2413.42	111.423	2243	2132.75	2380	2229.37	113.057	AAAAGTCA	4024	No
TCTCTGTG	1380	1272.96	1439	1308.48	111.418	1296	1216.34	1350	1248.92	82.2162	CACAGAGA	1038	No
GACTAGTG	452	353.266	458	356.843	111.4	435	335.92	441	339.212	112.435	CACTAGTC	2259	No
TTACTGTT	1610	1502.44	1687	1551.23	111.317	1554	1431.16	1626	1475.59	127.969	AACAGTAA	3040	No
CAAATGTC	1181	1074.81	1214	1100.61	111.27	1110	1033.59	1139	1057.56	79.1697	GACATTTG	912	No
TCTCATCT	2285	2176.47	2416	2277.05	111.19	2103	2018.23	2221	2104.9	86.5224	AGATGAGA	873	No
CGGCGCCG	279	187.326	285	188.638	111.143	276	187.253	282	188.564	107.072	CGGCGCCG	1144	Yes
ACCAATTA	1616	1508.6	1695	1557.77	111.136	1474	1378.03	1541	1419.35	99.2415	TAATTGGT	2832	No
CTCCTCTC	1325	1218.4	1388	1251.09	111.13	1246	1127.37	1305	1155.59	124.662	GAGAGGAG	1253	No
CTAAGATC	830	726.022	857	738.532	111.092	778	684.642	800	695.895	99.4517	GATCTTAG	1021	No
CTTTTTAG	1784	1676.32	1861	1736.62	111.065	1685	1590.53	1756	1644.99	97.2245	CTAAAAAG	1079	No
TTTCTTGT	4410	4300.37	4899	4700.03	111.014	4207	4116.19	4655	4481.13	91.8052	ACAAGAAA	15682	No
AATCTATT	2364	2255.56	2506	2363.49	111.008	2112	2042.47	2228	2131.2	70.6983	AATAGATT	4946	No
TTGTTAAT	3281	3171.85	3599	3385.71	111.005	2976	2864.63	3205	3038.67	113.506	ATTAACAA	1584	No
GTATAGTG	627	525.3	638	532.333	110.965	586	493.16	595	499.461	101.077	CACTATAC	3123	No
ATGCACAT	1112	1006.43	1148	1029.24	110.92	1061	966.882	1095	988.051	98.5575	ATGTGCAT	871	No
CTATATAC	1255	1148.87	1307	1178.12	110.883	1195	1241.7	1245	1275.58	-45.8111	GTATATAG	1530	No
GAACTCTG	722	619.24	740	628.642	110.85	673	597.293	691	606.111	80.3137	CAGAGTTC	1058	No
TTTTCATT	5227	5117.33	6042	5692.87	110.835	4892	4819.96	5622	5327.26	72.5731	AATGAAAA	369	No
GAATCTCG	704	601.457	729	610.384	110.826	681	576.519	705	584.801	113.423	CGAGATTC	1432	No
CATCTTTC	1924	1816.34	2014	1886.83	110.793	1841	1750.04	1925	1815.6	93.2831	GAAAGATG	2027	No
ATTAAAGA	3027	2918.23	3250	3098.89	110.777	2792	2699.53	2989	2853.99	94.032	TCTTTAAT	1440	No
AATTTCCA	2167	2059.04	2283	2149.19	110.742	1998	1904.44	2092	1981.77	95.819	TGGAAATT	1137	No
ATTCCCAA	1351	1244.7	1396	1278.74	110.715	1278	1170.78	1320	1201.09	111.989	TTGGGAAT	736	No
CTGAGTTC	646	544.355	666	551.841	110.593	627	535.893	647	543.176	98.447	GAACTCAG	681	No
AGTCTTGA	1238	1132.22	1281	1160.68	110.57	1175	1069.94	1217	1095.52	110.059	TCAAGACT	967	No
GTTTTCAG	1663	1556.08	1739	1608.28	110.509	1586	1486.01	1659	1533.78	103.279	CTGAAAAC	3856	No
CGACGGAG	571	470.604	594	476.416	110.415	550	455.653	573	461.15	103.503	CTCCGTCG	1451	No
CTATGTTC	894	790.136	925	804.727	110.41	847	750.222	877	763.499	102.768	GAACATAG	1620	No
TACTTTCT	2092	1984.48	2195	2068.32	110.377	2001	1891.93	2100	1968.27	112.16	AGAAAGTA	5099	No
GAGTAACG	394	297.754	406	300.457	110.353	352	268.326	364	270.613	95.5432	CGTTACTC	3328	No
CCAATTCC	998	893.564	1042	911.855	110.314	913	841.814	954	858.201	74.1143	GGAATTGG	814	No
AGACAGAG	1394	1288.04	1462	1324.37	110.203	1296	1214.54	1353	1247.02	84.1371	CTCTGTCT	1040	No
CGGTACAC	303	210.722	308	212.29	110.048	230	179.247	231	180.476	57.3419	GTGTACCG	3265	No
TCATTTGT	2526	2418.33	2679	2542.29	110.035	2391	2293.49	2528	2405.06	99.5536	ACAAATGA	14788	No
TTTTGTCA	3254	3145.84	3497	3356.16	109.994	3066	2956.7	3281	3142.2	111.299	TGACAAAA	1849	No
ACGTGGCA	598	497.582	621	503.982	109.93	576	477.017	595	482.966	108.607	TGCCACGT	1433	No
TCTCATTC	1612	1505.78	1682	1554.78	109.878	1536	1437.05	1603	1481.83	102.284	GAATGAGA	598	No
ACATATGT	1850	1743.37	1945	1808.45	109.822	1707	1655.08	1781	1713.9	52.726	ACATATGT	1176	Yes
GTTAGAGA	1469	1363.21	1531	1403.69	109.795	1406	1293.47	1459	1330.08	117.294	TCTCTAAC	3044	No
AGTGGTTA	927	823.5	964	839.239	109.747	885	780.131	910	794.387	111.621	TAACCACT	4059	No
GCTGCAGC	776	673.669	818	684.6	109.737	752	645.515	792	655.64	114.821	GCTGCAGC	1179	Yes
GAAGATAG	1344	1238.66	1393	1272.38	109.7	1277	1194.52	1324	1226	85.2633	CTATCTTC	1314	No
AGTGGTGA	935	831.493	962	847.513	109.698	895	815.747	916	831.215	82.9837	TCACCACT	766	No
AATGACTA	1262	1156.95	1318	1186.59	109.676	1164	1070.74	1216	1096.35	97.2087	TAGTCATT	2473	No
GAAATGAG	1373	1267.64	1427	1302.88	109.624	1310	1183.1	1361	1214.01	133.478	CTCATTTC	816	No
ATAAATCA	2994	2886.37	3251	3063.08	109.614	2733	2596.76	2937	2739.65	139.753	TGATTTAT	553	No
ACACAACA	2084	1977.3	2251	2060.54	109.527	1974	1872.56	2109	1947.37	104.142	TGTTGTGT	1615	No
GATCATAG	837	734.347	856	747.119	109.515	806	721.212	824	733.573	89.5874	CTATGATC	588	No
ATCAAAAC	3746	3638.09	4086	3921.02	109.493	3486	3414.08	3799	3662.51	72.6684	GTTTTGAT	25237	No
TAGAGAAT	1855	1748.7	1939	1814.16	109.465	1725	1657.55	1799	1716.54	68.8082	ATTCTCTA	2161	No
GAACGAAG	645	544.344	656	551.83	109.436	630	530.555	641	537.711	108.232	CTTCGTTC	3219	No
CGTCGGAG	483	385.084	507	389.215	109.426	474	376.784	498	380.767	108.799	CTCCGACG	1624	No
GGGTTTGG	1336	1230.97	1435	1264.3	109.387	1139	1075.43	1193	1101.25	65.4163	CCAAACCC	7140	No
GCGATTGC	349	255.11	358	257.221	109.369	330	248.563	339	250.59	93.5208	GCAATCGC	2909	No
TGACTAAT	1324	1219.03	1377	1251.75	109.366	1252	1147.51	1294	1176.69	109.106	ATTAGTCA	3506	No
ATTCTTAA	2580	2472.93	2738	2602.53	109.36	2331	2258.71	2474	2366.95	73.4343	TTAAGAAT	28275	No
CATTTGTC	1209	1104.44	1260	1131.59	109.36	1152	1063.56	1198	1088.86	92.0153	GACAAATG	445	No
ACGACGTC	548	448.863	587	454.221	109.357	482	391.319	498	395.562	100.459	GACGTCGT	1047	No
TATTTCAT	2936	2828.67	3176	2998.33	109.342	2712	2591.34	2908	2733.64	123.422	ATGAAATA	841	No
CTTATATC	1064	960.24	1098	981.139	109.175	988	911.093	1018	930.052	80.0652	GATATAAG	2294	No
AAGAATTA	2481	2374.19	2631	2493.69	109.174	2294	2168.66	2416	2268.52	128.891	TAATTCTT	1869	No
GAGATAAG	1240	1135.54	1300	1164.15	109.125	1141	1054.48	1199	1079.37	89.9753	CTTATCTC	436	No
GTTCAAAG	1307	1202.38	1342	1234.26	109.042	1238	1164.7	1267	1194.71	75.5575	CTTTGAAC	499	No
GTTTCTCG	940	837.045	962	853.262	109.042	889	796.085	910	810.878	98.1377	CGAGAAAC	1372	No
CTTAAAGC	843	740.716	875	753.689	109.041	810	719.651	836	731.964	95.7965	GCTTTAAG	794	No
GCGGTATA	353	259.215	363	261.381	109.01	164	168.486	166	169.607	-4.42585	TATACCGC	829	No
TGAGTTCT	1409	1304.12	1473	1341.31	108.99	1348	1248.83	1409	1283.08	103.012	AGAACTCA	2049	No
TACATGTA	1709	1603.47	1807	1658.79	108.928	1605	1489.08	1688	1537.04	120.316	TACATGTA	1206	Yes
AAAAGGGT	1629	1523.7	1763	1573.82	108.86	1468	1327.99	1514	1366.49	147.143	ACCCTTTT	13448	No
TAGATTAT	2038	1932.01	2159	2011.55	108.85	1827	1745.89	1916	1811.15	82.9622	ATAATCTA	773	No
GAATAGAG	863	760.75	889	774.367	108.833	819	721.558	840	733.93	103.744	CTCTATTC	565	No
ACTTCTAA	1267	1162.9	1311	1192.82	108.628	1147	1053.66	1184	1078.51	97.3614	TTAGAAGT	889	No
AGTTCTCA	1137	1033.4	1170	1057.37	108.626	1078	986.406	1106	1008.38	95.7205	TGAGAACT	3815	No
TCACTATC	1085	981.654	1126	1003.43	108.605	1017	920.488	1055	939.811	101.403	GATAGTGA	1057	No
ATATGGTA	1409	1304.49	1470	1341.71	108.588	1264	1182.17	1310	1213.03	84.6024	TACCATAT	7044	No
AAACGAAA	2968	2861.38	3246	3035.02	108.585	2739	2635.5	2966	2782.69	105.508	TTTCGTTT	4428	No
TACCGCGG	274	184.36	288	185.641	108.569	80	81.0897	81	81.4967	-1.0823	CCGCGGTA	1471	No
GTGCAGTG	399	303.951	405	306.746	108.566	388	298.754	394	301.472	101.417	CACTGCAC	12035	No
CGTTTGCG	328	235.593	360	237.456	108.538	312	222.873	341	224.583	104.957	CGCAAACG	746	No
ATTAATCA	2465	2358.82	2653	2476.78	108.537	2330	2200.36	2510	2303.13	133.381	TGATTAAT	992	No
ATTTTCCA	2576	2469.74	2723	2599.01	108.515	2390	2256.49	2518	2364.51	137.389	TGGAAAAT	12767	No
TGTAGTAT	1170	1066.4	1239	1091.82	108.478	1059	963.045	1097	984.058	100.584	ATACTACA	1402	No
TTTCCCTT	1957	1851.48	2061	1924.66	108.475	1818	1719.33	1911	1782.67	101.448	AAGGGAAA	2192	No
ACTAACTA	1219	1115.24	1294	1142.89	108.442	1147	1027.19	1210	1050.89	126.543	TAGTTAGT	583	No
CAATATGG	898	795.931	920	810.719	108.35	846	747.194	861	760.374	105.068	CCATATTG	18473	No
GCAAACGC	492	394.79	523	399.098	108.301	476	385.686	504	389.828	100.147	GCGTTTGC	1425	No
TACAAAGT	1618	1513.3	1669	1562.77	108.242	1523	1413.1	1569	1456.47	114.063	ACTTTGTA	1344	No
GAGTGAAG	1061	958.097	1100	978.91	108.241	1010	908.957	1047	927.834	106.462	CTTCACTC	969	No
GAATTTGA	2856	2749.79	3078	2910.07	108.24	2706	2600.73	2908	2744.06	107.375	TCAAATTC	2110	No
GAAGTTGA	2063	1957.56	2192	2039.18	108.232	1951	1854.02	2065	1927.4	99.4712	TCAACTTC	3254	No
ATACACAC	1346	1242.04	1416	1275.94	108.192	1236	1141.98	1296	1170.9	97.7847	GTGTGTAT	3863	No
GACGAATC	698	597.779	715	606.61	108.188	671	575.922	687	584.188	102.527	GATTCGTC	3843	No
TTGATGGG	1075	972.108	1117	993.491	108.154	978	899.62	1013	918.14	81.699	CCCATCAA	3580	No
CAATCTAC	770	669.104	788	679.902	108.147	732	650.734	750	661.006	86.141	GTAGATTG	1706	No
CAATGGGA	891	789.166	910	803.725	108.138	868	774.402	886	788.468	99.0392	TCCCATTG	2858	No
AAAACTTA	3587	3480.5	3978	3738.9	108.111	3278	3186.02	3600	3401.83	93.2908	TAAGTTTT	169	No
TTTAGAGT	1534	1429.65	1629	1473.99	108.072	1353	1275.38	1431	1311.03	79.9311	ACTCTAAA	298	No
GTTTGAAG	1715	1610.29	1788	1666.07	108.043	1629	1553.44	1698	1605.47	77.3708	CTTCAAAC	702	No
TCCTCTGT	1587	1482.76	1703	1530.32	107.823	1529	1416.44	1638	1460	116.919	ACAGAGGA	532	No
ATCACATA	1782	1677.38	1875	1737.75	107.816	1638	1544.21	1721	1595.64	96.5845	TATGTGAT	2496	No
CAAAACTC	2229	2123.75	2375	2219.57	107.816	2134	1991.18	2269	2075.57	147.829	GAGTTTTG	1002	No
GATAGTTC	607	508.225	617	514.864	107.806	582	484.57	590	490.682	106.627	GAACTATC	1106	No
ATTCCATA	1409	1305.23	1459	1342.49	107.789	1306	1220.36	1352	1253.14	88.582	TATGGAAT	4011	No
ATGATATA	3000	2894.13	3270	3071.8	107.783	2725	2604.51	2959	2748.26	123.232	TATATCAT	2276	No
ATTGAGAA	2529	2423.52	2672	2548.01	107.743	2379	2288.92	2514	2400.05	91.8293	TTCTCAAT	8033	No
AATTACAA	3157	3051.09	3419	3248.76	107.732	2857	2776.2	3088	2939.59	81.9689	TTGTAATT	1066	No
CGTCACCG	379	285.23	394	287.752	107.727	370	272.99	384	275.341	112.505	CGGTGACG	944	No
TTAGAGAT	2000	1895.16	2100	1971.75	107.689	1866	1756.36	1948	1822.38	112.998	ATCTCTAA	5654	No
CTCTTTTC	2397	2291.73	2557	2403.13	107.647	2262	2169.76	2404	2269.72	94.1705	GAAAAGAG	2202	No
CGAGAATC	755	654.691	789	665.075	107.629	717	636.396	748	646.267	85.5057	GATTCTCG	847	No
CGTCTTGC	377	283.373	380	285.868	107.627	309	249.368	310	251.405	66.253	GCAAGACG	1389	No
TATGAGAT	1636	1531.87	1701	1582.52	107.587	1535	1449.24	1591	1494.76	88.2491	ATCTCATA	3871	No
CGCCGTCG	473	376.787	495	380.77	107.567	458	366.558	478	370.362	102.002	CGACGGCG	2134	No
ACATGGCA	730	629.993	740	639.687	107.555	698	603.791	707	612.78	101.203	TGCCATGT	3251	No
GAGAGGAG	1406	1302.46	1479	1339.56	107.552	1334	1216.24	1394	1248.81	123.289	CTCCTCTC	1146	No
ACCGCGGG	234	147.811	240	148.737	107.496	69	67.983	71	68.3077	1.02456	CCCGCGGT	640	No
CTTTTGGA	1987	1882.42	2077	1958.01	107.437	1883	1807.51	1970	1877.34	77.0411	TCCAAAAG	1409	No
TAACTTCT	1748	1643.85	1825	1701.9	107.385	1683	1582.24	1757	1636.16	103.898	AGAAGTTA	2364	No
CATGTTTC	1709	1604.98	1785	1660.4	107.317	1621	1529.4	1693	1579.89	94.2926	GAAACATG	1429	No
ATCAACTA	1627	1523.15	1695	1573.25	107.308	1515	1429.16	1577	1473.47	88.369	TAGTTGAT	2331	No
TATCTGAA	1659	1555.09	1725	1607.23	107.302	1568	1469.51	1630	1516.26	101.715	TTCAGATA	18230	No
TATCCTTT	1582	1478.26	1641	1525.54	107.302	1495	1386.38	1548	1428.19	112.766	AAAGGATA	491	No
TTAGTATT	2301	2196.17	2438	2298.55	107.29	2024	1951.41	2126	2032.52	73.9251	AATACTAA	958	No
ACTTGAAA	2369	2264.11	2500	2372.86	107.284	2245	2141.89	2368	2239.33	105.556	TTTCAAGT	964	No
CGTATACG	253	165.564	258	166.656	107.28	238	164.886	243	165.971	87.3505	CGTATACG	1263	Yes
AAGCAGAG	1762	1657.93	1879	1716.94	107.274	1693	1588.07	1796	1642.37	108.318	CTCTGCTT	626	No
TGGATTAT	1620	1516.3	1681	1565.95	107.172	1514	1421.47	1570	1465.33	95.4792	ATAATCCA	8282	No
ATAGATCA	1296	1193.18	1342	1224.59	107.13	1236	1143.2	1277	1172.18	96.4668	TGATCTAT	4023	No
GCCACGTG	540	442.89	558	448.125	107.054	518	431.078	534	436.078	95.149	CACGTGGC	1489	No
CTTTGATG	1960	1855.85	2059	1929.37	107.015	1823	1772.13	1911	1839.32	51.5892	CATCAAAG	1448	No
GCAAAATC	1677	1573.35	1773	1626.68	106.989	1578	1477.32	1642	1524.55	104.036	GATTTTGC	2450	No
CACCTTTC	804	703.922	830	715.753	106.877	756	671.34	781	682.203	89.7867	GAAAGGTG	1554	No
TATATGGT	1809	1705.23	1914	1767.56	106.865	1629	1540.18	1713	1591.36	91.3341	ACCATATA	1323	No
TCTTTGAT	3380	3274.83	3659	3503.04	106.846	3191	3108.16	3445	3313.4	83.9323	ATCAAAGA	25222	No
CATAAAAG	1695	1591.47	1783	1645.99	106.826	1621	1540.98	1709	1592.21	82.0612	CTTTTATG	900	No
TAAAATGT	3198	3092.96	3497	3296.17	106.806	2885	2734.64	3134	2893.15	154.419	ACATTTTA	13681	No
ATTCCAAA	2745	2640.28	2943	2788.01	106.768	2536	2448.87	2716	2575.97	88.6599	TTTGGAAT	3799	No
AGGTTCGT	506	409.744	509	414.33	106.768	485	415.295	488	419.988	75.2521	ACGAACCT	2439	No
GTTATAAG	1097	995.266	1121	1017.61	106.765	1045	973.047	1065	994.468	74.5504	CTTATAAC	2781	No
GTTTCTAG	1098	996.265	1133	1018.65	106.761	1049	964.278	1082	985.342	88.339	CTAGAAAC	815	No
ACCCATAA	954	853.029	987	869.819	106.724	853	770.769	872	784.714	86.4698	TTATGGGT	1626	No
ATTAAGAA	3222	3117.03	3518	3323.46	106.718	2948	2869.86	3199	3044.54	79.1901	TTCTTAAT	10108	No
CATTTGAG	1346	1243.46	1386	1277.43	106.656	1229	1182.78	1266	1213.68	47.1106	CTCAAATG	25176	No
CTAAATGC	673	574.41	683	582.638	106.605	647	554.15	656	561.874	100.227	GCATTTAG	2225	No
AGTTTGAG	1687	1583.71	1774	1637.71	106.591	1595	1486.89	1667	1534.7	111.953	CTCAAACT	23753	No
GAGAATAG	893	792.581	934	807.255	106.527	833	740.19	870	753.147	98.3993	CTATTCTC	3171	No
GATAAAGA	2356	2251.85	2500	2359.44	106.517	2222	2136.56	2352	2233.52	87.124	TCTTTATC	2123	No
TGGAAAGT	1297	1194.8	1346	1226.3	106.449	1196	1126	1242	1154.16	72.1284	ACTTTCCA	14068	No
TGGGAAAT	1346	1243.65	1384	1277.63	106.448	1280	1196.12	1314	1227.68	86.7589	ATTTCCCA	2998	No
TCACACAG	561	464.062	572	469.735	106.423	538	449.764	549	455.14	96.375	CTGTGTGA	2971	No
ACACCTCA	507	411.028	510	415.639	106.394	465	386.206	467	390.357	86.3346	TGAGGTGT	9767	No
CTTGAGAG	1296	1193.86	1348	1225.31	106.386	1249	1147.6	1301	1176.79	105.748	CTCTCAAG	8022	No
CTTAGAAG	944	843.436	974	859.881	106.334	899	813.728	921	829.126	89.5914	CTTCTAAG	4373	No
AGTGATTA	1343	1240.79	1400	1274.63	106.306	1271	1190.66	1323	1221.95	82.9916	TAATCACT	1089	No
CATGAGAC	740	641.014	759	651.013	106.264	663	604.213	681	613.213	61.5583	GTCTCATG	4542	No
GTTATTAC	1047	946.071	1082	966.402	106.131	1006	902.106	1039	920.721	109.659	GTAATAAC	1761	No
CTTCACAG	908	807.839	939	823.033	106.129	871	783.143	900	797.5	92.6102	CTGTGAAG	2402	No
ACCTTTTT	2834	2729.85	3000	2887.8	106.114	2671	2569.63	2819	2709.55	103.347	AAAAAGGT	3392	No
AACTCTTA	1754	1651.05	1845	1709.6	106.093	1600	1521.53	1675	1571.52	80.4599	TAAGAGTT	1954	No
ATGTACAT	1674	1571.23	1788	1624.42	106.056	1598	1483.78	1700	1531.41	118.503	ATGTACAT	1298	Yes
ATGATACA	1722	1619.15	1798	1675.52	106.053	1610	1525.09	1676	1575.3	87.2315	TGTATCAT	2324	No
AAGCTCTT	2073	1969.62	2200	2052.22	106.052	1982	1883.19	2095	1958.85	101.354	AAGAGCTT	6609	No
AAAGGGAA	1853	1749.96	1953	1815.52	106.012	1767	1680.95	1855	1741.57	88.2135	TTCCCTTT	603	No
CTAATGGC	594	496.949	609	503.334	105.965	513	457.557	524	463.093	58.6744	GCCATTAG	1374	No
TGCTATGT	838	738.468	857	751.37	105.957	803	695.653	820	707.234	115.234	ACATAGCA	17835	No
GAACGTTG	475	380.04	486	384.081	105.943	448	360.479	459	364.179	97.3765	CAACGTTC	1519	No
AGTGAAAA	2530	2426.3	2689	2551.08	105.885	2403	2296.39	2552	2408.24	109.047	TTTTCACT	2198	No
CTTTGGAG	1298	1196.32	1359	1227.89	105.884	1244	1140.23	1301	1169.06	108.353	CTCCAAAG	909	No
GAACTAAG	645	547.371	663	554.93	105.86	623	529.261	639	536.387	101.589	CTTAGTTC	1007	No
AATTGTTT	4439	4334.41	5001	4740.68	105.846	4062	3940.54	4519	4274.01	123.313	AAACAATT	1818	No
TCAATTCT	2084	1980.81	2245	2064.34	105.833	1868	1795.93	1969	1864.88	73.4988	AGAATTGA	1902	No
TCTTAATC	1738	1635.34	1807	1692.8	105.822	1596	1530.92	1656	1581.51	66.4422	GATTAAGA	1658	No
AACCCTAG	1254	1152.52	1338	1181.95	105.817	1178	1079.34	1250	1105.34	103.041	CTAGGGTT	798	No
TTCCAAGT	1606	1503.69	1683	1552.55	105.717	1531	1429.46	1587	1473.79	105.061	ACTTGGAA	1726	No
ACTGATCA	1072	971.366	1092	992.719	105.675	1035	937.754	1055	957.753	102.123	TGATCAGT	4206	No
CTATCTTC	1349	1247.4	1387	1281.58	105.627	1266	1183.93	1300	1214.89	84.8476	GAAGATAG	1180	No
ATAAGTGA	1253	1151.73	1296	1181.12	105.593	1150	1072.06	1187	1097.74	80.7042	TCACTTAT	17393	No
ATTCATTA	2347	2243.76	2512	2350.58	105.576	2209	2104.56	2362	2198.67	106.993	TAATGAAT	951	No
CTTTCTGC	892	792.451	915	807.121	105.555	859	757.017	880	770.514	108.563	GCAGAAAG	2917	No
CTAGAGAC	693	595.11	704	603.87	105.533	649	573.09	659	581.285	80.7293	GTCTCTAG	7709	No
AAAACCAT	3194	3090.26	3454	3293.11	105.459	2950	2878.22	3164	3053.92	72.6704	ATGGTTTT	920	No
CTATAAGC	609	512.178	625	518.908	105.446	588	497.968	604	504.376	97.7201	GCTTATAG	1424	No
ACATGAAA	2703	2599.59	2896	2742.8	105.436	2525	2447.99	2704	2575	78.2125	TTTCATGT	15519	No
GGTTTTTA	2014	1911.3	2152	1989.18	105.414	1838	1711.41	1943	1774.19	131.157	TAAAAACC	1075	No
ACCATATA	1758	1655.71	1869	1714.58	105.387	1575	1478.08	1660	1525.35	100.032	TATATGGT	1271	No
GATTGGTG	1217	1116.1	1248	1143.8	105.325	1158	1078.09	1186	1104.04	82.8013	CACCAATC	2418	No
GATATGGA	1460	1358.39	1515	1398.6	105.316	1382	1304.51	1435	1341.72	79.7503	TCCATATC	3111	No
TAAGTTAT	1919	1816.56	2043	1887.07	105.273	1784	1686.81	1890	1747.84	99.937	ATAACTTA	2215	No
CTAAGTTC	728	629.986	742	639.68	105.272	685	592.648	696	601.344	99.2009	GAACTTAG	2288	No
AATCAGAA	2801	2697.82	3030	2852.08	105.124	2678	2594.81	2897	2737.49	84.505	TTCTGATT	2546	No
TACATAAT	2188	2085.46	2358	2177.9	105.019	2025	1927.41	2170	2006.58	100.018	ATTATGTA	1895	No
GCCTCTTG	583	486.99	587	493.155	104.908	555	466.259	559	471.978	96.6954	CAAGAGGC	16131	No
TACAAAGG	1113	1012.89	1154	1035.97	104.903	1019	946.659	1045	967.013	75.0369	CCTTTGTA	4371	No
GTTACAAC	931	831.813	951	847.844	104.879	888	806.711	907	821.866	85.2539	GTTGTAAC	3144	No
GATTTCAG	1435	1333.88	1481	1372.71	104.859	1368	1271.86	1410	1307.32	99.6845	CTGAAATC	1914	No
ACAATTGT	1661	1559.41	1748	1611.83	104.828	1423	1398.23	1489	1440.72	24.9901	ACAATTGT	1334	Yes
TAAGTCAT	1063	963.202	1100	984.222	104.798	1009	902.292	1043	920.914	112.783	ATGACTTA	2840	No
TGAAGTTT	2705	2602.27	2892	2745.78	104.728	2454	2384.41	2594	2504.94	70.5912	AAACTTCA	497	No
TAGGAATA	883	784.263	905	798.658	104.706	833	741.143	854	754.13	97.3276	TATTCCTA	4090	No
ATTCAAGA	2408	2305.65	2576	2418.39	104.588	2299	2200.56	2455	2303.34	100.613	TCTTGAAT	1908	No
TACTCAAT	1206	1105.85	1243	1133.06	104.558	1105	1030.48	1135	1054.32	77.15	ATTGAGTA	2435	No
GTTGCTTG	1050	950.522	1077	971.03	104.511	1006	920.275	1032	939.589	89.5993	CAAGCAAC	2080	No
GATGCATC	824	725.847	848	738.352	104.509	786	690.276	806	701.696	102.074	GATGCATC	1341	Yes
CTTTAAAG	1512	1411.03	1557	1454.27	104.503	1431	1323.56	1473	1361.82	111.684	CTTTAAAG	1342	Yes
ATTCAACA	2484	2381.7	2692	2501.95	104.465	2319	2227.94	2483	2333.27	92.8979	TGTTGAAT	855	No
ACTTTGTA	1602	1500.92	1673	1549.61	104.414	1514	1393.91	1578	1436.15	125.125	TACAAAGT	1225	No
AAACACAC	2060	1958.19	2202	2039.86	104.414	1965	1872.21	2099	1947	95.0484	GTGTGTTT	301	No
CTCAAGTC	913	814.38	953	829.8	104.364	863	774.445	903	788.512	93.4354	GACTTGAG	2031	No
GTTTTTCG	955	856.176	993	873.08	104.32	885	780.69	912	794.965	110.987	CGAAAAAC	1008	No
GTACAAAG	919	820.387	937	836.016	104.316	884	787.888	902	802.404	101.75	CTTTGTAC	2573	No
TGCAGCAT	809	711.177	828	723.229	104.262	766	684.81	783	696.068	85.8231	ATGCTGCA	4965	No
GGATATGG	859	760.835	899	774.456	104.241	830	729.482	863	742.101	107.145	CCATATCC	1069	No
TAGCAAGT	762	664.58	789	675.247	104.235	733	639.091	760	649.037	100.493	ACTTGCTA	1455	No
CAATGTAC	777	679.469	797	690.57	104.218	743	639.693	761	649.656	111.232	GTACATTG	660	No
CTTGATGC	873	774.793	904	788.872	104.184	829	746.636	858	759.797	86.749	GCATCAAG	2280	No
TATGTCTA	1177	1077.3	1245	1103.21	104.182	1072	1001.7	1136	1024.32	72.7075	TAGACATA	995	No
CAGTTTAC	754	656.71	770	667.152	104.165	667	600.56	683	609.463	69.9872	GTAAACTG	4843	No
TATTTAGT	2188	2086.35	2332	2178.87	104.089	1976	1858.03	2090	1931.72	121.634	ACTAAATA	2219	No
TTACATTT	3532	3429.44	3876	3680.16	104.074	3275	3150.54	3561	3361.5	126.883	AAATGTAA	10040	No
TATAGTAT	2084	1982.5	2281	2066.17	104.058	1889	1795.98	2057	1864.93	95.3899	ATACTATA	689	No
TAAGACAT	1191	1091.4	1233	1117.95	104.01	1113	1023.05	1154	1046.57	93.7929	ATGTCTTA	621	No
GAGACTTG	1179	1079.45	1257	1105.46	104.007	1130	1042.55	1207	1066.91	91.0218	CAAGTCTC	3131	No
TGAAATTT	4268	4165.26	4764	4539.28	104.001	3918	3812.2	4334	4123.66	107.258	AAATTTCA	2380	No
TCTCATGT	1526	1425.52	1581	1469.62	103.943	1442	1346.29	1490	1385.82	99.0307	ACATGAGA	9823	No
ATTGGAAA	2361	2259.32	2497	2367.61	103.936	2214	2118.04	2342	2213.35	98.1044	TTTCCAAT	965	No
CGATGACG	424	331.827	431	335.052	103.931	409	314.764	416	317.722	107.114	CGTCATCG	3303	No
CTTCAGTC	687	590.571	701	599.213	103.905	642	556.623	656	564.408	91.6134	GACTGAAG	2509	No
GGCTTTGG	920	821.751	960	837.428	103.902	880	791.742	915	806.388	93.0038	CCAAAGCC	3904	No
GAGTTTCG	728	631.191	743	640.918	103.88	700	595.713	714	604.489	112.925	CGAAACTC	2948	No
TGAAGACT	1262	1162.31	1303	1192.2	103.849	1190	1105.25	1229	1132.44	87.9177	AGTCTTCA	4120	No
GATGTGAG	822	724.445	830	736.906	103.847	778	684.838	786	696.097	99.2288	CTCACATC	2078	No
TGGTTTAT	2435	2333.34	2573	2448.79	103.842	2278	2195.94	2403	2298.3	83.5775	ATAAACCA	4573	No
AACGATGT	828	730.471	864	743.121	103.768	776	694.129	810	705.664	86.5195	ACATCGTT	4112	No
CGAGAAAC	955	856.729	981	873.654	103.703	910	814.42	935	829.842	100.981	GTTTCTCG	1202	No
GGCTTCAC	614	518.619	620	525.497	103.659	595	503.556	600	510.089	99.2859	GTGAAGCC	2924	No
GCCATTAG	602	506.799	612	513.405	103.63	511	455.765	516	461.265	58.4539	CTAATGGC	1302	No
CTCTTATC	1184	1084.82	1233	1111.07	103.584	1122	1032.25	1167	1056.16	93.5462	GATAAGAG	627	No
AGTCAATA	1269	1169.57	1316	1199.82	103.542	1179	1100.08	1218	1127.03	81.6878	TATTGACT	2125	No
TTCAGACA	1296	1196.51	1358	1228.09	103.517	1251	1139.17	1307	1167.95	117.147	TGTCTGAA	906	No
GAATATAG	1131	1032.08	1155	1055.99	103.515	1032	965.857	1053	986.985	68.3575	CTATATTC	2735	No
TGAAAGAC	1199	1099.83	1239	1126.77	103.513	1138	1046.49	1176	1071.03	95.3995	GTCTTTCA	38046	No
TGCTGAAT	905	807.212	929	822.385	103.485	877	777.318	901	791.481	105.816	ATTCAGCA	2339	No
GAACAGAG	1486	1386.05	1565	1427.84	103.469	1403	1315.21	1472	1353.01	90.6616	CTCTGTTC	2665	No
CTTCTAGA	1204	1104.9	1250	1132.07	103.422	1128	1025.42	1170	1049.04	107.547	TCTAGAAG	6521	No
TACATTTA	2272	2170.9	2437	2270.96	103.422	1967	1930.65	2081	2010.08	36.6912	TAAATGTA	2234	No
GAAGTGTG	734	637.55	744	647.453	103.404	697	607.208	705	616.287	96.1258	CACACTTC	8671	No
AAACAACT	2384	2282.86	2538	2393.41	103.345	2251	2177.76	2395	2278.46	74.4539	AGTTGTTT	6682	No
CAGAGATC	1087	988.446	1131	1010.5	103.311	1039	940.804	1082	960.925	103.151	GATCTCTG	2654	No
CATCATTA	1923	1822.46	2016	1893.41	103.266	1707	1639.5	1775	1697.25	68.8746	TAATGATG	5012	No
TGATGCTG	1184	1085.14	1235	1111.41	103.229	1140	1043.43	1187	1067.83	100.911	CAGCATCA	5782	No
GCAAGACG	387	296.398	390	299.081	103.221	322	267.672	325	269.951	59.5018	CGTCTTGC	1249	No
CTTGAAAG	1521	1421.24	1592	1465.08	103.181	1449	1349.89	1518	1389.61	102.663	CTTTCAAG	362	No
ACTATTTA	2006	1905.44	2166	1982.85	103.171	1819	1740.01	1939	1804.84	80.7532	TAAATAGT	1442	No
ACTCCACA	759	662.701	780	673.314	102.98	717	624.691	735	634.241	98.8156	TGTGGAGT	1573	No
CAATACTC	775	678.607	794	689.682	102.937	732	639.174	750	649.122	99.2625	GAGTATTG	810	No
TGCAAATT	2147	2046.5	2298	2135.57	102.928	1958	1876.2	2066	1951.3	83.5592	AATTTGCA	1570	No
TGTTGACA	1443	1343.73	1495	1383.11	102.847	1390	1295.08	1438	1331.79	98.316	TGTCAACA	1132	No
CTAAGAAC	964	866.471	988	883.752	102.823	921	833.197	943	849.277	92.2753	GTTCTTAG	3241	No
AACACATC	1471	1371.69	1518	1412.65	102.819	1364	1284.86	1407	1321.02	81.524	GATGTGTT	28342	No
GGTTTAAG	1277	1178.23	1316	1208.9	102.803	1199	1107.07	1236	1134.35	95.6412	CTTAAACC	695	No
ACTGAATA	1059	961.038	1093	981.97	102.793	982	897.829	1009	916.281	87.9989	TATTCAGT	1486	No
CTAACTTC	944	846.618	969	863.177	102.779	912	820.198	937	835.821	96.7576	GAAGTTAG	2592	No
CTTCAGTG	804	707.533	817	719.473	102.763	778	667.049	789	677.788	119.705	CACTGAAG	4528	No
ATACTACA	1162	1063.65	1245	1088.95	102.759	1052	960.631	1093	981.547	95.5824	TGTAGTAT	1220	No
AAAAGCTT	3185	3083.89	3470	3285.89	102.749	3033	2950.04	3286	3134.7	84.1151	AAGCTTTT	1485	No
CTTTATAC	1078	980.013	1119	1001.72	102.73	1004	936.739	1042	956.699	69.6197	GTATAAAG	4161	No
GATGGTTC	979	881.499	1002	899.336	102.704	950	855.387	971	872.262	99.663	GAACCATC	804	No
AGTAAACA	1896	1796.03	2001	1864.99	102.703	1766	1708.81	1862	1771.4	58.1357	TGTTTACT	2687	No
TGAGATTT	2897	2796.1	3125	2961.85	102.702	2719	2600.06	2934	2743.32	121.621	AAATCTCA	915	No
GATCCTTC	956	858.661	984	875.656	102.658	909	828.194	933	844.097	84.6261	GAAGGATC	1720	No
TCCAAAAG	1972	1871.97	2070	1946.74	102.654	1867	1791.26	1958	1859.86	77.3239	CTTTTGGA	1255	No
GTTGTTTC	1865	1765.15	1968	1831.82	102.621	1792	1711.91	1888	1774.71	81.9389	GAAACAAC	356	No
CTATAGTC	545	451.47	562	456.881	102.61	517	438.951	534	444.108	84.6093	GACTATAG	3663	No
TCAGAAAT	1959	1859.04	2065	1932.8	102.603	1855	1772.11	1956	1839.29	84.8018	ATTTCTGA	3106	No
CGATTGCG	245	161.203	252	162.253	102.555	229	154.307	236	155.293	90.4041	CGCAATCG	3535	No
TTTTGGGT	2686	2585.41	2919	2727.06	102.523	2462	2323.27	2637	2437.73	142.792	ACCCAAAA	8836	No
GATCTGAG	809	712.787	837	724.888	102.433	785	678.002	811	689.059	115.029	CTCAGATC	5667	No
ACTCTTTA	1649	1549.72	1719	1601.51	102.395	1552	1455.91	1613	1501.83	99.1907	TAAAGAGT	704	No
GAATTATC	1024	926.567	1052	946.127	102.385	964	880.192	989	897.981	87.6767	GATAATTC	1039	No
TGAATTTT	4229	4127.85	4721	4494.94	102.375	3839	3758.74	4237	4061.27	81.1146	AAAATTCA	568	No
CCTTTTCC	1238	1139.78	1289	1168.59	102.332	1161	1068.45	1209	1093.96	96.4506	GGAAAAGG	5007	No
CTGACTTC	577	483.246	586	489.329	102.312	556	461.905	565	467.532	103.087	GAAGTCAG	8959	No
CGGTGAAG	838	741.71	869	754.715	102.286	815	712.456	845	724.547	109.593	CTTCACCG	1546	No
CGGTGGAG	861	764.659	928	778.404	102.17	825	708.76	877	720.737	125.29	CTCCACCG	3963	No
CTTAATGC	568	474.534	582	480.429	102.119	535	454.718	549	460.195	86.9859	GCATTAAG	1478	No
GCTTATAG	649	554.539	664	562.273	102.084	623	545.874	637	553.396	82.3348	CTATAAGC	1320	No
GCGTTTGC	483	390.997	527	395.235	102.066	465	374.575	506	378.518	100.555	GCAAACGC	1224	No
GTCTCTCA	1027	929.869	1053	949.558	102.036	976	927.097	1002	946.677	50.1711	TGAGAGAC	2301	No
CACTTTGC	683	588.302	702	596.886	101.94	653	562.313	672	570.239	97.6351	GCAAAGTG	9462	No
CTTTGGTC	1082	984.733	1111	1006.64	101.92	1051	954.489	1078	975.156	101.234	GACCAAAG	3986	No
GAAACATG	1701	1602.1	1792	1657.33	101.888	1615	1539.9	1698	1591.06	76.9059	CATGTTTC	1257	No
TATAATGT	2268	2168.4	2425	2268.24	101.85	2093	1993.11	2228	2077.67	102.348	ACATTATA	1648	No
ATTTAGAA	2724	2624.05	2923	2769.97	101.828	2420	2324.73	2587	2439.33	97.1973	TTCTAAAT	3057	No
CGAGATTC	688	593.377	708	602.092	101.796	659	568.022	678	576.089	97.9037	GAATCTCG	1157	No
TGCCACGT	558	464.96	581	470.652	101.783	529	442.427	550	447.654	94.5387	ACGTGGCA	1174	No
TTTACTAA	2410	2310.35	2563	2423.55	101.772	2166	2089.78	2295	2182.6	77.589	TTAGTAAA	45217	No
CTATTAAG	768	672.698	784	683.6	101.755	720	641.182	734	651.186	83.4752	CTTAATAG	1545	No
GATCCAAC	1091	993.865	1121	1016.15	101.734	1033	953.064	1063	973.674	83.1985	GTTGGATC	3042	No
TTCCGACA	592	498.547	601	504.968	101.711	542	462.859	551	468.506	85.551	TGTCGGAA	1045	No
GATCATCG	699	604.353	719	613.356	101.699	681	601.557	701	610.486	84.4721	CGATGATC	496	No
CATGTGTC	769	673.74	785	684.673	101.697	672	615.487	682	624.787	59.0317	GACACATG	8212	No
TCTTTAAT	3092	2992.03	3359	3182.05	101.618	2852	2779.09	3083	2942.83	73.8548	ATTAAAGA	1159	No
GATGGTGA	1567	1468.64	1699	1515.33	101.584	1439	1335.9	1516	1374.84	106.982	TCACCATC	7225	No
TAAATAGT	2010	1910.94	2182	1988.79	101.58	1771	1729.82	1892	1793.91	41.6649	ACTATTTA	1391	No
GCGTTTTG	703	608.422	738	617.533	101.576	644	570.84	663	578.978	77.6598	CAAAACGC	843	No
TAGCTAAT	1221	1123.58	1263	1151.62	101.53	1110	1033.1	1143	1057.05	79.6964	ATTAGCTA	1746	No
GTTGTTAC	1124	1026.96	1155	1050.64	101.492	1088	1002.61	1117	1025.26	88.9255	GTAACAAC	1493	No
GAGCTTGA	1432	1334.03	1530	1372.87	101.482	1365	1275.69	1443	1311.36	92.364	TCAAGCTC	3584	No
CAGGAAAC	870	774.262	892	788.324	101.427	829	743.702	851	756.77	90.0127	GTTTCCTG	5089	No
CATCAAAG	1972	1873.2	2053	1948.07	101.362	1837	1784.67	1911	1852.78	53.0931	CTTTGATG	1268	No
ATTTCGTA	1053	956.367	1076	977.111	101.358	998	905.856	1018	924.614	96.6792	TACGAAAT	1558	No
TACCTTTT	2149	2050.01	2250	2139.38	101.346	1958	1897.83	2047	1974.64	61.1114	AAAAGGTA	2121	No
CTCCGTCG	509	417.132	526	421.86	101.314	486	408.456	502	413.018	84.4785	CGACGGAG	1165	No
TTTACAGT	1426	1328.22	1463	1366.74	101.29	1291	1234.31	1325	1267.81	57.9696	ACTGTAAA	4383	No
TTCTAAGT	1245	1147.75	1285	1176.94	101.263	1180	1081.65	1218	1107.75	102.696	ACTTAGAA	4301	No
GATGTTGA	1963	1864.34	2096	1938.52	101.227	1848	1722.78	1952	1786.37	129.661	TCAACATC	1812	No
ACTTGCTA	780	685.128	802	696.395	101.157	751	660.397	769	670.944	96.5522	TAGCAAGT	1351	No
TAGAAATT	2611	2511.79	2789	2645.49	101.148	2411	2317.79	2558	2431.71	95.0636	AATTTCTA	5114	No
CTAAAGAC	975	878.932	1024	896.673	101.137	895	835.548	940	851.712	61.5183	GTCTTTAG	1671	No
CTAATTGC	625	531.635	636	538.817	101.121	596	514.703	604	521.49	87.4042	GCAATTAG	1840	No
CATGAGTC	634	540.589	646	547.984	101.053	595	511.4	604	518.112	90.088	GACTCATG	4076	No
GGAGGAAC	844	748.782	865	762.013	101.03	818	717.374	837	729.616	107.374	GTTCCTCC	5870	No
GAGCCAAG	736	641.632	751	651.649	100.99	699	614.833	714	624.116	89.6812	CTTGGCTC	3273	No
TGTTTAAT	2953	2853.72	3250	3026.43	100.984	2688	2560.29	2901	2699.19	130.846	ATTAAACA	1604	No
AGATTACA	1578	1480.19	1641	1527.59	100.973	1489	1400.29	1548	1442.9	91.4617	TGTAATCT	3034	No
TCACACAT	1239	1142.09	1277	1171.01	100.906	1173	1080.74	1209	1106.81	96.0854	ATGTGTGA	3190	No
TGATCTGT	1095	998.604	1125	1021.09	100.906	1062	961.707	1090	982.667	105.349	ACAGATCA	2390	No
AAATGATT	3879	3779.42	4309	4085.39	100.88	3566	3484.94	3928	3744.02	81.9906	AATCATTT	5565	No
TCATCACT	1775	1676.93	1879	1737.27	100.88	1635	1550.44	1715	1602.28	86.8264	AGTGATGA	1713	No
TTGATGAA	3402	3302.6	3686	3534.77	100.878	3238	3162.08	3502	3374.61	76.8223	TTCATCAA	1669	No
GAAGCATC	1129	1032.5	1162	1056.43	100.872	1065	991.096	1097	1013.26	76.5935	GATGCTTC	5362	No
ATAATGGA	1630	1532.19	1698	1582.85	100.87	1557	1467.08	1621	1513.68	92.6233	TCCATTAT	5360	No
CCGCGGTA	263	179.267	268	180.496	100.802	74	83.4642	74	83.8869	-8.90607	TACCGCGG	1215	No
TTATGGAT	1839	1740.92	1947	1805.81	100.797	1736	1639.42	1821	1697.16	99.3757	ATCCATAA	32014	No
CGATATCG	383	294.38	393	297.034	100.791	373	281.415	383	283.883	105.093	CGATATCG	1473	Yes
TAAAAAAG	3456	3356.67	3774	3596.64	100.788	3177	3065.08	3452	3264.6	113.934	CTTTTTTA	284	No
CTATAATG	1012	916.074	1039	935.225	100.782	971	892.335	997	910.579	82.0348	CATTATAG	10536	No
GTATATAC	1313	1216	1375	1248.56	100.767	1228	1286.46	1285	1322.7	-57.112	GTATATAC	1476	Yes
AATAACTA	2061	1962.66	2203	2044.7	100.76	1858	1779.34	1973	1847.06	80.3704	TAGTTATT	1722	No
GCATTAAG	564	471.759	578	477.595	100.722	511	446.135	524	451.436	69.3676	CTTAATGC	1423	No
AGAAAACA	4711	4611.42	5262	5073.77	100.648	4462	4364.68	4972	4776.88	98.3961	TGTTTTCT	3622	No
TAAGCATA	1229	1132.37	1273	1160.83	100.636	1139	1064.34	1177	1089.67	77.2212	TATGCTTA	17057	No
ACTATTCA	1269	1172.31	1316	1202.69	100.573	1205	1125.59	1248	1153.73	82.1505	TGAATAGT	2299	No
ATCTTGAA	2628	2529.33	2824	2664.9	100.569	2476	2389.81	2654	2510.88	87.729	TTCAAGAT	6340	No
GTGAAGAG	1399	1301.97	1473	1339.04	100.562	1336	1234.87	1407	1268.4	105.161	CTCTTCAC	578	No
GGTATGAC	454	363.798	458	367.554	100.561	420	345.327	422	348.772	82.2205	GTCATACC	3097	No
AAGCTTTT	3177	3078.06	3448	3279.3	100.509	3042	2926.79	3264	3108.53	117.444	AAAAGCTT	1403	No
TATTCAGT	1118	1021.88	1157	1045.35	100.503	1018	946.355	1049	966.697	74.2912	ACTGAATA	1399	No
GGAACTCC	500	408.986	504	413.559	100.463	475	393.561	479	397.846	89.3377	GGAGTTCC	1122	No
GATACAGA	1052	956.238	1084	976.976	100.405	1023	927.062	1055	946.642	100.739	TCTGTATC	2373	No
CACGTGGC	552	460.243	569	465.836	100.349	541	449.845	555	455.222	99.8238	GCCACGTG	1267	No
GCTTTTGC	1186	1089.79	1221	1116.27	100.335	1139	1054.65	1173	1079.55	87.6372	GCAAAAGC	2433	No
ATCTCAAA	2861	2762.41	3060	2924.18	100.326	2698	2599.82	2879	2743.05	100.012	TTTGAGAT	1019	No
CCGTTGAT	764	669.994	782	680.818	100.312	749	656.418	766	666.851	98.824	ATCAACGG	2911	No
GTAACAAC	1104	1008.13	1137	1031.01	100.293	1076	993.01	1109	1015.26	86.3657	GTTGTTAC	1445	No
GAGAGTTG	1171	1074.97	1213	1100.77	100.198	1074	1004.6	1110	1027.33	71.7457	CAACTCTC	2898	No
ATCATGCA	1219	1122.82	1271	1150.83	100.186	1146	1059	1193	1084.09	90.4816	TGCATGAT	831	No
GTTCCATC	922	827.074	940	842.938	100.176	859	789.012	876	803.566	73.0038	GATGGAAC	2034	No
CGGTGGCG	384	295.831	409	298.506	100.168	362	272.474	376	274.818	102.844	CGCCACCG	2704	No
ATTGATCA	2180	2082.12	2299	2174.27	100.144	2090	1994.97	2199	2079.68	97.2557	TGATCAAT	3452	No
TATACGTA	1006	910.808	1055	929.756	100.002	943	854.64	979	871.489	92.7781	TACGTATA	1506	No
TAAGACCA	1072	976.578	1093	998.145	99.9385	979	904.22	998	922.915	77.7904	TGGTCTTA	10197	No
TGAGACAT	1162	1066.32	1196	1091.74	99.8468	1111	1012.76	1144	1035.84	102.859	ATGTCTCA	5467	No
TAGTAATA	1862	1764.78	1970	1831.42	99.8465	1671	1570.2	1758	1623.32	103.974	TATTACTA	2239	No
ACAAATCA	2856	2757.88	3075	2919.11	99.8462	2701	2620	2891	2765.47	82.2384	TGATTTGT	2489	No
AATAGAAA	3676	3577.5	4077	3850.85	99.8416	3379	3278.07	3719	3506.74	102.464	TTTCTATT	2349	No
TAGGTTTT	2197	2099.41	2329	2193.07	99.8267	2033	1925.02	2150	2004	110.953	AAAACCTA	9854	No
TACGTATA	1006	910.972	1057	929.927	99.8201	941	853.607	978	870.418	91.7215	TATACGTA	1499	No
GATTATAG	1045	949.801	1086	970.281	99.8178	967	900.389	1005	918.938	69.0167	CTATAATC	505	No
CTTAGAAC	674	581.231	687	589.633	99.8073	635	562.246	648	570.17	77.2701	GTTCTAAG	1860	No
GCAGCTGC	736	642.677	767	652.723	99.7923	703	619.558	730	628.968	88.8245	GCAGCTGC	1509	Yes
TTGAAGAC	1583	1486.33	1652	1534.12	99.7444	1492	1415.54	1553	1459.05	78.4894	GTCTTCAA	2936	No
TGGAAACT	1784	1687.02	1854	1748.06	99.7165	1696	1616.85	1764	1673.07	81.0527	AGTTTCCA	1098	No
TTGCAATT	1966	1868.81	2093	1943.33	99.6792	1872	1764.8	1974	1831.44	110.396	AATTGCAA	2481	No
CTTTTTGA	2443	2345.33	2592	2461.96	99.6765	2304	2200.18	2437	2302.93	106.234	TCAAAAAG	521	No
AGTGATCA	1182	1086.47	1231	1112.79	99.6166	1136	1040	1181	1064.25	100.305	TGATCACT	4547	No
TGTATGAT	1838	1741.07	1938	1805.97	99.584	1696	1616.44	1785	1672.63	81.4901	ATCATACA	1916	No
GAAAGATC	1528	1431.67	1610	1476.13	99.5019	1476	1397.56	1556	1440.01	80.6063	GATCTTTC	1936	No
AGCCAAAG	1249	1153.42	1284	1182.89	99.4335	1211	1175.85	1241	1206.4	35.6754	CTTTGGCT	1532	No
ACTTATCA	1387	1291.11	1444	1327.6	99.3698	1311	1218.57	1364	1251.27	95.846	TGATAAGT	4405	No
CAACGTTC	480	390.247	494	394.472	99.3625	452	372.36	466	376.265	87.6068	GAACGTTG	1304	No
CCCCCAAA	665	572.732	673	580.918	99.3303	615	526.116	622	533.168	96.0015	TTTGGGGG	1103	No
GATTGGGA	888	794.029	915	808.752	99.3248	860	762.781	887	776.465	103.167	TCCCAATC	813	No
TCGCTTTC	753	659.947	771	670.481	99.3247	721	633.979	738	643.783	92.7379	GAAAGCGA	1052	No
GCATATTG	716	623.308	734	632.819	99.2661	672	602.855	689	611.819	72.967	CAATATGC	1633	No
GATGATAG	1098	1003.12	1135	1025.79	99.2338	1030	939.84	1064	959.923	94.3524	CTATCATC	1774	No
TAATCTAT	1858	1761.48	1957	1827.88	99.1126	1711	1617.81	1796	1674.09	95.8286	ATAGATTA	6718	No
ATTGACAT	1754	1657.66	1812	1716.65	99.0918	1619	1552.9	1671	1604.89	67.491	ATGTCAAT	15776	No
GTACAAAC	846	752.569	869	765.922	99.0044	782	723.617	803	736.053	60.6772	GTTTGTAC	1776	No
TATCTAAT	1998	1901.46	2119	1978.55	98.9552	1825	1690.55	1927	1751.84	139.662	ATTAGATA	2586	No
GTACCAAG	552	461.48	565	467.098	98.8686	527	442.889	538	448.125	91.6354	CTTGGTAC	2525	No
GTATATAG	1241	1146	1297	1175.11	98.8279	1179	1237.99	1229	1271.68	-57.5615	CTATATAC	1154	No
CGATTCCG	419	330.963	427	334.175	98.8268	401	319.892	409	322.93	90.6169	CGGAATCG	2306	No
CTTTGGCT	1282	1186.91	1345	1218.01	98.8047	1232	1195.94	1286	1227.5	36.5936	AGCCAAAG	1517	No
CTTGTTGC	1106	1011.5	1146	1034.53	98.7788	1035	971.273	1072	992.622	65.7734	GCAACAAG	784	No
CCCCAAAA	1368	1272.75	1408	1308.26	98.7282	1289	1200.71	1326	1232.5	91.4583	TTTTGGGG	2977	No
ATTTGCTA	1540	1444.41	1599	1489.64	98.681	1404	1352.32	1453	1392.19	52.6509	TAGCAAAT	1555	No
GATGTTTC	1450	1354.66	1508	1394.65	98.6215	1389	1313.99	1443	1351.72	77.1094	GAAACATC	457	No
TGATATAT	3627	3529.79	4004	3795.73	98.5359	3328	3253.93	3647	3479.19	74.9066	ATATATCA	3914	No
AGAATTCA	1768	1672.17	1854	1732.17	98.529	1673	1577.89	1749	1631.52	97.919	TGAATTCT	770	No
TGTTTGAT	3566	3468.83	3916	3725.46	98.5153	3369	3276.59	3686	3505.05	93.6994	ATCAAACA	4750	No
GATCAAGA	2150	2053.71	2281	2143.4	98.5145	2083	1990.73	2209	2075.09	94.3755	TCTTGATC	23664	No
TTCGATAT	1325	1230.1	1379	1263.38	98.4726	1243	1160.94	1285	1190.76	84.8986	ATATCGAA	1709	No
AAATTGCA	2053	1956.89	2176	2038.45	98.4334	1931	1850.07	2047	1923.14	82.6743	TGCAATTT	601	No
CAACGACC	441	352.808	446	356.378	98.3958	409	337.47	414	340.786	78.6259	GGTCGTTG	5049	No
CGGAACCG	275	192.286	288	193.651	98.3911	244	173.245	256	174.413	83.5607	CGGTTCCG	1853	No
CTTAATAG	773	680.656	793	691.791	98.3427	733	662.369	750	672.973	74.2693	CTATTAAG	1435	No
CTTCACCG	810	717.411	837	729.654	98.3221	775	691.755	801	703.219	88.0646	CGGTGAAG	1421	No
GGAAATGG	1347	1252.28	1390	1286.71	98.2149	1304	1224.04	1345	1257.02	82.5113	CCATTTCC	2612	No
TGCCGTTT	561	470.919	577	476.737	98.1947	548	448.679	562	454.033	109.582	AAACGGCA	2011	No
GTATTTGC	952	858.728	983	875.726	98.1631	902	810.677	933	825.97	96.2835	GCAAATAC	8968	No
CAATTCAC	1052	958.288	1077	979.109	98.1511	991	917.534	1013	936.742	76.3322	GTGAATTG	6419	No
CAATATAC	1106	1012.1	1141	1035.16	98.1228	1057	979.659	1088	1001.35	80.3171	GTATATTG	2242	No
GATTCGAG	759	666.984	777	677.72	98.0901	725	638.708	743	648.643	91.8755	CTCGAATC	2342	No
GAGGTTGA	1084	990.236	1114	1012.37	98.0693	1030	941.535	1058	961.685	92.4965	TCAACCTC	605	No
GAAAGGTG	840	747.507	871	760.697	97.9931	806	723.515	835	735.947	87.0179	CACCTTTC	1270	No
TAGCAAAT	1524	1429.09	1598	1473.4	97.9908	1389	1330	1455	1368.61	60.2936	ATTTGCTA	1535	No
CGTTGATC	664	572.908	678	581.099	97.9773	640	557.468	653	565.273	88.3606	GATCAACG	928	No
ACAACTTA	1350	1255.53	1406	1290.13	97.9405	1285	1186.22	1332	1217.29	102.786	TAAGTTGT	352	No
TACGAAAT	1068	974.42	1101	995.898	97.9363	988	904.802	1016	923.52	86.9105	ATTTCGTA	1449	No
GAAACACG	608	517.568	619	524.421	97.909	578	496.051	589	502.417	88.373	CGTGTTTC	635	No
AACGTCAA	813	720.823	829	733.172	97.8344	779	686.746	793	698.062	98.1898	TTGACGTT	868	No
GTAAATTG	1230	1135.97	1262	1164.6	97.8187	1160	1080.54	1189	1106.59	82.3172	CAATTTAC	1889	No
GGTTATGG	862	769.614	899	783.521	97.7221	817	726.074	851	738.586	96.3953	CCATAACC	2061	No
TACCAACT	927	834.279	951	850.398	97.6923	868	788.741	890	803.286	83.1139	AGTTGGTA	975	No
CACTTATC	741	649.485	753	659.722	97.6795	701	617.407	711	626.759	89.0122	GATAAGTG	1136	No
TTTTAGTT	4806	4709.37	5500	5192.54	97.6118	4395	4333.83	4974	4739.99	61.5965	AACTAAAA	9801	No
TAAGATTA	2100	2004.64	2269	2090.16	97.5958	1861	1793.25	1957	1862.01	69.0095	TAATCTTA	4776	No
TCAAATTT	4721	4624.45	5317	5089.54	97.5514	4326	4207.39	4809	4589.3	120.27	AAATTTGA	5717	No
AGTCTATA	1038	944.913	1079	965.197	97.5284	988	885.521	1024	903.508	108.193	TATAGACT	2682	No
AAAGTATA	2519	2423.34	2675	2547.81	97.5279	2311	2219.13	2443	2323.64	93.7476	TATACTTT	7362	No
AATTTGCA	2242	2146.62	2381	2244.49	97.4685	2044	1965.96	2155	2048.27	79.5682	TGCAAATT	1394	No
AATTGGAA	2118	2022.84	2267	2109.89	97.364	1973	1896.78	2106	1973.5	77.7348	TTCCAATT	452	No
TGTTTAGT	2075	1979.89	2193	2063.35	97.3548	1902	1827.33	2005	1898.66	76.1736	ACTAAACA	8256	No
TGTGGAGT	795	703.465	822	715.281	97.2476	763	677.072	789	688.102	91.1631	ACTCCACA	1392	No
GAAGTAGA	1411	1317.05	1460	1354.95	97.2207	1334	1250.98	1376	1285.34	85.7182	TCTACTTC	2709	No
GAGATGTC	806	714.439	819	726.59	97.1928	756	681.222	769	692.374	78.7395	GACATCTC	27228	No
GAGTGTTG	922	829.761	953	845.72	97.1855	887	804.529	917	819.609	86.561	CAACACTC	2095	No
AAAGTCAA	2774	2678.55	3010	2830.6	97.1344	2594	2503.53	2814	2636.36	92.0831	TTGACTTT	876	No
TAAGAGAC	1077	984.139	1126	1006.02	97.1104	1029	945.59	1076	965.901	86.9856	GTCTCTTA	2274	No
TGCATGTA	1240	1146.65	1293	1175.78	97.0555	1197	1092.24	1232	1118.83	109.628	TACATGCA	4502	No
CACTTGTC	837	745.382	863	758.503	97.0316	807	706.274	833	718.176	107.59	GACAAGTG	3629	No
CATTGGAG	1063	970.289	1097	991.598	97.0051	1014	930.728	1047	950.451	86.8905	CTCCAATG	989	No
GTCATAAC	668	577.731	690	586.043	96.9807	614	545.34	631	552.85	72.8114	GTTATGAC	2613	No
GAAGACTG	753	662.017	768	672.611	96.9663	721	638.127	734	648.046	88.0356	CAGTCTTC	1640	No
ATTAACAA	3221	3125.49	3564	3333.06	96.9538	2886	2793.22	3131	2958.64	94.3	TTGTTAAT	1151	No
TATAAGTT	2314	2219.07	2487	2323.57	96.9354	2115	2043.25	2269	2132.04	72.9908	AACTTATA	762	No
GCAAAGAG	1219	1125.82	1260	1153.97	96.9296	1165	1087.16	1204	1113.52	80.5605	CTCTTTGC	2410	No
AACTTACA	1717	1622.8	1813	1679.41	96.8867	1639	1548.33	1729	1600.03	93.2797	TGTAAGTT	2176	No
TTGAAGCT	2186	2091.23	2321	2184.18	96.8829	2120	2035.14	2250	2123.24	86.6019	AGCTTCAA	4072	No
TTCATATT	3494	3398.5	3796	3644.62	96.8264	3289	3165.89	3550	3378.94	125.471	AATATGAA	9518	No
GGTGTACC	340	255.791	346	257.911	96.7587	244	204.636	247	206.136	42.9285	GGTACACC	1833	No
CTGCACAA	852	760.537	874	774.148	96.7543	826	728.568	847	741.158	103.674	TTGTGCAG	3611	No
TCCACTTC	1122	1029.33	1165	1053.12	96.7185	1052	968.952	1089	990.206	86.5092	GAAGTGGA	1693	No
TCAGAACT	974	881.943	996	899.797	96.7021	947	852.426	969	869.195	99.636	AGTTCTGA	3272	No
GAAGATTC	1859	1764.77	1952	1831.41	96.7003	1794	1742.83	1882	1807.86	51.9177	GAATCTTC	1827	No
CTTTTGCT	2297	2202.34	2448	2305.29	96.6651	2206	2137.63	2351	2234.69	69.4505	AGCAAAAG	8629	No
GCTTAGAG	645	555.248	654	562.999	96.6439	615	529.363	623	536.492	92.2174	CTCTAAGC	1846	No
TCTCTAAT	2152	2057.65	2270	2147.67	96.4837	2021	1938.93	2132	2019.03	83.7845	ATTAGAGA	15429	No
ACACTCTT	1374	1280.85	1440	1316.79	96.4551	1299	1215.25	1362	1247.78	86.567	AAGAGTGT	3818	No
GTTTGTTG	2326	2231.53	2456	2337.2	96.4452	2198	2136.83	2316	2233.81	62.0421	CAACAAAC	2556	No
CACTATTC	666	576.217	683	584.492	96.4399	633	559.29	649	567.14	78.3672	GAATAGTG	883	No
CATTAATG	1312	1219.11	1366	1251.83	96.3469	1263	1172.87	1309	1203.29	93.5026	CATTAATG	1601	Yes
CCATTGTT	1836	1742.14	1922	1807.12	96.3437	1764	1642.83	1845	1700.81	125.53	AACAATGG	4296	No
AATTGATT	3412	3317.12	3700	3551.37	96.2282	3089	3026.21	3323	3220.64	63.4333	AATCAATT	2064	No
ATTAAACA	2806	2711.44	3059	2867.27	96.1852	2511	2431.23	2692	2556.51	81.066	TGTTTAAT	1462	No
TAACAAAT	3277	3182.22	3580	3397.5	96.1801	2973	2899.54	3221	3077.88	74.3845	ATTTGTTA	349	No
CAAGATGC	702	612.143	718	621.353	96.1514	676	583.446	690	591.905	99.535	GCATCTTG	877	No
CCACAAGC	806	715.414	818	727.595	96.0937	781	693.42	792	704.934	92.8911	GCTTGTGG	1673	No
GAGTAATG	836	745.244	868	758.361	96.0709	788	719.135	819	731.431	72.0623	CATTACTC	1129	No
GGTTCTGG	625	535.989	646	543.274	96.0236	579	504.105	595	510.651	80.2014	CCAGAACC	2724	No
AAGGAAAA	4223	4128.06	4697	4495.19	96.0224	3959	3886.04	4383	4210.05	73.6443	TTTTCCTT	748	No
AATTCGAA	1649	1555.73	1740	1607.91	96.0067	1541	1427.01	1616	1471.2	118.427	TTCGAATT	961	No
GCATTATG	635	545.911	658	553.434	95.9927	612	531.828	633	539.014	85.9324	CATAATGC	5281	No
GTGAAAGG	856	765.242	882	779.006	95.9388	823	738.621	848	751.527	89.0254	CCTTTCAC	6319	No
CGATATAC	454	367.529	459	371.349	95.9282	391	339.301	395	342.647	55.4519	GTATATCG	2621	No
TGTTGTGT	2193	2099.15	2357	2192.78	95.9223	2085	1991.48	2229	2075.9	95.6797	ACACAACA	1185	No
TTCTCTAA	2562	2468.01	2703	2597.1	95.7581	2385	2323.42	2516	2437.89	62.3935	TTAGAGAA	7198	No
ATATTGGA	1653	1559.98	1718	1612.43	95.745	1545	1471.66	1600	1518.54	75.1411	TCCAATAT	4589	No
ACAACACA	2036	1942.51	2183	2022.91	95.7012	1948	1849.09	2070	1922.09	101.509	TGTGTTGT	323	No
GATCTATC	842	751.539	861	764.859	95.6987	799	709.706	818	721.712	94.6899	GATAGATC	4227	No
GAACATAG	840	749.56	866	762.816	95.6891	795	721.034	819	733.39	77.6358	CTATGTTC	1166	No
ATTAGAGT	1300	1207.75	1345	1239.89	95.6869	1171	1088.58	1209	1115	85.4622	ACTCTAAT	46061	No
GGTTGTTC	760	670.12	769	680.947	95.655	723	648.893	730	659.113	78.1862	GAACAACC	2820	No
GATAATGG	1098	1006.4	1129	1029.21	95.6484	1043	955.779	1073	976.499	91.0851	CCATTATC	20292	No
CTCCGACG	472	385.423	486	389.56	95.6443	453	374.429	466	378.37	86.2925	CGTCGGAG	1190	No
TAAAGTGT	1242	1149.99	1291	1179.29	95.5936	1120	1054.55	1162	1079.44	67.4424	ACACTTTA	6740	No
TTATGGGT	939	848.2	962	864.816	95.4953	863	782.026	879	796.346	85.028	ACCCATAA	1279	No
TTACTATT	2383	2289.39	2585	2400.57	95.4933	2173	2087.47	2328	2180.09	87.2569	AATAGTAA	2889	No
TAAGGAGT	603	514.719	616	521.507	95.452	572	490.921	584	497.172	87.4336	ACTCCTTA	4910	No
AACACGTT	757	667.329	778	678.075	95.443	703	622.274	723	631.758	85.7489	AACGTGTT	1080	No
CTTCCATG	1291	1199.01	1334	1230.71	95.4361	1240	1148.71	1283	1177.95	94.8258	CATGGAAG	2987	No
ACAAACTA	1859	1765.99	1953	1832.72	95.419	1740	1668.36	1824	1728.1	73.157	TAGTTTGT	1830	No
TAGTAGAT	1129	1037.52	1173	1061.66	95.4024	1047	969.398	1084	990.67	80.6287	ATCTACTA	667	No
CAATATGC	695	605.882	704	614.926	95.3722	648	581.901	657	590.32	69.7187	GCATATTG	1523	No
TTCCTATT	1266	1174.13	1315	1204.61	95.3697	1180	1104.69	1222	1131.85	77.8202	AATAGGAA	3910	No
AGACTTCA	1172	1080.45	1200	1106.5	95.3236	1083	1007.77	1110	1030.64	77.9688	TGAAGTCT	12297	No
TATACTAT	2048	1954.92	2214	2036.33	95.2579	1885	1739.37	2021	1804.15	151.568	ATAGTATA	7882	No
AGTTTTCA	2474	2380.6	2623	2500.75	95.2039	2336	2240.83	2473	2347.38	97.1608	TGAAAACT	863	No
CATTTAAC	1232	1140.42	1299	1169.26	95.1598	1102	1034.48	1147	1058.5	69.6743	GTTAAATG	2218	No
GCTCTCTG	683	594.208	693	602.945	95.1183	669	614.848	679	624.131	56.4695	CAGAGAGC	692	No
CAGTCTTC	722	632.892	739	642.666	95.1056	694	606.901	708	615.972	93.0694	GAAGACTG	1583	No
CCCATTTG	968	877.448	993	895.134	95.0713	921	826.645	940	842.494	99.5454	CAAATGGG	7701	No
CAATGCTC	766	676.592	780	687.608	95.071	739	650.639	753	660.909	94.1063	GAGCATTG	3830	No
CTTGCTTC	1483	1390.94	1558	1433.01	95.0362	1441	1338.99	1506	1378.1	105.805	GAAGCAAG	9449	No
GAAAAAGG	2201	2107.99	2312	2202.41	95.0361	2092	2017.4	2195	2103.99	75.9609	CCTTTTTC	2194	No
TCAGAGAT	1521	1428.87	1582	1473.17	95.0353	1449	1351.97	1507	1391.81	100.43	ATCTCTGA	1675	No
AGTTGATA	1556	1463.82	1627	1510.22	95.0262	1456	1372.12	1523	1413.11	86.3895	TATCAACT	807	No
ATTCACTA	1280	1188.43	1332	1219.61	95.0091	1215	1118.72	1261	1146.53	100.314	TAGTGAAT	469	No
ACATTATA	2162	2069.11	2306	2160.13	94.9417	1979	1873.74	2098	1948.65	108.167	TATAATGT	1430	No
AAGATCTT	2514	2420.83	2678	2545.05	94.9386	2374	2296.51	2527	2408.37	78.7793	AAGATCTT	1649	Yes
ATATTGAA	3012	2918.54	3236	3099.25	94.9357	2790	2676.13	2974	2827.91	116.258	TTCAATAT	3776	No
TTTAAACT	2792	2698.76	3032	2853.12	94.8328	2447	2357.59	2615	2475.43	91.0845	AGTTTAAA	2842	No
GCAAGCAA	1146	1055.06	1196	1079.97	94.7534	1108	1021.14	1157	1044.58	90.4561	TTGCTTGC	12970	No
CACCAATG	981	890.681	1010	908.862	94.7515	926	857.569	952	874.524	71.0914	CATTGGTG	3670	No
TTTCCATT	2824	2730.83	3025	2888.9	94.7454	2694	2604.63	2886	2748.39	90.8881	AATGGAAA	4598	No
TGGTTAAT	1705	1612.91	1782	1668.86	94.6734	1565	1506.92	1630	1555.98	59.1899	ATTAACCA	3551	No
ATCAAATC	3309	3215.67	3651	3435.57	94.6724	3028	2975.88	3279	3163.82	52.5754	GATTTGAT	899	No
GCTTCATG	883	793.234	903	807.93	94.6635	844	766.971	863	780.792	80.7738	CATGAAGC	1868	No
GATTAAGA	1720	1627.89	1797	1684.86	94.6629	1590	1516.51	1655	1566.18	75.2395	TCTTAATC	1310	No
ATATGAAA	3972	3878.51	4406	4201.24	94.604	3661	3573.94	4019	3846.74	88.1076	TTTCATAT	2066	No
TAGAACTA	954	863.94	979	881.128	94.599	891	794.517	913	809.257	102.117	TAGTTCTA	2025	No
CATGAAAG	1433	1341.47	1482	1380.72	94.5827	1354	1268.06	1403	1303.32	88.7937	CTTTCATG	6511	No
CAACAGAC	595	507.563	601	514.187	94.5701	546	476.7	552	482.642	74.1094	GTCTGTTG	934	No
ATACTGAA	1188	1097.11	1223	1123.92	94.5594	1099	1031.33	1129	1055.21	69.838	TTCAGTAT	1964	No
TGCTTAGT	779	689.993	794	701.405	94.5153	731	646.521	745	656.675	89.772	ACTAAGCA	2783	No
GTTTTTTG	2963	2869.98	3224	3044.67	94.5139	2728	2701.86	2936	2856.58	26.2669	CAAAAAAC	55004	No
GAAATAAC	1301	1209.84	1345	1242.09	94.5073	1208	1143.48	1246	1172.47	66.3077	GTTATTTC	642	No
GTATAAAC	1226	1135.05	1261	1163.64	94.4996	1171	1088.52	1203	1114.94	85.5298	GTTTATAC	20695	No
GCATATTC	868	778.468	903	792.669	94.494	833	752.802	861	766.162	84.3261	GAATATGC	4229	No
TTCATCAA	3404	3310.83	3683	3544.17	94.4734	3198	3162.03	3465	3374.55	36.1762	TTGATGAA	1468	No
TGAGTTTT	3265	3171.92	3554	3385.79	94.4313	3067	2961.34	3326	3147.44	107.52	AAAACTCA	2540	No
GTCTTTAG	950	860.132	1005	877.18	94.4078	882	825.699	930	841.514	58.1787	CTAAAGAC	1457	No
TCTGTGAT	1159	1068.39	1203	1093.9	94.3519	1112	1026.61	1152	1050.28	88.8452	ATCACAGA	8403	No
GCTTGTGG	838	748.775	855	762.005	94.342	819	733.547	835	746.293	90.2479	CCACAAGC	1607	No
CAAAAATC	2826	2733.22	3037	2891.57	94.3346	2632	2541.51	2817	2678.38	92.0857	GATTTTTG	13608	No
ATCTCTGA	1468	1376.64	1524	1417.89	94.3231	1386	1299.64	1438	1336.59	89.1726	TCAGAGAT	1645	No
CCTAAAAC	1291	1200.06	1328	1231.82	94.3024	1192	1111.88	1216	1139.37	82.944	GTTTTAGG	261	No
GATCTTTG	1587	1495.47	1647	1543.82	94.2791	1533	1449.86	1591	1495.42	85.4774	CAAAGATC	924	No
ATAGGGTG	222	145.189	229	146.092	94.2701	207	132.772	214	133.567	91.9253	CACCCTAT	2201	No
ACCCATCA	951	861.258	993	878.348	94.2631	843	765.327	869	779.094	81.4874	TGATGGGT	897	No
GATTTGTC	1326	1235.01	1357	1268.55	94.2585	1274	1170.77	1304	1201.08	107.655	GACAAATC	2296	No
GAACATAC	853	763.766	871	777.482	94.2548	810	736.225	826	749.056	77.3532	GTATGTTC	2926	No
GTGAAAAG	1430	1338.82	1483	1377.92	94.2194	1355	1283.88	1406	1319.98	73.0538	CTTTTCAC	3243	No
CGGTGTCG	238	160.204	240	161.245	94.2052	228	148.469	230	149.401	97.805	CGACACCG	2914	No
GGAAATAG	918	828.468	931	844.381	94.2044	846	783.5	859	797.869	64.9286	CTATTTCC	4279	No
CTAACAAC	1064	973.88	1096	995.336	94.1666	1008	943.432	1039	963.657	66.7289	GTTGTTAG	11947	No
TTATAGTT	2488	2395.61	2664	2517.27	94.1479	2253	2205.29	2398	2308.52	48.2208	AACTATAA	2036	No
AGGATTTA	1369	1278.04	1449	1313.83	94.1227	1181	1110.39	1229	1137.82	72.8079	TAAATCCT	3913	No
TAATTTTT	6476	6382.57	8240	7305.99	94.1089	5579	5336.89	6698	5966	247.525	AAAAATTA	2141	No
CGTTTTGC	688	600.052	702	608.942	94.0997	644	559.289	658	567.139	90.8251	GCAAAACG	1690	No
GCAAAACG	693	605.019	699	614.04	94.0887	655	570.116	660	578.237	90.9105	CGTTTTGC	1689	No
CGGCGGCG	610	522.841	712	529.816	94.0513	596	499.912	675	506.364	104.781	CGCCGCCG	1734	No
TTATAAGT	2030	1938.16	2138	2018.2	93.983	1879	1789.1	1971	1857.54	92.1195	ACTTATAA	45134	No
GAAGTGGA	1228	1137.6	1267	1166.31	93.8988	1165	1076.01	1191	1101.86	92.5703	TCCACTTC	1592	No
ACGTCTTA	365	282.235	370	284.715	93.8623	352	269.521	357	271.825	93.9787	TAAGACGT	4244	No
TAAAAGAC	1600	1508.85	1674	1558.04	93.8471	1495	1399.28	1563	1441.83	98.9214	GTCTTTTA	3173	No
GTAAAGAG	1172	1081.83	1206	1107.94	93.8324	1113	1018.37	1146	1041.69	98.8973	CTCTTTAC	657	No
GCTAATTG	654	566.608	666	574.64	93.8098	613	536.803	623	544.107	81.3663	CAATTAGC	5712	No
CAAACAAC	1910	1818.47	2015	1889.13	93.7922	1815	1719.37	1911	1782.71	98.2426	GTTGTTTG	848	No
TCAAGTTT	2874	2781.73	3097	2945.78	93.7799	2699	2617.43	2906	2762.61	82.8328	AAACTTGA	7548	No
ATATTACA	2307	2215.14	2446	2319.28	93.737	2038	1974.17	2148	2057.16	64.8492	TGTAATAT	534	No
AGGAAAAG	2102	2010.33	2220	2096.33	93.727	2004	1952.64	2109	2033.85	52.034	CTTTTCCT	21282	No
GACTAGAG	526	440.15	532	445.33	93.7262	510	422.03	516	426.852	96.561	CTCTAGTC	1822	No
AAGTAGTG	909	819.956	932	835.571	93.7124	839	762.646	858	776.325	80.0546	CACTACTT	4763	No
GTTAGTTC	753	664.888	774	675.564	93.7083	718	644.661	739	654.762	77.3608	GAACTAAC	15426	No
CAAAGATG	2052	1960.4	2161	2042.25	93.7051	1920	1866.29	2025	1940.62	54.473	CATCTTTG	37729	No
GTAGATTG	802	713.582	822	725.708	93.6821	750	682.823	770	694.022	70.378	CAATCTAC	1232	No
TTGGCAGG	521	435.264	529	440.347	93.6742	443	386.316	448	390.469	60.6526	CCTGCCAA	9754	No
AGATGATA	2065	1973.43	2179	2056.35	93.6608	1933	1861.97	2034	1935.96	72.3702	TATCATCT	665	No
ATATCGAA	1285	1194.72	1340	1226.21	93.6129	1196	1117.27	1240	1145.02	81.4362	TTCGATAT	1541	No
CCTTGTTC	996	906.667	1026	925.456	93.5961	946	861.203	974	878.291	88.841	GAACAAGG	24970	No
ATTTAACA	2561	2469.11	2754	2598.32	93.5748	2262	2184.43	2387	2285.73	78.9342	TGTTAAAT	2087	No
TATAGAGT	1223	1133.02	1278	1161.51	93.4574	1134	1037.77	1180	1061.93	100.559	ACTCTATA	4681	No
AGTGATGA	1806	1714.92	1905	1777.95	93.4548	1688	1608.32	1771	1663.96	81.6236	TCATCACT	1467	No
CCATATAA	1445	1354.53	1524	1394.51	93.4293	1253	1220.25	1304	1253.03	33.1845	TTATATGG	10395	No
GTATTGTG	792	703.899	815	715.728	93.3984	749	673.299	770	684.219	79.805	CACAATAC	1927	No
AAATTGAA	4469	4376.63	5064	4791.18	93.3428	4105	4020.82	4576	4368.48	85.0511	TTCAATTT	1727	No
CACTAAGC	472	387.308	481	391.479	93.3425	431	357.232	439	360.876	80.9089	GCTTAGTG	3596	No
TGTGGTAT	973	884	998	901.931	93.3369	878	801.296	901	816.267	80.2629	ATACCACA	914	No
GAATTAGG	896	807.394	931	822.573	93.2993	821	752.593	842	765.946	71.4256	CCTAATTC	4783	No
GAAGGATC	966	877.07	1005	894.742	93.2936	920	844.238	958	860.712	79.0639	GATCCTTC	1408	No
GTTTGGCT	1066	976.689	1097	998.26	93.2755	1024	961.064	1053	981.997	64.9529	AGCCAAAC	18169	No
TAGTTATT	2098	2006.77	2232	2092.47	93.2732	1902	1828.3	2013	1899.7	75.1673	AATAACTA	1477	No
CATAAAGC	798	709.972	814	721.987	93.2727	768	693.57	784	705.088	78.288	GCTTTATG	926	No
TAGGAAGT	586	499.777	595	506.226	93.2663	552	482.956	560	489.033	73.7597	ACTTCCTA	3189	No
TACACACT	834	745.772	868	758.906	93.2529	778	694.603	799	706.152	88.2146	AGTGTGTA	983	No
ACTTGGAA	1626	1535.41	1684	1586.28	93.2165	1558	1472.23	1616	1519.14	88.2234	TTCCAAGT	1312	No
TTCAATTT	4479	4386.75	5101	4803.31	93.2105	4113	4031.42	4590	4380.97	82.4024	AAATTGAA	1716	No
CAACTTGC	752	664.369	767	675.03	93.1714	728	634.966	742	644.797	99.5397	GCAAGTTG	4317	No
TATGGATT	1870	1779.12	1974	1846.82	93.1661	1759	1682.06	1847	1742.76	78.6745	AATCCATA	6520	No
TTACTTTT	4381	4288.82	4945	4686.26	93.1621	3939	3923.95	4393	4254.52	15.0797	AAAAGTAA	3874	No
CTAGTTTC	1171	1081.48	1212	1107.58	93.1271	1121	1047.68	1162	1072.27	75.8326	GAAACTAG	287	No
CTTTGCAC	622	535.514	638	542.788	93.1217	601	516.622	616	523.453	90.9215	GTGCAAAG	11610	No
CTATGGAG	770	682.294	786	693.478	93.1157	742	653.45	758	663.799	94.2955	CTCCATAG	2041	No
CGCCGCCG	610	523.674	690	530.669	93.0802	585	498.16	649	504.572	94.0043	CGGCGGCG	1691	No
CGAAGACG	544	458.473	553	464.028	93.0504	513	430.708	522	435.7	89.6956	CGTCTTCG	2629	No
GCTATAGC	402	318.988	409	322.012	92.9821	372	303.687	379	306.478	75.478	GCTATAGC	1736	Yes
CGGATTCG	458	373.859	479	377.79	92.9696	410	340.681	420	344.05	75.9359	CGAATCCG	2539	No
GCTTTATC	986	897.279	1009	915.71	92.9692	937	859.59	959	876.618	80.7958	GATAAAGC	10888	No
GAACCACC	675	588.167	689	596.748	92.9482	641	555.728	655	563.49	91.5034	GGTGGTTC	661	No
GTTTGATC	1906	1815.28	2011	1885.69	92.9477	1840	1761.21	1936	1827.58	80.5309	GATCAAAC	3390	No
ATATTTCA	3160	3068.42	3464	3268.38	92.9343	2854	2793.3	3100	2958.73	61.3507	TGAAATAT	223	No
TAGCTTGT	922	833.603	936	849.697	92.9268	881	789.613	892	804.186	96.483	ACAAGCTA	2956	No
CTCTGCCT	728	640.765	757	650.758	92.9203	697	616.996	726	626.337	84.9803	AGGCAGAG	6459	No
GATCTATG	779	691.436	794	702.89	92.8887	734	668.887	748	679.679	68.184	CATAGATC	3809	No
TACCACAT	900	811.746	929	827.076	92.8864	810	742.14	832	755.158	70.8722	ATGTGGTA	1951	No
ATTAGCTA	1252	1162.49	1279	1192.39	92.8705	1138	1075.2	1162	1101.02	64.5968	TAGCTAAT	1444	No
GTTTATAG	1367	1277.26	1425	1313.01	92.8196	1308	1208.64	1358	1240.83	103.332	CTATAAAC	9123	No
CTGAAACC	1188	1098.71	1226	1125.6	92.8192	1131	1053.58	1165	1078.43	80.1945	GGTTTCAG	7797	No
CGAAGAGC	477	392.662	483	396.93	92.8091	458	382.493	464	386.577	82.5128	GCTCTTCG	3047	No
ATTCTTGA	2429	2337.97	2589	2453.87	92.7827	2316	2234.96	2470	2340.95	82.4954	TCAAGAAT	2520	No
CAAGAGTC	799	711.415	814	723.474	92.768	769	675.686	783	686.675	99.4802	GACTCTTG	1082	No
CTATCTCC	869	781.012	892	795.298	92.7679	822	734.824	844	747.61	92.1542	GGAGATAG	3677	No
ATATAGCA	1195	1105.78	1244	1132.99	92.7253	1134	1045.05	1180	1069.53	92.6312	TGCTATAT	3419	No
GTATTTCG	518	433.102	537	438.142	92.7227	442	397.505	450	401.863	46.8969	CGAAATAC	1900	No
ATTTACTA	1882	1791.57	1985	1860.19	92.6784	1704	1639.47	1794	1697.22	65.787	TAGTAAAT	251	No
CTCCGATC	674	587.447	692	596.008	92.6374	648	554.203	662	561.928	101.321	GATCGGAG	916	No
AACATGTT	2672	2580.95	2883	2722.11	92.6373	2513	2438.57	2702	2564.61	75.5566	AACATGTT	1757	Yes
TATACTCT	1346	1256.5	1389	1291.16	92.61	1244	1167.73	1283	1197.88	78.7124	AGAGTATA	4688	No
CAATAAAG	1411	1321.39	1477	1359.53	92.5844	1346	1291.29	1408	1327.79	55.849	CTTTATTG	2886	No
TATGGAGT	949	860.876	971	877.952	92.4878	893	815.105	913	830.551	81.5037	ACTCCATA	2395	No
GTAATAAC	1021	932.579	1046	952.375	92.4864	954	883.512	979	901.425	73.2275	GTTATTAC	1294	No
CAACGATC	591	505.413	595	511.988	92.4561	567	489.184	570	495.398	83.7004	GATCGTTG	3134	No
TAATCCAT	1487	1397.38	1532	1439.83	92.4315	1404	1289.66	1448	1326.07	119.266	ATGGATTA	4053	No
GGAATTAG	777	689.91	794	701.32	92.3687	743	663.383	760	674.015	84.2148	CTAATTCC	1907	No
GGTGTTCC	450	366.534	458	370.338	92.3198	425	348.48	432	351.977	84.3658	GGAACACC	2408	No
GGTTTATG	1512	1422.49	1594	1466.41	92.2702	1422	1340.06	1488	1379.23	84.3988	CATAAACC	5077	No
AGAACACA	1670	1580.26	1749	1634.04	92.2426	1600	1512.91	1673	1562.35	89.5493	TGTGTTCT	2925	No
GAACTGAG	614	528.36	621	535.465	92.2335	594	511.1	600	517.804	89.2868	CTCAGTTC	2329	No
CATAACTC	964	876.121	1004	893.758	92.1458	884	806.386	906	821.531	81.2345	GAGTTATG	3351	No
AAATTACA	3075	2984.22	3322	3173.24	92.1422	2784	2685.08	2994	2837.88	100.72	TGTAATTT	5375	No
ATAAAGAA	4024	3932.91	4431	4265.05	92.1337	3762	3698.38	4119	3991.02	64.1607	TTCTTTAT	4043	No
ATCCTTCA	1325	1236.06	1376	1269.65	92.0682	1249	1182.09	1297	1212.95	68.7728	TGAAGGAT	530	No
ACTGTATA	1055	966.841	1085	988.009	92.061	1002	913.528	1028	932.581	92.6242	TATACAGT	986	No
CTATCATC	1088	999.738	1148	1022.27	92.0479	1021	940.213	1075	960.31	84.1625	GATGATAG	1524	No
AGAGCAAA	1906	1816.14	1991	1886.61	92.0476	1819	1737.67	1897	1802.33	83.2073	TTTGCTCT	726	No
GTTTGTAC	891	803.56	916	818.608	92.0336	833	775.739	855	789.85	59.3237	GTACAAAC	1527	No
CGCAACCG	236	159.807	249	160.844	92.0082	218	147.394	223	148.316	85.3221	CGGTTGCG	1817	No
AGAGCCAA	1175	1086.51	1216	1112.83	92.0037	1128	1035.62	1164	1059.69	96.3789	TTGGCTCT	5008	No
CTCAATGC	661	575.128	675	583.375	91.9854	638	550.214	651	557.842	94.4439	GCATTGAG	1844	No
AAAATTTA	5907	5815.78	7351	6571.47	91.9358	5099	4924.2	6035	5454.86	177.867	TAAATTTT	515	No
AGATTTGA	3084	2993.43	3324	3183.62	91.9317	2813	2736.43	3004	2895.15	77.6308	TCAAATCT	4039	No
CTCTATCC	652	566.256	669	574.279	91.931	612	526.433	626	533.493	92.1721	GGATAGAG	2353	No
CTCTTAAC	1066	977.946	1095	999.568	91.9047	1007	926.646	1030	946.209	83.7413	GTTAAGAG	721	No
CATCAAGC	956	868.401	988	885.753	91.8756	899	818.983	930	834.563	83.8049	GCTTGATG	2931	No
GATTTAGG	1020	932.182	1065	951.962	91.8305	947	860.99	986	878.07	90.1696	CCTAAATC	1896	No
CATGTGAC	747	660.679	762	671.234	91.7293	720	637.84	735	647.751	87.2378	GTCACATG	2072	No
TTCCTCCA	1749	1659.64	1838	1718.78	91.7235	1663	1585.44	1743	1639.56	79.4257	TGGAGGAA	2236	No
TCAGTTCT	1194	1105.72	1230	1132.93	91.7094	1129	1048.57	1162	1073.2	83.4432	AGAACTGA	1851	No
GAGCCATC	574	489.253	585	495.468	91.6963	541	473.523	551	479.396	72.0718	GATGGCTC	1105	No
GTGGAAAG	972	884.527	999	902.477	91.6622	926	841.015	953	857.373	89.1415	CTTTCCAC	2757	No
CTAATAAC	1078	990.144	1125	1012.27	91.6436	953	913.571	991	932.626	40.2681	GTTATTAG	5135	No
TAGGAGAT	917	829.807	940	845.767	91.6215	869	794.379	890	809.114	78.0212	ATCTCCTA	3817	No
CTTATTGG	1025	937.356	1065	957.341	91.619	929	866.824	965	884.117	64.3545	CCAATAAG	7065	No
AGGCAAAG	1110	1022.06	1131	1045.54	91.6152	1061	986.063	1081	1008.02	77.7147	CTTTGCCT	6485	No
CATTTTAG	1616	1526.95	1702	1577.28	91.6007	1474	1445.38	1544	1490.66	28.9052	CTAAAATG	3634	No
TTATACTT	2157	2067.39	2294	2158.25	91.5273	1980	1936.89	2100	2016.82	43.5912	AAGTATAA	10516	No
AGGTTCTT	1559	1470.12	1631	1516.91	91.5148	1487	1408.94	1551	1452.06	80.182	AAGAACCT	2763	No
CTCTTGAC	902	814.979	924	830.421	91.5096	857	776.408	879	790.54	84.6376	GTCAAGAG	2459	No
TATCTTCT	3028	2937.87	3250	3121	91.4978	2852	2766.15	3045	2928.36	87.1643	AGAAGATA	2518	No
AGTTTTTT	5526	5435.29	6401	6089.31	91.4665	4997	4946.13	5704	5481.78	51.1345	AAAAAACT	266	No
TTGAACAG	1108	1020.22	1133	1043.62	91.4496	1027	958.77	1050	979.611	70.6016	CTGTTCAA	3714	No
CAATTCTC	1420	1331.45	1477	1370.15	91.4266	1343	1246.77	1395	1280.92	99.8484	GAGAATTG	904	No
CAAGGTTC	764	677.838	781	688.89	91.4201	732	656.437	748	666.871	79.7537	GAACCTTG	3010	No
TGTCATCT	1246	1157.89	1303	1187.57	91.3776	1184	1099.81	1237	1126.75	87.3352	AGATGACA	3706	No
AATAAGTA	1920	1830.78	2030	1902.36	91.364	1799	1690.7	1899	1752.01	111.694	TACTTATT	3668	No
GATACAAC	928	840.997	955	857.355	91.3556	887	792.451	909	807.121	99.9771	GTTGTATC	1892	No
TCCAACGG	595	510.322	611	517.009	91.3442	573	490.357	589	496.596	89.2454	CCGTTGGA	3422	No
CTTCCAAG	1216	1128.02	1262	1156.27	91.3292	1153	1071.31	1198	1096.95	84.7323	CTTGGAAG	744	No
ACGTGTCA	666	580.659	703	589.046	91.326	578	518.097	597	524.962	63.2403	TGACACGT	808	No
ATTATCCA	1571	1482.3	1646	1529.84	91.3002	1429	1352.9	1486	1392.8	78.1969	TGGATAAT	2045	No
GAATTTTC	2039	1949.72	2144	2030.7	91.2939	1923	1865.58	2019	1939.85	58.2949	GAAAATTC	854	No
TCAACATC	1918	1828.85	2049	1900.29	91.2923	1794	1681.82	1901	1742.5	115.846	GATGTTGA	1454	No
CATTTCTC	1991	1901.79	2073	1978.92	91.2659	1895	1817.41	1968	1887.98	79.2203	GAGAAATG	518	No
CATGAAAC	1556	1467.41	1625	1514.03	91.2076	1479	1404.43	1541	1447.29	76.5138	GTTTCATG	908	No
TTCTTCAG	2519	2429.43	2694	2554.53	91.1998	2392	2316.48	2557	2430.27	76.7429	CTGAAGAA	7317	No
TGTGGATG	1212	1124.17	1264	1152.24	91.177	1149	1080.6	1197	1106.66	70.5244	CATCCACA	3285	No
CGGTTGCG	238	162.273	257	163.333	91.1521	209	145.488	210	146.393	75.7088	CGCAACCG	1777	No
AAACAATT	4372	4281.87	4920	4677.96	91.0725	4017	3886.86	4458	4211.02	132.294	AATTGTTT	1308	No
CAGATTTC	1298	1210.11	1347	1242.38	91.0026	1237	1151.93	1283	1181.32	88.1367	GAAATCTG	339	No
GGTGGCTC	542	458.284	556	463.836	90.9345	522	438.916	536	444.071	90.4941	GAGCCACC	5512	No
TTTGTGTG	2612	2522.65	2811	2657.51	90.9113	2487	2394.25	2669	2515.77	94.5242	CACACAAA	4467	No
CTCTAGTC	542	458.326	550	463.878	90.8855	524	449.668	532	455.042	80.1626	GACTAGAG	1702	No
TTCTGAGT	1040	953.001	1066	973.608	90.8549	975	900.037	998	918.573	78.0013	ACTCAGAA	12910	No
TGAAAAAC	2464	2374.83	2602	2494.39	90.8287	2302	2235.73	2422	2341.79	67.244	GTTTTTCA	1981	No
GAATGGTG	1006	919.176	1037	938.448	90.8012	960	884.765	990	902.724	78.3472	CACCATTC	5531	No
AAATTGGA	2314	2224.98	2468	2330.03	90.7825	2188	2096.06	2327	2189.42	93.9309	TCCAATTT	2661	No
GAATCTTC	1851	1762.42	1944	1828.89	90.7664	1773	1724.1	1864	1787.78	49.5898	GAAGATTC	1594	No
GAAATTCG	798	712.227	824	724.311	90.7419	755	676.329	769	687.337	83.0786	CGAATTTC	2335	No
TTCTTCCT	3507	3417.47	3925	3666.39	90.6971	3305	3201.6	3646	3419.56	105.047	AGGAAGAA	3983	No
TAGTTTGT	1870	1781.47	1965	1849.34	90.6928	1769	1688.2	1856	1749.32	82.7068	ACAAACTA	1631	No
GTGTAAAG	754	668.557	780	679.339	90.6837	732	655.485	757	665.892	80.8167	CTTTACAC	3227	No
ATTTGAGA	2613	2523.9	2778	2658.89	90.6525	2450	2366.07	2594	2484.75	85.4059	TCTCAAAT	2656	No
GGTACACC	341	261.414	345	263.608	90.6306	257	211.475	260	213.052	50.1076	GGTGTACC	1590	No
CAAATCGG	602	517.866	607	524.727	90.6251	555	478	560	483.97	82.8931	CCGATTTG	4402	No
ACAAATGT	2215	2126.22	2357	2222.25	90.611	2100	2032.67	2225	2120.56	68.4281	ACATTTGT	6159	No
CTACATTG	901	814.797	923	830.233	90.6097	869	803.455	889	818.499	68.1483	CAATGTAG	5251	No
AAGGTAAA	2389	2300.09	2553	2412.29	90.6095	2255	2186.16	2412	2287.62	69.9174	TTTACCTT	7105	No
CTTACCTC	673	588.241	690	596.823	90.5913	642	570.304	659	578.429	76.0252	GAGGTAAG	9342	No
GCTTCTCG	651	566.445	659	574.473	90.574	628	548.883	635	556.479	84.5631	CGAGAAGC	735	No
GCAATTAG	601	516.928	614	523.766	90.566	578	509.165	587	515.826	73.2912	CTAATTGC	1458	No
ATTCCTTA	1152	1064.94	1182	1090.3	90.5245	1093	1007.66	1122	1030.52	88.8554	TAAGGAAT	2777	No
GTAAAGTG	747	661.747	763	672.333	90.5228	709	625.686	725	635.262	88.6303	CACTTTAC	3309	No
TAAAAGCC	1007	920.431	1031	939.751	90.5186	964	868.074	986	885.413	101.041	GGCTTTTA	8906	No
GCATTGAG	650	565.516	665	573.521	90.5025	615	543.172	629	550.629	76.3809	CTCAATGC	1779	No
AGTTTATA	2641	2552.04	2827	2690.05	90.4969	2371	2313.99	2523	2427.54	57.7095	TATAAACT	2154	No
CTCTAAGC	584	500.201	597	506.659	90.4559	559	474.006	572	479.889	92.1958	GCTTAGAG	1596	No
TAACCTTT	1678	1589.94	1743	1644.36	90.4514	1587	1470.75	1646	1517.57	120.729	AAAGGTTA	2366	No
CTTATCAG	875	789.104	907	803.661	90.4098	831	761.67	860	775.317	72.394	CTGATAAG	3924	No
TGACAAAA	3249	3159.87	3519	3372.1	90.3726	3045	2967.91	3283	3154.84	78.0828	TTTTGTCA	1173	No
AAGTTTAA	2843	2754.08	3085	2914.86	90.3431	2536	2454.36	2717	2582.03	82.9841	TTAAACTT	3166	No
AGAACTGA	1129	1042.2	1167	1066.55	90.3154	1074	988.053	1106	1010.09	89.5812	TCAGTTCT	1788	No
ATATCAAA	4255	4165.65	4729	4539.75	90.2996	3864	3759.03	4240	4061.62	106.42	TTTGATAT	5172	No
CGGTTCCG	258	181.828	266	183.083	90.2742	234	167.829	240	168.944	77.7754	CGGAACCG	1544	No
TGTATTCT	1469	1381.48	1526	1423.01	90.2318	1358	1296.87	1412	1333.67	62.5493	AGAATACA	4197	No
GCTCATTG	662	577.663	676	585.974	90.2141	622	547.708	636	555.275	79.1169	CAATGAGC	714	No
AGTAAGTA	1229	1142.02	1296	1170.94	90.2126	1188	1087.16	1241	1113.52	105.378	TACTTACT	1111	No
GCACATTG	504	421.428	511	426.239	90.1793	480	407.871	487	412.422	78.1607	CAATGTGC	6691	No
TCATTCAT	2189	2100.66	2355	2194.43	90.1771	2072	1963.43	2212	2045.53	111.521	ATGAATGA	238	No
ATAATGCA	1436	1348.62	1493	1388.27	90.1568	1346	1267.5	1396	1302.73	80.8808	TGCATTAT	4856	No
GTTCTAAG	663	578.742	679	587.081	90.1133	638	566.222	652	574.245	76.1466	CTTAGAAC	1508	No
GATACTTC	787	701.875	812	713.643	90.0901	745	673.755	770	684.688	74.886	GAAGTATC	1065	No
GCCTTTTG	875	789.463	894	804.032	90.0122	844	769.493	862	783.396	78.0034	CAAAAGGC	3742	No
TAGATTTT	3812	3723.05	4300	4019.71	90.0067	3343	3263.35	3682	3489.94	80.6146	AAAATCTA	2968	No
ACTTGTTA	1487	1399.68	1557	1442.25	89.9924	1415	1326.58	1479	1365	91.3056	TAACAAGT	388	No
CCCTGAAG	597	513.475	602	520.234	89.977	570	495.66	575	502.017	79.6553	CTTCAGGG	12269	No
ACTCCAAA	1623	1535.5	1699	1586.37	89.9512	1525	1426.36	1589	1470.51	101.977	TTTGGAGT	2310	No
TTAGACTT	1372	1284.93	1425	1321.09	89.9512	1258	1195.75	1307	1227.29	63.8479	AAGTCTAA	2519	No
CATGAAGC	858	772.631	881	786.638	89.9208	811	748.398	829	761.616	65.1501	GCTTCATG	1657	No
TAATTCTT	2542	2453.67	2724	2581.27	89.8967	2332	2251.13	2486	2358.65	82.3004	AAGAATTA	1199	No
CTCATAAG	842	756.746	858	770.233	89.8857	779	726.522	792	739.048	54.3289	CTTATGAG	4861	No
AACTTGAA	2591	2502.7	2763	2635.43	89.8441	2466	2373.13	2633	2492.52	94.6644	TTCAAGTT	4699	No
CATATTTG	2107	2019.07	2241	2105.81	89.8145	1958	1928.49	2068	2007.75	29.7297	CAAATATG	1003	No
AACTCGAA	1152	1065.62	1195	1091.01	89.7874	1065	997.631	1097	1020.07	69.5941	TTCGAGTT	6566	No
ATAAAAGT	2963	2874.56	3163	3049.82	89.7856	2648	2617.55	2817	2762.75	30.6214	ACTTTTAT	2355	No
AGTTACTA	1168	1081.59	1208	1107.69	89.7741	1070	1010.2	1099	1033.17	61.5406	TAGTAACT	597	No
TTTATCTT	4053	3964.25	4478	4301.87	89.7346	3777	3711.52	4154	4006.29	66.0561	AAGATAAA	28559	No
ATAGATAG	1223	1136.5	1302	1165.16	89.7095	1111	1042.36	1174	1066.71	70.857	CTATCTAT	8387	No
TGACGTGG	592	508.759	628	515.41	89.7072	569	487.788	600	493.97	87.626	CCACGTCA	3153	No
TATAATCT	2418	2329.95	2659	2445.06	89.6958	2137	2053.22	2259	2142.86	85.4673	AGATTATA	822	No
CTAGAAGC	656	572.241	665	580.414	89.6105	631	550.459	640	558.093	86.165	GCTTCTAG	3969	No
TAAATACT	1882	1794.51	2007	1863.36	89.5872	1688	1604.74	1777	1660.15	85.3789	AGTATTTA	23121	No
AGACTCAA	1307	1220.43	1356	1253.22	89.5649	1238	1150.72	1283	1180.06	90.5077	TTGAGTCT	2143	No
TAGCATGT	694	610.009	717	619.163	89.5243	637	560.912	656	568.803	81.0297	ACATGCTA	6077	No
TTCCCATT	1487	1400.18	1542	1442.78	89.4609	1430	1357.9	1482	1398.08	73.9797	AATGGGAA	4005	No
ATATCTAA	2474	2386.15	2665	2506.85	89.4523	2186	2108.29	2316	2202.74	79.1203	TTAGATAT	3264	No
AGGTCAGT	499	417.136	506	421.863	89.4179	480	402.15	487	406.593	84.9418	ACTGACCT	11254	No
GAATCCAG	809	724.347	831	736.805	89.4177	779	697.092	801	708.717	86.5415	CTGGATTC	2611	No
ACCTCAAA	1379	1292.43	1429	1328.99	89.4069	1329	1245.29	1375	1279.36	86.4595	TTTGAGGT	8779	No
CAATTTAC	1229	1142.79	1260	1171.75	89.3792	1163	1079.4	1192	1105.41	86.7573	GTAAATTG	1561	No
GAAACGTG	625	541.719	639	549.141	89.3782	606	532.229	620	539.425	78.6626	CACGTTTC	2088	No
CGGTTTTC	798	713.474	826	725.596	89.3465	752	656.219	775	666.647	102.453	GAAAACCG	2637	No
GTTGTATC	972	886.642	994	904.671	89.3411	916	838.331	935	854.593	81.1609	GATACAAC	1806	No
ATCCTTTA	1225	1138.84	1258	1167.61	89.3367	1118	1059.13	1142	1084.23	60.4782	TAAAGGAT	10035	No
ATGGTGGA	1355	1268.56	1432	1303.84	89.3227	1276	1184.98	1344	1215.99	94.4253	TCCACCAT	687	No
ATTATGTA	2242	2154.46	2439	2253.03	89.2979	2066	1975.38	2232	2058.47	92.6628	TACATAAT	1329	No
CCTAAATC	1000	914.622	1047	933.718	89.244	931	845.846	961	862.377	89.3036	GATTTAGG	1785	No
CAATTGAC	781	696.681	805	708.293	89.2269	713	651.857	734	662.161	63.9247	GTCAATTG	2205	No
TAGTGTTT	2145	2057.61	2278	2147.64	89.2159	1935	1876.01	2048	1951.1	59.9034	AAACACTA	3593	No
CATTTGAC	1116	1030.26	1157	1054.09	89.2115	1040	969.921	1070	991.214	72.5523	GTCAAATG	5805	No
CGAAATAC	498	416.326	517	421.038	89.2072	420	377.927	426	381.93	44.3322	GTATTTCG	1754	No
ATACCATA	1159	1073.16	1206	1098.88	89.1868	1065	959.677	1101	980.554	110.902	TATGGTAT	2135	No
AGAATTGA	2018	1930.81	2145	2010.25	89.1298	1844	1772.87	1918	1840.11	72.5388	TCAATTCT	1309	No
TGCAACAT	1368	1281.71	1413	1317.7	89.1269	1294	1208.53	1337	1240.72	88.4216	ATGTTGCA	3430	No
AAGTGTAA	1430	1343.62	1488	1382.99	89.1022	1332	1264.89	1382	1299.98	68.8607	TTACACTT	1946	No
TGATGGAT	1764	1677.13	1856	1737.49	89.0767	1661	1587.95	1752	1642.24	74.7011	ATCCATCA	3055	No
CGATGTGG	423	342.694	434	346.096	89.0558	379	317.42	383	320.419	67.2009	CCACATCG	4376	No
CTAATTCC	805	720.709	823	733.054	89.0387	768	691.924	785	703.393	80.1128	GGAATTAG	1764	No
TCTTGAAT	2446	2358.62	2598	2476.57	88.9794	2340	2240.95	2483	2347.51	101.204	ATTCAAGA	1338	No
CGATTCTC	791	706.861	815	718.781	88.959	756	671.126	779	681.983	90.0278	GAGAATCG	574	No
TCTTCATC	3446	3358.22	3931	3598.43	88.913	3149	3068.25	3530	3268.19	81.8021	GATGAAGA	466	No
TATCCTCT	1158	1072.43	1181	1098.12	88.9012	1102	1013.18	1121	1036.28	92.5996	AGAGGATA	5743	No
GAAAATCG	998	912.948	1027	931.979	88.8959	948	853.002	974	869.791	100.102	CGATTTTC	2910	No
AGGTTACA	925	840.248	943	856.579	88.8894	845	790.573	859	805.18	56.2584	TGTAACCT	5975	No
CTGAAATC	1379	1292.93	1422	1329.52	88.8764	1308	1217.54	1348	1250.18	93.7426	GATTTCAG	1333	No
CAAACATC	1514	1427.69	1575	1471.92	88.8689	1402	1345.37	1457	1384.85	57.8021	GATGTTTG	1113	No
ATCATACA	1737	1650.39	1829	1708.89	88.844	1575	1503.05	1645	1551.87	73.6452	TGTATGAT	1515	No
TGTTCGGA	464	383.148	468	387.244	88.8384	432	361.141	436	364.851	77.3964	TCCGAACA	7728	No
CAATAATG	1524	1437.71	1598	1482.53	88.8332	1462	1404.45	1533	1447.31	58.7092	CATTATTG	2204	No
TACCCATT	801	716.921	825	729.149	88.8267	720	647.923	734	658.115	75.9455	AATGGGTA	5327	No
TTGAACTT	2302	2214.87	2456	2318.98	88.8217	2148	2078.24	2285	2170.05	70.9214	AAGTTCAA	2357	No
GGTAAAAG	1215	1129.35	1253	1157.67	88.8151	1131	1089.75	1168	1116.23	42.0181	CTTTTACC	858	No
CTCACAAG	926	841.314	948	857.683	88.8116	881	804.999	900	820.096	79.4804	CTTGTGAG	2188	No
GCAGCCAT	757	673.203	771	684.12	88.8082	658	603.182	670	612.154	57.2373	ATGGCTGC	3033	No
CAAAGGAG	1361	1275.03	1406	1310.66	88.8044	1282	1216.33	1324	1248.91	67.4081	CTCCTTTG	2532	No
CTGACAAG	572	489.765	582	495.991	88.7823	547	482.566	557	488.634	68.556	CTTGTCAG	10901	No
ACATTGTA	1520	1433.77	1575	1478.36	88.7686	1422	1329.89	1469	1368.5	95.2327	TACAATGT	4936	No
CACAATAC	730	646.447	749	656.599	88.7335	695	616.221	714	625.541	83.6123	GTATTGTG	1715	No
TCACAATC	1527	1440.8	1606	1485.81	88.7294	1455	1355.17	1522	1395.19	103.42	GATTGTGA	5096	No
ACGTCGTT	580	497.752	618	504.155	88.6973	491	428.903	502	433.859	66.3901	AACGACGT	2282	No
TCCCATTC	775	691.221	809	702.669	88.6631	738	656.159	770	666.585	86.745	GAATGGGA	2543	No
TGTGATCT	1313	1227.28	1351	1260.42	88.6442	1267	1188.73	1303	1219.92	80.7924	AGATCACA	3655	No
GCTTTGTG	1101	1015.85	1138	1039.07	88.6186	1062	977.771	1090	999.387	87.7566	CACAAAGC	774	No
ACTATTGT	1214	1128.54	1259	1156.82	88.6159	1144	1061.23	1186	1086.42	85.9138	ACAATAGT	4321	No
TGATCTTA	1732	1645.64	1808	1703.81	88.5922	1605	1540.65	1669	1591.86	65.6711	TAAGATCA	751	No
GTTTTGGA	2595	2507.98	2743	2641.28	88.5108	2454	2361.14	2593	2479.34	94.6631	TCCAAAAC	2477	No
GATCTTTC	1475	1389.11	1514	1431.07	88.4909	1415	1358.59	1452	1398.8	57.5676	GAAAGATC	1516	No
CCCATTTA	965	880.456	1014	898.255	88.4786	881	804.544	919	819.625	79.979	TAAATGGG	2714	No
ATCAGCTA	915	830.706	933	846.698	88.4334	869	788.81	884	803.356	84.1349	TAGCTGAT	3803	No
CTCATTCT	1367	1281.41	1412	1317.38	88.3849	1297	1206.2	1342	1238.27	94.1306	AGAATGAG	4919	No
AGTGTTTA	1551	1465.11	1620	1511.59	88.3591	1395	1348.42	1444	1388.06	47.3778	TAAACACT	3700	No
TTGCAACT	1364	1278.47	1426	1314.28	88.3303	1309	1211.03	1367	1243.34	101.828	AGTTGCAA	2579	No
GTTTAAGC	926	841.759	935	858.144	88.3218	877	797.662	886	812.508	83.1589	GCTTAAAC	4356	No
CGTTGGAT	774	690.532	802	701.959	88.3211	736	658.32	763	668.808	82.0924	ATCCAACG	3519	No
TTGAAACT	2735	2648.11	2904	2796.72	88.2996	2575	2478.19	2723	2608.34	98.6794	AGTTTCAA	1035	No
CTTTGGTG	1311	1225.62	1363	1258.68	88.283	1267	1182.1	1316	1212.97	87.874	CACCAAAG	5126	No
TTACACTT	1407	1321.46	1461	1359.61	88.2466	1314	1244.48	1361	1278.5	71.4283	AAGTGTAA	1904	No
TTGATGAC	1456	1370.38	1504	1411.26	88.2433	1332	1291.02	1378	1327.5	41.6276	GTCATCAA	8221	No
GGAAGACC	502	421.085	512	425.889	88.2338	472	407.493	480	412.037	69.3632	GGTCTTCC	2437	No
CAGTCTAC	374	295.409	377	298.078	88.2246	352	282.096	355	284.574	77.9274	GTAGACTG	7390	No
TTGTGGGT	941	856.808	975	873.736	88.1991	895	810.461	927	825.746	88.802	ACCCACAA	2883	No
ATGTGGTA	935	850.841	967	867.552	88.1906	856	788.058	884	802.579	70.7902	TACCACAT	1745	No
AACTCAAA	3272	3185	3545	3400.67	88.175	3004	2906.91	3226	3086.16	98.6959	TTTGAGTT	8140	No
ATTGCATA	1482	1396.43	1536	1438.82	88.1356	1364	1300.16	1407	1337.14	65.384	TATGCAAT	991	No
TAAGAGTT	1702	1616.12	1793	1672.29	88.1203	1540	1477.41	1613	1524.64	63.8966	AACTCTTA	1297	No
TTCTGCAG	1207	1122.03	1254	1150	88.1063	1175	1084.72	1222	1110.97	93.9365	CTGCAGAA	8616	No
TCAAAGTT	2713	2626.35	2905	2772.53	88.0618	2564	2479.29	2748	2609.56	86.1423	AACTTTGA	611	No
TAAGTCTA	909	825.072	941	840.866	88.0587	847	774.637	876	788.711	75.6423	TAGACTTA	3645	No
GTTGATCC	863	779.356	878	793.586	87.9802	818	735.892	832	748.712	86.5274	GGATCAAC	1995	No
TCAGATAT	1448	1362.64	1512	1403.09	87.9789	1371	1298.43	1426	1335.32	74.5584	ATATCTGA	5045	No
CATTGGTC	791	707.75	808	719.697	87.9643	749	677.852	765	688.905	74.7577	GACCAATG	3589	No
CAACCCTC	349	271.255	353	273.582	87.9529	323	262.287	327	264.493	67.2531	GAGGGTTG	3186	No
ATTCTATA	1923	1837.03	2036	1909.1	87.9467	1779	1671.3	1873	1731.25	111.096	TATAGAAT	4275	No
CGATTACG	332	254.758	335	256.864	87.9211	309	239.072	311	240.978	79.2823	CGTAATCG	2990	No
TTCAGTAT	1231	1146.18	1263	1175.29	87.8854	1132	1070.6	1155	1096.21	63.1229	ATACTGAA	1663	No
CAATAGTC	608	526.181	621	533.235	87.8739	577	504.271	590	510.82	77.7386	GACTATTG	3567	No
TTCTGCTG	1101	1016.54	1154	1039.78	87.8726	1070	979.912	1121	1001.62	94.1082	CAGCAGAA	5479	No
TGAACTGT	823	739.682	843	752.622	87.8441	788	712.7	806	724.798	79.1452	ACAGTTCA	3669	No
TCAAGTTC	1654	1568.47	1737	1621.47	87.8238	1567	1476.54	1637	1523.73	93.1708	GAACTTGA	576	No
GAAATTAC	1340	1255	1386	1289.58	87.8127	1251	1211.55	1289	1243.88	40.0883	GTAATTTC	2365	No
GTGGTCAC	447	367.333	451	371.15	87.7411	433	357.603	437	361.254	82.8386	GTGACCAC	3773	No
GCATCATT	1111	1026.66	1147	1050.33	87.7176	1050	978.835	1081	1000.49	73.6915	AATGATGC	15171	No
GATTGAGA	1743	1657.47	1845	1716.46	87.6967	1682	1585.44	1783	1639.57	99.4382	TCTCAATC	720	No
CAGAAAGT	1069	984.819	1093	1006.72	87.681	1029	948.558	1052	968.988	83.7601	ACTTTCTG	5502	No
GACACAAG	854	770.678	879	784.62	87.6725	827	741.736	849	754.742	89.9868	CTTGTGTC	3738	No
TTATCATC	2424	2337.95	2559	2453.85	87.619	2236	2167.27	2355	2267.01	69.805	GATGATAA	3951	No
TCCTTTAT	1593	1507.82	1649	1556.94	87.5418	1489	1430.25	1537	1474.63	59.9407	ATAAAGGA	7457	No
TAGCAACT	796	713.103	806	725.214	87.5384	751	686.611	761	697.922	67.3184	AGTTGCTA	6810	No
TACTATAT	2512	2425.97	2762	2550.72	87.5364	2288	2187	2446	2288.54	103.298	ATATAGTA	4449	No
ATTTGTAT	3460	3373.6	3806	3616.05	87.4982	3162	3130.15	3441	3338.34	32.0158	ATACAAAT	6073	No
TTTGACAG	1147	1062.76	1192	1088.02	87.4921	1089	991.884	1129	1014.08	101.723	CTGTCAAA	7616	No
GTTTTTCA	2534	2448.11	2684	2575.13	87.3782	2386	2310.43	2515	2423.64	76.7887	TGAAAAAC	1824	No
TGTCTTGT	1703	1617.83	1811	1674.11	87.373	1653	1561.21	1754	1613.74	94.4418	ACAAGACA	674	No
ATTGCAGA	1435	1350.31	1491	1390.05	87.297	1348	1289.83	1398	1326.25	59.4614	TCTGCAAT	8186	No
CTTTAATG	1326	1241.53	1375	1275.4	87.2788	1253	1213.36	1299	1245.79	40.2791	CATTAAAG	778	No
TAAGAGCA	986	902.477	1020	921.106	87.2742	952	867.997	986	885.334	87.9423	TGCTCTTA	9238	No
GATGAAAG	1598	1513.09	1681	1562.54	87.2504	1498	1435.11	1569	1479.78	64.2478	CTTTCATC	819	No
TGTAAACT	1614	1529.08	1713	1579.54	87.2408	1451	1375.57	1510	1416.75	77.4629	AGTTTACA	3734	No
GCATATGC	644	562.412	661	570.34	87.2389	548	522.644	565	529.615	25.9613	GCATATGC	1988	Yes
CCATCACC	885	801.933	952	816.925	87.2277	810	726.264	837	738.782	88.3873	GGTGATGG	737	No
TATATCGT	825	742.231	857	755.253	87.2211	750	680.273	765	691.397	73.184	ACGATATA	4769	No
TACTCTGT	1047	963.314	1089	984.339	87.2197	996	918.146	1032	937.377	81.0657	ACAGAGTA	3051	No
TTATAGAT	2269	2183.46	2413	2284.67	87.1987	2080	1980.95	2205	2064.49	101.487	ATCTATAA	5840	No
GTGTCTTG	855	772.12	879	786.111	87.1765	817	741.2	841	754.188	79.5505	CAAGACAC	1018	No
TTTTTAAT	6993	6906.37	8799	8002.94	87.1741	6214	6025.46	7511	6840.9	191.456	ATTAAAAA	61013	No
GGATCAAC	842	759.192	861	772.759	87.1686	812	723.993	829	736.44	93.1516	GTTGATCC	1958	No
CAGTAATC	603	521.888	613	528.841	87.1119	580	508.871	587	515.525	75.8834	GATTACTG	2181	No
AGTGTGTC	459	379.708	464	383.742	87.0483	432	359.919	437	363.609	78.86	GACACACT	4460	No
[truncated: 63,538 more rows]
