# Supplementary material for: The word landscape of the non-coding segments of the Arabidopsis thaliana genome
Source: BMC Genomics. 2009 Oct 8;10:463. doi: 10.1186/1471-2164-10-463 (PMC2770528; doi:10.1186/1471-2164-10-463)
Supplement: Additional file 7 — Words discovered in entire genome. Entire set of words discovered in the complete genome with occurrences, expected occurrences, scores, reverse complement information and p-value. [file 1471-2164-10-463-S7.CSV]

	Unmasked					Masked						Unmasked
Word	S	ES	O	EO	SlnSES	S	ES	O	EO	SlnSES	RevComp	RC_Pos	Pal
AAAAAAAA	5	5	128631	119310	0	5	5	101229	95334	0	TTTTTTTT	1	No
TTTTTTTT	5	5	126533	117302	0	5	5	98883	93091.2	0	AAAAAAAA	0	No
TATATATA	5	5	58215	49385.7	0	5	5	29264	27159.9	0	TATATATA	2	Yes
ATATATAT	5	5	59429	53453	0	5	5	30192	29596.8	0	ATATATAT	3	Yes
TAAAAAAT	5	5	14823	11276.3	0	5	5	11492	9148.23	0	ATTTTTTA	5	No
ATTTTTTA	5	5	14743	11385.1	0	5	5	11392	9219.87	0	TAAAAAAT	4	No
GAAGAAGA	5	5	30102	26908.7	0	5	5	22784	20523.6	0	TCTTCTTC	7	No
TCTTCTTC	5	5	30267	27090.3	0	5	5	23044	20902.7	0	GAAGAAGA	6	No
TTTTAAAA	5	5	29354	26314.9	0	5	5	19409	17519.9	0	TTTTAAAA	8	Yes
AATATATT	5	5	14170	11353.5	0	5	5	11168	10179.5	0	AATATATT	9	Yes
TTTTCTTT	5	5	31066	28174.8	0	5	5	26876	24423.6	0	AAAGAAAA	11	No
AAAGAAAA	5	5	31033	28187.3	0	5	5	26861	24502.1	0	TTTTCTTT	10	No
AGAGAGAG	5	5	19376	16630.5	0	5	5	12615	11397.8	0	CTCTCTCT	16	No
TCTCTCTC	5	5	19179	16519.7	0	5	5	12912	11634.1	0	GAGAGAGA	14	No
GAGAGAGA	5	5	20064	17413.4	0	5	5	13136	11970.7	0	TCTCTCTC	13	No
AAGAAGAA	5	5	32397	29731.9	0	5	5	24352	23296.2	0	TTCTTCTT	19	No
CTCTCTCT	5	5	18513	15956.1	0	5	5	12312	11212.7	0	AGAGAGAG	12	No
AGAAGAAG	5	5	26477	24049.7	0	5	5	19161	18013.6	0	CTTCTTCT	20	No
TTATATAA	5	5	11402	9138.11	0	5	5	9262	8518.12	0	TTATATAA	18	Yes
TTCTTCTT	5	5	32333	29910	0	5	5	24550	23579.9	0	AAGAAGAA	15	No
CTTCTTCT	5	5	26463	24183.9	0	5	5	19432	18332.3	0	AGAAGAAG	17	No
TTTTTCTT	5	5	30561	28331	0	5	5	26516	24717.1	0	AAGAAAAA	22	No
AAGAAAAA	5	5	30461	28234.7	0	5	5	26488	24756.8	0	TTTTTCTT	21	No
TTTGTTTT	5	5	32141	29931	0	5	5	27813	26102.2	0	AAAACAAA	36	No
AAATTTTA	5	5	15821	13783.1	0	5	5	12225	10681.7	0	TAAAATTT	29	No
CTTTTTTC	5	5	8294	6409.12	0	5	5	7421	5937.72	0	GAAAAAAG	32	No
TTTTATTT	5	5	31215	29153.1	0	5	5	25256	23575.6	0	AAATAAAA	31	No
AAAAGAAA	5	5	28907	26865	0	5	5	25139	23532.8	0	TTTCTTTT	30	No
AAAAATTA	5	5	16959	14999.6	0	5	5	13457	11872.6	0	TAATTTTT	33	No
TAAAATTT	5	5	15789	13894	0	5	5	12311	10797.3	0	AAATTTTA	24	No
TTTCTTTT	5	5	28793	26850.7	0	5	5	24909	23362.4	0	AAAAGAAA	27	No
AAATAAAA	5	5	31245	29325.7	0	5	5	25485	23783.4	0	TTTTATTT	26	No
GAAAAAAG	5	5	8283	6526.33	0	5	5	7306	6032.24	0	CTTTTTTC	25	No
TAATTTTT	5	5	17044	15197.6	0	5	5	13386	11883.2	0	AAAAATTA	28	No
GATGATGA	5	5	12564	10770.6	0	5	5	9745	8419.54	0	TCATCATC	40	No
CCTAAACC	5	5	5836	4195.93	0	5	5	2252	1977.57	0	GGTTTAGG	1524	No
AAAACAAA	5	5	31831	29980.6	0	5	5	27616	26059.7	0	TTTGTTTT	23	No
TTTTTTGT	5	5	23668	21858.8	0	5	5	20322	18996.8	0	ACAAAAAA	51	No
TATTTTAT	5	5	16430	14652.4	0	5	5	12917	11745	0	ATAAAATA	42	No
TTTATTTT	5	5	31915	30088.5	0	5	5	25728	24418.7	0	AAAATAAA	45	No
TCATCATC	5	5	12398	10711.4	0	5	5	9531	8370.29	0	GATGATGA	34	No
ATTAAAAA	5	5	18152	16454.7	0	5	5	14913	13612.7	0	TTTTTAAT	58	No
ATAAAATA	5	5	16608	14924.4	0	5	5	12954	11868.7	0	TATTTTAT	38	No
ACTCGACC	5	5	4498	3055.29	0	5	5	587	596.518	0	GGTCGAGT	44	No
GGTCGAGT	5	5	4507	3065.94	0	5	5	685	653.171	0	ACTCGACC	43	No
AAAATAAA	5	5	32135	30445.1	0	5	5	26121	24802.3	0	TTTATTTT	39	No
TTTTTGTT	5	5	28592	26910.3	0	5	5	24773	23306.9	0	AACAAAAA	62	No
AAAAAGAA	5	5	25011	23353.3	0	5	5	21549	20346.2	0	TTCTTTTT	49	No
TAAATTTT	5	5	15432	13825.2	0	5	5	12217	10980.4	0	AAAATTTA	55	No
TTCTTTTT	5	5	24853	23251.2	0	5	5	21394	20254.1	0	AAAAAGAA	47	No
AAATTAAA	5	5	18924	17371.8	0	5	5	15244	13665.1	0	TTTAATTT	74	No
ACAAAAAA	5	5	23473	21916.7	0	5	5	20370	19136.5	0	TTTTTTGT	37	No
CCCTAAAC	5	5	4884	3535.93	0	5	5	1608	1577.02	0	GTTTAGGG	6315	No
TTTTTATT	5	5	24606	23094.5	0	5	5	20112	18885.4	0	AATAAAAA	64	No
AAACCCTA	5	5	11340	9887.71	0	5	5	6859	5983.79	0	TAGGGTTT	107	No
AAAATTTA	5	5	15328	13855.6	0	5	5	12215	11018.7	0	TAAATTTT	48	No
GAGAAGAG	5	5	7278	5889.97	0	5	5	6182	5174.56	0	CTCTTCTC	75	No
CTAAACCC	5	5	5298	3992.92	0	5	5	2112	1934.23	0	GGGTTTAG	3493	No
TTTTTAAT	5	5	17674	16265.8	0	5	5	14516	13422	0	ATTAAAAA	41	No
CAATTTTT	5	5	10794	9430.34	0	5	5	8932	7785.12	0	AAAAATTG	89	No
AGAAAAAA	5	5	24944	23536.8	0	5	5	21929	20732.5	0	TTTTTTCT	67	No
ATTTAAAT	5	5	10900	9549.22	0	5	5	8390	7889.84	0	ATTTAAAT	61	Yes
AACAAAAA	5	5	28364	26996	0	5	5	24843	23561.3	0	TTTTTGTT	46	No
GTTGTTGT	5	5	9057	7772.86	0	5	5	7250	6477.92	0	ACAACAAC	77	No
AATAAAAA	5	5	24397	23058.7	0	5	5	19931	18836.9	0	TTTTTATT	53	No
ATGATGAT	5	5	12275	10974.4	0	5	5	9394	8685.4	0	ATCATCAT	85	No
AAACAAAA	5	5	33682	32338.3	0	5	5	29371	28211.2	0	TTTTGTTT	73	No
TTTTTTCT	5	5	24374	23042.6	0	5	5	21368	20304.5	0	AGAAAAAA	60	No
ATAATAAT	5	5	13761	12462.8	0	5	5	11017	10144.8	0	ATTATTAT	72	No
TTATTATT	5	5	15968	14662.7	0	5	5	12769	11833.7	0	AATAATAA	79	No
TTGTTGTT	5	5	15280	13994.8	0	5	5	12864	11985.6	0	AACAACAA	98	No
CTCTGTTT	5	5	9500	8249.03	0	5	5	8491	7418.27	0	AAACAGAG	82	No
ATTATTAT	5	5	13917	12642	0	5	5	11036	10240	0	ATAATAAT	68	No
TTTTGTTT	5	5	33644	32341	0	5	5	29437	28078.3	0	AAACAAAA	66	No
TTTAATTT	5	5	18516	17256.8	0	5	5	15093	13685.6	0	AAATTAAA	50	No
CTCTTCTC	5	5	7036	5852.61	0	5	5	6057	5168.26	0	GAGAAGAG	56	No
ACAAAACA	5	5	12818	11586.7	0	5	5	11023	10117.6	0	TGTTTTGT	81	No
ACAACAAC	5	5	9102	7895.76	0	5	5	7266	6518.42	0	GTTGTTGT	63	No
ATATTATA	5	5	10750	9534.16	0	5	5	8533	7666.81	0	TATAATAT	102	No
AATAATAA	5	5	15895	14666.2	0	5	5	12812	11894.1	0	TTATTATT	69	No
TAAACCCT	5	5	6871	5710.61	0	5	5	3203	3003.22	0	AGGGTTTA	3788	No
TGTTTTGT	5	5	12939	11728.5	0	5	5	11118	10026.4	0	ACAAAACA	76	No
AAACAGAG	5	5	9491	8314.33	0	5	5	8597	7553.96	0	CTCTGTTT	71	No
AAAAAAGA	5	5	21946	20728	0	5	5	19149	18104.5	0	TCTTTTTT	133	No
TACAAAAT	5	5	9443	8272.42	0	5	5	7991	7032.17	0	ATTTTGTA	93	No
ATCATCAT	5	5	11984	10802.6	0	5	5	9225	8543.61	0	ATGATGAT	65	No
AAATGAAA	5	5	14291	13107.3	0	5	5	12421	11482.1	0	TTTCATTT	96	No
GGTGGTGG	5	5	5102	4006.41	0	5	5	3901	3100.96	0	CCACCACC	138	No
CAAAATTT	5	5	13200	12032.7	0	5	5	11011	9936.32	0	AAATTTTG	105	No
AAAAATTG	5	5	10485	9333.58	0	5	5	8864	7807.06	0	CAATTTTT	59	No
CAAGAAAC	5	5	6770	5657.8	0	5	5	6136	5088.02	0	GTTTCTTG	104	No
TAATTTAT	5	5	12026	10872.8	0	5	5	9180	8490.37	0	ATAAATTA	140	No
GATATATC	5	5	3155	2154.34	0	5	5	2695	2200.76	0	GATATATC	92	Yes
ATTTTGTA	5	5	9498	8370.95	0	5	5	7975	7094.39	0	TACAAAAT	84	No
CTTTCTTC	5	5	9039	7921.46	0	5	5	8005	6970.72	0	GAAGAAAG	170	No
TAGAAGAT	5	5	5363	4295.55	0	5	5	3843	3521.93	0	ATCTTCTA	124	No
TTTCATTT	5	5	14200	13079.9	0	5	5	12330	11433.8	0	AAATGAAA	86	No
TAATTAAT	5	5	12489	11377.1	0	5	5	10265	9166	0	ATTAATTA	99	No
AACAACAA	5	5	15425	14313.6	0	5	5	12909	12105.9	0	TTGTTGTT	70	No
ATTAATTA	5	5	12461	11364.8	0	5	5	10208	9137.48	0	TAATTAAT	97	No
GAAGATGA	5	5	9483	8403.61	0	5	5	8014	7175.87	0	TCATCTTC	116	No
GTGTGTGT	5	5	5648	4612.55	0	5	5	4644	3940.83	0	ACACACAC	112	No
TATAATAT	5	5	10671	9596.28	0	5	5	8391	7714.17	0	ATATTATA	78	No
GAAAAAAC	5	5	7188	6145.74	0	5	5	6197	5554.79	0	GTTTTTTC	178	No
GTTTCTTG	5	5	6608	5577.22	0	5	5	5983	5006.55	0	CAAGAAAC	90	No
AAATTTTG	5	5	12914	11841.5	0	5	5	10805	9807.26	0	CAAAATTT	88	No
AATTTTAA	5	5	14651	13580.6	0	5	5	11076	10341.4	0	TTAAAATT	134	No
TAGGGTTT	5	5	8389	7348.92	0	5	5	6794	5886.84	0	AAACCCTA	54	No
TTGTTTTT	5	5	23942	22858.2	0	5	5	20687	20118.9	0	AAAAACAA	145	No
ATCTTTTA	5	5	7391	6367.68	0	5	5	5977	5428.44	0	TAAAAGAT	161	No
GGAGGAGG	5	5	4820	3839.65	0	5	5	3657	2985.75	0	CCTCCTCC	166	No
TGTTTTTT	5	5	20360	19296.1	0	5	5	17911	17007.3	0	AAAAAACA	143	No
ACACACAC	5	5	5631	4644.21	0	5	5	4794	4062.75	0	GTGTGTGT	101	No
ATGATTTA	5	5	7077	6076.83	0	5	5	5471	4913.43	0	TAAATCAT	130	No
AAAGCTTT	5	5	9057	8044.27	0	5	5	6353	6313.24	0	AAAGCTTT	114	Yes
TTATTTTT	5	5	26832	25780.8	0	5	5	21289	20751.1	0	AAAAATAA	168	No
TCATCTTC	5	5	9401	8390.38	0	5	5	7986	7167.41	0	GAAGATGA	100	No
TGAAAAAT	5	5	9479	8471.35	0	5	5	8172	7117.09	0	ATTTTTCA	119	No
TAATTAGT	5	5	6291	5311.55	0	5	5	4941	4300.01	0	ACTAATTA	231	No
ATTTTTCA	5	5	9608	8602.58	0	5	5	8347	7261.23	0	TGAAAAAT	117	No
CATTTTTC	5	5	7254	6271.93	0	5	5	6149	5472.85	0	GAAAAATG	163	No
TTTTTGAA	5	5	12322	11317.5	0	5	5	9993	9224.58	0	TTCAAAAA	137	No
TTAAAAAA	5	5	21878	20859.2	0	5	5	17404	16453.2	0	TTTTTTAA	188	No
TAGTGTTT	5	5	6270	5309.3	0	5	5	3922	3770.05	0	AAACACTA	149	No
ATCTTCTA	5	5	5085	4142.76	0	5	5	3850	3481.64	0	TAGAAGAT	95	No
CTTGTTTC	5	5	5526	4578.46	0	5	5	4764	3982.51	0	GAAACAAG	237	No
AATTTGAA	5	5	10822	9835.25	0	5	5	8955	8302.34	0	TTCAAATT	139	No
CAACAACA	5	5	11450	10466.7	0	5	5	9291	8648.22	0	TGTTGTTG	160	No
GTTTTTGA	5	5	8073	7109.62	0	5	5	6663	5819.26	0	TCAAAAAC	148	No
GTCGAGTA	5	5	3114	2240.45	0	5	5	667	618.932	0	TACTCGAC	171	No
TAAATCAT	5	5	7065	6111.7	0	5	5	5490	4933.15	0	ATGATTTA	113	No
TGATGATG	5	5	11729	10750.3	0	5	5	8837	8385.91	0	CATCATCA	136	No
CCAAAAAA	5	5	13394	12410.4	0	5	5	11247	10271.8	0	TTTTTTGG	157	No
TCTTTTTT	5	5	21482	20485.2	0	5	5	18686	17883.2	0	AAAAAAGA	83	No
TTAAAATT	5	5	14532	13547.6	0	5	5	11103	10439	0	AATTTTAA	106	No
AATAAATA	5	5	15650	14665.1	0	5	5	12701	11815.1	0	TATTTATT	236	No
CATCATCA	5	5	11609	10635.8	0	5	5	8763	8315.51	0	TGATGATG	131	No
TTCAAAAA	5	5	12324	11348.8	0	5	5	10018	9334.23	0	TTTTTGAA	121	No
CCACCACC	5	5	4723	3811.14	0	5	5	3642	2971.45	0	GGTGGTGG	87	No
TTCAAATT	5	5	10854	9888.39	0	5	5	8981	8429.2	0	AATTTGAA	126	No
ATAAATTA	5	5	11905	10937.1	0	5	5	9223	8560.5	0	TAATTTAT	91	No
TAAGAAAT	5	5	7607	6664.97	0	5	5	6544	5782.12	0	ATTTCTTA	146	No
ATTTTTGA	5	5	9381	8430.26	0	5	5	7674	6877.53	0	TCAAAAAT	176	No
AAAAAACA	5	5	20530	19551.9	0	5	5	18036	17169.8	0	TGTTTTTT	111	No
TTTACTTT	5	5	10591	9636.01	0	5	5	8985	8330.69	0	AAAGTAAA	232	No
AAAAACAA	5	5	24033	23054	0	5	5	20689	20093.6	0	TTGTTTTT	108	No
ATTTCTTA	5	5	7608	6674.79	0	5	5	6560	5795.83	0	TAAGAAAT	141	No
TTTGGTTT	5	5	17197	16234.3	0	5	5	14399	13756.2	0	AAACCAAA	206	No
TCAAAAAC	5	5	8065	7133.16	0	5	5	6768	5880.78	0	GTTTTTGA	128	No
AAACACTA	5	5	6893	5973.84	0	5	5	3915	3773.75	0	TAGTGTTT	123	No
CTCTCTTT	5	5	10168	9229.5	0	5	5	8870	8077.18	0	AAAGAGAG	162	No
TATTATTA	5	5	12499	11552.4	0	5	5	9899	9117.9	0	TAATAATA	194	No
CTTAAACC	5	5	4117	3242.86	0	5	5	2598	2313.75	0	GGTTTAAG	865	No
CTTTTTTG	5	5	7785	6862.81	0	5	5	6773	6147.08	0	CAAAAAAG	164	No
AATTTTTT	5	5	20323	19365.3	0	5	5	15698	15258.5	0	AAAAAATT	253	No
ACAAATTA	5	5	7993	7074.6	0	5	5	7007	6204.9	0	TAATTTGT	230	No
CTAAACAC	5	5	3502	2653.09	0	5	5	1998	1827.15	0	GTGTTTAG	13202	No
TTTTTTGG	5	5	13421	12483.8	0	5	5	11099	10144.5	0	CCAAAAAA	132	No
CCAAAACC	5	5	6095	5198.43	0	5	5	4587	4136.36	0	GGTTTTGG	690	No
AACCCTAA	5	5	10798	9871.21	0	5	5	6121	5602.63	0	TTAGGGTT	342	No
TGTTGTTG	5	5	11266	10338.1	0	5	5	9210	8559.1	0	CAACAACA	127	No
TAAAAGAT	5	5	7272	6369.45	0	5	5	5883	5393.69	0	ATCTTTTA	109	No
AAAGAGAG	5	5	10191	9271.95	0	5	5	8829	8023	0	CTCTCTTT	150	No
GAAAAATG	5	5	7125	6225.41	0	5	5	6067	5386.38	0	CATTTTTC	120	No
CAAAAAAG	5	5	7745	6840.87	0	5	5	6779	6163.12	0	CTTTTTTG	153	No
CTTTGTTC	5	5	4632	3764	0	5	5	3970	3314.95	0	GAACAAAG	262	No
CCTCCTCC	5	5	4677	3808.88	0	5	5	3505	2963.47	0	GGAGGAGG	110	No
AATTATTT	5	5	14753	13824	0	5	5	11940	11200	0	AAATAATT	197	No
AAAAATAA	5	5	26716	25774.2	0	5	5	21310	20735.6	0	TTATTTTT	115	No
GTTTATTG	5	5	3932	3081.37	0	5	5	3350	2748.22	0	CAATAAAC	247	No
GAAGAAAG	5	5	8890	7982.29	0	5	5	7754	6969.81	0	CTTTCTTC	94	No
TACTCGAC	5	5	3058	2240.42	0	5	5	586	585.889	0	GTCGAGTA	129	No
TTTTTGGT	5	5	13360	12442.8	0	5	5	11040	10473.3	0	ACCAAAAA	216	No
AGCTTTGA	5	5	6087	5207.95	0	5	5	4102	3800.48	0	TCAAAGCT	185	No
ATGTTTTA	5	5	8810	7912.61	0	5	5	7379	6551.77	0	TAAAACAT	182	No
TTATTTAT	5	5	15405	14487.7	0	5	5	12455	11829.1	0	ATAAATAA	208	No
TCAAAAAT	5	5	9272	8376.81	0	5	5	7619	6910.32	0	ATTTTTGA	142	No
TGAAGAAT	5	5	6372	5497.1	0	5	5	5505	4897.39	0	ATTCTTCA	224	No
GTTTTTTC	5	5	6915	6036.51	0	5	5	5925	5475.45	0	GAAAAAAC	103	No
CATGCATG	5	5	3632	2805.49	0	5	5	3212	2531.29	0	CATGCATG	179	Yes
CGATCGAC	5	5	1446	757.207	0	5	5	418	394.465	0	GTCGATCG	211	No
TATTTTGT	5	5	11721	10823.6	0	5	5	9709	8977.38	0	ACAAAATA	349	No
TAAAACAT	5	5	8822	7937.07	0	5	5	7361	6586.6	0	ATGTTTTA	174	No
GTGTTTTG	5	5	6099	5240.82	0	5	5	4309	4099.13	0	CAAAACAC	538	No
AAATTTAA	5	5	14435	13542	0	5	5	11299	10765.6	0	TTAAATTT	361	No
TCAAAGCT	5	5	5946	5094.36	0	5	5	3951	3658.41	0	AGCTTTGA	173	No
AATTAATA	5	5	11275	10394.4	0	5	5	8277	7868.17	0	TATTAATT	191	No
ATTTTAAA	5	5	18560	17665.7	0	5	5	12973	12262.6	0	TTTAAAAT	238	No
TTTTTTAA	5	5	21672	20775.1	0	5	5	17142	16362.2	0	TTAAAAAA	122	No
GAGGAAGA	5	5	9028	8158.71	0	5	5	7512	6948.13	0	TCTTCCTC	209	No
AAAGGAAA	5	5	10696	9820.12	0	5	5	9385	8580.43	0	TTTCCTTT	259	No
TATTAATT	5	5	11422	10544.2	0	5	5	8333	7946.27	0	AATTAATA	186	No
GGTTTTAG	5	5	4498	3674.04	0	5	5	3160	2792.13	0	CTAAAACC	465	No
TTTGGAGT	5	5	5126	4294.16	0	5	5	3571	3191.59	0	ACTCCAAA	483	No
TAATAATA	5	5	12470	11595.6	0	5	5	10047	9247.66	0	TATTATTA	151	No
TAGAAAAT	5	5	8140	7282.68	0	5	5	6986	6192.76	0	ATTTTCTA	198	No
TGAAAATT	5	5	9475	8613.6	0	5	5	8145	7529.22	0	AATTTTCA	326	No
AAATAATT	5	5	14639	13768.8	0	5	5	11892	11194.5	0	AATTATTT	167	No
ATTTTCTA	5	5	8173	7324.99	0	5	5	7023	6304.83	0	TAGAAAAT	195	No
AAAGAAGT	5	5	6461	5627.96	0	5	5	5617	5068.67	0	ACTTCTTT	311	No
AACACTAA	5	5	6408	5575.85	0	5	5	3937	3737.57	0	TTAGTGTT	413	No
CATATATC	5	5	3815	3023.51	0	5	5	3353	3074.93	0	GATATATG	239	No
TTACTTTT	5	5	10319	9469.61	0	5	5	8663	8311.42	0	AAAAGTAA	753	No
TATTTATA	5	5	12977	12123.7	0	5	5	10027	9546.46	0	TATAAATA	523	No
CTATATAA	5	5	5322	4510.5	0	5	5	4592	4436.98	0	TTATATAG	245	No
CTTGTTAG	5	5	3183	2418.31	0	5	5	1863	1730.4	0	CTAACAAG	1744	No
AAACCAAA	5	5	16840	15990	0	5	5	14635	13978.2	0	TTTGGTTT	147	No
GTTTAAAG	5	5	3775	2997.65	0	5	5	3255	2619.58	0	CTTTAAAC	249	No
ATAAATAA	5	5	15453	14606.7	0	5	5	12617	11955	0	TTATTTAT	175	No
TCTTCCTC	5	5	9003	8175.39	0	5	5	7404	6830.7	0	GAGGAAGA	189	No
CCTTAAAC	5	5	3122	2365.35	0	5	5	1822	1668.58	0	GTTTAAGG	2727	No
GTCGATCG	5	5	1421	773.101	0	5	5	426	407.021	0	CGATCGAC	180	No
TGTGTGTG	5	5	6169	5364.73	0	5	5	5177	4623.41	0	CACACACA	222	No
TGATTGAT	5	5	7036	6225.63	0	5	5	5989	5178.18	0	ATCAATCA	325	No
CTTTATTC	5	5	3465	2702.95	0	5	5	2902	2430.8	0	GAATAAAG	283	No
AGAAAGAA	5	5	14794	13958.4	0	5	5	12757	12058.9	0	TTCTTTCT	314	No
ACCAAAAA	5	5	13128	12298.6	0	5	5	11277	10600	0	TTTTTGGT	172	No
CTAAAAAC	5	5	4801	4019.08	0	5	5	3787	3289.22	0	GTTTTTAG	278	No
ACTTCTTA	5	5	3238	2487.89	0	5	5	2747	2209	0	TAAGAAGT	279	No
AAAAGGAA	5	5	10259	9440.65	0	5	5	8898	8270.29	0	TTCCTTTT	255	No
TTCGAGTT	5	5	2585	1858.65	0	5	5	2134	1992.78	0	AACTCGAA	221	No
AACTCGAA	5	5	2598	1872.01	0	5	5	2191	2050.19	0	TTCGAGTT	220	No
CACACACA	5	5	6163	5370.43	0	5	5	5283	4747.22	0	TGTGTGTG	212	No
AGTTCTTA	5	5	4418	3646.42	0	5	5	2914	2702.93	0	TAAGAACT	360	No
ATTCTTCA	5	5	6319	5526.39	0	5	5	5451	4829.81	0	TGAAGAAT	177	No
GAAGCTTG	5	5	4285	3517.04	0	5	5	2898	2823.82	0	CAAGCTTC	357	No
ATTTTTTC	5	5	10638	9826.5	0	5	5	9072	8454.44	0	GAAAAAAT	502	No
TCTTCATC	5	5	9230	8424.67	0	5	5	7453	6851.42	0	GATGAAGA	272	No
ATTAAATA	5	5	9807	9000.92	0	5	5	7493	6921.54	0	TATTTAAT	264	No
AATATATG	5	5	7784	6987.17	0	5	5	6627	6689.23	0	CATATATT	302	No
TAATTTGT	5	5	7749	6954.46	0	5	5	6792	6098.89	0	ACAAATTA	155	No
ACTAATTA	5	5	5704	4927.78	0	5	5	4993	4286.22	0	TAATTAGT	118	No
AAAGTAAA	5	5	10158	9358.11	0	5	5	8810	8188.9	0	TTTACTTT	144	No
CTTAAATC	5	5	3305	2569.44	0	5	5	2696	2165.85	0	GATTTAAG	372	No
TATATGTA	5	5	8503	7711.22	0	5	5	7132	6609.32	0	TACATATA	280	No
CTTAAAAC	5	5	4538	3778.66	0	5	5	3725	3069.2	0	GTTTTAAG	260	No
TATTTATT	5	5	15405	14598.5	0	5	5	12416	11667.8	0	AATAAATA	135	No
GAAACAAG	5	5	5451	4682.6	0	5	5	4713	4071.78	0	CTTGTTTC	125	No
TTTAAAAT	5	5	18360	17552.3	0	5	5	13049	12331.2	0	ATTTTAAA	187	No
GATATATG	5	5	3773	3031.6	0	5	5	3343	3089.48	0	CATATATC	201	No
TTTTTAGT	5	5	8653	7872.56	0	5	5	7315	6791.05	0	ACTAAAAA	271	No
ATTGAGTA	5	5	3606	2874.28	0	5	5	2299	2082.18	0	TACTCAAT	368	No
ACTCAAAA	5	5	6906	6135.1	0	5	5	5691	5148.51	0	TTTTGAGT	345	No
AAAAAACT	5	5	13331	12538.1	0	5	5	11342	10779.3	0	AGTTTTTT	394	No
TGAGAGAT	5	5	4354	3609.83	0	5	5	3814	3341.37	0	ATCTCTCA	287	No
TTATATAG	5	5	5207	4453.02	0	5	5	4565	4387.85	0	CTATATAA	204	No
AGAAAAGA	5	5	11974	11187.5	0	5	5	10144	9489.66	0	TCTTTTCT	300	No
CAATAAAC	5	5	3814	3081.88	0	5	5	3268	2758.51	0	GTTTATTG	169	No
GAAAATGG	5	5	5866	5108.23	0	5	5	4726	4283.93	0	CCATTTTC	503	No
CTTTAAAC	5	5	3814	3083.34	0	5	5	3194	2622.66	0	GTTTAAAG	207	No
TATTTTCT	5	5	12707	11921.6	0	5	5	10986	10341.5	0	AGAAAATA	442	No
AATATATC	5	5	5721	4965.27	0	5	5	4859	4765	0	GATATATT	265	No
TTTTCATT	5	5	12707	11924.1	0	5	5	11092	10518.2	0	AATGAAAA	329	No
AAAAAATT	5	5	20097	19311.9	0	5	5	15896	15477.3	0	AATTTTTT	154	No
ACCCTAAA	5	5	7489	6730.13	0	5	5	3389	3350.3	0	TTTAGGGT	19218	No
TTCCTTTT	5	5	10209	9439.77	0	5	5	8864	8305.22	0	AAAAGGAA	219	No
CTTGAATC	5	5	4062	3336.43	0	5	5	3346	2772.66	0	GATTCAAG	261	No
TATTTTTA	5	5	16863	16083.7	0	5	5	12960	12648.2	0	TAAAAATA	344	No
CAAGATTC	5	5	4382	3652.97	0	5	5	3710	3277.42	0	GAATCTTG	347	No
TTTCCTTT	5	5	10715	9947.14	0	5	5	9408	8626.28	0	AAAGGAAA	190	No
GTTTTAAG	5	5	4362	3634.26	0	5	5	3676	3092.2	0	CTTAAAAC	235	No
GATTCAAG	5	5	3990	3269.02	0	5	5	3377	2806.22	0	CTTGAATC	256	No
GAACAAAG	5	5	4562	3837.95	0	5	5	3939	3332.71	0	CTTTGTTC	165	No
GTCATGTG	5	5	2370	1699.86	0	5	5	1337	1252.63	0	CACATGAC	424	No
TATTTAAT	5	5	9789	9032.93	0	5	5	7479	6945.26	0	ATTAAATA	228	No
GATATATT	5	5	5660	4926.08	0	5	5	4818	4701.47	0	AATATATC	251	No
CATAAATC	5	5	3833	3122.52	0	5	5	3141	2663.14	0	GATTTATG	436	No
CATAAAAC	5	5	4639	3917.29	0	5	5	4062	3464.64	0	GTTTTATG	322	No
TTAATAAA	5	5	11276	10518.9	0	5	5	8615	8240.8	0	TTTATTAA	333	No
GTTCTTCA	5	5	4850	4127.16	0	5	5	4123	3657.88	0	TGAAGAAC	355	No
AAATGGGT	5	5	4277	3563.07	0	5	5	2709	2524.58	0	ACCCATTT	517	No
ACTAAAAA	5	5	8707	7960.67	0	5	5	7281	6781.53	0	TTTTTAGT	240	No
GATGAAGA	5	5	9065	8317.44	0	5	5	7463	6838.62	0	TCTTCATC	227	No
CTAAAATC	5	5	4737	4017.73	0	5	5	3651	3120.66	0	GATTTTAG	621	No
ATTTTTAT	5	5	16754	15993.7	0	5	5	13497	12895	0	ATAAAAAT	318	No
TTGTTTGT	5	5	11277	10525.6	0	5	5	9771	9074.18	0	ACAAACAA	696	No
TCCTCTTC	5	5	6411	5678.71	0	5	5	5225	4810.24	0	GAAGAGGA	396	No
CACTCGAC	5	5	2443	1777.06	0	5	5	498	430.406	0	GTCGAGTG	331	No
GTTTTTAG	5	5	4690	3973.93	0	5	5	3770	3316.79	0	CTAAAAAC	217	No
TAAGAAGT	5	5	3233	2542.66	0	5	5	2763	2264.18	0	ACTTCTTA	218	No
TACATATA	5	5	8527	7784.97	0	5	5	7160	6663.01	0	TATATGTA	234	No
TAAAAAGT	5	5	7105	6369.79	0	5	5	5962	5373.18	0	ACTTTTTA	414	No
GTTAGAAG	5	5	2961	2278.95	0	5	5	1696	1632.86	0	CTTCTAAC	746	No
GAATAAAG	5	5	3441	2747.96	0	5	5	3018	2499.54	0	CTTTATTC	214	No
GTTTTGGA	5	5	6830	6099.64	0	5	5	5105	4877.83	0	TCCAAAAC	1446	No
GCAAGAAG	5	5	3895	3195.11	0	5	5	2719	2523.53	0	CTTCTTGC	348	No
TTTTGAAA	5	5	14585	13834.4	0	5	5	11932	11361	0	TTTCAAAA	626	No
ATCTCTCA	5	5	4296	3593.65	0	5	5	3687	3320.69	0	TGAGAGAT	244	No
TAAACACT	5	5	4924	4214.03	0	5	5	2866	2735.18	0	AGTGTTTA	20042	No
AGTCAAAT	5	5	5383	4669.01	0	5	5	3670	3555.69	0	ATTTGACT	1217	No
ACAAGAAA	5	5	10849	10112.2	0	5	5	9410	8995.5	0	TTTCTTGT	382	No
TATTATAT	5	5	11194	10456.7	0	5	5	9195	8592.66	0	ATATAATA	378	No
CAAAAAAT	5	5	11125	10389	0	5	5	9112	8736.05	0	ATTTTTTG	677	No
AGAAGAGA	5	5	11824	11086.7	0	5	5	9977	9441.47	0	TCTCTTCT	346	No
CTTTTAAG	5	5	4180	3485.83	0	5	5	3428	2944.29	0	CTTAAAAG	301	No
GAAGAAAC	5	5	8311	7586.64	0	5	5	7338	6803.76	0	GTTTCTTC	313	No
TGTCATGT	5	5	3634	2950.05	0	5	5	2381	2093.83	0	ACATGACA	353	No
CCCGCCAA	5	5	1479	887.18	0	5	5	425	327.88	0	TTGGCGGG	388	No
ACTCGATC	5	5	2744	2083.53	0	5	5	1109	1111.6	0	GATCGAGT	343	No
CAAAAACC	5	5	5839	5130.75	0	5	5	4972	4228.65	0	GGTTTTTG	462	No
TCTTTTCT	5	5	11755	11024.7	0	5	5	9871	9383.6	0	AGAAAAGA	246	No
CTTAAAAG	5	5	4291	3601.16	0	5	5	3233	2886.15	0	CTTTTAAG	294	No
CATATATT	5	5	7629	6913.52	0	5	5	6526	6568.97	0	AATATATG	229	No
CCTAAATC	5	5	3064	2399.19	0	5	5	1916	1711.04	0	GATTTAGG	2476	No
CTTATTTC	5	5	3588	2912.57	0	5	5	2980	2457.26	0	GAAATAAG	312	No
AGAGAAAG	5	5	9953	9232.7	0	5	5	8427	8034.12	0	CTTTCTCT	562	No
GTTAGTGT	5	5	3105	2440.99	0	5	5	1716	1667.07	0	ACACTAAC	497	No
GAAAGAGA	5	5	10045	9325.36	0	5	5	8491	7981.89	0	TCTCTTTC	323	No
CTTTTATC	5	5	4044	3362.36	0	5	5	3448	2973.91	0	GATAAAAG	327	No
CTTTGATG	5	5	5374	4677.39	0	5	5	3860	3749.03	0	CATCAAAG	548	No
AGAGAAGA	5	5	12577	11853	0	5	5	10677	10260.3	0	TCTTCTCT	480	No
ACTTCTTT	5	5	6291	5589.59	0	5	5	5375	4902.3	0	AAAGAAGT	199	No
GAAATAAG	5	5	3635	2963.96	0	5	5	3004	2517.43	0	CTTATTTC	304	No
GTTTCTTC	5	5	8199	7490.56	0	5	5	7297	6753.72	0	GAAGAAAC	295	No
TTCTTTCT	5	5	14278	13558.5	0	5	5	12446	11802.7	0	AGAAAGAA	215	No
TTTCAATT	5	5	9760	9049.31	0	5	5	8520	7884.02	0	AATTGAAA	590	No
CTCATACG	5	5	1433	857.538	0	5	5	574	526.224	0	CGTATGAG	5707	No
AAGATTTA	5	5	7168	6469.1	0	5	5	5465	5254.92	0	TAAATCTT	386	No
ATAAAAAT	5	5	16579	15860.5	0	5	5	13418	12799.9	0	ATTTTTAT	274	No
AAAAGTTA	5	5	8300	7598.05	0	5	5	7148	6552.33	0	TAACTTTT	375	No
GAGGAGGA	5	5	6163	5472.03	0	5	5	4709	4312.93	0	TCCTCCTC	338	No
TCAAAACT	5	5	7477	6779.24	0	5	5	6362	5823.52	0	AGTTTTGA	479	No
GTTTTATG	5	5	4581	3904.68	0	5	5	4037	3449.27	0	CATAAAAC	267	No
TCTCTTTC	5	5	9855	9149.79	0	5	5	8433	7988.02	0	GAAAGAGA	307	No
TGTTTGTT	5	5	11374	10667.3	0	5	5	9741	9263.02	0	AACAAACA	381	No
ATCAATCA	5	5	6907	6219.09	0	5	5	5881	5151.54	0	TGATTGAT	213	No
AATTTTCA	5	5	9453	8757.86	0	5	5	8200	7628.26	0	TGAAAATT	196	No
GATAAAAG	5	5	4029	3368.27	0	5	5	3470	2981.49	0	CTTTTATC	308	No
GATTCTTC	5	5	5845	5166.64	0	5	5	5018	4511.39	0	GAAGAATC	371	No
AATGAAAA	5	5	12623	11923.6	0	5	5	10992	10461.3	0	TTTTCATT	252	No
AAATTATA	5	5	12730	12030.5	0	5	5	10069	9563.11	0	TATAATTT	1167	No
GTCGAGTG	5	5	2479	1855.86	0	5	5	550	504.334	0	CACTCGAC	277	No
CAAATATG	5	5	5197	4526.81	0	5	5	4107	3919.91	0	CATATTTG	500	No
TTTATTAA	5	5	11027	10332.5	0	5	5	8364	8080.4	0	TTAATAAA	268	No
AAATTGAA	5	5	10711	10019.9	0	5	5	9250	8775.88	0	TTCAATTT	572	No
TAGATCTA	5	5	2914	2281.44	0	5	5	1924	1699.06	0	TAGATCTA	335	Yes
CACTAAAC	5	5	3161	2523.05	0	5	5	2281	2002.83	0	GTTTAGTG	1963	No
CTAAATCC	5	5	3031	2398.15	0	5	5	1921	1709.95	0	GGATTTAG	2444	No
TCCTCCTC	5	5	6180	5510.99	0	5	5	4686	4310.61	0	GAGGAGGA	320	No
GTCATATT	5	5	3877	3230.35	0	5	5	2323	2315.84	0	AATATGAC	1009	No
AAACTAAA	5	5	12516	11828.5	0	5	5	10761	10275.1	0	TTTAGTTT	425	No
TAATTGAT	5	5	5916	5256.3	0	5	5	4947	4367.02	0	ATCAATTA	689	No
TTAGGGTT	5	5	7577	6910.5	0	5	5	6054	5524.61	0	AACCCTAA	159	No
GATCGAGT	5	5	2741	2125.7	0	5	5	1085	1143.67	0	ACTCGATC	298	No
TAAAAATA	5	5	16754	16072.2	0	5	5	13040	12563.1	0	TATTTTTA	257	No
TTTTGAGT	5	5	6868	6210.8	0	5	5	5615	5144.19	0	ACTCAAAA	242	No
TCTCTTCT	5	5	11824	11154.6	0	5	5	10017	9588.35	0	AGAAGAGA	293	No
GAATCTTG	5	5	4131	3497.38	0	5	5	3719	3180.01	0	CAAGATTC	258	No
CTTCTTGC	5	5	3816	3187.93	0	5	5	2826	2587.04	0	GCAAGAAG	285	No
ACAAAATA	5	5	11512	10846.7	0	5	5	9689	9153.87	0	TATTTTGT	181	No
TTTGTTGG	5	5	6677	6027.3	0	5	5	5145	4986.56	0	CCAACAAA	1165	No
AAAAGATT	5	5	11178	10515	0	5	5	9287	8981.98	0	AATCTTTT	695	No
TACACCAT	5	5	2890	2281.91	0	5	5	1588	1546.87	0	ATGGTGTA	1071	No
ACATGACA	5	5	3424	2805.54	0	5	5	2297	2031.67	0	TGTCATGT	296	No
TTCTAGTT	5	5	4914	4277.34	0	5	5	3481	3260.08	0	AACTAGAA	448	No
TGAAGAAC	5	5	4821	4185.26	0	5	5	4109	3744.65	0	GTTCTTCA	269	No
ATTTTACA	5	5	7090	6440.06	0	5	5	5686	5242.77	0	TGTAAAAT	486	No
CAAGCTTC	5	5	4040	3414.25	0	5	5	2903	2806.64	0	GAAGCTTG	225	No
TTTGAAGT	5	5	5946	5305.83	0	5	5	5004	4481.88	0	ACTTCAAA	492	No
GAAAATAG	5	5	4655	4028.58	0	5	5	3949	3562.74	0	CTATTTTC	540	No
TAAGAACT	5	5	4115	3494.5	0	5	5	3008	2726.26	0	AGTTCTTA	223	No
TTAAATTT	5	5	14137	13480.6	0	5	5	11151	10716.3	0	AAATTTAA	184	No
CTTCCTTC	5	5	4541	3916.92	0	5	5	3935	3406.68	0	GAAGGAAG	475	No
GTTCTTTG	5	5	4101	3481.96	0	5	5	3552	3041.08	0	CAAAGAAC	487	No
AAAGCAAA	5	5	9873	9224.84	0	5	5	8764	8263.13	0	TTTGCTTT	501	No
AATTGTTT	5	5	10668	10018.5	0	5	5	9144	8512.67	0	AAACAATT	791	No
TCGTCTTC	5	5	4388	3766.84	0	5	5	3700	3213.32	0	GAAGACGA	403	No
CGACGTCG	5	5	1254	735.827	0	5	5	1008	605.75	0	CGACGTCG	367	Yes
TACTCAAT	5	5	3310	2705.62	0	5	5	2156	1979.68	0	ATTGAGTA	241	No
AAACTTTA	5	5	8930	8287.33	0	5	5	7287	6871.79	0	TAAAGTTT	393	No
GTGGTGGT	5	5	4475	3855.73	0	5	5	3384	3027.01	0	ACCACCAC	583	No
GAAGAATC	5	5	5629	5001.34	0	5	5	4954	4450.59	0	GATTCTTC	328	No
GATTTAAG	5	5	3129	2529.9	0	5	5	2659	2156.89	0	CTTAAATC	233	No
ACAGAACA	5	5	4091	3477.31	0	5	5	3553	3069.04	0	TGTTCTGT	417	No
CGCCAAAA	5	5	2799	2207.5	0	5	5	1343	1296.78	0	TTTTGGCG	625	No
TAACTTTT	5	5	8056	7418.23	0	5	5	7035	6493.62	0	AAAAGTTA	319	No
ATAAACCA	5	5	5345	4720.41	0	5	5	4582	4388.09	0	TGGTTTAT	2047	No
AAAACTTA	5	5	8622	7983.73	0	5	5	7311	6747.63	0	TAAGTTTT	656	No
ATATAATA	5	5	11116	10473.3	0	5	5	9073	8587.41	0	TATTATAT	291	No
GACACGTG	5	5	1683	1136.23	0	5	5	1503	1014.12	0	CACGTGTC	649	No
AATGGGTA	5	5	2626	2041.81	0	5	5	1509	1366.6	0	TACCCATT	2573	No
AACAAACA	5	5	11150	10509.5	0	5	5	9760	9235.31	0	TGTTTGTT	324	No
TTTCTTGT	5	5	10632	9993.3	0	5	5	9237	8858.85	0	ACAAGAAA	290	No
AAACGAAA	5	5	7122	6493.68	0	5	5	5868	5446.45	0	TTTCGTTT	771	No
TATTCTTT	5	5	7978	7347.09	0	5	5	6995	6371.2	0	AAAGAATA	1548	No
CTTGATTC	5	5	3989	3383.35	0	5	5	3233	2824.04	0	GAATCAAG	1857	No
TAAATCTT	5	5	7235	6607.06	0	5	5	5474	5354.01	0	AAGATTTA	317	No
TAGTAGTA	5	5	3581	2981.06	0	5	5	3319	2832.5	0	TACTACTA	544	No
TTGGCGGG	5	5	1341	822.001	0	5	5	386	306.58	0	CCCGCCAA	297	No
TTTAAATT	5	5	13758	13117.8	0	5	5	10945	10365.8	0	AATTTAAA	825	No
TAAATTGT	5	5	5759	5139.52	0	5	5	4804	4371.33	0	ACAATTTA	716	No
GTTTCAAG	5	5	4112	3508.68	0	5	5	3426	3004.46	0	CTTGAAAC	507	No
GTTTTAGC	5	5	3265	2673.8	0	5	5	2238	2085.35	0	GCTAAAAC	17947	No
TAAAGTTT	5	5	8535	7907.41	0	5	5	7236	6706.19	0	AAACTTTA	369	No
AGTTTTTT	5	5	13210	12574.1	0	5	5	11178	10717.2	0	AAAAAACT	243	No
TAATTATT	5	5	11707	11073.3	0	5	5	9242	8906.44	0	AATAATTA	1664	No
GAAGAGGA	5	5	6230	5613.16	0	5	5	5065	4667.68	0	TCCTCTTC	276	No
ATCTCTTA	5	5	4472	3867.44	0	5	5	3717	3298.4	0	TAAGAGAT	528	No
ATTTACAA	5	5	8460	7836.76	0	5	5	5701	5733.69	0	TTGTAAAT	408	No
GATTAAAG	5	5	3209	2624.4	0	5	5	2809	2384.24	0	CTTTAATC	457	No
GAATATTC	5	5	3182	2598.35	0	5	5	2714	2331	0	GAATATTC	400	Yes
CAAAGAAG	5	5	7313	6696.32	0	5	5	6302	5773.7	0	CTTCTTTG	912	No
TAAAGAAT	5	5	5975	5365.06	0	5	5	5004	4584.42	0	ATTCTTTA	518	No
GAAGACGA	5	5	4488	3889.29	0	5	5	3698	3269.06	0	TCGTCTTC	366	No
AATATTTA	5	5	13131	12505.5	0	5	5	9682	9429.92	0	TAAATATT	532	No
GAAGCAAG	5	5	4134	3541.24	0	5	5	3023	2838.74	0	CTTGCTTC	688	No
TATGATGT	5	5	3586	3000.14	0	5	5	3051	2637.82	0	ACATCATA	445	No
TGAGTTTT	5	5	8012	7397.37	0	5	5	6690	6264.87	0	AAAACTCA	1447	No
TTGTAAAT	5	5	8190	7576.33	0	5	5	5688	5684.61	0	ATTTACAA	398	No
AATGATTT	5	5	9433	8816.34	0	5	5	7776	7356.26	0	AAATCATT	623	No
GATTGTGA	5	5	4223	3631.25	0	5	5	3063	2861.83	0	TCACAATC	1999	No
TCTAAACA	5	5	4994	4396.17	0	5	5	3358	3379.97	0	TGTTTAGA	23933	No
TCAAGAAC	5	5	5852	5248.84	0	5	5	5016	4628.86	0	GTTCTTGA	476	No
TTAGTGTT	5	5	5720	5117.71	0	5	5	3844	3695.42	0	AACACTAA	200	No
ACTTTTTA	5	5	7053	6444.56	0	5	5	5922	5444.48	0	TAAAAAGT	281	No
TCTCAAAG	5	5	5167	4568.55	0	5	5	3725	3591.81	0	CTTTGAGA	752	No
GAAGATAC	5	5	3539	2957.02	0	5	5	2363	2353.21	0	GTATCTTC	2122	No
TGTTCTGT	5	5	4124	3535.14	0	5	5	3545	3072.66	0	ACAGAACA	373	No
AAAGATAA	5	5	9290	8676.73	0	5	5	7836	7540.86	0	TTATCTTT	787	No
ACTCTAAA	5	5	4030	3443.16	0	5	5	3018	2648.42	0	TTTAGAGT	914	No
ATTCCAAA	5	5	6592	5987.8	0	5	5	5524	5100.39	0	TTTGGAAT	1064	No
AGGTTTTT	5	5	5933	5332.84	0	5	5	4746	4431.02	0	AAAAACCT	1015	No
CTCAAATC	5	5	4165	3578.34	0	5	5	3551	3046.71	0	GATTTGAG	599	No
CATATTTC	5	5	4291	3703.35	0	5	5	3500	3224.39	0	GAAATATG	1016	No
CACATGAC	5	5	2194	1644.99	0	5	5	1257	1206.74	0	GTCATGTG	263	No
TTTAGTTT	5	5	12318	11702.1	0	5	5	10725	10172.5	0	AAACTAAA	340	No
GCCCATTA	5	5	1783	1253.12	0	5	5	1522	1085.01	0	TAATGGGC	522	No
ACTTTAAA	5	5	6580	5981	0	5	5	5131	4742.88	0	TTTAAAGT	555	No
CTCAAAAC	5	5	5093	4502.4	0	5	5	4206	3797.17	0	GTTTTGAG	875	No
CTAAATTC	5	5	3321	2749.03	0	5	5	2877	2474.01	0	GAATTTAG	481	No
CTAATTTC	5	5	3834	3255.34	0	5	5	3402	2967.4	0	GAAATTAG	514	No
TTTCCCGC	5	5	1949	1412.96	0	5	5	779	719.244	0	GCGGGAAA	796	No
TAATCCAT	5	5	3926	3346.82	0	5	5	2730	2561.72	0	ATGGATTA	2372	No
CCGCCAAA	5	5	2271	1723.55	0	5	5	868	799.544	0	TTTGGCGG	491	No
CTTATTTG	5	5	4005	3426.11	0	5	5	3082	2854.75	0	CAAATAAG	1270	No
ATATATTA	5	5	13107	12497.2	0	5	5	10409	10101	0	TAATATAT	997	No
GATTTATG	5	5	3621	3047.68	0	5	5	3105	2642.19	0	CATAAATC	266	No
TAAAATCT	5	5	8463	7861.52	0	5	5	6434	6069.94	0	AGATTTTA	938	No
AAACCTAA	5	5	7314	6716.55	0	5	5	4937	4777.53	0	TTAGGTTT	6501	No
CTAGCTAG	5	5	2016	1480.34	0	5	5	1856	1350	0	CTAGCTAG	439	Yes
ATTTTGCA	5	5	6079	5487.33	0	5	5	5021	4561.18	0	TGCAAAAT	455	No
GCTTTTTG	5	5	3572	3001.9	0	5	5	3187	2717.88	0	CAAAAAGC	447	No
AGAAAATA	5	5	12490	11884.3	0	5	5	10715	10177.2	0	TATTTTCT	250	No
ATGAATTA	5	5	5349	4762.99	0	5	5	4547	4065.74	0	TAATTCAT	587	No
TGTATAAT	5	5	5302	4716.82	0	5	5	4466	4228.55	0	ATTATACA	589	No
ACATCATA	5	5	3527	2958.69	0	5	5	2931	2551.88	0	TATGATGT	406	No
ATTTTATA	5	5	12688	12083.3	0	5	5	9854	9534.85	0	TATAAAAT	482	No
CAAAAAGC	5	5	3631	3061.53	0	5	5	3231	2783.08	0	GCTTTTTG	441	No
AACTAGAA	5	5	4859	4277.82	0	5	5	3547	3316.53	0	TTCTAGTT	354	No
GTATATAA	5	5	5329	4745.4	0	5	5	4621	4625.87	0	TTATATAC	530	No
ACAAAAGA	5	5	10181	9581.4	0	5	5	9069	8592.5	0	TCTTTTGT	930	No
AATGCATT	5	5	4736	4157.41	0	5	5	3271	3123.94	0	AATGCATT	451	Yes
TGTGTATG	5	5	4541	3964.26	0	5	5	2926	2844.5	0	CATACACA	1320	No
TACCCTAT	5	5	1011	549.619	0	5	5	812	479.727	0	ATAGGGTA	1026	No
ATTTTCTG	5	5	5967	5381.93	0	5	5	5045	4606.19	0	CAGAAAAT	573	No
TGCAAAAT	5	5	6086	5501.01	0	5	5	5013	4540.21	0	ATTTTGCA	440	No
ACTTTATA	5	5	5056	4476.94	0	5	5	4137	3791.94	0	TATAAAGT	966	No
CTTTAATC	5	5	3174	2614.93	0	5	5	2750	2349.1	0	GATTAAAG	399	No
AACTCTTA	5	5	4817	4241.11	0	5	5	3260	3131.2	0	TAAGAGTT	2921	No
TATGATAT	5	5	6352	5767.54	0	5	5	5217	4721.34	0	ATATCATA	460	No
ATATCATA	5	5	6344	5759.77	0	5	5	5272	4757.95	0	TATGATAT	459	No
ATCATACA	5	5	4796	4221.07	0	5	5	3269	3185.34	0	TGTATGAT	2213	No
GGTTTTTG	5	5	5670	5089.54	0	5	5	4808	4159.44	0	CAAAAACC	299	No
TCTGTTTT	5	5	11701	11104.6	0	5	5	10160	9627.01	0	AAAACAGA	588	No
ATAAAACA	5	5	9879	9285.86	0	5	5	8339	8006.62	0	TGTTTTAT	600	No
CTAAAACC	5	5	4150	3581.48	0	5	5	3178	2778.57	0	GGTTTTAG	192	No
AAGCTTGG	5	5	3568	3007.35	0	5	5	2262	2181.94	0	CCAAGCTT	1802	No
ATGTGTAT	5	5	5636	5058.25	0	5	5	4010	3864.19	0	ATACACAT	506	No
TTCTCTCC	5	5	4636	4066.52	0	5	5	3951	3639.83	0	GGAGAGAA	608	No
ATGTCATG	5	5	3410	2854.71	0	5	5	2135	2058.87	0	CATGACAT	737	No
ATAACTCA	5	5	3737	3178.32	0	5	5	2659	2403.67	0	TGAGTTAT	773	No
GATTCTTG	5	5	4611	4044.09	0	5	5	4240	3660.61	0	CAAGAATC	674	No
GAAATCAG	5	5	3443	2888.47	0	5	5	2985	2566.79	0	CTGATTTC	643	No
AATTCAAA	5	5	11113	10524.6	0	5	5	9325	8933.29	0	TTTGAATT	894	No
TGACACAT	5	5	2969	2422.21	0	5	5	1988	1820.7	0	ATGTGTCA	1135	No
GAAGGAAG	5	5	4609	4043.28	0	5	5	4006	3443.05	0	CTTCCTTC	362	No
GTTCTTGA	5	5	5900	5326.34	0	5	5	5058	4655.45	0	TCAAGAAC	412	No
GGTATAAG	5	5	2066	1542.8	0	5	5	1032	989.247	0	CTTATACC	8848	No
AAAATTCA	5	5	10214	9628.4	0	5	5	8773	8293.9	0	TGAATTTT	549	No
AGTTTTGA	5	5	7380	6801.68	0	5	5	6273	5801.5	0	TCAAAACT	321	No
TCTTCTCT	5	5	12327	11740.9	0	5	5	10525	10211.8	0	AGAGAAGA	310	No
GAATTTAG	5	5	3159	2612.45	0	5	5	2724	2350.25	0	CTAAATTC	429	No
TATAAAAT	5	5	12572	11987.2	0	5	5	9685	9476.07	0	ATTTTATA	446	No
ACTCCAAA	5	5	4605	4044.04	0	5	5	3429	3132.14	0	TTTGGAGT	193	No
CAGAAGAT	5	5	4234	3678.06	0	5	5	3560	3204.9	0	ATCTTCTG	586	No
GGGTATAA	5	5	1914	1401.96	0	5	5	885	863.583	0	TTATACCC	4407	No
TGTAAAAT	5	5	7118	6546.39	0	5	5	5857	5389.56	0	ATTTTACA	356	No
CAAAGAAC	5	5	4070	3516.56	0	5	5	3513	3061.32	0	GTTCTTTG	363	No
AAATCAAA	5	5	16981	16397	0	5	5	14700	14207.6	0	TTTGATTT	1233	No
TGAGAAGC	5	5	3708	3161.69	0	5	5	2519	2483.65	0	GCTTCTCA	1789	No
CCCCCCCC	5	5	1296	821.489	0	5	5	525	277.326	0	GGGGGGGG	627	No
TTTGGCGG	5	5	2150	1634.07	0	5	5	872	775.804	0	CCGCCAAA	433	No
ACTTCAAA	5	5	5884	5323.86	0	5	5	5072	4552.41	0	TTTGAAGT	358	No
GATCAAAG	5	5	4358	3807.93	0	5	5	3767	3258.05	0	CTTTGATC	546	No
TCAAAATT	5	5	11464	10891.1	0	5	5	9819	9261.53	0	AATTTTGA	1315	No
ACTAATCA	5	5	3858	3313.29	0	5	5	3398	3012.41	0	TGATTAGT	1169	No
TAGTACTA	5	5	2656	2129.17	0	5	5	2063	1732.84	0	TAGTACTA	496	Yes
ACACTAAC	5	5	3220	2683.25	0	5	5	1755	1757.6	0	GTTAGTGT	306	No
ATCGACAC	5	5	1895	1391.63	0	5	5	744	741.087	0	GTGTCGAT	534	No
TAAAAATT	5	5	12562	11990.5	0	5	5	9783	9343.19	0	AATTTTTA	810	No
CATATTTG	5	5	5338	4786.29	0	5	5	4011	3982.84	0	CAAATATG	332	No
TTTGCTTT	5	5	9703	9137.97	0	5	5	8688	8131.17	0	AAAGCAAA	364	No
GAAAAAAT	5	5	10477	9911.33	0	5	5	8987	8550.54	0	ATTTTTTC	226	No
CCATTTTC	5	5	5447	4895.72	0	5	5	4791	4337.31	0	GAAAATGG	248	No
TAGAAAGT	5	5	3308	2775.01	0	5	5	2765	2412.89	0	ACTTTCTA	684	No
CCGACCCG	5	5	892	464.945	0	5	5	674	388.312	0	CGGGTCGG	547	No
ATACACAT	5	5	5402	4851.23	0	5	5	3923	3712.71	0	ATGTGTAT	467	No
CTTGAAAC	5	5	4011	3470.22	0	5	5	3387	3003.62	0	GTTTCAAG	391	No
ACTTCTTG	5	5	3698	3160.72	0	5	5	3018	2665.24	0	CAAGAAGT	509	No
CAAGAAGT	5	5	3714	3176.58	0	5	5	3171	2721.29	0	ACTTCTTG	508	No
TAAATCCT	5	5	3740	3202.51	0	5	5	2359	2194.1	0	AGGATTTA	7624	No
AGTAATTA	5	5	4767	4220.66	0	5	5	3891	3573.66	0	TAATTACT	543	No
CTTTTTTA	5	5	7985	7425.68	0	5	5	6994	6475.29	0	TAAAAAAG	604	No
ATTTAATT	5	5	12663	12096.5	0	5	5	9682	9339.3	0	AATTAAAT	616	No
GAAATTAG	5	5	3810	3272.7	0	5	5	3400	2962.35	0	CTAATTTC	430	No
ATTCTAAA	5	5	5952	5400.43	0	5	5	4811	4548.72	0	TTTAGAAT	901	No
ACTTAATA	5	5	3490	2957.25	0	5	5	2769	2484.67	0	TATTAAGT	650	No
ACCCATTT	5	5	3656	3122.01	0	5	5	2729	2502.93	0	AAATGGGT	270	No
ATTCTTTA	5	5	5877	5327.46	0	5	5	4922	4556.33	0	TAAAGAAT	402	No
CAAACCCA	5	5	4047	3510.17	0	5	5	3389	3079.07	0	TGGGTTTG	1883	No
GATCGACA	5	5	2058	1555.95	0	5	5	825	867.986	0	TGTCGATC	559	No
AGAGGAGA	5	5	5171	4626.89	0	5	5	4378	3964.74	0	TCTCCTCT	633	No
TAATGGGC	5	5	1658	1172.4	0	5	5	1467	1056.43	0	GCCCATTA	426	No
TATAAATA	5	5	12667	12106.7	0	5	5	9827	9571.25	0	TATTTATA	203	No
TATTCAAT	5	5	5751	5205.63	0	5	5	4486	4238.07	0	ATTGAATA	2008	No
TCTCTAAC	5	5	3875	3342.61	0	5	5	2828	2584.61	0	GTTAGAGA	3374	No
TCAATCAT	5	5	5852	5307.03	0	5	5	4197	4115.52	0	ATGATTGA	964	No
GCTTAAAG	5	5	2031	1532.93	0	5	5	1821	1437.62	0	CTTTAAGC	924	No
TAAGAGAT	5	5	4442	3906.21	0	5	5	3813	3365.11	0	ATCTCTTA	397	No
ATTTCTCA	5	5	6137	5591.89	0	5	5	5330	4835.17	0	TGAGAAAT	601	No
TTATATAC	5	5	5291	4749.92	0	5	5	4589	4630.97	0	GTATATAA	449	No
AGCCAAAG	5	5	3517	2990.56	0	5	5	2614	2464.76	0	CTTTGGCT	715	No
TAAATATT	5	5	13185	12627.6	0	5	5	9613	9498.03	0	AATATTTA	404	No
GAAACTTG	5	5	4557	4021.73	0	5	5	4000	3613.3	0	CAAGTTTC	1120	No
GTGTCGAT	5	5	1860	1369.56	0	5	5	743	710.386	0	ATCGACAC	498	No
TTAAATAT	5	5	11090	10535.8	0	5	5	8327	8036.06	0	ATATTTAA	585	No
GGTTCTAG	5	5	1977	1485.82	0	5	5	1037	920.191	0	CTAGAACC	613	No
ATTTTGGA	5	5	7400	6856.79	0	5	5	5964	5565.41	0	TCCAAAAT	566	No
CAAAACAC	5	5	5624	5087.91	0	5	5	4446	4132.58	0	GTGTTTTG	183	No
AAACCATA	5	5	6407	5868.24	0	5	5	5038	4760.19	0	TATGGTTT	2860	No
CTATTTTC	5	5	4593	4064.08	0	5	5	3963	3613.93	0	GAAAATAG	359	No
TTATAATT	5	5	11048	10500.1	0	5	5	8282	7963.56	0	AATTATAA	1049	No
GATTAATG	5	5	2874	2364.05	0	5	5	2484	2182.12	0	CATTAATC	732	No
TAATTACT	5	5	4714	4184.85	0	5	5	3843	3533.83	0	AGTAATTA	511	No
TACTACTA	5	5	3427	2910.29	0	5	5	3140	2725.61	0	TAGTAGTA	387	No
TAATGTTT	5	5	8342	7801.03	0	5	5	7167	6710.41	0	AAACATTA	788	No
CTTTGATC	5	5	4362	3837.25	0	5	5	3753	3256.72	0	GATCAAAG	493	No
CGGGTCGG	5	5	924	504.72	0	5	5	659	404.137	0	CCGACCCG	505	No
CATCAAAG	5	5	5276	4746.4	0	5	5	3864	3814.73	0	CTTTGATG	309	No
TGAATTTT	5	5	9880	9337.45	0	5	5	8407	7961.21	0	AAAATTCA	478	No
ACACATGA	5	5	3828	3309.36	0	5	5	2604	2468.86	0	TCATGTGT	642	No
GAGTATAA	5	5	3452	2937.53	0	5	5	2119	2064.75	0	TTATACTC	3967	No
TAAGTGTT	5	5	4334	3811.76	0	5	5	2728	2682.23	0	AACACTTA	6167	No
AAAATCAA	5	5	15857	15310.5	0	5	5	13381	13053.1	0	TTGATTTT	1329	No
TTATTAAT	5	5	10531	9989.64	0	5	5	7689	7462.91	0	ATTAATAA	1056	No
TTTAAAGT	5	5	6315	5783.06	0	5	5	5173	4706.82	0	ACTTTAAA	427	No
AACCTAAA	5	5	6608	6075.04	0	5	5	4360	4219.33	0	TTTAGGTT	5118	No
AACTTTGA	5	5	6494	5961.84	0	5	5	5611	5237.71	0	TCAAAGTT	1317	No
ACCTAAAA	5	5	4917	4392.03	0	5	5	3689	3512.87	0	TTTTAGGT	5600	No
TGTCGATC	5	5	2038	1552.18	0	5	5	796	848.925	0	GATCGACA	520	No
TGAAGAAA	5	5	11649	11107.2	0	5	5	10354	10102.3	0	TTTCTTCA	1041	No
TTTTTCCT	5	5	9294	8755.46	0	5	5	8147	7537.89	0	AGGAAAAA	948	No
CTTTCTCT	5	5	9683	9144.1	0	5	5	8212	7950.09	0	AGAGAAAG	305	No
TTTTGATA	5	5	9724	9185.46	0	5	5	8231	7849.55	0	TATCAAAA	1229	No
AAAATATA	5	5	20033	19487.1	0	5	5	15947	15694.7	0	TATATTTT	806	No
AGTTGAAA	5	5	5567	5040.76	0	5	5	4849	4427.71	0	TTTCAACT	1101	No
TCCAAAAT	5	5	7389	6856.76	0	5	5	6130	5716.96	0	ATTTTGGA	537	No
AAGTGTTG	5	5	4323	3805.17	0	5	5	2920	2955.5	0	CAACACTT	4294	No
GTGTATGA	5	5	3152	2646.09	0	5	5	1785	1822.66	0	TCATACAC	1174	No
ATTTGTTA	5	5	7693	7162	0	5	5	6499	6079.59	0	TAACAAAT	725	No
TCAAAAGT	5	5	5671	5146.67	0	5	5	4977	4586.05	0	ACTTTTGA	971	No
CACAAAAC	5	5	5756	5231.33	0	5	5	4873	4471.56	0	GTTTTGTG	782	No
TTCAATTT	5	5	10523	9987.36	0	5	5	9138	8741.91	0	AAATTGAA	334	No
CAGAAAAT	5	5	5981	5456.41	0	5	5	5033	4645.58	0	ATTTTCTG	454	No
AAGCTTCT	5	5	6998	6470	0	5	5	5525	5284.14	0	AGAAGCTT	657	No
GAAGGAGA	5	5	6358	5832.07	0	5	5	5224	4822.06	0	TCTCCTTC	678	No
TTTCTAAT	5	5	7789	7258.98	0	5	5	6616	6324.1	0	ATTAGAAA	634	No
TATGTATA	5	5	7449	6920.05	0	5	5	6429	6016.73	0	TATACATA	776	No
CAACTTTC	5	5	3696	3186.71	0	5	5	3163	2794.72	0	GAAAGTTG	1121	No
CTTCTTTC	5	5	7708	7179.1	0	5	5	6576	6144.25	0	GAAAGAAG	764	No
AGAAGCAA	5	5	7930	7400.68	0	5	5	6164	5985.46	0	TTGCTTCT	1759	No
TATTTCTA	5	5	5542	5020.41	0	5	5	4595	4293.06	0	TAGAAATA	920	No
ACATATAT	5	5	11347	10812.8	0	5	5	9845	9327.32	0	ATATATGT	1703	No
ACCACCAC	5	5	4182	3669.16	0	5	5	3186	2896.39	0	GTGGTGGT	370	No
TAAATGAT	5	5	6103	5579.9	0	5	5	5161	4719.82	0	ATCATTTA	717	No
ATATTTAA	5	5	11073	10539.9	0	5	5	8222	8017.47	0	TTAAATAT	535	No
ATCTTCTG	5	5	4129	3617.36	0	5	5	3480	3158.85	0	CAGAAGAT	484	No
TAATTCAT	5	5	5250	4731.99	0	5	5	4475	4056.71	0	ATGAATTA	443	No
AAAACAGA	5	5	11749	11217.1	0	5	5	10222	9717.06	0	TCTGTTTT	463	No
ATTATACA	5	5	5214	4697.2	0	5	5	4258	4069.91	0	TGTATAAT	444	No
AATTGAAA	5	5	9637	9107.91	0	5	5	8397	7898.85	0	TTTCAATT	315	No
ATATTTCA	5	5	7430	6906.25	0	5	5	6154	5860.93	0	TGAAATAT	682	No
GAGATTTG	5	5	5250	4734.15	0	5	5	4472	4101.85	0	CAAATCTC	1526	No
TATATGAT	5	5	7755	7231.99	0	5	5	6647	6272.5	0	ATCATATA	881	No
AATTGGAA	5	5	4996	4483.36	0	5	5	4232	3883.21	0	TTCCAATT	1422	No
GGTTAGTG	5	5	2346	1863.2	0	5	5	1192	1193.2	0	CACTAACC	14451	No
GATAATAG	5	5	2266	1785.17	0	5	5	1764	1512	0	CTATTATC	867	No
ACTTCTCA	5	5	3444	2943.84	0	5	5	2879	2484.17	0	TGAGAAGT	1255	No
GATTATTG	5	5	3325	2826.5	0	5	5	2998	2607.87	0	CAATAATC	629	No
GATTTGAG	5	5	4170	3663.54	0	5	5	3572	3105.86	0	CTCAAATC	422	No
TGTTTTAT	5	5	9807	9281.89	0	5	5	8283	7889.38	0	ATAAAACA	464	No
TGAGAAAT	5	5	6122	5605.61	0	5	5	5259	4855.94	0	ATTTCTCA	529	No
TGTGGTGT	5	5	2208	1729.65	0	5	5	1820	1420.82	0	ACACCACA	813	No
ATTGTTTA	5	5	7066	6547.24	0	5	5	5838	5502.41	0	TAAACAAT	693	No
TAAAAAAG	5	5	7946	7425.1	0	5	5	6884	6453.9	0	CTTTTTTA	512	No
ATTAAGTA	5	5	3886	3383.23	0	5	5	3211	2878.63	0	TACTTAAT	857	No
CTCCATTG	5	5	3386	2889.3	0	5	5	2860	2474.09	0	CAATGGAG	981	No
AAATTTCA	5	5	9959	9436.93	0	5	5	8645	8164.13	0	TGAAATTT	731	No
GGAGAGAA	5	5	4617	4110.81	0	5	5	3953	3672.58	0	TTCTCTCC	468	No
TAACATTT	5	5	7726	7208.14	0	5	5	6684	6203.07	0	AAATGTTA	755	No
TGAAACAT	5	5	5772	5260.35	0	5	5	4898	4574.25	0	ATGTTTCA	1344	No
TGAAAAGT	5	5	4911	4403.79	0	5	5	4330	3860.71	0	ACTTTTCA	662	No
ATTAACTA	5	5	4232	3729.39	0	5	5	3604	3246.62	0	TAGTTAAT	722	No
CTAGAACC	5	5	2002	1533.08	0	5	5	1069	948.75	0	GGTTCTAG	536	No
TAAAATAT	5	5	15571	15046.1	0	5	5	11830	11628.8	0	ATATTTTA	1766	No
TATATTAT	5	5	11330	10808.6	0	5	5	9287	8829.15	0	ATAATATA	979	No
AATTAAAT	5	5	12541	12018.5	0	5	5	9466	9236.94	0	ATTTAATT	513	No
AGTAAAAA	5	5	8302	7785.2	0	5	5	6968	6596.63	0	TTTTTACT	658	No
AGAAGATA	5	5	7879	7363.52	0	5	5	6162	6012.31	0	TATCTTCT	1054	No
TCAAATAT	5	5	8797	8279.79	0	5	5	6947	6683.88	0	ATATTTGA	852	No
TATAGTAT	5	5	4535	4032.23	0	5	5	3870	3457.46	0	ATACTATA	707	No
GATTTTAG	5	5	4431	3929.06	0	5	5	3640	3099.74	0	CTAAAATC	273	No
GACAAAAG	5	5	4173	3673.45	0	5	5	3829	3347.22	0	CTTTTGTC	728	No
AAATCATT	5	5	9494	8977.18	0	5	5	7809	7554.73	0	AATGATTT	409	No
TTCTAAAT	5	5	6470	5960.39	0	5	5	5359	5023.43	0	ATTTAGAA	3002	No
TTTTGGCG	5	5	2630	2150.08	0	5	5	1286	1298.54	0	CGCCAAAA	374	No
TTTCAAAA	5	5	14445	13925	0	5	5	11930	11532.6	0	TTTTGAAA	286	No
GGGGGGGG	5	5	1048	632.413	0	5	5	420	212.074	5.55E-15	CCCCCCCC	490	No
ATTTAATA	5	5	8905	8391.51	0	5	5	6784	6457.52	0	TATTAAAT	686	No
CAATAATC	5	5	3279	2791.36	0	5	5	2913	2562.69	0	GATTATTG	598	No
CACAACAC	5	5	2765	2284.59	0	5	5	2383	1968.39	0	GTGTTGTG	1150	No
GCTACACC	5	5	1400	960.583	0	5	5	605	541.454	0	GGTGTAGC	1275	No
AAATCTTA	5	5	7378	6869.16	0	5	5	5997	5547.62	0	TAAGATTT	744	No
TCTCCTCT	5	5	5145	4643.88	0	5	5	4344	3975.94	0	AGAGGAGA	521	No
ATTAGAAA	5	5	7601	7091.64	0	5	5	6417	6141.04	0	TTTCTAAT	576	No
ATATCTTA	5	5	5088	4587.19	0	5	5	4433	3988.91	0	TAAGATAT	1031	No
ATCTGTTA	5	5	2921	2439.98	0	5	5	2440	2041.48	0	TAACAGAT	1131	No
AAACACAC	5	5	5187	4687.2	0	5	5	4511	4054.87	0	GTGTGTTT	1161	No
CAAGAGAC	5	5	2769	2290.45	0	5	5	2372	1996.86	0	GTCTCTTG	1205	No
AAAATCTA	5	5	9120	8609.68	0	5	5	7275	6880.88	0	TAGATTTT	660	No
TATCATGT	5	5	3782	3291.74	0	5	5	2898	2645.78	0	ACATGATA	832	No
GATTTTCC	5	5	3663	3174.18	0	5	5	2850	2595.19	0	GGAAAATC	1108	No
TCATGTGT	5	5	4027	3535.43	0	5	5	2725	2620.26	0	ACACATGA	550	No
CTGATTTC	5	5	3350	2864.92	0	5	5	2799	2502.56	0	GAAATCAG	472	No
CAAAGATC	5	5	4036	3544.61	0	5	5	3453	3037.86	0	GATCTTTG	1133	No
ATGTTGTA	5	5	4002	3511.5	0	5	5	3432	3069.72	0	TACAACAT	1352	No
TGAAAGAT	5	5	5545	5045.74	0	5	5	4780	4396.73	0	ATCTTTCA	668	No
ACCAATCA	5	5	4355	3862.09	0	5	5	3741	3364.26	0	TGATTGGT	815	No
ATTTATTT	5	5	20125	19609	0	5	5	15988	15719.3	0	AAATAAAT	698	No
CACGTGTC	5	5	1575	1130.25	0	5	5	1397	999.013	0	GACACGTG	379	No
TATTAAGT	5	5	3407	2922.64	0	5	5	2763	2486.2	0	ACTTAATA	516	No
GAACATTG	5	5	2672	2197.56	0	5	5	2375	1997.99	0	CAATGTTC	1482	No
ATCTCTAA	5	5	5162	4665.25	0	5	5	3765	3643.59	0	TTAGAGAT	998	No
GTTCATTG	5	5	2626	2152.62	0	5	5	2286	1849.09	0	CAATGAAC	1228	No
GATGTATC	5	5	1932	1475.42	0	5	5	1620	1303.19	0	GATACATC	834	No
TTTTCCTT	5	5	10708	10200.8	0	5	5	9302	8841.52	0	AAGGAAAA	697	No
TAAGTTTT	5	5	8577	8073.49	0	5	5	7223	6777.55	0	AAAACTTA	377	No
AGAAGCTT	5	5	7167	6666.63	0	5	5	5501	5397.76	0	AAGCTTCT	574	No
TTTTTACT	5	5	8286	7783.46	0	5	5	7048	6704.39	0	AGTAAAAA	617	No
AAAACACA	5	5	9816	9311.47	0	5	5	8317	8097.31	0	TGTGTTTT	11659	No
TAGATTTT	5	5	8971	8467.72	0	5	5	7246	6891.51	0	AAAATCTA	639	No
AAGAGAGG	5	5	4107	3620.9	0	5	5	3502	3229.17	0	CCTCTCTT	778	No
ACTTTTCA	5	5	4886	4396.08	0	5	5	4310	3837.32	0	TGAAAAGT	611	No
TATCATTT	5	5	7759	7259.67	0	5	5	6559	6135.12	0	AAATGATA	953	No
CCTTGTTA	5	5	2674	2204.79	0	5	5	1554	1576.46	0	TAACAAGG	781	No
GATTTTTC	5	5	6320	5824.89	0	5	5	5137	4975.81	0	GAAAAATC	1687	No
ATAATTCA	5	5	5586	5093.75	0	5	5	4749	4370.48	0	TGAATTAT	765	No
GTCAAATG	5	5	3044	2570.26	0	5	5	2114	1988.08	0	CATTTGAC	4170	No
ATCTTTCA	5	5	5561	5069.38	0	5	5	4845	4414.03	0	TGAAAGAT	646	No
TGGTTAGT	5	5	3649	3169.33	0	5	5	2161	2180.56	0	ACTAACCA	2290	No
ATTAATCA	5	5	5677	5185.38	0	5	5	5038	4589.91	0	TGATTAAT	1183	No
TTTGTAAT	5	5	8599	8099.96	0	5	5	7369	7059.03	0	ATTACAAA	1002	No
TAATATGT	5	5	5125	4636.15	0	5	5	4252	3979.52	0	ACATATTA	801	No
TTCATTTT	5	5	13348	12844.2	0	5	5	11592	11158.6	0	AAAATGAA	675	No
CAAGAATC	5	5	4435	3950.03	0	5	5	4100	3607.65	0	GATTCTTG	471	No
AAAATGAA	5	5	13300	12796.6	0	5	5	11599	11140.2	0	TTCATTTT	673	No
ACTAAATA	5	5	5017	4529.29	0	5	5	4199	3846.49	0	TATTTAGT	1098	No
ATTTTTTG	5	5	11023	10522.1	0	5	5	8841	8752.54	0	CAAAAAAT	292	No
TCTCCTTC	5	5	6524	6031.35	0	5	5	5300	4943.63	0	GAAGGAGA	575	No
CTTTGAAG	5	5	4556	4072.37	0	5	5	3957	3600.59	0	CTTCAAAG	802	No
AGAAAACA	5	5	12019	11518.5	0	5	5	10397	9963.74	0	TGTTTTCT	1025	No
ATTTCAAA	5	5	10939	10439.6	0	5	5	9192	8846.45	0	TTTGAAAT	1415	No
TGAAATAT	5	5	7382	6889.41	0	5	5	6293	5925.43	0	ATATTTCA	591	No
TATCAAAT	5	5	8016	7522.71	0	5	5	6555	6273.99	0	ATTTGATA	1731	No
ACTTTCTA	5	5	3220	2749.12	0	5	5	2760	2424.46	0	TAGAAAGT	504	No
AAATTCAA	5	5	11164	10667.2	0	5	5	9502	9166.09	0	TTGAATTT	885	No
TATTAAAT	5	5	8894	8400.5	0	5	5	6786	6427.28	0	ATTTAATA	628	No
AAACAAGA	5	5	10344	9848.83	0	5	5	9186	8808.59	0	TCTTGTTT	1075	No
CTTGCTTC	5	5	3898	3422.25	0	5	5	3075	2873.88	0	GAAGCAAG	405	No
ATCAATTA	5	5	5666	5180.68	0	5	5	4792	4342.2	0	TAATTGAT	341	No
GGTTTTGG	5	5	5495	5010.61	0	5	5	4462	4092.74	0	CCAAAACC	158	No
ACAGAAAA	5	5	7443	6953.63	0	5	5	6371	5958.81	0	TTTTCTGT	1082	No
AAATATTT	5	5	21712	21211.7	0	5	5	16373	16067.1	0	AAATATTT	692	Yes
TAAACAAT	5	5	7107	6618.5	0	5	5	5853	5524.23	0	ATTGTTTA	603	No
TTAGTCAA	5	5	4213	3736.21	0	5	5	2916	2869.43	0	TTGACTAA	4904	No
AATCTTTT	5	5	10775	10280.8	0	5	5	8996	8793.73	0	AAAAGATT	351	No
ACAAACAA	5	5	11037	10543	0	5	5	9645	9158.66	0	TTGTTTGT	275	No
AAGGAAAA	5	5	10523	10029.6	0	5	5	9124	8719.5	0	TTTTCCTT	655	No
AAATAAAT	5	5	20396	19897.9	0	5	5	16257	16048.8	0	ATTTATTT	648	No
CCTAAAAC	5	5	3594	3123.93	0	5	5	2473	2351.85	0	GTTTTAGG	5725	No
CTCTTAAC	5	5	2639	2180.39	0	5	5	2110	1831.1	0	GTTAAGAG	2081	No
CATATATG	5	5	4732	4254.71	0	5	5	4296	4316.67	0	CATATATG	701	Yes
GTCTAAAC	5	5	2522	2065.94	0	5	5	1477	1483.74	0	GTTTAGAC	9222	No
CACCATCA	5	5	4467	3992.65	0	5	5	2927	2858.77	0	TGATGGTG	808	No
TTAATATT	5	5	11075	10584.9	0	5	5	8520	8098.39	0	AATATTAA	944	No
TGTTGTGT	5	5	5265	4786.91	0	5	5	4332	3976.24	0	ACACAACA	1353	No
GCATTGGA	5	5	2545	2090.18	0	5	5	1581	1542.19	0	TCCAATGC	9325	No
ATACTATA	5	5	4589	4115.04	0	5	5	3971	3560.69	0	TATAGTAT	620	No
AACCTTAA	5	5	4722	4247.66	0	5	5	3245	3130.26	0	TTAAGGTT	4642	No
CATTGAAG	5	5	3692	3224.61	0	5	5	3285	2884.14	0	CTTCAATG	1078	No
CAATCTTC	5	5	4260	3788.61	0	5	5	3576	3304.32	0	GAAGATTG	851	No
CTTCTAAG	5	5	2744	2287.33	0	5	5	1838	1672.58	0	CTTAGAAG	5858	No
AAAATTTG	5	5	11964	11475.2	0	5	5	10013	9469.96	0	CAAATTTT	770	No
GAGGATGA	5	5	3957	3488.57	0	5	5	3154	2797.83	0	TCATCCTC	893	No
GGATTGTG	5	5	2483	2031.32	0	5	5	1562	1504.11	0	CACAATCC	12396	No
CTTTGGCT	5	5	3349	2886.67	0	5	5	2528	2411.76	0	AGCCAAAG	531	No
ACAATTTA	5	5	5586	5110.18	0	5	5	4719	4333.23	0	TAAATTGT	390	No
ATCATTTA	5	5	6010	5532.82	0	5	5	5074	4656.2	0	TAAATGAT	584	No
GAGAAAGA	5	5	10734	10248.4	0	5	5	9030	8774.7	0	TCTTTCTC	1158	No
GAATAAAC	5	5	3236	2775.6	0	5	5	2868	2507.58	0	GTTTATTC	917	No
AAAAATCA	5	5	13300	12812.6	0	5	5	11489	10987.3	0	TGATTTTT	836	No
GATAAATG	5	5	3247	2786.59	0	5	5	2843	2490.07	0	CATTTATC	1231	No
TAGTTAAT	5	5	4259	3790.94	0	5	5	3608	3235.29	0	ATTAACTA	612	No
AAAAGAGT	5	5	7014	6535.85	0	5	5	5975	5640.08	0	ACTCTTTT	935	No
TTGTTAAT	5	5	7458	6979.36	0	5	5	6245	5915.68	0	ATTAACAA	1605	No
TAACAAAT	5	5	7876	7396.96	0	5	5	6514	6148.23	0	ATTTGTTA	569	No
TTGACTTT	5	5	6402	5926.45	0	5	5	5548	5143.27	0	AAAGTCAA	1534	No
AATAGTAA	5	5	5415	4942.9	0	5	5	4613	4265.99	0	TTACTATT	1466	No
CTTTTGTC	5	5	4158	3692.38	0	5	5	3812	3364.97	0	GACAAAAG	622	No
TACTGTAT	5	5	2473	2025.43	0	5	5	2217	1816.3	0	ATACAGTA	747	No
TAAACCGG	5	5	2470	2022.49	0	5	5	2183	1768.44	0	CCGGTTTA	887	No
TGAAATTT	5	5	9907	9425.55	0	5	5	8529	8106.28	0	AAATTTCA	607	No
CATTAATC	5	5	2813	2361.34	0	5	5	2372	2148.04	0	GATTAATG	542	No
AGGAAGAA	5	5	8893	8414.11	0	5	5	7465	7154.74	0	TTCTTCCT	943	No
TATTGGGC	5	5	1630	1205.12	0	5	5	1465	1060.98	0	GCCCAATA	856	No
CTTTTCTC	5	5	6063	5590.21	0	5	5	5239	4823.74	0	GAGAAAAG	954	No
CTAAACTC	5	5	3109	2653.78	0	5	5	2201	1992.61	0	GAGTTTAG	2313	No
CATGACAT	5	5	3220	2763.62	0	5	5	2089	2059.54	0	ATGTCATG	469	No
TGACATTT	5	5	5062	4593.13	0	5	5	4221	3884.13	0	AAATGTCA	1425	No
CTTTTGGG	5	5	3395	2937.1	0	5	5	2377	2423.6	0	CCCAAAAG	3030	No
AATCAAAA	5	5	14681	14197.7	0	5	5	12753	12498.3	0	TTTTGATT	741	No
TTTTGATT	5	5	14644	14160.9	0	5	5	12729	12451.4	0	AATCAAAA	740	No
GTTTTATC	5	5	4185	3721.74	0	5	5	3677	3233.85	0	GATAAAAC	1911	No
TGATTCAT	5	5	5703	5233	0	5	5	4950	4493.57	0	ATGAATCA	968	No
TAAGATTT	5	5	7158	6684.31	0	5	5	5895	5412.19	0	AAATCTTA	632	No
CTTACTTC	5	5	2538	2092.35	0	5	5	2142	1837.14	0	GAAGTAAG	1649	No
CTTCTAAC	5	5	2754	2305.23	0	5	5	1852	1729.13	0	GTTAGAAG	282	No
ATACAGTA	5	5	2471	2026.75	0	5	5	2244	1810.49	0	TACTGTAT	729	No
AATGATGT	5	5	4543	4079.39	0	5	5	3872	3462.19	0	ACATCATT	1130	No
ACAACACA	5	5	4971	4505.48	0	5	5	4302	3863.55	0	TGTGTTGT	1474	No
ACCATAAA	5	5	4917	4451.93	0	5	5	3680	3578.66	0	TTTATGGT	4322	No
CTTTCAAG	5	5	3751	3292.98	0	5	5	3105	2793.4	0	CTTGAAAG	919	No
CTTTGAGA	5	5	4955	4490.14	0	5	5	3586	3529.1	0	TCTCAAAG	415	No
AAAAGTAA	5	5	9792	9315.92	0	5	5	8478	8230.66	0	TTACTTTT	202	No
AAATATAT	5	5	20618	20135.8	0	5	5	16523	16078	0	ATATATTT	41441	No
AAATGTTA	5	5	7548	7076.04	0	5	5	6465	6103.04	0	TAACATTT	609	No
AAAAATGT	5	5	11916	11439.1	0	5	5	9928	9729.13	0	ACATTTTT	1324	No
ATCAAATC	5	5	7679	7207.85	0	5	5	6373	6188.33	0	GATTTGAT	928	No
ACTTAAAA	5	5	6894	6424.85	0	5	5	5714	5252.34	0	TTTTAAGT	970	No
TGTGATGT	5	5	3247	2795.76	0	5	5	2764	2414.9	0	ACATCACA	1631	No
TACTATAT	5	5	5444	4979.42	0	5	5	4671	4315.71	0	ATATAGTA	3033	No
CAAAGTTC	5	5	3204	2753.41	0	5	5	2730	2360.63	0	GAACTTTG	959	No
GGTGGAGG	5	5	2610	2167.03	0	5	5	1965	1682.75	0	CCTCCACC	1337	No
AATGTTTT	5	5	12638	12161.8	0	5	5	11057	10473	0	AAAACATT	1172	No
GAAAGAAG	5	5	7760	7289.88	0	5	5	6546	6216.61	0	CTTCTTTC	579	No
TGAATTAT	5	5	5528	5064.32	0	5	5	4735	4366.35	0	ATAATTCA	666	No
GAATAATC	5	5	2716	2272.5	0	5	5	2337	2085.89	0	GATTATTC	903	No
TCATACGG	5	5	1320	914.952	0	5	5	471	455.212	0	CCGTATGA	4673	No
ACCTTAAA	5	5	4107	3650.85	0	5	5	2825	2683.8	0	TTTAAGGT	25559	No
TGATGAAT	5	5	6310	5844.97	0	5	5	5419	5053.29	0	ATTCATCA	1476	No
CAAATTTT	5	5	11728	11254.8	0	5	5	9680	9176.57	0	AAAATTTG	712	No
TTTCGTTT	5	5	6994	6527.84	0	5	5	5820	5519.76	0	AAACGAAA	383	No
AGAAGGAA	5	5	6913	6447.26	0	5	5	5892	5488.5	0	TTCCTTCT	1705	No
TGAGTTAT	5	5	3812	3359.13	0	5	5	2752	2515.76	0	ATAACTCA	470	No
AAGAGAGT	5	5	4867	4408.17	0	5	5	4183	3965.53	0	ACTCTCTT	932	No
TCATATTT	5	5	9615	9145.02	0	5	5	7414	7290.71	0	AAATATGA	1566	No
TATACATA	5	5	7277	6810.86	0	5	5	6284	5894.52	0	TATGTATA	577	No
CAATGATC	5	5	2902	2458.22	0	5	5	2474	2116.14	0	GATCATTG	994	No
CCTCTCTT	5	5	4136	3681.38	0	5	5	3521	3295.21	0	AAGAGAGG	661	No
CAAAATTC	5	5	6221	5757.71	0	5	5	5311	5062.06	0	GAATTTTG	1095	No
TCCTCTGT	5	5	3932	3479.08	0	5	5	3438	2986.69	0	ACAGAGGA	842	No
TAACAAGG	5	5	2564	2125.55	0	5	5	1478	1531.87	0	CCTTGTTA	664	No
GTTTTGTG	5	5	5579	5118.35	0	5	5	4791	4402.05	0	CACAAAAC	571	No
AACAAGAA	5	5	11269	10798.4	0	5	5	9942	9624.01	0	TTCTTGTT	2321	No
TTTTAGTT	5	5	10930	10459.9	0	5	5	9322	8947.69	0	AACTAAAA	812	No
CATAATTC	5	5	2937	2494.28	0	5	5	2536	2220.63	0	GAATTATG	1308	No
TAAAGAAC	5	5	4003	3550.91	0	5	5	3426	3059.95	0	GTTCTTTA	2224	No
TTATCTTT	5	5	9319	8851.8	0	5	5	7817	7595.32	0	AAAGATAA	418	No
AAACATTA	5	5	8264	7798.37	0	5	5	7114	6682.17	0	TAATGTTT	545	No
ACTTCATA	5	5	3134	2689.7	0	5	5	2697	2363.18	0	TATGAAGT	1068	No
TAAGATGT	5	5	2604	2166.48	0	5	5	2264	1890.67	0	ACATCTTA	991	No
AAACAATT	5	5	10586	10117.7	0	5	5	8993	8549.39	0	AATTGTTT	365	No
AATATTTT	5	5	21219	20745.6	0	5	5	16022	16079.9	0	AAAATATT	814	No
GAATTTGA	5	5	6728	6265.97	0	5	5	5677	5362.53	0	TCAAATTC	984	No
GTTCTAGT	5	5	2469	2033.93	0	5	5	1316	1320	0	ACTAGAAC	1156	No
AATTTGTA	5	5	7373	6910.17	0	5	5	6453	6014.3	0	TACAAATT	1330	No
GCGGGAAA	5	5	1757	1339.22	0	5	5	749	724.991	0	TTTCCCGC	431	No
GTTGTCTA	5	5	2512	2077.58	0	5	5	1453	1535.9	0	TAGACAAC	6198	No
TGTTATGT	5	5	4632	4179	0	5	5	3994	3607.46	0	ACATAACA	969	No
CATTGATG	5	5	4072	3622.48	0	5	5	3484	3116.25	0	CATCAATG	2152	No
AATTAGAA	5	5	6740	6280.12	0	5	5	5825	5429.13	0	TTCTAATT	1318	No
ACATATTA	5	5	5129	4674.49	0	5	5	4267	4024.75	0	TAATATGT	672	No
CTTCAAAG	5	5	4437	3986.48	0	5	5	3762	3532.7	0	CTTTGAAG	679	No
TATGTTAT	5	5	5986	5529.32	0	5	5	4929	4629.51	0	ATAACATA	1277	No
TGTTAGAA	5	5	4370	3920.03	0	5	5	2861	2866.57	0	TTCTAACA	910	No
CTACTTTA	5	5	3256	2814.49	0	5	5	2117	2189.11	0	TAAAGTAG	49693	No
TATATTTT	5	5	19797	19328.2	0	5	5	15849	15483.2	0	AAAATATA	564	No
CGCAACCG	5	5	828	466.864	0	5	5	394	289.288	0	CGGTTGCG	1238	No
TGATGGTG	5	5	4411	3961.29	0	5	5	2860	2807.73	0	CACCATCA	703	No
TTTACAAG	5	5	5572	5117.34	0	5	5	3709	3699.89	0	CTTGTAAA	1157	No
AATTTTTA	5	5	12467	12002.9	0	5	5	9677	9264.1	0	TAAAAATT	499	No
CCAAACCC	5	5	3333	2892.18	0	5	5	2260	2156.34	0	GGGTTTGG	2165	No
AACTAAAA	5	5	10965	10502.9	0	5	5	9334	8994.84	0	TTTTAGTT	784	No
ACACCACA	5	5	2100	1677.54	0	5	5	1768	1387.67	0	TGTGGTGT	602	No
AAAATATT	5	5	21442	20975.9	0	5	5	16472	16161.8	0	AATATTTT	792	No
TGATTGGT	5	5	4418	3971.06	0	5	5	3748	3416.24	0	ACCAATCA	647	No
AAACTATA	5	5	7710	7252.94	0	5	5	6608	6248.07	0	TATAGTTT	1597	No
ACATATGT	5	5	4260	3814	0	5	5	3727	3486.64	0	ACATATGT	817	Yes
TAGAACCG	5	5	1499	1094.87	0	5	5	784	751.391	0	CGGTTCTA	1518	No
GATTTCTC	5	5	4643	4195.35	0	5	5	3919	3576.26	0	GAGAAATC	892	No
TCCTTGTT	5	5	4953	4504.11	0	5	5	3385	3306.54	0	AACAAGGA	1281	No
TGATTATT	5	5	6800	6345.41	0	5	5	5894	5595.38	0	AATAATCA	1450	No
GACTCATA	5	5	2418	1990.49	0	5	5	1395	1417.64	0	TATGAGTC	11393	No
TTTTTTCC	5	5	9967	9507.55	0	5	5	8742	8050.49	0	GGAAAAAA	988	No
ATTGTTGA	5	5	6156	5703.26	0	5	5	5178	4843.11	0	TCAACAAT	1903	No
AATTTAAA	5	5	13568	13106.2	0	5	5	10761	10373.2	0	TTTAAATT	389	No
AACTTTAA	5	5	7029	6574.56	0	5	5	5706	5495.25	0	TTAAAGTT	4356	No
AAACCTTA	5	5	5022	4573.52	0	5	5	3729	3483.05	0	TAAGGTTT	4012	No
GCTTCTTG	5	5	3761	3319.81	0	5	5	3279	2793.02	0	CAAGAAGC	897	No
AATTTCAA	5	5	9577	9119.12	0	5	5	8379	8110.2	0	TTGAAATT	1319	No
GATTTGTG	5	5	3849	3407.38	0	5	5	3325	3001.71	0	CACAAATC	1298	No
TCAATTTC	5	5	6515	6062.5	0	5	5	5794	5380.33	0	GAAATTGA	1689	No
ACATGATA	5	5	3670	3230.1	0	5	5	2826	2600.96	0	TATCATGT	640	No
CTTGAAGC	5	5	3105	2671.21	0	5	5	2635	2317.06	0	GCTTCAAG	958	No
GATACATC	5	5	1922	1507.78	0	5	5	1574	1276.06	0	GATGTATC	654	No
TTTGTATT	5	5	9771	9315.52	0	5	5	8420	7976.14	0	AATACAAA	1946	No
TGATTTTT	5	5	13199	12740.9	0	5	5	11228	10788.7	0	AAAAATCA	720	No
GAATGTTG	5	5	3391	2955.71	0	5	5	2820	2476.41	0	CAACATTC	1146	No
ACTCCTAA	5	5	2314	1892.4	0	5	5	1367	1270.52	0	TTAGGAGT	5881	No
CTCTTTTG	5	5	6445	5996.12	0	5	5	5079	5082.48	0	CAAAAGAG	4209	No
GCTTTTAG	5	5	2516	2091.41	0	5	5	1972	1745.31	0	CTAAAAGC	2513	No
TACCAAAT	5	5	5040	4596.04	0	5	5	4433	4015.93	0	ATTTGGTA	1182	No
ACAGAGGA	5	5	3935	3496.72	0	5	5	3462	3029.32	0	TCCTCTGT	780	No
CCATCAAA	5	5	5297	4852.4	0	5	5	3896	3873.79	0	TTTGATGG	1357	No
GAATCATC	5	5	3921	3483.17	0	5	5	3405	3008.79	0	GATGATTC	1008	No
AGGAGGAG	5	5	5297	4853.24	0	5	5	4132	3914.6	0	CTCCTCCT	922	No
TTCTTAAT	5	5	7582	7132.45	0	5	5	6279	6069.47	0	ATTAAGAA	1549	No
TGAGTATA	5	5	3598	3163.21	0	5	5	2270	2231.06	0	TATACTCA	4456	No
ATATGATA	5	5	6327	5880.63	0	5	5	5261	4897.64	0	TATCATAT	931	No
TAAGTATT	5	5	4523	4083.36	0	5	5	3204	3105.4	0	AATACTTA	2989	No
ATTAAAGA	5	5	6862	6415.38	0	5	5	5926	5594.79	0	TCTTTAAT	1688	No
GAAGATTG	5	5	4308	3870.21	0	5	5	3693	3375.95	0	CAATCTTC	710	No
ATATTTGA	5	5	9055	8604.91	0	5	5	6916	6736.71	0	TCAAATAT	619	No
TCAAGTTC	5	5	4149	3712.26	0	5	5	3334	2992.31	0	GAACTTGA	1503	No
CATTGTTG	5	5	4819	4379.37	0	5	5	4131	3795.62	0	CAACAATG	2029	No
CATTATTC	5	5	2911	2484.86	0	5	5	2616	2255.95	0	GAATAATG	1179	No
GCCCAATA	5	5	1587	1187.23	0	5	5	1430	1040.37	0	TATTGGGC	734	No
TACTTAAT	5	5	3666	3233.2	0	5	5	3034	2745.32	0	ATTAAGTA	605	No
CTGTTTTC	5	5	4754	4315.07	0	5	5	4098	3772.75	0	GAAAACAG	1578	No
ATTTTGAC	5	5	5694	5251.68	0	5	5	4228	4314.91	0	GTCAAAAT	34241	No
TAAACTCT	5	5	4868	4428.77	0	5	5	3634	3425.13	0	AGAGTTTA	3930	No
TTTGTCTT	5	5	8925	8476.39	0	5	5	7795	7611.72	0	AAGACAAA	2231	No
CATACGGA	5	5	1352	962.103	0	5	5	482	493.812	0	TCCGTATG	4346	No
TAGATATA	5	5	5146	4706.58	0	5	5	4248	3958.01	0	TATATCTA	1051	No
TTGATGAG	5	5	5032	4593.17	0	5	5	4006	3770.95	0	CTCATCAA	2616	No
GGTTTAAG	5	5	3163	2735.96	0	5	5	2495	2218.74	0	CTTAAACC	152	No
CTTTTTGC	5	5	3470	3040.62	0	5	5	3055	2680.82	0	GCAAAAAG	1203	No
CTATTATC	5	5	2257	1842.24	0	5	5	1770	1561.14	0	GATAATAG	596	No
AAAATGTA	5	5	9381	8933.98	0	5	5	7740	7432.33	0	TACATTTT	945	No
TACTAAAT	5	5	4537	4101.4	0	5	5	3761	3466.96	0	ATTTAGTA	1254	No
TTTTATGT	5	5	8937	8490.6	0	5	5	7805	7455.14	0	ACATAAAA	2245	No
AATTCTAA	5	5	5561	5121.57	0	5	5	4513	4187.52	0	TTAGAATT	996	No
TATTTGAC	5	5	3919	3487.23	0	5	5	2870	2722.75	0	GTCAAATA	1017	No
TATTGTTT	5	5	9987	9539.98	0	5	5	8366	8214.19	0	AAACAATA	1222	No
GGGAGAAA	5	5	3205	2778.94	0	5	5	2277	2140.91	0	TTTCTCCC	4597	No
GTTTTGAG	5	5	5066	4629.14	0	5	5	4094	3836.4	0	CTCAAAAC	428	No
AAAAACGT	5	5	4700	4264.84	0	5	5	3314	3235.04	0	ACGTTTTT	1052	No
GAAAGTGA	5	5	4483	4049.14	0	5	5	4014	3659.72	0	TCACTTTC	1024	No
GACGAAGA	5	5	3878	3447.6	0	5	5	3231	2903.16	0	TCTTCGTC	1694	No
GAAATATC	5	5	3596	3167.78	0	5	5	3109	2838.29	0	GATATTTC	902	No
ACATGTTA	5	5	3990	3559.67	0	5	5	3370	3069.85	0	TAACATGT	1114	No
ATCATATA	5	5	7506	7064.39	0	5	5	6419	6151.76	0	TATATGAT	593	No
TGAATCTT	5	5	6565	6125.43	0	5	5	5678	5330.18	0	AAGATTCA	1436	No
GACAAAGA	5	5	5473	5036.6	0	5	5	4544	4291.8	0	TCTTTGTC	1006	No
TTACAAGG	5	5	3007	2585.17	0	5	5	1760	1796.88	0	CCTTGTAA	1109	No
TTGAATTT	5	5	10762	10317	0	5	5	9232	8915.99	0	AAATTCAA	685	No
AAGATACA	5	5	5001	4566.99	0	5	5	3625	3600.75	0	TGTATCTT	1812	No
CCGGTTTA	5	5	2385	1971.88	0	5	5	2094	1735.53	0	TAAACCGG	730	No
AAATCTAA	5	5	8717	8274.97	0	5	5	6746	6600.47	0	TTAGATTT	2554	No
TAAAGTAT	5	5	4471	4039.64	0	5	5	3824	3466.39	0	ATACTTTA	2064	No
CAACCAAT	5	5	3795	3367.45	0	5	5	2944	2772.46	0	ATTGGTTG	1332	No
AAGAAGCT	5	5	8247	7805.81	0	5	5	6555	6485.9	0	AGCTTCTT	1334	No
GAGAAATC	5	5	4686	4253.87	0	5	5	3992	3629.43	0	GATTTCTC	819	No
TCATCCTC	5	5	3888	3460.18	0	5	5	3082	2788.22	0	GAGGATGA	713	No
TTTGAATT	5	5	10742	10298.4	0	5	5	9002	8689.13	0	AATTCAAA	473	No
ACTTGAAA	5	5	5430	4995.73	0	5	5	4723	4375.49	0	TTTCAAGT	1145	No
CAATATTC	5	5	3213	2790.86	0	5	5	2791	2488.35	0	GAATATTG	908	No
CAAGAAGC	5	5	3762	3335.71	0	5	5	3195	2760	0	GCTTCTTG	828	No
TTTTGTAA	5	5	11442	10998.4	0	5	5	9574	9343.86	0	TTACAAAA	1429	No
GCTTTGAT	5	5	5069	4636.22	0	5	5	3645	3535.38	0	ATCAAAGC	1354	No
CAAAGAGC	5	5	2348	1936.54	0	5	5	2057	1752.93	0	GCTCTTTG	1409	No
TTTAGAAT	5	5	5856	5420.8	0	5	5	4717	4542.3	0	ATTCTAAA	515	No
GATATTTC	5	5	3650	3224.73	0	5	5	3152	2863.62	0	GAAATATC	879	No
GATTATTC	5	5	2680	2263.93	0	5	5	2305	2079.36	0	GAATAATC	766	No
CAAACCTG	5	5	2441	2028.56	0	5	5	2106	1796.3	0	CAGGTTTG	1675	No
CGCCGCCG	5	5	1560	1167.84	0	5	5	1398	1074.24	0	CGGCGGCG	1067	No
GACAAATG	5	5	2808	2391.12	0	5	5	2299	2097.65	0	CATTTGTC	1081	No
TAAGAATA	5	5	5093	4661.15	0	5	5	4281	3960.48	0	TATTCTTA	1204	No
GAATATTG	5	5	3202	2781.45	0	5	5	2745	2501.1	0	CAATATTC	896	No
ATCTTCCA	5	5	4431	4002.36	0	5	5	3881	3505.86	0	TGGAAGAT	1435	No
TTCTAACA	5	5	4193	3765.75	0	5	5	3113	3044.62	0	TGTTAGAA	804	No
TGAATGAT	5	5	5292	4860.54	0	5	5	4445	4098.45	0	ATCATTCA	2010	No
CTTCTTTG	5	5	7085	6649.24	0	5	5	6094	5725.56	0	CAAAGAAG	401	No
TAAATTCT	5	5	5561	5129.7	0	5	5	4734	4408.92	0	AGAATTTA	1864	No
TTTAGAGT	5	5	3801	3377.6	0	5	5	2957	2654.3	0	ACTCTAAA	419	No
AGGTTTGT	5	5	3780	3356.85	0	5	5	3237	2888.09	0	ACAAACCT	1058	No
ATTCTTGA	5	5	5627	5195.72	0	5	5	4899	4554.2	0	TCAAGAAT	1881	No
GTTTATTC	5	5	3170	2751.63	0	5	5	2795	2483.23	0	GAATAAAC	719	No
CTTATCTC	5	5	3018	2601.1	0	5	5	2405	2160.69	0	GAGATAAG	1276	No
CTTGAAAG	5	5	3690	3267.81	0	5	5	3078	2781.78	0	CTTTCAAG	751	No
TAGAAATA	5	5	5383	4952.87	0	5	5	4549	4272.36	0	TATTTCTA	581	No
ATCTGTTG	5	5	3187	2769.05	0	5	5	2637	2231.61	0	CAACAGAT	1258	No
CTCCTCCT	5	5	5212	4782.72	0	5	5	4016	3845.17	0	AGGAGGAG	845	No
ACAATTCA	5	5	4239	3813.96	0	5	5	3738	3367.33	0	TGAATTGT	2732	No
CTTTAAGC	5	5	1925	1525.46	0	5	5	1696	1357.98	0	GCTTAAAG	527	No
GATTTATC	5	5	3142	2724.73	0	5	5	2681	2319.81	0	GATAAATC	1072	No
CTTATGAG	5	5	2215	1810.04	0	5	5	1605	1489.25	0	CTCATAAG	2465	No
TAATCTTA	5	5	4764	4337.46	0	5	5	3926	3652.79	0	TAAGATTA	1392	No
GATTTGAT	5	5	7802	7367.85	0	5	5	6508	6263.6	0	ATCAAATC	757	No
ATATGAAA	5	5	9249	8813.02	0	5	5	7942	7670.17	0	TTTCATAT	1087	No
TCTTTTGT	5	5	10086	9649.3	0	5	5	8905	8454.01	0	ACAAAAGA	450	No
TATCATAT	5	5	6354	5923.04	0	5	5	5338	5015.22	0	ATATGATA	848	No
ACTCTCTT	5	5	4981	4554.21	0	5	5	4327	4098.71	0	AAGAGAGT	774	No
ATCAAACA	5	5	8148	7714.02	0	5	5	7218	6832.39	0	TGTTTGAT	1326	No
GTTTAATG	5	5	3226	2809.51	0	5	5	2711	2436.44	0	CATTAAAC	1125	No
ACTCTTTT	5	5	6961	6529.55	0	5	5	5890	5520.11	0	AAAAGAGT	723	No
TCTTGATT	5	5	7299	6866.92	0	5	5	6080	5896.9	0	AATCAAGA	2670	No
TGTGTTCT	5	5	4366	3942.65	0	5	5	3549	3297.64	0	AGAACACA	1088	No
AGATTTTA	5	5	8202	7768.66	0	5	5	6333	6018.41	0	TAAAATCT	437	No
TAGTATTT	5	5	5716	5287.8	0	5	5	4445	4314.71	0	AAATACTA	1462	No
TACCATTT	5	5	4580	4155.88	0	5	5	3944	3627.08	0	AAATGGTA	1547	No
CAAACAAC	5	5	4616	4191.99	0	5	5	3959	3627.87	0	GTTGTTTG	1312	No
TGATACAT	5	5	3931	3510.49	0	5	5	3242	3043.62	0	ATGTATCA	1696	No
TTCTTCCT	5	5	8742	8308.73	0	5	5	7305	7017.95	0	AGGAAGAA	733	No
AATATTAA	5	5	11170	10734.6	0	5	5	8505	8171.36	0	TTAATATT	704	No
TACATTTT	5	5	9507	9073.27	0	5	5	7933	7531.24	0	AAAATGTA	868	No
ATCTTAAA	5	5	6791	6361.43	0	5	5	5054	5003.83	0	TTTAAGAT	4955	No
TGTATATA	5	5	9585	9151.64	0	5	5	8236	7947.68	0	TATATACA	1460	No
AGGAAAAA	5	5	9182	8749.48	0	5	5	8051	7573.65	0	TTTTTCCT	561	No
TTAACATT	5	5	6401	5973.71	0	5	5	5410	5164.43	0	AATGTTAA	2605	No
CAAACACA	5	5	6508	6080.48	0	5	5	5784	5600.97	0	TGTGTTTG	2965	No
CAACAATC	5	5	4188	3768.6	0	5	5	3546	3171.6	0	GATTGTTG	974	No
AGTGATGA	5	5	4543	4121.98	0	5	5	3561	3321.69	0	TCATCACT	2796	No
AAATGATA	5	5	7729	7299.63	0	5	5	6537	6154.62	0	TATCATTT	663	No
GAGAAAAG	5	5	6173	5746.72	0	5	5	5332	4874.38	0	CTTTTCTC	735	No
TTTTCAAT	5	5	9990	9557.99	0	5	5	8588	8275.88	0	ATTGAAAA	2054	No
AAACTGAA	5	5	7754	7325.12	0	5	5	6531	6224.49	0	TTCAGTTT	1021	No
AAAAGGGT	5	5	3948	3530.66	0	5	5	2986	2754	0	ACCCTTTT	983	No
GCTTCAAG	5	5	3149	2737.69	0	5	5	2736	2383.59	0	CTTGAAGC	833	No
GAACTTTG	5	5	3129	2717.97	0	5	5	2694	2341.7	0	CAAAGTTC	761	No
ACAAATGA	5	5	5710	5286.07	0	5	5	4882	4627.01	0	TCATTTGT	4214	No
TCAAAGAT	5	5	6386	5960.59	0	5	5	5352	5074.76	0	ATCTTTGA	1420	No
ATCCTAAA	5	5	4505	4085.64	0	5	5	2972	2917.18	0	TTTAGGAT	1439	No
CTCTTCAC	5	5	3502	3088.56	0	5	5	2834	2600.84	0	GTGAAGAG	1638	No
ATGATTGA	5	5	5607	5184.18	0	5	5	4333	4167.68	0	TCAATCAT	526	No
ATTAGTCA	5	5	3495	3082.12	0	5	5	2466	2278.72	0	TGACTAAT	5455	No
TATAAAGT	5	5	4903	4482.76	0	5	5	4116	3822.14	0	ACTTTATA	456	No
TACAGTAT	5	5	2142	1744.85	0	5	5	1983	1587.07	0	ATACTGTA	1404	No
ATGAATCA	5	5	5651	5228.5	0	5	5	4848	4490.13	0	TGATTCAT	743	No
ACATAACA	5	5	4517	4098.66	0	5	5	3900	3561.72	0	TGTTATGT	798	No
TTTTAAGT	5	5	6762	6337.23	0	5	5	5636	5195.02	0	ACTTAAAA	758	No
ACTTTTGA	5	5	5583	5161.63	0	5	5	4952	4635.77	0	TCAAAAGT	570	No
TTTTGGTT	5	5	15587	15155.3	0	5	5	13020	12656.1	0	AACCAAAA	2146	No
AAATGAGT	5	5	4579	4161.52	0	5	5	3394	3309.52	0	ACTCATTT	1581	No
GATTGTTG	5	5	4261	3845.39	0	5	5	3581	3211.62	0	CAACAATC	951	No
AAATCCTA	5	5	4664	4246.63	0	5	5	2875	2775.41	0	TAGGATTT	4459	No
ATTATGTA	5	5	5031	4612.37	0	5	5	4437	4086.41	0	TACATAAT	1295	No
AGAACCGC	5	5	1295	924.206	0	5	5	645	611.128	0	GCGGTTCT	2499	No
TTTTCCCG	5	5	2547	2145.83	0	5	5	1432	1412.98	0	CGGGAAAA	1283	No
ATAATATA	5	5	11295	10867.2	0	5	5	9206	8884.77	0	TATATTAT	615	No
CTCTAACT	5	5	2900	2495.29	0	5	5	1894	1857.84	0	AGTTAGAG	14635	No
CAATGGAG	5	5	3244	2836.42	0	5	5	2746	2440.63	0	CTCCATTG	606	No
CTTAATTC	5	5	2443	2044.21	0	5	5	2137	1853.87	0	GAATTAAG	1042	No
ACCCTTTT	5	5	3916	3504.02	0	5	5	2964	2718.9	0	AAAAGGGT	957	No
TCAAATTC	5	5	6682	6260.7	0	5	5	5698	5395.95	0	GAATTTGA	793	No
TTTGGTGT	5	5	5700	5281.24	0	5	5	4845	4484.78	0	ACACCAAA	1517	No
TGATTGTT	5	5	6425	6004.55	0	5	5	5321	5069.41	0	AACAATCA	6705	No
GAAAGGAG	5	5	3132	2726.18	0	5	5	2624	2261.06	0	CTCCTTTC	1827	No
GGAAAAAA	5	5	10134	9708.63	0	5	5	8855	8312.56	0	TTTTTTCC	823	No
GATTTTAA	5	5	8424	8001.13	0	5	5	5803	5906.14	0	TTAAAATC	10480	No
TAATTTCT	5	5	7188	6767.23	0	5	5	6332	5971.52	0	AGAAATTA	1788	No
ACATCTTA	5	5	2527	2128.61	0	5	5	2220	1854.59	0	TAAGATGT	790	No
TAATATTT	5	5	13899	13472.2	0	5	5	10621	10310.7	0	AAATATTA	1487	No
TTCAAAGT	5	5	5432	5015.68	0	5	5	4774	4491.93	0	ACTTTGAA	2308	No
GATCATTG	5	5	2855	2453.26	0	5	5	2465	2139.04	0	CAATGATC	777	No
TGACTTTT	5	5	5537	5120.67	0	5	5	4871	4542.08	0	AAAAGTCA	1863	No
TTAGAATT	5	5	5503	5086.85	0	5	5	4375	4140.53	0	AATTCTAA	871	No
TAATATAT	5	5	13107	12681.7	0	5	5	10343	10220.7	0	ATATATTA	435	No
TTAGAGAT	5	5	4759	4346.24	0	5	5	3864	3608.4	0	ATCTCTAA	652	No
ATCTACTA	5	5	2809	2408.87	0	5	5	2096	1933.47	0	TAGTAGAT	1084	No
TCAAATGC	5	5	3593	3186.32	0	5	5	2534	2462.65	0	GCATTTGA	26612	No
GAAACAAC	5	5	4472	4060.68	0	5	5	3978	3538.12	0	GTTGTTTC	2659	No
ATTACAAA	5	5	8463	8042.35	0	5	5	7226	7025.52	0	TTTGTAAT	671	No
TAATAAAT	5	5	10201	9778.87	0	5	5	8226	7831.18	0	ATTTATTA	1333	No
CATTTTAC	5	5	3575	3168.97	0	5	5	3045	2748.35	0	GTAAAATG	1886	No
CAGCAGCA	5	5	3300	2896.02	0	5	5	2770	2476.65	0	TGCTGCTG	1249	No
TCTTTGTC	5	5	5254	4840.46	0	5	5	4450	4172.13	0	GACAAAGA	883	No
CAAAATGC	5	5	2970	2569.11	0	5	5	2545	2199.81	0	GCATTTTG	1286	No
GATGATTC	5	5	3925	3517.27	0	5	5	3391	3041.64	0	GAATCATC	844	No
AATATGAC	5	5	3477	3072.3	0	5	5	2284	2312.06	0	GTCATATT	339	No
TGAAATGT	5	5	4923	4511.06	0	5	5	4307	3968.93	0	ACATTTCA	1241	No
AGATACAA	5	5	5172	4759.35	0	5	5	3741	3722.38	0	TTGTATCT	5961	No
GATTGAAG	5	5	3667	3261.31	0	5	5	3202	2841.35	0	CTTCAATC	1370	No
ATATCAAA	5	5	9953	9532.22	0	5	5	8375	8075.51	0	TTTGATAT	1271	No
TTCTTGAT	5	5	8973	8553.54	0	5	5	7734	7397.09	0	ATCAAGAA	1596	No
AAAAACCT	5	5	6041	5626.43	0	5	5	4809	4461.82	0	AGGTTTTT	421	No
GAAATATG	5	5	3971	3564.51	0	5	5	3442	3184.95	0	CATATTTC	423	No
GTCAAATA	5	5	3925	3519.36	0	5	5	2892	2711.05	0	TATTTGAC	872	No
TTCATCTT	5	5	8849	8431.09	0	5	5	7347	7140.59	0	AAGATGAA	2774	No
CTTTTTAG	5	5	4088	3682.37	0	5	5	3527	3211.85	0	CTAAAAAG	1959	No
CAATTATC	5	5	2918	2520.66	0	5	5	2453	2195.48	0	GATAATTG	1839	No
TTCAGTTT	5	5	7687	7271.66	0	5	5	6433	6151.58	0	AAACTGAA	956	No
ATCAAAAT	5	5	12238	11818.4	0	5	5	10557	10222.6	0	ATTTTGAT	1452	No
AATTCTTA	5	5	5287	4877.04	0	5	5	4344	3994.95	0	TAAGAATT	1107	No
TCACTTTC	5	5	4492	4085.03	0	5	5	4002	3698.58	0	GAAAGTGA	877	No
TGTTTTCT	5	5	11834	11415.3	0	5	5	10325	9941.84	0	AGAAAACA	680	No
ATAGGGTA	5	5	957	613.055	0	5	5	714	462.978	0	TACCCTAT	453	No
CAAGAGAT	5	5	4523	4116.35	0	5	5	3702	3481.28	0	ATCTCTTG	1280	No
GGCTACAC	5	5	1180	822.445	0	5	5	583	536.561	0	GTGTAGCC	2046	No
GAGAAGGA	5	5	5391	4981.86	0	5	5	4451	4219.04	0	TCCTTCTC	1634	No
TGTTGTCT	5	5	4953	4545.74	0	5	5	3601	3456.88	0	AGACAACA	2795	No
TAAGATAT	5	5	5005	4597.71	0	5	5	4360	4034.56	0	ATATCTTA	635	No
TACAAACT	5	5	3856	3453.82	0	5	5	3354	3035.58	0	AGTTTGTA	1117	No
GACGATGA	5	5	2922	2527.38	0	5	5	2484	2177.16	0	TCATCGTC	1178	No
CCCGACCC	5	5	767	441.636	0	5	5	549	310.974	0	GGGTCGGG	1057	No
TTGGTTTT	5	5	13545	13128.2	0	5	5	10567	10601.9	0	AAAACCAA	1747	No
GAGTAAAG	5	5	2537	2147.19	0	5	5	2051	1765.07	0	CTTTACTC	2111	No
CTAGAATC	5	5	2224	1838.67	0	5	5	1836	1534.69	0	GATTCTAG	1444	No
ATCTCTGA	5	5	3601	3201.85	0	5	5	3022	2682.72	0	TCAGAGAT	3059	No
TTTCCTCT	5	5	6506	6096.55	0	5	5	5683	5276.5	0	AGAGGAAA	1927	No
CTTCATTC	5	5	3335	2938.06	0	5	5	2824	2490.96	0	GAATGAAG	1477	No
TTTCTTCA	5	5	11453	11038.4	0	5	5	10188	10008.9	0	TGAAGAAA	560	No
GAATTAAG	5	5	2454	2066.09	0	5	5	2172	1870.57	0	CTTAATTC	982	No
TATATTGT	5	5	6072	5664.15	0	5	5	5124	4853.16	0	ACAATATA	1830	No
TTGTCTAA	5	5	4241	3839.71	0	5	5	3017	2931.96	0	TTAGACAA	8499	No
AAAGCCAA	5	5	5057	4652.64	0	5	5	3953	3766.05	0	TTGGCTTT	1848	No
TAAAAGTT	5	5	7765	7355.13	0	5	5	6505	6151.14	0	AACTTTTA	1232	No
GATGTTTC	5	5	3352	2956.31	0	5	5	2936	2617.29	0	GAAACATC	3106	No
GAAGAGAA	5	5	10247	9834.66	0	5	5	8729	8378.34	0	TTCTCTTC	1567	No
AATTATAA	5	5	10532	10119.7	0	5	5	8248	7877.78	0	TTATAATT	541	No
TGTCTTTT	5	5	7264	6855.6	0	5	5	6322	6023.92	0	AAAAGACA	1976	No
TATATCTA	5	5	5219	4815.16	0	5	5	4238	4004.8	0	TAGATATA	863	No
ACGTTTTT	5	5	4475	4073.97	0	5	5	3292	3165.21	0	AAAAACGT	876	No
GGAGGTGG	5	5	2077	1696.82	0	5	5	1604	1317.9	0	CCACCTCC	1177	No
TATCTTCT	5	5	7418	7009.77	0	5	5	6205	5936	0	AGAAGATA	618	No
CGGTTTGG	5	5	2110	1729.51	0	5	5	1630	1362.49	0	CCAAACCG	1562	No
ATTAATAA	5	5	10401	9990.19	0	5	5	7667	7495.16	0	TTATTAAT	554	No
GGGTCGGG	5	5	769	446.294	0	5	5	550	310.681	0	CCCGACCC	1034	No
ACAAACCT	5	5	3807	3410.86	0	5	5	3329	2983.26	0	AGGTTTGT	915	No
CTTCAAGC	5	5	3015	2624.45	0	5	5	2588	2225.98	0	GCTTGAAG	1225	No
TTTGTTCT	5	5	9823	9413.83	0	5	5	8583	8224.45	0	AGAACAAA	2006	No
AGACTTTA	5	5	3474	3080.32	0	5	5	2909	2612.92	0	TAAAGTCT	2935	No
CAAAATAC	5	5	4369	3970.54	0	5	5	3602	3311.51	0	GTATTTTG	1118	No
GAATCAAC	5	5	3575	3180.79	0	5	5	2870	2693.76	0	GTTGATTC	3062	No
TTTGGAAT	5	5	6437	6032.59	0	5	5	5359	5110.39	0	ATTCCAAA	420	No
CAATAAGC	5	5	1982	1605.63	0	5	5	1611	1347.31	0	GCTTATTG	1972	No
GAGCTTGA	5	5	3526	3132.48	0	5	5	2932	2723.85	0	TCAAGCTC	1704	No
CGGCGGCG	5	5	1512	1147.73	0	5	5	1351	1064.68	0	CGCCGCCG	905	No
TATGAAGT	5	5	3013	2624	0	5	5	2633	2310.78	0	ACTTCATA	789	No
ATAATTTA	5	5	10579	10170.7	0	5	5	8496	8005.07	0	TAAATTAT	2126	No
TGTAGTAT	5	5	2750	2363.73	0	5	5	2124	1914.15	0	ATACTACA	2036	No
ATGGTGTA	5	5	2501	2117.65	0	5	5	1691	1594.86	0	TACACCAT	352	No
GATAAATC	5	5	3161	2771.14	0	5	5	2731	2337.14	0	GATTTATC	925	No
GCTGCTGC	5	5	2605	2220.66	0	5	5	2249	1890.02	0	GCAGCAGC	1718	No
TATTCATT	5	5	6096	5694.05	0	5	5	5146	4878.21	0	AATGAATA	4077	No
TCTTGTTT	5	5	9971	9563.82	0	5	5	8810	8505.2	0	AAACAAGA	687	No
TCAAATTT	5	5	11423	11014.8	0	5	5	9661	9246.82	0	AAATTTGA	2549	No
TATAATGT	5	5	4910	4511.64	0	5	5	4269	3905.03	0	ACATTATA	1106	No
CTTCAATG	5	5	3544	3152.03	0	5	5	3115	2789.84	0	CATTGAAG	709	No
CAAATAAC	5	5	3611	3218.73	0	5	5	3004	2686.88	0	GTTATTTG	1668	No
AAGCTTTG	5	5	6570	6167.82	0	5	5	4401	4534.15	0	CAAAGCTT	1413	No
CATTTGTC	5	5	2790	2404.6	0	5	5	2329	2097.99	0	GACAAATG	906	No
TTTTCTGT	5	5	7214	6811.16	0	5	5	6189	5823.78	0	ACAGAAAA	691	No
CTATTTAC	5	5	2474	2092.4	0	5	5	1817	1724.72	0	GTAAATAG	3596	No
TAGTAGAT	5	5	2747	2362.64	0	5	5	2033	1906.35	0	ATCTACTA	999	No
AAAAAATC	5	5	13461	13053.6	0	5	5	11373	11001.1	0	GATTTTTT	9497	No
CAAAAATG	5	5	7315	6912.84	0	5	5	6028	6004.73	0	CATTTTTG	4318	No
TTTCATAT	5	5	9177	8772.67	0	5	5	7962	7667.64	0	ATATGAAA	929	No
AGAACACA	5	5	4243	3849.17	0	5	5	3535	3283.85	0	TGTGTTCT	937	No
CTGGTATG	5	5	1439	1079.89	0	5	5	1233	941.138	0	CATACCAG	1403	No
TCGTCGTC	5	5	2303	1925.02	0	5	5	2102	1804.7	0	GACGACGA	1230	No
CAACAGAC	5	5	1717	1350.05	0	5	5	1180	989.387	0	GTCTGTTG	2113	No
CTAGGGTT	5	5	3061	2674.89	0	5	5	2526	2216.94	0	AACCCTAG	2256	No
TAAACAGT	5	5	2597	2215.48	0	5	5	2285	1931.36	0	ACTGTTTA	1306	No
ATCTTCAA	5	5	7536	7134.53	0	5	5	6461	6194.74	0	TTGAAGAT	1442	No
GAATTTTG	5	5	6009	5610.42	0	5	5	5151	4903.04	0	CAAAATTC	779	No
TAAGTTGT	5	5	3282	2894.49	0	5	5	2743	2410.65	0	ACAACTTA	2114	No
TGGTTCTG	5	5	3150	2763.86	0	5	5	2660	2380.15	0	CAGAACCA	3524	No
TATTTAGT	5	5	4991	4595.88	0	5	5	4119	3793.78	0	ACTAAATA	676	No
GGAGTTTC	5	5	2463	2084	0	5	5	2064	1782.92	0	GAAACTCC	1377	No
TAAACCAT	5	5	5114	4718.72	0	5	5	3842	3762.3	0	ATGGTTTA	2385	No
TTTCAACT	5	5	5363	4967.39	0	5	5	4690	4351.37	0	AGTTGAAA	565	No
TTAAAGAT	5	5	6670	6271.76	0	5	5	5520	5319.99	0	ATCTTTAA	1327	No
TAAAAGCC	5	5	2643	2262.94	0	5	5	1806	1736.92	0	GGCTTTTA	1735	No
CGATTTCG	5	5	1541	1180.81	0	5	5	1400	1067.17	0	CGAAATCG	1431	No
TATTGACT	5	5	3122	2737.69	0	5	5	2419	2250.1	0	AGTCAATA	2722	No
ACATTATA	5	5	4772	4379.12	0	5	5	4121	3786.39	0	TATAATGT	1077	No
TAAGAATT	5	5	5322	4927.52	0	5	5	4508	4103.04	0	AATTCTTA	1023	No
GGAAAATC	5	5	3541	3154.01	0	5	5	2802	2621.53	0	GATTTTCC	641	No
CCTTGTAA	5	5	2963	2580.35	0	5	5	1798	1801.58	0	TTACAAGG	884	No
AAAACCTA	5	5	5855	5459.5	0	5	5	4247	4011.47	0	TAGGTTTT	5437	No
ATGTAAAA	5	5	7650	7251.28	0	5	5	6645	6408.37	0	TTTTACAT	1865	No
CAAATATC	5	5	4414	4022.98	0	5	5	3726	3493.25	0	GATATTTG	1379	No
AGGAGAAG	5	5	6482	6085.46	0	5	5	5234	4992.89	0	CTTCTCCT	1265	No
TAACATGT	5	5	3963	3574.5	0	5	5	3319	3064.67	0	ACATGTTA	880	No
TATGCATA	5	5	3857	3469.04	0	5	5	3176	3014.17	0	TATGCATA	1115	Yes
CTGATGAA	5	5	3953	3564.77	0	5	5	3499	3238.51	0	TTCATCAG	1754	No
AGTTTGTA	5	5	3763	3375.85	0	5	5	3279	2966.13	0	TACAAACT	1032	No
GTATTTTG	5	5	4333	3943.19	0	5	5	3514	3268.18	0	CAAAATAC	1062	No
TTTGAGTT	5	5	7745	7347.23	0	5	5	6454	6245.74	0	AACTCAAA	1142	No
CAAGTTTC	5	5	4510	4119.7	0	5	5	3933	3630.08	0	GAAACTTG	533	No
GAAAGTTG	5	5	3622	3236.08	0	5	5	3079	2811.64	0	CAACTTTC	578	No
CAATTTGC	5	5	2447	2071.2	0	5	5	1953	1727.11	0	GCAAATTG	1387	No
TACATACA	5	5	4274	3884.98	0	5	5	3771	3454.24	0	TGTATGTA	2048	No
TTTTATAT	5	5	16003	15600.3	0	5	5	12928	12622.3	0	ATATAAAA	4566	No
CATTAAAC	5	5	3248	2864.71	0	5	5	2728	2469.84	0	GTTTAATG	934	No
ACAAGGAA	5	5	5168	4776.17	0	5	5	3617	3547.6	0	TTCCTTGT	2186	No
TTCATCAA	5	5	8233	7835.54	0	5	5	7112	6831.38	0	TTGATGAA	2232	No
AACTTAAA	5	5	7424	7027.62	0	5	5	5953	5746.52	0	TTTAAGTT	1948	No
ATGGGTAT	5	5	2365	1991.23	0	5	5	1329	1310.06	0	ATACCCAT	9985	No
ACATCATT	5	5	4442	4053.24	0	5	5	3768	3418.26	0	AATGATGT	748	No
TAACAGAT	5	5	2856	2476.88	0	5	5	2366	2065.68	0	ATCTGTTA	636	No
TTGGATTG	5	5	4854	4463.91	0	5	5	3329	3324.28	0	CAATCCAA	4527	No
GATCTTTG	5	5	3918	3531.77	0	5	5	3387	3048.35	0	CAAAGATC	644	No
CGAAAAGG	5	5	1753	1390.36	0	5	5	1619	1226.44	0	CCTTTTCG	3250	No
ATGTGTCA	5	5	2549	2174	0	5	5	1948	1779.69	0	TGACACAT	474	No
TAAATTAA	5	5	12142	11743.2	0	5	5	9049	9090.06	0	TTAATTTA	1313	No
TGTTTACT	5	5	4692	4303.81	0	5	5	3718	3581.53	0	AGTAAACA	1366	No
CATTGATC	5	5	3262	2881.47	0	5	5	2809	2492.31	0	GATCAATG	1493	No
CACTACTT	5	5	2622	2247.25	0	5	5	1639	1566.43	0	AAGTAGTG	2044	No
GGTTTTTA	5	5	4939	4550.75	0	5	5	3958	3636.42	0	TAAAAACC	1507	No
CTTTTTGA	5	5	5792	5401.6	0	5	5	5019	4669.66	0	TCAAAAAG	1401	No
AACTCAAA	5	5	7774	7380.41	0	5	5	6457	6233.47	0	TTTGAGTT	1119	No
AGTTTTAA	5	5	7621	7227.71	0	5	5	6139	5886.37	0	TTAAAACT	1424	No
CACTCCTA	5	5	1579	1222.74	0	5	5	782	800.513	0	TAGGAGTG	11490	No
TTTCAAGT	5	5	5389	5000.11	0	5	5	4656	4322.43	0	ACTTGAAA	895	No
CAACATTC	5	5	3281	2901.21	0	5	5	2738	2471.21	0	GAATGTTG	837	No
AACTGAAA	5	5	6723	6331.25	0	5	5	5857	5470.23	0	TTTCAGTT	2112	No
TCAACATC	5	5	4607	4220.73	0	5	5	3798	3504.31	0	GATGTTGA	2427	No
GCATTAAG	5	5	1516	1161.89	0	5	5	1067	936.677	0	CTTAATGC	1218	No
GTGTTGTG	5	5	2743	2368.04	0	5	5	2328	1959.56	0	CACAACAC	630	No
GAATTGAG	5	5	2789	2413.66	0	5	5	2440	2064.16	0	CTCAATTC	1310	No
GTTTAAAC	5	5	3235	2856.12	0	5	5	2818	2505.94	0	GTTTAAAC	1152	Yes
CGAAAACC	5	5	1902	1538.99	0	5	5	1499	1297.77	0	GGTTTTCG	1341	No
TGTAATGT	5	5	3774	3392.13	0	5	5	3439	3078.41	0	ACATTACA	1331	No
TAAAACCT	5	5	5110	4723.25	0	5	5	3691	3559.65	0	AGGTTTTA	58408	No
ACTAGAAC	5	5	2429	2058.37	0	5	5	1372	1366.57	0	GTTCTAGT	794	No
CTTGTAAA	5	5	5443	5055.43	0	5	5	3720	3715.76	0	TTTACAAG	809	No
TCTTTCTC	5	5	10414	10020	0	5	5	8875	8645.27	0	GAGAAAGA	718	No
AGTTTACA	5	5	3698	3317.49	0	5	5	2881	2716.78	0	TGTAAACT	1418	No
TGCTCTGT	5	5	2710	2337.02	0	5	5	2437	2065.43	0	ACAGAGCA	1285	No
GTGTGTTT	5	5	5118	4732.37	0	5	5	4445	4060.71	0	AAACACAC	637	No
GTTTGAAG	5	5	4179	3796.75	0	5	5	3507	3282.32	0	CTTCAAAC	1406	No
GTGAAATC	5	5	3461	3082.73	0	5	5	2559	2439.44	0	GATTTCAC	10112	No
TGCTTTGT	5	5	4333	3950.38	0	5	5	3726	3417.84	0	ACAAAGCA	1716	No
CCAACAAA	5	5	6020	5632.68	0	5	5	5149	4959.96	0	TTTGTTGG	350	No
TTAGATAT	5	5	5633	5246.86	0	5	5	4633	4388.88	0	ATATCTAA	2800	No
TATAATTT	5	5	12652	12258.3	0	5	5	10102	9617.75	0	AAATTATA	330	No
TGTTTAAT	5	5	6482	6094.22	0	5	5	5490	5138.87	0	ATTAAACA	1294	No
TGATTAGT	5	5	3797	3417.51	0	5	5	3340	3043.14	0	ACTAATCA	495	No
TATAATCT	5	5	5281	4896.01	0	5	5	4312	4101.28	0	AGATTATA	1569	No
AAAGAAGG	5	5	5323	4937.91	0	5	5	4504	4208.26	0	CCTTCTTT	1272	No
AAAACATT	5	5	12539	12145.6	0	5	5	10916	10438.4	0	AATGTTTT	763	No
GGAAATGG	5	5	3122	2746.87	0	5	5	2709	2438.53	0	CCATTTCC	3233	No
TCATACAC	5	5	2997	2623.46	0	5	5	1707	1821.32	0	GTGTATGA	568	No
CAAAAGTC	5	5	3267	2891.6	0	5	5	2926	2596.19	0	GACTTTTG	1358	No
TATCTTTT	5	5	9147	8757.01	0	5	5	7982	7607	0	AAAAGATA	1311	No
CCACCTCC	5	5	2013	1651.58	0	5	5	1621	1282.03	0	GGAGGTGG	1053	No
TCATCGTC	5	5	2754	2383.18	0	5	5	2344	2070.82	0	GACGATGA	1033	No
GAATAATG	5	5	2879	2507.05	0	5	5	2540	2262.17	0	CATTATTC	855	No
CCTAATCC	5	5	1899	1539.91	0	5	5	1139	1008.2	0	GGATTAGG	7295	No
TAACAACT	5	5	3724	3346.71	0	5	5	3004	2791.61	0	AGTTGTTA	2399	No
ATTTGGTA	5	5	5035	4652.58	0	5	5	4423	4115.13	0	TACCAAAT	841	No
TGATTAAT	5	5	5476	5092.4	0	5	5	4898	4512.34	0	ATTAATCA	670	No
TACAAGGG	5	5	1557	1206.25	0	5	5	867	830.06	0	CCCTTGTA	1586	No
CTCCGCCG	5	5	1664	1310.6	0	5	5	1508	1197.77	0	CGGCGGAG	1245	No
CTCAAAGC	5	5	2923	2551.94	0	5	5	1925	1838.53	0	GCTTTGAG	1288	No
ACTCTCTA	5	5	2587	2219.35	0	5	5	2204	1993.92	0	TAGAGAGT	1284	No
TGAGATAT	5	5	4095	3717.14	0	5	5	3462	3151.65	0	ATATCTCA	1300	No
TATAAGTG	5	5	2953	2582.03	0	5	5	1825	1916.75	0	CACTTATA	50210	No
TTTGGTAT	5	5	6168	5784.12	0	5	5	5339	5074.35	0	ATACCAAA	2614	No
TATACAAT	5	5	5160	4778.99	0	5	5	4279	4064.18	0	ATTGTATA	3058	No
ATGAAACA	5	5	6971	6586.29	0	5	5	5942	5713.19	0	TGTTTCAT	1514	No
TCTTTTTC	5	5	12334	11944.7	0	5	5	10545	10341.8	0	GAAAAAGA	1996	No
TTTCGAAA	5	5	4402	4023.82	0	5	5	3704	3509.74	0	TTTCGAAA	1194	Yes
TTCTTATT	5	5	9207	8820.05	0	5	5	7705	7358	0	AATAAGAA	1380	No
TTGAGAAG	5	5	6365	5982.15	0	5	5	4716	4735.52	0	CTTCTCAA	5476	No
GAGGAAAG	5	5	3409	3036.31	0	5	5	2945	2610.38	0	CTTTCCTC	1652	No
TAGATGTC	5	5	2061	1702.15	0	5	5	1169	1231.77	0	GACATCTA	1520	No
TGTTTCCT	5	5	5484	5103.69	0	5	5	4398	4208.2	0	AGGAAACA	1532	No
CAAGGGAT	5	5	2056	1697.38	0	5	5	1212	1150.82	0	ATCCCTTG	1369	No
AGATTTGA	5	5	7281	6897.9	0	5	5	6026	5793.85	0	TCAAATCT	2567	No
ATTTTATT	5	5	18728	18338.6	0	5	5	15057	14702.8	0	AATAAAAT	2105	No
GCAAAAAG	5	5	3397	3025.9	0	5	5	2988	2648.48	0	CTTTTTGC	866	No
TATTCTTA	5	5	5056	4677.97	0	5	5	4268	3949.77	0	TAAGAATA	907	No
GTCTCTTG	5	5	2658	2292.83	0	5	5	2271	1996.45	0	CAAGAGAC	638	No
AACCAAAC	5	5	8003	7619.75	0	5	5	6939	6647.32	0	GTTTGGTT	2960	No
TCTCATCT	5	5	5205	4826.83	0	5	5	4365	4049.19	0	AGATGAGA	1590	No
TATGAATA	5	5	5244	4865.97	0	5	5	4629	4342.54	0	TATTCATA	2957	No
GAAAAGTG	5	5	3373	3002.66	0	5	5	2785	2582.3	0	CACTTTTC	2725	No
CAAAACGC	5	5	1797	1444.7	0	5	5	1382	1194.71	0	GCGTTTTG	2051	No
ACCGCAAC	5	5	1661	1311.73	0	5	5	716	713.007	0	GTTGCGGT	1346	No
CACAAAGC	5	5	2848	2481.9	0	5	5	2154	1909.56	0	GCTTTGTG	2986	No
ATACGGAC	5	5	1118	787.463	0	5	5	402	420.354	0	GTCCGTAT	5227	No
ATGAAATA	5	5	6720	6339.38	0	5	5	5895	5512.27	0	TATTTCAT	2204	No
TATCTTGT	5	5	4016	3642.78	0	5	5	3472	3166.45	0	ACAAGATA	1711	No
ATTATCAT	5	5	6589	6208.71	0	5	5	5468	5205.27	0	ATGATAAT	1368	No
ATTTGACT	5	5	4765	4389.37	0	5	5	3543	3563.58	0	AGTCAAAT	289	No
CTTAATGC	5	5	1499	1154.72	0	5	5	1029	931.488	0	GCATTAAG	1149	No
GAAATTTG	5	5	6208	5829.02	0	5	5	5338	5115.11	0	CAAATTTC	1573	No
TTGTAATT	5	5	7318	6937.37	0	5	5	6166	5850.57	0	AATTACAA	3266	No
TATTAAAA	5	5	12548	12163.2	0	5	5	9943	9736.08	0	TTTTAATA	1910	No
AAACAATA	5	5	9997	9613.73	0	5	5	8394	8226.81	0	TATTGTTT	873	No
AAAGTATA	5	5	5735	5357.41	0	5	5	4995	4725.81	0	TATACTTT	1767	No
GAAGTTTG	5	5	3949	3577.24	0	5	5	3237	2990.14	0	CAAACTTC	2447	No
GCTTGAAG	5	5	2981	2615.2	0	5	5	2527	2206.84	0	CTTCAAGC	1059	No
TACTCTTT	5	5	4952	4576.72	0	5	5	4216	3984.83	0	AAAGAGTA	2236	No
CAACTCTC	5	5	2743	2379.24	0	5	5	2204	2071.05	0	GAGAGTTG	1608	No
CAATGAAC	5	5	2523	2161.69	0	5	5	2180	1856.07	0	GTTCATTG	653	No
TATCAAAA	5	5	9651	9269.08	0	5	5	8211	7903.13	0	TTTTGATA	563	No
GACGACGA	5	5	2309	1950.9	0	5	5	2041	1778.71	0	TCGTCGTC	1090	No
CATTTATC	5	5	3083	2717.59	0	5	5	2650	2425.95	0	GATAAATG	721	No
AACTTTTA	5	5	7490	7111.2	0	5	5	6209	5965.91	0	TAAAAGTT	1046	No
TTTGATTT	5	5	16883	16498.9	0	5	5	14651	14239.9	0	AAATCAAA	488	No
TTCCCGCC	5	5	1574	1230.01	0	5	5	556	542.168	0	GGCGGGAA	1441	No
CTAACTCT	5	5	3026	2661.8	0	5	5	1884	1925.64	0	AGAGTTAG	7579	No
TACTTTTT	5	5	9542	9161.83	0	5	5	8175	7892.28	0	AAAAAGTA	1289	No
ATGTGTTA	5	5	3597	3229.25	0	5	5	3160	2846.9	0	TAACACAT	1260	No
CGGTTGCG	5	5	748	445.374	0	5	5	427	276.362	0	CGCAACCG	807	No
TGGTGGTG	5	5	5588	5213.41	0	5	5	4346	4075.43	0	CACCACCA	2599	No
AACATGAA	5	5	6332	5955.96	0	5	5	5645	5364.69	0	TTCATGTT	1751	No
ACATTTCA	5	5	4881	4508.41	0	5	5	4286	3982.77	0	TGAAATGT	1010	No
CGTAAACC	5	5	1468	1127.51	0	5	5	889	825.438	0	GGTTTACG	2349	No
ACAATTGT	5	5	3806	3437.81	0	5	5	3066	2894.48	0	ACAATTGT	1243	Yes
TCTCGACA	5	5	1290	956.048	0	5	5	1095	1079.1	0	TGTCGAGA	1635	No
CGGCGGAG	5	5	1642	1297.74	0	5	5	1483	1179.5	0	CTCCGCCG	1185	No
AAACGTAA	5	5	3505	3139.34	0	5	5	2692	2529.22	0	TTACGTTT	2688	No
AGCTTGGT	5	5	3083	2720.32	0	5	5	1850	1862.54	0	ACCAAGCT	1842	No
TTGGTGGG	5	5	2025	1673.72	0	5	5	1631	1407.12	0	CCCACCAA	2646	No
TGCTGCTG	5	5	3102	2739.29	0	5	5	2634	2348.31	0	CAGCAGCA	1005	No
AATGGTAA	5	5	4436	4066.58	0	5	5	3903	3623.24	0	TTACCATT	2715	No
CACAAGAC	5	5	2297	1941.96	0	5	5	1784	1669.2	0	GTCTTGTG	3183	No
CATTGTTC	5	5	3395	3030.58	0	5	5	2998	2658.8	0	GAACAATG	1279	No
ATAGATTA	5	5	4242	3873.7	0	5	5	3566	3289.98	0	TAATCTAT	1925	No
ATTTAGTA	5	5	4555	4185.64	0	5	5	3853	3506.46	0	TACTAAAT	869	No
TGAGAAGT	5	5	3376	3012.04	0	5	5	2811	2499.46	0	ACTTCTCA	597	No
TCGATCGA	5	5	2401	2045.23	0	5	5	1143	1126.45	0	TCGATCGA	1256	Yes
GACTTTGG	5	5	2693	2334.48	0	5	5	2037	1865.59	0	CCAAAGTC	5106	No
CAACAGAT	5	5	3124	2762.08	0	5	5	2583	2205.9	0	ATCTGTTG	921	No
TACAATTT	5	5	6811	6437	0	5	5	5782	5388.43	0	AAATTGTA	2373	No
TAACACAT	5	5	3554	3189.79	0	5	5	3112	2786.35	0	ATGTGTTA	1237	No
AAAATACA	5	5	9244	8867.95	0	5	5	7530	7253.54	0	TGTATTTT	1657	No
AAGTTTCA	5	5	6641	6268.13	0	5	5	5716	5442.17	0	TGAAACTT	4651	No
GATGTCAT	5	5	2961	2601.13	0	5	5	1763	1832.03	0	ATGACATC	3397	No
AGTTCAAA	5	5	5139	4769.3	0	5	5	4188	3924.1	0	TTTGAACT	1818	No
CTTCTCCT	5	5	6445	6072.56	0	5	5	5279	5010.58	0	AGGAGAAG	1113	No
ATTTACTA	5	5	4313	3945.98	0	5	5	3607	3350.31	0	TAGTAAAT	1395	No
TCCCGCCA	5	5	1625	1283.47	0	5	5	549	528.561	0	TGGCGGGA	1500	No
AATTTGCA	5	5	5139	4769.6	0	5	5	4291	4028	0	TGCAAATT	1385	No
GATTCATG	5	5	3269	2907.63	0	5	5	2803	2514.16	0	CATGAATC	1536	No
CAAATAAG	5	5	3849	3484.54	0	5	5	3066	2906.83	0	CTTATTTG	434	No
TTTGATAT	5	5	10039	9663.34	0	5	5	8427	8142.52	0	ATATCAAA	1013	No
CCTTCTTT	5	5	5256	4886.78	0	5	5	4391	4133.46	0	AAAGAAGG	1171	No
TCATTCAT	5	5	5195	4826.36	0	5	5	4526	4109.71	0	ATGAATGA	2268	No
TTTAACTT	5	5	7167	6794.68	0	5	5	6059	5797	0	AAGTTAAA	1947	No
GGTGTAGC	5	5	1098	775.243	0	5	5	577	528.189	0	GCTACACC	631	No
GAGATAAG	5	5	2905	2546.97	0	5	5	2299	2124.58	0	CTTATCTC	918	No
ATAACATA	5	5	5824	5454.24	0	5	5	4749	4564.84	0	TATGTTAT	803	No
CGACATCG	5	5	846	538.658	0	5	5	684	453.467	0	CGATGTCG	1483	No
GAACAATG	5	5	3316	2955.28	0	5	5	2956	2620.43	0	CATTGTTC	1252	No
ATCTCTTG	5	5	4457	4091.22	0	5	5	3652	3446.29	0	CAAGAGAT	1027	No
AACAAGGA	5	5	4753	4386.46	0	5	5	3298	3243.8	0	TCCTTGTT	820	No
ATTTGTAT	5	5	7811	7438.93	0	5	5	6665	6463.68	0	ATACAAAT	4696	No
CGGGAAAA	5	5	2442	2089.14	0	5	5	1462	1427.61	0	TTTTCCCG	978	No
TAGAGAGT	5	5	2508	2154.51	0	5	5	2145	1956.53	0	ACTCTCTA	1187	No
ACAGAGCA	5	5	2694	2338.73	0	5	5	2433	2087.93	0	TGCTCTGT	1160	No
GCATTTTG	5	5	2993	2635.43	0	5	5	2599	2226.59	0	CAAAATGC	1007	No
TCTTGAAT	5	5	5859	5490.33	0	5	5	4898	4626.82	0	ATTCAAGA	1411	No
GCTTTGAG	5	5	2883	2526.42	0	5	5	1962	1856.92	0	CTCAAAGC	1186	No
AAAAAGTA	5	5	9250	8877.27	0	5	5	8037	7765.68	0	TACTTTTT	1236	No
CAATGGTG	5	5	2703	2348.41	0	5	5	2182	1966.24	0	CACCATTG	1491	No
TATCAACT	5	5	3508	3148.06	0	5	5	2898	2684.84	0	AGTTGATA	1292	No
AGTTGATA	5	5	3622	3261.68	0	5	5	2987	2749.32	0	TATCAACT	1291	No
CCCATCCT	5	5	1659	1319.79	0	5	5	764	807.927	0	AGGATGGG	1745	No
ATTAAACA	5	5	6438	6069.6	0	5	5	5447	5128.18	0	TGTTTAAT	1168	No
TACATAAT	5	5	4891	4526.07	0	5	5	4321	3974.42	0	ATTATGTA	976	No
TCTTTTAT	5	5	9001	8629.79	0	5	5	7721	7496.99	0	ATAAAAGA	1543	No
TTTTCAGG	5	5	4246	3883.55	0	5	5	3506	3276.23	0	CCTGAAAA	3609	No
CACAAATC	5	5	3805	3444.83	0	5	5	3262	2960.53	0	GATTTGTG	830	No
TATTGGTT	5	5	5263	4898	0	5	5	4247	4051.4	0	AACCAATA	3112	No
ATATCTCA	5	5	4057	3696.53	0	5	5	3537	3221.98	0	TGAGATAT	1188	No
GAAAAAGG	5	5	5160	4795.99	0	5	5	4453	4183.85	0	CCTTTTTC	2620	No
AAAAACTA	5	5	10304	9933.37	0	5	5	8768	8454.94	0	TAGTTTTT	2905	No
TTAATTAT	5	5	11903	11531.6	0	5	5	9400	9312.18	0	ATAATTAA	3923	No
TGCTTCTA	5	5	3301	2944.54	0	5	5	2450	2329.02	0	TAGAAGCA	8885	No
TAGTATAT	5	5	5236	4872.07	0	5	5	4399	4259.99	0	ATATACTA	2038	No
ACTGTTTA	5	5	2577	2226.28	0	5	5	2176	1888.39	0	TAAACAGT	1093	No
TTGTCAAC	5	5	3209	2853.42	0	5	5	2803	2531.51	0	GTTGACAA	1928	No
GAATTATG	5	5	2862	2508.94	0	5	5	2443	2234.15	0	CATAATTC	785	No
TGGGTATA	5	5	2116	1770.97	0	5	5	1096	1105.57	0	TATACCCA	12199	No
CTCAATTC	5	5	2672	2321.08	0	5	5	2345	1977.56	0	GAATTGAG	1151	No
AAAAGATA	5	5	9082	8713.54	0	5	5	7936	7558.79	0	TATCTTTT	1176	No
GTTGTTTG	5	5	4567	4205.98	0	5	5	3856	3580.73	0	CAAACAAC	941	No
TTAATTTA	5	5	12070	11700.3	0	5	5	8924	9030.12	0	TAAATTAA	1136	No
TCAATCTC	5	5	5391	5028.31	0	5	5	4681	4359.23	0	GAGATTGA	1984	No
AATTTTGA	5	5	11108	10738.8	0	5	5	9439	9077.63	0	TCAAAATT	494	No
TTGGTTAG	5	5	4348	3988.33	0	5	5	2761	2835.47	0	CTAACCAA	4658	No
TCAAAGTT	5	5	6273	5909.21	0	5	5	5397	5197.21	0	AACTTTGA	557	No
TTCTAATT	5	5	6683	6318.9	0	5	5	5744	5414.35	0	AATTAGAA	800	No
TTGAAATT	5	5	9610	9243.04	0	5	5	8408	8138.57	0	AATTTCAA	829	No
CATACACA	5	5	4194	3836.27	0	5	5	2813	2776.34	0	TGTGTATG	452	No
ATAGTATA	5	5	4424	4065.78	0	5	5	3841	3495.6	0	TATACTAT	1587	No
AAACATCA	5	5	7019	6655.89	0	5	5	5959	5766.56	0	TGATGTTT	2377	No
TAGCCTCT	5	5	1938	1598.95	0	5	5	1157	1114.66	0	AGAGGCTA	8586	No
ACATTTTT	5	5	12148	11781	0	5	5	10177	9857.2	0	AAAAATGT	756	No
ATTCACTA	5	5	2996	2645.57	0	5	5	2457	2207.88	0	TAGTGAAT	1348	No
TGTTTGAT	5	5	8026	7662.06	0	5	5	6990	6678.26	0	ATCAAACA	933	No
ATCTTTAA	5	5	6679	6316.97	0	5	5	5477	5314.86	0	TTAAAGAT	1102	No
ATAACTTA	5	5	4186	3830.07	0	5	5	3603	3340.65	0	TAAGTTAT	1921	No
TTGATTTT	5	5	15777	15409.4	0	5	5	13175	13056.3	0	AAAATCAA	553	No
TACAAATT	5	5	7303	6940.36	0	5	5	6322	5933.12	0	AATTTGTA	795	No
ACATTACA	5	5	3735	3381.1	0	5	5	3402	3059	0	TGTAATGT	1154	No
ATTGGTTG	5	5	3705	3351.26	0	5	5	2873	2788.26	0	CAACCAAT	890	No
ATTTATTA	5	5	9956	9591.23	0	5	5	7992	7690.01	0	TAATAAAT	1003	No
AGCTTCTT	5	5	8087	7723.87	0	5	5	6475	6476.57	0	AAGAAGCT	891	No
GGAAGCAC	5	5	1363	1037.85	0	5	5	882	830.026	0	GTGCTTCC	5884	No
GCTTGGTT	5	5	3020	2670.59	0	5	5	1838	1864.48	0	AACCAAGC	3678	No
CCTCCACC	5	5	2469	2124.27	0	5	5	1919	1698.93	0	GGTGGAGG	762	No
GATGAATC	5	5	3776	3422.58	0	5	5	3231	2888.51	0	GATTCATC	2226	No
GTCAATCC	5	5	1391	1065.43	0	5	5	851	794.244	0	GGATTGAC	2460	No
AATGGAAA	5	5	6818	6457.25	0	5	5	5938	5653.89	0	TTTCCATT	1932	No
GGTTTTCG	5	5	1844	1508.37	0	5	5	1507	1285.3	0	CGAAAACC	1153	No
GCCAAAAA	5	5	5299	4941.4	0	5	5	3724	3810.12	0	TTTTTGGC	2584	No
TTTTCCAA	5	5	7959	7597.27	0	5	5	6519	6296.28	0	TTGGAAAA	3040	No
ATGTTTCA	5	5	5547	5188.96	0	5	5	4779	4489.11	0	TGAAACAT	610	No
TACACATG	5	5	3121	2772.04	0	5	5	2001	2096.89	0	CATGTGTA	1761	No
GTTGCGGT	5	5	1570	1240.56	0	5	5	755	727.771	0	ACCGCAAC	1211	No
ATAAAGAA	5	5	9680	9317.25	0	5	5	8307	8036.41	0	TTCTTTAT	2187	No
TAGTGAAT	5	5	3050	2701.81	0	5	5	2476	2225.04	0	ATTCACTA	1325	No
ACTGATTA	5	5	2396	2053.42	0	5	5	2173	1857	0	TAATCAGT	2078	No
GGAATTAG	5	5	1983	1645.77	0	5	5	1577	1393.69	0	CTAATTCC	1378	No
ATTACTCA	5	5	2885	2538.16	0	5	5	2385	2166.42	0	TGAGTAAT	3063	No
TACAACAT	5	5	3869	3516.64	0	5	5	3374	3086.77	0	ATGTTGTA	645	No
ACACAACA	5	5	5065	4708.72	0	5	5	4267	3996.12	0	TGTTGTGT	705	No
ATCAAAGC	5	5	4915	4559.3	0	5	5	3527	3435.73	0	GCTTTGAT	899	No
TGAATCAT	5	5	5503	5146.09	0	5	5	4624	4323.84	0	ATGATTCA	1539	No
AAAGGGAA	5	5	4469	4114.87	0	5	5	3818	3608.38	0	TTCCCTTT	1509	No
TTTGATGG	5	5	5174	4817.99	0	5	5	3751	3808.95	0	CCATCAAA	843	No
GACTTTTG	5	5	3273	2924.19	0	5	5	2962	2644.24	0	CAAAAGTC	1175	No
AAGATCTT	5	5	6058	5700.2	0	5	5	5129	4863.33	0	AAGATCTT	1359	Yes
ATGAAAAA	5	5	11607	11244.2	0	5	5	10188	9859.14	0	TTTTTCAT	2678	No
TCTATTTC	5	5	4491	4137.22	0	5	5	3795	3570.67	0	GAAATAGA	2594	No
GCTCTCTT	5	5	3278	2929.68	0	5	5	2915	2745.23	0	AAGAGAGC	2203	No
AAATGATT	5	5	9001	8640.26	0	5	5	7668	7360.58	0	AATCATTT	1541	No
TCCTCATC	5	5	3540	3190.43	0	5	5	2718	2505.08	0	GATGAGGA	1867	No
AGCAGAAG	5	5	3821	3470.2	0	5	5	3247	2963.65	0	CTTCTGCT	2729	No
AGTAAACA	5	5	4534	4180.63	0	5	5	3702	3550.63	0	TGTTTACT	1137	No
TCCAATTT	5	5	5232	4876.89	0	5	5	4592	4317.73	0	AAATTGGA	3155	No
ATGATAAT	5	5	6542	6184.43	0	5	5	5375	5137.4	0	ATTATCAT	1216	No
ATCCCTTG	5	5	2028	1691.79	0	5	5	1216	1150.32	0	CAAGGGAT	1200	No
CTTCAATC	5	5	3690	3340.25	0	5	5	3187	2826.68	0	GATTGAAG	1012	No
GTGATGTG	5	5	2171	1833.03	0	5	5	1669	1477.51	0	CACATCAC	3053	No
GTATATAC	5	5	2811	2466.62	0	5	5	2413	2514.91	0	GTATATAC	1372	Yes
AATTCTCA	5	5	4920	4566.03	0	5	5	4275	3879.23	0	TGAGAATT	2355	No
TTAAGTTT	5	5	7940	7581.02	0	5	5	6675	6360.84	0	AAACTTAA	2851	No
TCTAACTC	5	5	2852	2507.52	0	5	5	1866	1796.18	0	GAGTTAGA	9210	No
ACAAGTTA	5	5	3671	3321.82	0	5	5	3224	2913.92	0	TAACTTGT	1643	No
GAAACTCC	5	5	2371	2031.13	0	5	5	1954	1730.34	0	GGAGTTTC	1099	No
CTAATTCC	5	5	1978	1643.21	0	5	5	1558	1370.59	0	GGAATTAG	1350	No
GATATTTG	5	5	4520	4167.71	0	5	5	3739	3537.21	0	CAAATATC	1112	No
AATAAGAA	5	5	9654	9294.12	0	5	5	7924	7608.43	0	TTCTTATT	1195	No
TATGCTTT	5	5	4454	4101.96	0	5	5	3735	3519.48	0	AAAGCATA	1707	No
TATTTGTT	5	5	10882	10521.4	0	5	5	9166	8933.94	0	AACAAATA	2519	No
CGTCTCCG	5	5	1048	738.628	0	5	5	952	681.222	0	CGGAGACG	1790	No
AATAAACA	5	5	8315	7956.45	0	5	5	7283	6966.09	0	TGTTTATT	3651	No
TGCAAATT	5	5	5050	4696.79	0	5	5	4198	3945.18	0	AATTTGCA	1268	No
ACACTTTT	5	5	5150	4796.71	0	5	5	4264	4045.65	0	AAAAGTGT	1785	No
GCAAATTG	5	5	2362	2022.99	0	5	5	1939	1686.36	0	CAATTTGC	1122	No
GTTTTCAG	5	5	4025	3675.37	0	5	5	3373	3128.95	0	CTGAAAAC	2154	No
TTTCTATT	5	5	8929	8570.67	0	5	5	7706	7381.16	0	AATAGAAA	1440	No
CAAAAGAT	5	5	7125	6768.57	0	5	5	6364	5979.01	0	ATCTTTTG	7987	No
GTTGGATC	5	5	2560	2219.41	0	5	5	2143	1949.03	0	GATCCAAC	1623	No
TAAGATTA	5	5	4668	4316.83	0	5	5	3826	3664.2	0	TAATCTTA	927	No
ACTTATTT	5	5	5783	5429.64	0	5	5	4596	4422.57	0	AAATAAGT	1659	No
AAACATGA	5	5	6893	6537.87	0	5	5	5701	5557.53	0	TCATGTTT	2258	No
TAGTAAAT	5	5	4347	3997.37	0	5	5	3678	3430.58	0	ATTTACTA	1266	No
GAAGCCAT	5	5	2683	2342.19	0	5	5	2373	2107.48	0	ATGGCTTC	1464	No
GAAAAACC	5	5	3895	3547.09	0	5	5	3266	2983.63	0	GGTTTTTC	1416	No
CGGGTTCG	5	5	718	432.303	0	5	5	453	302.271	0	CGAACCCG	2241	No
AAAAGCCT	5	5	3350	3004.94	0	5	5	2418	2365.44	0	AGGCTTTT	3118	No
TGCAAAGT	5	5	2842	2500.31	0	5	5	2300	2073.26	0	ACTTTGCA	2014	No
TCAAAAAG	5	5	5753	5400.26	0	5	5	5027	4700.01	0	CTTTTTGA	1141	No
GAATCATG	5	5	3160	2816.76	0	5	5	2585	2387.75	0	CATGATTC	2131	No
CATACCAG	5	5	1355	1036.38	0	5	5	1126	904.105	0	CTGGTATG	1089	No
ATACTGTA	5	5	2129	1795.35	0	5	5	1986	1645.64	0	TACAGTAT	967	No
GCCTAAGT	5	5	1323	1005.66	0	5	5	554	566.303	0	ACTTAGGC	2521	No
CTTCAAAC	5	5	4109	3761.83	0	5	5	3533	3278.19	0	GTTTGAAG	1162	No
CCTAACCC	5	5	1149	837.988	0	5	5	736	572.579	0	GGGTTAGG	2966	No
TGTAGAAT	5	5	3335	2991.38	0	5	5	2748	2479.56	0	ATTCTACA	2865	No
GCTCTTTG	5	5	2311	1975.41	0	5	5	1962	1792.84	0	CAAAGAGC	900	No
CACTAACA	5	5	3089	2747.17	0	5	5	1901	1897.5	0	TGTTAGTG	50058	No
ATTCAAGA	5	5	5862	5510.7	0	5	5	5008	4728.12	0	TCTTGAAT	1287	No
ATATGTAT	5	5	8468	8113.56	0	5	5	7267	6983.92	0	ATACATAT	5643	No
CAAAGCTT	5	5	6527	6174.94	0	5	5	4276	4446.52	0	AAGCTTTG	1080	No
CTAGTCAT	5	5	1947	1616.79	0	5	5	1117	1168.08	0	ATGACTAG	2557	No
TTTGAAAT	5	5	10923	10567.1	0	5	5	9168	8924.79	0	ATTTCAAA	681	No
GGTTTTTC	5	5	3903	3557.52	0	5	5	3214	2971.48	0	GAAAAACC	1397	No
CATTAAAG	5	5	3033	2692.09	0	5	5	2662	2420.13	0	CTTTAATG	2745	No
TGTAAACT	5	5	3699	3354.65	0	5	5	2929	2773.29	0	AGTTTACA	1159	No
AAATCCAA	5	5	8679	8325.12	0	5	5	7113	6978.19	0	TTGGATTT	5509	No
ATCTTTGA	5	5	6263	5912.08	0	5	5	5346	5012.46	0	TCAAAGAT	961	No
CTAATAAG	5	5	2451	2115.36	0	5	5	2031	1833.61	0	CTTATTAG	1546	No
TTCCAATT	5	5	4853	4505.31	0	5	5	4190	3909.23	0	AATTGGAA	594	No
AAGAGGAA	5	5	7076	6724.34	0	5	5	6008	5776.47	0	TTCCTCTT	2429	No
TTAAAACT	5	5	7502	7149.86	0	5	5	6036	5726.67	0	AGTTTTAA	1143	No
AAATGTCA	5	5	4808	4460.56	0	5	5	4135	3855.87	0	TGACATTT	738	No
TACATGCA	5	5	3160	2819.21	0	5	5	2845	2440.28	0	TGCATGTA	3750	No
ATGGTTCA	5	5	3394	3051.9	0	5	5	2727	2545.47	0	TGAACCAT	2928	No
GCTAATTG	5	5	1581	1258.63	0	5	5	1301	1094.83	0	CAATTAGC	3404	No
TTACAAAA	5	5	11242	10887.3	0	5	5	9421	9305.84	0	TTTTGTAA	898	No
CTTCCAAG	5	5	3046	2706.21	0	5	5	2514	2236.89	0	CTTGGAAG	1753	No
CGAAATCG	5	5	1487	1167.06	0	5	5	1338	1060.27	0	CGATTTCG	1104	No
ATTCATTA	5	5	5294	4945.88	0	5	5	4597	4249.87	0	TAATGAAT	2218	No
GTTCTTCG	5	5	1859	1531.86	0	5	5	1625	1369.06	0	CGAAGAAC	2175	No
CTTTTGCT	5	5	5304	4956.12	0	5	5	4629	4435.2	0	AGCAAAAG	1451	No
TGGAAGAT	5	5	4343	3997.72	0	5	5	3813	3490.57	0	ATCTTCCA	909	No
AAGATTCA	5	5	6575	6225.28	0	5	5	5777	5491.93	0	TGAATCTT	882	No
CCCAAACC	5	5	2743	2406.21	0	5	5	1727	1645.77	0	GGTTTGGG	3114	No
GATTTTGA	5	5	8685	8333.09	0	5	5	7559	7146.85	0	TCAAAATC	1680	No
TTTAGGAT	5	5	4304	3959.4	0	5	5	2947	2869.19	0	ATCCTAAA	962	No
AATAGAAA	5	5	8960	8608.05	0	5	5	7817	7382.22	0	TTTCTATT	1389	No
GGCGGGAA	5	5	1508	1188.77	0	5	5	573	553.79	0	TTCCCGCC	1234	No
TTGAAGAT	5	5	7725	7374.75	0	5	5	6684	6418.27	0	ATCTTCAA	1094	No
CCCTAATT	5	5	2772	2435.84	0	5	5	2336	2020.52	0	AATTAGGG	2073	No
GATTCTAG	5	5	2147	1817.16	0	5	5	1755	1516.24	0	CTAGAATC	1037	No
GAGTTTTG	5	5	5306	4959.79	0	5	5	4613	4232.43	0	CAAAACTC	1496	No
TCCAAAAC	5	5	6570	6221.78	0	5	5	5125	4965.35	0	GTTTTGGA	284	No
AAAACTCA	5	5	7618	7268.5	0	5	5	6452	6182.38	0	TGAGTTTT	407	No
ATATAGCA	5	5	2940	2603.34	0	5	5	2646	2336.48	0	TGCTATAT	4338	No
AAATGTAA	5	5	8117	7767.38	0	5	5	6961	6667.89	0	TTACATTT	1831	No
AATAATCA	5	5	6623	6275.13	0	5	5	5802	5540.86	0	TGATTATT	821	No
AGCAAAAG	5	5	5331	4985.45	0	5	5	4602	4469.52	0	CTTTTGCT	1434	No
ATTTTGAT	5	5	12021	11669	0	5	5	10412	10022.2	0	ATCAAAAT	1022	No
CATTATAC	5	5	2256	1925.67	0	5	5	1957	1711.72	0	GTATAATG	3844	No
AAAGACTC	5	5	4008	3666.37	0	5	5	2725	2706.81	0	GAGTCTTT	3311	No
ATTATAAA	5	5	10995	10643.7	0	5	5	8570	8423.27	0	TTTATAAT	12631	No
ATTTGTCA	5	5	4414	4071.33	0	5	5	3713	3471.25	0	TGACAAAT	1845	No
AATCACAA	5	5	6657	6309.81	0	5	5	5792	5585.36	0	TTGTGATT	3463	No
GAAATTTC	5	5	4948	4604.14	0	5	5	4373	4075.9	0	GAAATTTC	1458	Yes
TTCAAACT	5	5	5955	5609.12	0	5	5	5055	4677.72	0	AGTTTGAA	2281	No
TATATACA	5	5	9539	9189.41	0	5	5	8112	7939.16	0	TGTATATA	947	No
ACATTTTG	5	5	6989	6642.42	0	5	5	5389	5346.6	0	CAAAATGT	4841	No
AAATACTA	5	5	5778	5433.55	0	5	5	4493	4357.04	0	TAGTATTT	939	No
TATATTTA	5	5	12001	11651.1	0	5	5	9306	9079.98	0	TAAATATA	1681	No
ATGGCTTC	5	5	2666	2333.76	0	5	5	2367	2124.35	0	GAAGCCAT	1396	No
GTGTTGTC	5	5	2317	1988.14	0	5	5	1463	1558.85	0	GACAACAC	18009	No
TTACTATT	5	5	5234	4891.23	0	5	5	4414	4175.15	0	AATAGTAA	727	No
AACAGTAA	5	5	3691	3353.05	0	5	5	3111	2851.65	0	TTACTGTT	2210	No
GGAGTCAA	5	5	2003	1678.27	0	5	5	1234	1239.81	0	TTGACTCC	3455	No
TCTTTATC	5	5	5558	5214.97	0	5	5	4658	4395.46	0	GATAAAGA	1810	No
AAAGTTCA	5	5	4737	4396.18	0	5	5	4141	3846.13	0	TGAACTTT	2676	No
TGAAGTTT	5	5	6327	5983.03	0	5	5	5272	5048.77	0	AAACTTCA	1551	No
AATGGGAA	5	5	3582	3245.41	0	5	5	3022	2870.42	0	TTCCCATT	1918	No
CCAAAATC	5	5	5961	5617.83	0	5	5	5019	4794.23	0	GATTTTGG	1752	No
TGTGTTGT	5	5	4928	4587	0	5	5	4318	3884.6	0	ACAACACA	749	No
CGGGTTTG	5	5	1686	1367.28	0	5	5	1111	962.116	0	CAAACCCG	1930	No
ATTCATCA	5	5	6083	5739.79	0	5	5	5266	5009.16	0	TGATGAAT	769	No
GAATGAAG	5	5	3312	2977.04	0	5	5	2801	2501.47	0	CTTCATTC	1040	No
TTCTTCAG	5	5	6151	5808.04	0	5	5	5364	5071.79	0	CTGAAGAA	5465	No
AGTGATTA	5	5	3035	2701.93	0	5	5	2597	2367.37	0	TAATCACT	2259	No
ACTCTTTA	5	5	3684	3347.62	0	5	5	3133	2858.35	0	TAAAGAGT	1760	No
TCTCTTGT	5	5	5890	5547.65	0	5	5	4970	4696.71	0	ACAAGAGA	1837	No
CAATGTTC	5	5	2535	2205.82	0	5	5	2241	2000.11	0	GAACATTG	651	No
CGATGTCG	5	5	803	517.856	0	5	5	684	467.179	0	CGACATCG	1278	No
CACTTCAC	5	5	1951	1628.74	0	5	5	1585	1340.06	0	GTGAAGTG	2206	No
TACGGACT	5	5	1059	759.408	0	5	5	352	378.276	0	AGTCCGTA	6302	No
GAGATGAG	5	5	3323	2989.01	0	5	5	2747	2474.17	0	CTCATCTC	1763	No
AAATATTA	5	5	13978	13630.5	0	5	5	10612	10348.3	0	TAATATTT	992	No
TACTGAAT	5	5	2461	2133.13	0	5	5	1962	1764.57	0	ATTCAGTA	1885	No
TGAGAGAA	5	5	5261	4920.93	0	5	5	4596	4500.63	0	TTCTCTCA	1980	No
TTTAATAT	5	5	11322	10976	0	5	5	8967	8715.35	0	ATATTAAA	2102	No
CACCATTG	5	5	2744	2414.22	0	5	5	2245	2045.79	0	CAATGGTG	1290	No
TGCATGCA	5	5	2882	2551.33	0	5	5	2442	2184.19	0	TGCATGCA	1492	Yes
GATCAATG	5	5	3141	2808.73	0	5	5	2732	2423.17	0	CATTGATC	1138	No
AACTCTAA	5	5	4384	4046.6	0	5	5	3224	3090.69	0	TTAGAGTT	2143	No
ATGTATGT	5	5	4871	4532.39	0	5	5	4295	4121.95	0	ACATACAT	1817	No
CAAAACTC	5	5	5359	5019.51	0	5	5	4509	4201.72	0	GAGTTTTG	1445	No
CTAATCTC	5	5	2931	2600.54	0	5	5	2472	2210.28	0	GAGATTAG	2343	No
GTTATATG	5	5	3081	2749.64	0	5	5	2589	2404.83	0	CATATAAC	2028	No
TAATGATG	5	5	4569	4231.72	0	5	5	3721	3505.59	0	CATCATTA	3676	No
TGGCGGGA	5	5	1550	1236.45	0	5	5	540	508.16	0	TCCCGCCA	1267	No
GTTTGTTG	5	5	5393	5053.88	0	5	5	4678	4329.6	0	CAACAAAC	1544	No
TAGAGAAT	5	5	4257	3920.82	0	5	5	3642	3447.91	0	ATTCTCTA	3257	No
GAACTTGA	5	5	4072	3736.53	0	5	5	3212	3007.7	0	TCAAGTTC	853	No
CACTCTTC	5	5	2718	2389.78	0	5	5	2391	2116.21	0	GAAGAGTG	3826	No
ATTTATCA	5	5	6293	5952.84	0	5	5	5361	5124.15	0	TGATAAAT	2651	No
TCTTATAA	5	5	6407	6066.71	0	5	5	4827	4699.34	0	TTATAAGA	8045	No
TAAAAACC	5	5	4887	4549.64	0	5	5	3869	3593.93	0	GGTTTTTA	1140	No
TTCACATT	5	5	5542	5203.26	0	5	5	4956	4679.04	0	AATGTGAA	1993	No
TTCCCTTT	5	5	4464	4127.85	0	5	5	3815	3618.17	0	AAAGGGAA	1356	No
GAAATAAC	5	5	3068	2737.86	0	5	5	2538	2326.95	0	GTTATTTC	2359	No
GAATATGA	5	5	4741	4404.32	0	5	5	3746	3633.66	0	TCATATTC	2510	No
TTAGAAAA	5	5	9564	9221.1	0	5	5	7970	7796	0	TTTTCTAA	1552	No
GAGTTATG	5	5	2433	2107.86	0	5	5	1883	1668.07	0	CATAACTC	1809	No
TGTTTCAT	5	5	6737	6397	0	5	5	5739	5535.87	0	ATGAAACA	1192	No
GATGGTTC	5	5	2321	1997.19	0	5	5	1980	1691.56	0	GAACCATC	1966	No
AACCGTAA	5	5	2065	1744.11	0	5	5	1389	1235.44	0	TTACGGTT	3755	No
ACACCAAA	5	5	5504	5166.08	0	5	5	4734	4442.23	0	TTTGGTGT	985	No
CGGTTCTA	5	5	1333	1026.17	0	5	5	775	718.499	0	TAGAACCG	818	No
AGATTGAA	5	5	5581	5243.04	0	5	5	4837	4647.06	0	TTCAATCT	2425	No
GACATCTA	5	5	1917	1598.26	0	5	5	1181	1189.23	0	TAGATGTC	1198	No
GATGGTGA	5	5	3948	3614.41	0	5	5	2833	2636.3	0	TCACCATC	4360	No
TGATTTAT	5	5	6921	6581.2	0	5	5	5868	5500.06	0	ATAAATCA	1637	No
TTATATTT	5	5	14727	14382.7	0	5	5	11672	11440.6	0	AAATATAA	2626	No
GGTTTAGG	5	5	2785	2457.76	0	5	5	2189	1922.86	0	CCTAAACC	35	No
ACACTCCT	5	5	1987	1667.75	0	5	5	1108	1098.97	0	AGGAGTGT	8924	No
CAAATCTC	5	5	4947	4610.98	0	5	5	4184	3966.65	0	GAGATTTG	592	No
AAGAACCT	5	5	3624	3292.22	0	5	5	3143	2945.22	0	AGGTTCTT	4498	No
ACGGACTT	5	5	1237	933.868	0	5	5	506	495.788	0	AAGTCCGT	7386	No
TTATTGAT	5	5	6863	6524	0	5	5	5863	5612.05	0	ATCAATAA	4981	No
CGGCGTCG	5	5	797	515.29	0	5	5	747	470.795	0	CGACGCCG	2315	No
ATATATCA	5	5	7945	7604.96	0	5	5	6801	6525.39	0	TGATATAT	2526	No
AGGAAACA	5	5	5303	4966.63	0	5	5	4374	4147.86	0	TGTTTCCT	1199	No
TATAATTA	5	5	10455	10113.3	0	5	5	7527	7608.8	0	TAATTATA	29667	No
AAAGTCAA	5	5	6267	5929.5	0	5	5	5387	5064.36	0	TTGACTTT	726	No
TATACTGT	5	5	2109	1789.17	0	5	5	1899	1598.27	0	ACAGTATA	3957	No
CATGAATC	5	5	3279	2949.87	0	5	5	2858	2539.01	0	GATTCATG	1269	No
GTTACTTG	5	5	2612	2287.37	0	5	5	2361	2070	0	CAAGTAAC	3341	No
TGTGGTTT	5	5	4460	4126.49	0	5	5	3867	3607.86	0	AAACCACA	2421	No
ATGATTCA	5	5	5432	5096.25	0	5	5	4557	4284.97	0	TGAATCAT	1355	No
GAAGTTGA	5	5	4888	4553.46	0	5	5	4120	3899.58	0	TCAACTTC	2491	No
AATCATTT	5	5	9118	8778.07	0	5	5	7722	7427.78	0	AAATGATT	1363	No
CGTTTGCG	5	5	786	505.919	0	5	5	697	449.202	0	CGCAAACG	1799	No
ATAAAAGA	5	5	8870	8530.74	0	5	5	7699	7464.95	0	TCTTTTAT	1296	No
CAACAAAC	5	5	5263	4928.21	0	5	5	4623	4358.64	0	GTTTGTTG	1501	No
GCTAAAAG	5	5	2191	1871.05	0	5	5	1941	1676.83	0	CTTTTAGC	4350	No
CTTATTAG	5	5	2324	2002.64	0	5	5	1929	1748.4	0	CTAATAAG	1421	No
AAATGGTA	5	5	4410	4077.73	0	5	5	3847	3601	0	TACCATTT	940	No
AAAGAATA	5	5	7733	7395.22	0	5	5	6723	6366.84	0	TATTCTTT	384	No
ATTAAGAA	5	5	7580	7242.61	0	5	5	6398	6160.04	0	TTCTTAAT	846	No
ATGCAACA	5	5	3879	3548.86	0	5	5	3141	2970.94	0	TGTTGCAT	2334	No
AAACTTCA	5	5	6356	6020.23	0	5	5	5296	5076.93	0	TGAAGTTT	1471	No
TTTTCTAA	5	5	9852	9513.23	0	5	5	8328	8054.12	0	TTAGAAAA	1512	No
GTTTTCTC	5	5	5985	5650.24	0	5	5	5257	4951.71	0	GAGAAAAC	3085	No
TATATGGT	5	5	3820	3490.59	0	5	5	3194	2940.99	0	ACCATATA	2273	No
TAGATCAT	5	5	3021	2695.64	0	5	5	2561	2323.34	0	ATGATCTA	1814	No
GTTCCAAG	5	5	2372	2051.63	0	5	5	2075	1762.58	0	CTTGGAAC	3410	No
TTTTAGCC	5	5	2589	2266.78	0	5	5	1660	1678.45	0	GGCTAAAA	9978	No
TCTAAATT	5	5	6375	6040.03	0	5	5	5408	5212.38	0	AATTTAGA	3064	No
TATTACTA	5	5	4179	3848.72	0	5	5	3472	3257.25	0	TAGTAATA	1793	No
CTATAATC	5	5	2351	2030.98	0	5	5	2016	1765.17	0	GATTATAG	2253	No
TCCATCTC	5	5	4525	4193.84	0	5	5	3299	3272.24	0	GAGATGGA	9318	No
CCAAACCG	5	5	2048	1731.44	0	5	5	1569	1342.78	0	CGGTTTGG	1055	No
TGAGATGT	5	5	2623	2300.79	0	5	5	2275	2036.89	0	ACATCTCA	1616	No
TATTCTAT	5	5	3931	3601.9	0	5	5	3338	3083.68	0	ATAGAATA	2001	No
CAATCATA	5	5	4836	4504.32	0	5	5	3503	3538.93	0	TATGATTG	2490	No
AAATATGA	5	5	9021	8683.95	0	5	5	7427	7164.21	0	TCATATTT	775	No
TTCTCTTC	5	5	10408	10070.1	0	5	5	8928	8651.13	0	GAAGAGAA	1048	No
ATTGATTA	5	5	5984	5650.21	0	5	5	5235	4907.95	0	TAATCAAT	2139	No
AGATTATA	5	5	5268	4935.61	0	5	5	4285	4143.44	0	TATAATCT	1170	No
TATCTTAT	5	5	5038	4706.11	0	5	5	4277	4048.16	0	ATAAGATA	2347	No
TAGTTAGT	5	5	2618	2296.3	0	5	5	2254	1943.43	0	ACTAACTA	1628	No
AATTCATA	5	5	6052	5718.69	0	5	5	5365	5008.42	0	TATGAATT	3126	No
CAAATTTC	5	5	6041	5707.74	0	5	5	5229	4997.59	0	GAAATTTG	1219	No
TTGATTTC	5	5	7677	7341.79	0	5	5	6449	6248.16	0	GAAATCAA	8301	No
CCTAAGTA	5	5	1683	1372.91	0	5	5	815	859.801	0	TACTTAGG	2354	No
CTTGGTTA	5	5	3339	3013.31	0	5	5	2144	2273.32	0	TAACCAAG	2249	No
TGAAAGTT	5	5	5244	4912.28	0	5	5	4413	4167.12	0	AACTTTCA	2251	No
GAAAACAG	5	5	4722	4391.55	0	5	5	4022	3821.73	0	CTGTTTTC	858	No
TCCCTTTC	5	5	2495	2174.95	0	5	5	2098	1912.13	0	GAAAGGGA	1624	No
CAACAAAG	5	5	5320	4988.29	0	5	5	4677	4302.4	0	CTTTGTTG	4781	No
ACTCATTT	5	5	4301	3972.21	0	5	5	3259	3202.05	0	AAATGAGT	973	No
GTCGTCGT	5	5	1746	1435.7	0	5	5	1564	1279.25	0	ACGACGAC	2058	No
GAAATGAG	5	5	3317	2992.48	0	5	5	2862	2493.42	0	CTCATTTC	1964	No
GCATATGC	5	5	1616	1308.21	0	5	5	1204	1070.92	0	GCATATGC	1584	Yes
TCGACCCC	5	5	794	516.487	0	5	5	258	209.08	7.77E-15	GGGGTCGA	2170	No
CCCTTGTA	5	5	1490	1184.95	0	5	5	822	815.38	0	TACAAGGG	1184	No
TATACTAT	5	5	4358	4029.83	0	5	5	3855	3500.98	0	ATAGTATA	1321	No
CAGATTTC	5	5	3168	2844.68	0	5	5	2768	2445.48	0	GAAATCTG	1615	No
GATCATGA	5	5	3566	3240.78	0	5	5	3032	2800.03	0	TCATGATC	6416	No
AGATGAGA	5	5	5171	4841.16	0	5	5	4286	4032.31	0	TCTCATCT	1207	No
AGATTTCA	5	5	5901	5570.11	0	5	5	4809	4571.6	0	TGAAATCT	2431	No
TCATTTTC	5	5	8371	8037.3	0	5	5	7278	7075.7	0	GAAAATGA	3159	No
TAGTCATA	5	5	2869	2548.19	0	5	5	1844	1800.64	0	TATGACTA	7923	No
GGTCACCC	5	5	610	349.284	0	5	5	248	210.491	6.66E-15	GGGTGACC	3287	No
GGTGATTG	5	5	2295	1979.38	0	5	5	1804	1638.99	0	CAATCACC	2898	No
ATCAAGAA	5	5	8849	8515.98	0	5	5	7807	7430.25	0	TTCTTGAT	1014	No
TATAGTTT	5	5	7567	7235.18	0	5	5	6575	6278.05	0	AAACTATA	816	No
TATCATCT	5	5	4860	4532.27	0	5	5	4055	3820.37	0	AGATGATA	2274	No
AGACACAA	5	5	3950	3624.96	0	5	5	3358	3210.36	0	TTGTGTCT	3179	No
GATGGAGA	5	5	4952	4624.28	0	5	5	4193	3873.35	0	TCTCCATC	1663	No
TTCAACTT	5	5	6094	5764.55	0	5	5	5290	5053.4	0	AAGTTGAA	3145	No
CCAAATCC	5	5	3818	3493.99	0	5	5	3070	2836.4	0	GGATTTGG	1823	No
GATAATTC	5	5	2368	2052.55	0	5	5	2018	1792.68	0	GAATTATC	2025	No
CTAAGCAA	5	5	3002	2681.86	0	5	5	1926	1942.68	0	TTGCTTAG	6317	No
ATTAACAA	5	5	7441	7110.19	0	5	5	6218	5998.83	0	TTGTTAAT	724	No
TAAACATA	5	5	7050	6719.62	0	5	5	5595	5508.96	0	TATGTTTA	3579	No
TTGCAATT	5	5	4359	4033.64	0	5	5	3795	3547.34	0	AATTGCAA	2789	No
GAGAGTTG	5	5	2757	2438.78	0	5	5	2170	2035.38	0	CAACTCTC	1227	No
CACTCAAC	5	5	1798	1489.84	0	5	5	1221	1146.05	0	GTTGAGTG	2367	No
GATATTAG	5	5	2387	2071.85	0	5	5	2001	1734.06	0	CTAATATC	3234	No
ATATTGTA	5	5	5253	4925.94	0	5	5	4397	4109.21	0	TACAATAT	2457	No
CGAAGTTC	5	5	1175	881.595	0	5	5	767	684.457	0	GAACTTCG	5011	No
AGGGAAAG	5	5	2816	2497.97	0	5	5	2316	2129.25	0	CTTTCCCT	1743	No
TATCAATT	5	5	5741	5413.52	0	5	5	4800	4524.92	0	AATTGATA	1906	No
GAAATCTG	5	5	3096	2776.68	0	5	5	2699	2402.36	0	CAGATTTC	1588	No
ACATCTCA	5	5	2551	2235.3	0	5	5	2195	1966.94	0	TGAGATGT	1563	No
TATTTACT	5	5	5242	4915.77	0	5	5	4175	4030.21	0	AGTAAATA	2040	No
GAAAATTG	5	5	5470	5143.37	0	5	5	4798	4663.54	0	CAATTTTC	2227	No
CAATGAAG	5	5	3681	3359.3	0	5	5	3131	2880.97	0	CTTCATTG	2361	No
AAATTCTA	5	5	5989	5661.73	0	5	5	5012	4661.62	0	TAGAATTT	8543	No
CTGCTGCT	5	5	3128	2808.94	0	5	5	2648	2398.31	0	AGCAGCAG	1701	No
GTTTCTAG	5	5	2636	2320.09	0	5	5	2177	1997.42	0	CTAGAAAC	2430	No
GATCCAAC	5	5	2572	2256.75	0	5	5	2111	1947.82	0	GTTGGATC	1391	No
GAAAGGGA	5	5	2453	2138.74	0	5	5	2014	1853.25	0	TCCCTTTC	1579	No
GATATAAC	5	5	2478	2163.55	0	5	5	2100	1880.76	0	GTTATATC	2233	No
CAACCCTC	5	5	862	583.585	0	5	5	680	543.638	0	GAGGGTTG	3045	No
TAGACATA	5	5	2663	2347.13	0	5	5	2171	1975	0	TATGTCTA	2041	No
ACTAACTA	5	5	2608	2292.59	0	5	5	2255	1973.57	0	TAGTTAGT	1571	No
CTTATACT	5	5	2820	2503.22	0	5	5	1918	1864.38	0	AGTATAAG	2292	No
CGACGACG	5	5	1575	1272.42	0	5	5	1408	1155.83	0	CGTCGTCG	1859	No
ACATCACA	5	5	2992	2674.3	0	5	5	2671	2375.19	0	TGTGATGT	759	No
TGACCATA	5	5	2573	2258.25	0	5	5	1686	1645.26	0	TATGGTCA	8987	No
TGAAAAAC	5	5	5864	5537.77	0	5	5	4988	4764.08	0	GTTTTTCA	5670	No
TCCTTCTC	5	5	5510	5184.44	0	5	5	4488	4355.41	0	GAGAAGGA	1029	No
TGTCGAGA	5	5	1214	920.979	0	5	5	1020	1037.26	0	TCTCGACA	1244	No
CTTTTAAC	5	5	3743	3422.36	0	5	5	3337	2952.5	0	GTTAAAAG	2123	No
ATAAATCA	5	5	6863	6535.91	0	5	5	5843	5531.34	0	TGATTTAT	1522	No
GTGAAGAG	5	5	3207	2888.99	0	5	5	2691	2442.06	0	CTCTTCAC	963	No
ATAATGAT	5	5	6218	5892.07	0	5	5	5047	4929.93	0	ATCATTAT	1890	No
TTTTGACC	5	5	3818	3497.62	0	5	5	2751	2793.9	0	GGTCAAAA	4966	No
GGTGATGG	5	5	2299	1987.64	0	5	5	1800	1608.27	0	CCATCACC	2103	No
CAAATGCA	5	5	4612	4289.37	0	5	5	3394	3373.94	0	TGCATTTG	5163	No
TAACTTGT	5	5	3652	3332.44	0	5	5	3146	2867.84	0	ACAAGTTA	1376	No
TCAGAAAT	5	5	4668	4345.33	0	5	5	3989	3751.09	0	ATTTCTGA	1691	No
TGTTAAAT	5	5	5746	5421.33	0	5	5	4808	4528.86	0	ATTTAACA	2208	No
TTAAACAT	5	5	6308	5982.57	0	5	5	5039	4936.51	0	ATGTTTAA	1684	No
GGCTTTGG	5	5	2072	1763.5	0	5	5	1737	1545.51	0	CCAAAGCC	3577	No
GTAAACTG	5	5	1729	1425.27	0	5	5	1296	1180.04	0	CAGTTTAC	2024	No
GAAGTAAG	5	5	2374	2062.63	0	5	5	2031	1822.31	0	CTTACTTC	745	No
TATGTATG	5	5	4708	4385.88	0	5	5	4024	3839.81	0	CATACATA	2922	No
CTCAAGTC	5	5	2148	1839.15	0	5	5	1823	1535.15	0	GACTTGAG	3120	No
CTTTCCTC	5	5	3344	3026.68	0	5	5	2891	2615.93	0	GAGGAAAG	1197	No
GTTACTCG	5	5	1161	871.219	0	5	5	646	592.071	0	CGAGTAAC	1660	No
TTTGTTAA	5	5	9767	9439.29	0	5	5	8337	8085.34	0	TTAACAAA	1935	No
CATTAATG	5	5	2928	2612.98	0	5	5	2603	2360.99	0	CATTAATG	1655	Yes
TATGAAAT	5	5	6605	6279.99	0	5	5	5710	5465.8	0	ATTTCATA	2148	No
TGTATTTT	5	5	9312	8984.73	0	5	5	7732	7442.86	0	AAAATACA	1261	No
TAGGAATA	5	5	2272	1962.25	0	5	5	1940	1660.02	0	TATTCCTA	3306	No
AAATAAGT	5	5	5860	5536.3	0	5	5	4700	4521.16	0	ACTTATTT	1393	No
CGAGTAAC	5	5	1183	892.8	0	5	5	683	615.978	0	GTTACTCG	1653	No
TTCTTGCT	5	5	5685	5361.93	0	5	5	4698	4574.24	0	AGCAAGAA	2507	No
CATCACTC	5	5	2725	2412.06	0	5	5	1988	1803.14	0	GAGTGATG	2704	No
TCTCCATC	5	5	4801	4479.83	0	5	5	4068	3742.45	0	GATGGAGA	1600	No
AATAATTA	5	5	11539	11211.4	0	5	5	9301	8940.84	0	TAATTATT	395	No
GAAATGGA	5	5	4778	4457.09	0	5	5	4220	3985.57	0	TCCATTTC	3865	No
TCCTAATC	5	5	2657	2345.05	0	5	5	1662	1655.54	0	GATTAGGA	10181	No
TTTCACTT	5	5	6510	6186.5	0	5	5	5840	5530.34	0	AAGTGAAA	2300	No
GTTATTTG	5	5	3599	3282.09	0	5	5	3015	2756.07	0	CAAATAAC	1079	No
TTTTGCAG	5	5	5480	5158.2	0	5	5	4766	4460.24	0	CTGCAAAA	2790	No
GCAATAAG	5	5	1810	1507.02	0	5	5	1280	1182.23	0	CTTATTGC	2288	No
ACAATAAT	5	5	6581	6257.64	0	5	5	5821	5587.22	0	ATTATTGT	1824	No
GATTAGAG	5	5	2546	2235.13	0	5	5	2277	1928.81	0	CTCTAATC	1822	No
TAAATAGT	5	5	4348	4028.88	0	5	5	3628	3407.81	0	ACTATTTA	2380	No
GATATAAG	5	5	2417	2107.32	0	5	5	2064	1845.37	0	CTTATATC	2392	No
CAGGTTTG	5	5	2399	2089.53	0	5	5	2094	1784.74	0	CAAACCTG	904	No
TACTAACT	5	5	2332	2023.17	0	5	5	1851	1724.94	0	AGTTAGTA	3360	No
GAGAGAAG	5	5	6965	6641.49	0	5	5	5975	5636.55	0	CTTCTCTC	5461	No
CATTGAAC	5	5	2494	2183.82	0	5	5	2117	1908.71	0	GTTCAATG	2076	No
CTTCATCT	5	5	6624	6300.94	0	5	5	5331	5155.43	0	AGATGAAG	4531	No
TCAAAATC	5	5	8680	8355.14	0	5	5	7455	7194.35	0	GATTTTGA	1438	No
TAAATATA	5	5	12058	11731.4	0	5	5	9488	9223.49	0	TATATTTA	1463	No
CACTAATC	5	5	2125	1818.48	0	5	5	1871	1597.2	0	GATTAGTG	2585	No
AAGCTCTT	5	5	4812	4492.29	0	5	5	4248	3976.43	0	AAGAGCTT	1991	No
ATGTTTAA	5	5	6225	5902.86	0	5	5	5056	4924.29	0	TTAAACAT	1646	No
ATCCCTAA	5	5	2432	2122.79	0	5	5	1746	1605.29	0	TTAGGGAT	2386	No
AAACCCGT	5	5	2037	1731.8	0	5	5	1043	1017.38	0	ACGGGTTT	2394	No
GAAAAATC	5	5	6131	5809.26	0	5	5	5203	4989.97	0	GATTTTTC	665	No
TCTTTAAT	5	5	6627	6304.69	0	5	5	5730	5524.59	0	ATTAAAGA	850	No
GAAATTGA	5	5	6473	6150.93	0	5	5	5716	5430.56	0	TCAATTTC	831	No
CATCCTAG	5	5	1114	828.231	0	5	5	558	562.807	0	CTAGGATG	10372	No
ATTTCTGA	5	5	4629	4310.33	0	5	5	3921	3672.41	0	TCAGAAAT	1644	No
CAACCTTC	5	5	2060	1755.11	0	5	5	1701	1523.27	0	GAAGGTTG	1924	No
TCGAATAT	5	5	2979	2666.67	0	5	5	2197	2067.06	0	ATATTCGA	4049	No
TCTTCGTC	5	5	3773	3457.12	0	5	5	3302	3010.05	0	GACGAAGA	878	No
GATGCTTC	5	5	2721	2410.38	0	5	5	2204	2017.56	0	GAAGCATC	4267	No
ATGTATCA	5	5	3730	3414.36	0	5	5	3206	3046.43	0	TGATACAT	942	No
CCATAACC	5	5	1997	1693.05	0	5	5	1679	1422.04	0	GGTTATGG	3441	No
CATTATGC	5	5	1470	1174.71	0	5	5	1291	1071.09	0	GCATAATG	3973	No
TATATTCA	5	5	6513	6191.59	0	5	5	5168	5173.81	0	TGAATATA	10235	No
TTTATGAT	5	5	7590	7267.45	0	5	5	6520	6317.54	0	ATCATAAA	10788	No
AGCAGCAG	5	5	3210	2896.87	0	5	5	2640	2432.07	0	CTGCTGCT	1621	No
GGACTTCG	5	5	909	632.654	0	5	5	374	383.041	0	CGAAGTCC	5449	No
ATATATGT	5	5	11080	10755.4	0	5	5	9604	9275.05	0	ACATATAT	582	No
TCAAGCTC	5	5	3384	3070.14	0	5	5	2873	2670.76	0	GAGCTTGA	1066	No
TTCCTTCT	5	5	6792	6470.53	0	5	5	5769	5525.69	0	AGAAGGAA	772	No
AAGACTCA	5	5	3769	3453.7	0	5	5	2583	2516.24	0	TGAGTCTT	5426	No
AAAGCATA	5	5	4450	4132.76	0	5	5	3647	3482.37	0	TATGCTTT	1381	No
AACTTGAA	5	5	6046	5725.74	0	5	5	5207	4922.71	0	TTCAAGTT	2604	No
ATAGAACA	5	5	3191	2878.45	0	5	5	2765	2603.89	0	TGTTCTAT	1791	No
CTCGAGTC	5	5	967	688.32	0	5	5	825	708.852	0	GACTCGAG	2091	No
ACAAGATA	5	5	3981	3665.74	0	5	5	3489	3193.85	0	TATCTTGT	1215	No
CATATGAG	5	5	2363	2056.39	0	5	5	1809	1723.32	0	CTCATATG	2889	No
AAACCGTA	5	5	2207	1902	0	5	5	1552	1428.7	0	TACGGTTT	2856	No
TAGTTTGT	5	5	4058	3742.79	0	5	5	3642	3391.47	0	ACAAACTA	2515	No
ATCCATTT	5	5	5808	5489.08	0	5	5	4761	4631.56	0	AAATGGAT	2330	No
ACAAAGCA	5	5	4527	4210.85	0	5	5	3694	3459.17	0	TGCTTTGT	1164	No
TATATAGT	5	5	6803	6483.08	0	5	5	5994	5669.24	0	ACTATATA	3312	No
GCAGCAGC	5	5	2652	2343.96	0	5	5	2296	1981.04	0	GCTGCTGC	1073	No
TACTCTGT	5	5	2427	2120.71	0	5	5	2111	1861.26	0	ACAGAGTA	1939	No
AAATGGAA	5	5	7034	6714.17	0	5	5	6272	5934.93	0	TTCCATTT	2199	No
GAAATGTG	5	5	3086	2775.53	0	5	5	2740	2495.64	0	CACATTTC	2463	No
TCTCTGTC	5	5	3407	3095.17	0	5	5	2924	2681.33	0	GACAGAGA	2474	No
CATCTCTA	5	5	3867	3553.49	0	5	5	2867	2817.31	0	TAGAGATG	27326	No
TTTAAACT	5	5	6228	5909.53	0	5	5	5148	4904.34	0	AGTTTAAA	2886	No
CTTTTATG	5	5	3841	3527.63	0	5	5	3524	3172.02	0	CATAAAAG	2440	No
GGACTTGG	5	5	1662	1365.58	0	5	5	1320	1134.92	0	CCAAGTCC	2990	No
GTGATTTG	5	5	3614	3301.99	0	5	5	2940	2785.64	0	CAAATCAC	1902	No
CTCTACTC	5	5	2006	1704.93	0	5	5	1458	1292.87	0	GAGTAGAG	1914	No
AAGCAATA	5	5	4507	4192.31	0	5	5	3309	3276.84	0	TATTGCTT	3669	No
GATGCATC	5	5	2001	1700.01	0	5	5	1660	1446.85	0	GATGCATC	1730	Yes
ATTTGATA	5	5	7935	7615.6	0	5	5	6492	6338.09	0	TATCAAAT	683	No
CGGTATAC	5	5	752	487.464	0	5	5	337	341.747	0	GTATACCG	1807	No
AAATAGAA	5	5	8867	8546.96	0	5	5	7632	7351.72	0	TTCTATTT	1736	No
CTCGAGTT	5	5	1635	1339.66	0	5	5	1350	1373.96	0	AACTCGAG	1782	No
GGCTTTTA	5	5	2540	2234.31	0	5	5	1932	1785.33	0	TAAAAGCC	1103	No
TTCTATTT	5	5	8695	8375.56	0	5	5	7450	7195.67	0	AAATAGAA	1733	No
ATATTACA	5	5	5221	4905.52	0	5	5	4388	4147.95	0	TGTAATAT	2084	No
ACCCAAAA	5	5	6201	5884.1	0	5	5	5037	4745.54	0	TTTTGGGT	2297	No
ACAAATCA	5	5	6717	6399.53	0	5	5	5848	5518.58	0	TGATTTGT	2133	No
AAAGATTT	5	5	11004	10683.6	0	5	5	8697	8793.16	0	AAATCTTT	2033	No
ATGTATAT	5	5	8721	8402.09	0	5	5	7361	7197.96	0	ATATACAT	2617	No
ACACGTGT	5	5	1945	1645.84	0	5	5	1755	1450.79	0	ACACGTGT	1742	Yes
CTTTCCCT	5	5	2720	2413.88	0	5	5	2314	2140.2	0	AGGGAAAG	1613	No
CTAACAAG	5	5	2709	2402.97	0	5	5	1779	1740.95	0	CTTGTTAG	205	No
AGGATGGG	5	5	1522	1229.6	0	5	5	786	794.278	0	CCCATCCT	1293	No
GCTCTTCA	5	5	2670	2364.36	0	5	5	2055	1970.44	0	TGAAGAGC	4728	No
AAAACCAA	5	5	12722	12401.7	0	5	5	10804	10669.6	0	TTGGTTTT	1035	No
GATTAATC	5	5	2440	2136.37	0	5	5	2237	1985.3	0	GATTAATC	1748	Yes
TAAAAGAC	5	5	3654	3343.74	0	5	5	3132	2803.58	0	GTCTTTTA	3761	No
GATTGGGA	5	5	2083	1783.12	0	5	5	1782	1489.27	0	TCCCAATC	5439	No
TTCATGTT	5	5	6232	5916.64	0	5	5	5516	5333.39	0	AACATGAA	1240	No
GATTTTGG	5	5	5889	5574.17	0	5	5	4956	4740.81	0	CCAAAATC	1473	No
CTTGGAAG	5	5	3021	2714.4	0	5	5	2515	2237.92	0	CTTCCAAG	1430	No
TTCATCAG	5	5	3859	3548.87	0	5	5	3426	3216.47	0	CTGATGAA	1116	No
TACCATAT	5	5	3005	2698.65	0	5	5	2493	2335.42	0	ATATGGTA	3499	No
ACAAGACA	5	5	3847	3537.33	0	5	5	3382	3100.63	0	TGTCTTGT	2162	No
AAGTTTAA	5	5	6488	6173.13	0	5	5	5430	5160.67	0	TTAAACTT	1961	No
GAAAGATG	5	5	4462	4150.68	0	5	5	3929	3654.42	0	CATCTTTC	6923	No
TTGCTTCT	5	5	7598	7282.14	0	5	5	6320	6050.79	0	AGAAGCAA	580	No
TAAAGAGT	5	5	3707	3398.04	0	5	5	3188	2917.22	0	ACTCTTTA	1480	No
CATGTGTA	5	5	3315	3007.64	0	5	5	2031	2216.77	0	TACACATG	1345	No
TGAGTTGT	5	5	3006	2700.16	0	5	5	2330	2090.92	0	ACAACTCA	1849	No
CTCATCTC	5	5	3278	2970.86	0	5	5	2716	2476.36	0	GAGATGAG	1486	No
AAACTCAA	5	5	8604	8287.5	0	5	5	7157	7044.3	0	TTGAGTTT	5966	No
CTCCTAAT	5	5	2400	2098.46	0	5	5	1490	1572.7	0	ATTAGGAG	12752	No
ATATTTTA	5	5	15165	14846.4	0	5	5	11543	11490.8	0	TAAAATAT	614	No
TATACTTT	5	5	5811	5497.84	0	5	5	5007	4764.27	0	AAAGTATA	1223	No
AACGTAAA	5	5	2979	2673.87	0	5	5	2229	2138.86	0	TTTACGTT	3994	No
CTTTGTCT	5	5	4899	4587.48	0	5	5	4133	3952.59	0	AGACAAAG	2336	No
CGATGATC	5	5	1628	1336.03	0	5	5	1446	1205.42	0	GATCATCG	2419	No
TATCTAAT	5	5	4553	4242.39	0	5	5	3761	3493.74	0	ATTAGATA	3451	No
GATCTTTC	5	5	3551	3243.56	0	5	5	3065	2889.71	0	GAAAGATC	2558	No
TCAACCTC	5	5	2733	2429.75	0	5	5	2264	2026.93	0	GAGGTTGA	1953	No
CCGAACCG	5	5	1033	756.818	0	5	5	630	497.605	0	CGGTTCGG	1916	No
GTTAAATG	5	5	2785	2481.52	0	5	5	2321	2132.71	0	CATTTAAC	2705	No
CAGAAAGT	5	5	2629	2326.57	0	5	5	2279	2041.81	0	ACTTTCTG	2397	No
TCCCATTC	5	5	2002	1705.18	0	5	5	1697	1441.98	0	GAATGGGA	2015	No
ATGAGAAA	5	5	8020	7705.14	0	5	5	6831	6748.12	0	TTTCTCAT	2590	No
CGAATTCG	5	5	1303	1018.33	0	5	5	1135	807.884	0	CGAATTCG	1779	Yes
AGAAGTTA	5	5	4132	3823.04	0	5	5	3556	3356.99	0	TAACTTCT	3829	No
AACATAAA	5	5	10176	9859.96	0	5	5	8564	8399.77	0	TTTATGTT	3200	No
AACTCGAG	5	5	1672	1380	0	5	5	1348	1397.1	0	CTCGAGTT	1734	No
ATTCCTTA	5	5	2705	2402.48	0	5	5	2276	2055.43	0	TAAGGAAT	3067	No
TGGTGATG	5	5	4480	4170.48	0	5	5	3589	3414.26	0	CATCACCA	2057	No
AAAAGTGT	5	5	5185	4874	0	5	5	4344	4119.44	0	ACACTTTT	1386	No
AGATTCTT	5	5	7413	7099.2	0	5	5	6527	6359.83	0	AAGAATCT	10384	No
TGGGAGAA	5	5	3136	2831.25	0	5	5	2186	2147.57	0	TTCTCCCA	4693	No
AGAAATTA	5	5	7292	6978.35	0	5	5	6330	6061.34	0	TAATTTCT	990	No
GCTTCTCA	5	5	3330	3024.45	0	5	5	2534	2483	0	TGAGAAGC	489	No
CGGAGACG	5	5	1033	757.53	0	5	5	926	685.55	0	CGTCTCCG	1383	No
TGTTCTAT	5	5	3129	2824.5	0	5	5	2694	2574.92	0	ATAGAACA	1709	No
TAATTGGT	5	5	3519	3212.89	0	5	5	2962	2702.86	0	ACCAATTA	1944	No
TAGTAATA	5	5	4196	3887.68	0	5	5	3640	3354.71	0	TATTACTA	1559	No
CCATCTCT	5	5	4601	4291.8	0	5	5	3354	3341.82	0	AGAGATGG	36105	No
ACTGAAAA	5	5	5347	5036.39	0	5	5	4621	4385.65	0	TTTTCAGT	9816	No
TCCCAAAG	5	5	2517	2216.57	0	5	5	2024	1806.48	0	CTTTGGGA	4735	No
ACTGAATA	5	5	2564	2263.37	0	5	5	2036	1873.98	0	TATTCAGT	2720	No
CAGCTTCA	5	5	3951	3643.95	0	5	5	3433	3217.66	0	TGAAGCTG	2363	No
CGCAAACG	5	5	765	503.777	0	5	5	667	433.067	0	CGTTTGCG	1542	No
AATCCTAA	5	5	4650	4341.3	0	5	5	3128	2990.4	0	TTAGGATT	3436	No
GAGGGATG	5	5	1255	973.069	0	5	5	1077	891.567	0	CATCCCTC	1905	No
CCAAGCTT	5	5	3323	3018.71	0	5	5	2212	2280.5	0	AAGCTTGG	466	No
AGTGGTGA	5	5	2309	2011.04	0	5	5	1809	1594.56	0	TCACCACT	4002	No
ATAGCAAA	5	5	4351	4043.46	0	5	5	3791	3540.32	0	TTTGCTAT	2298	No
GAAACTAG	5	5	2691	2390.25	0	5	5	2409	2104.81	0	CTAGTTTC	2933	No
CGAGTATC	5	5	1190	910.258	0	5	5	650	593.827	0	GATACTCG	3469	No
GTATACCG	5	5	798	535.129	0	5	5	389	367.489	0	CGGTATAC	1732	No
TAAAGTGT	5	5	2851	2549.66	0	5	5	2367	2146.22	0	ACACTTTA	4833	No
CATAACTC	5	5	2413	2114.65	0	5	5	1861	1666.96	0	GAGTTATG	1513	No
GATAAAGA	5	5	5456	5146.7	0	5	5	4615	4354.57	0	TCTTTATC	1469	No
TATTGATT	5	5	7046	6734.81	0	5	5	6001	5761.33	0	AATCAATA	5278	No
TGTATCTT	5	5	4562	4254.82	0	5	5	3709	3598.51	0	AAGATACA	886	No
GAAAGCTG	5	5	2469	2170.72	0	5	5	2178	1959.76	0	CAGCTTTC	3212	No
ATGATCTA	5	5	3016	2714.32	0	5	5	2579	2349.07	0	TAGATCAT	1555	No
ACTCATAC	5	5	2382	2084.45	0	5	5	1309	1355.99	0	GTATGAGT	1854	No
ATCTAGTC	5	5	1886	1593.51	0	5	5	1016	1095.38	0	GACTAGAT	4540	No
ACATACAT	5	5	4862	4554.36	0	5	5	4280	4151.89	0	ATGTATGT	1495	No
TTTGAACT	5	5	4989	4681.12	0	5	5	4107	3884.08	0	AGTTCAAA	1264	No
CATTTTAG	5	5	3782	3477.22	0	5	5	3110	2994.91	0	CTAAAATG	5557	No
ACTTCTGA	5	5	2440	2142.21	0	5	5	2022	1844.24	0	TCAGAAGT	4919	No
TGTCTTCT	5	5	5853	5543.91	0	5	5	4946	4713.18	0	AGAAGACA	2160	No
CTCTAATC	5	5	2477	2179.21	0	5	5	2153	1856.29	0	GATTAGAG	1672	No
GGATTTGG	5	5	3834	3529.6	0	5	5	3125	2927.5	0	CCAAATCC	1602	No
ATTATTGT	5	5	6666	6356.28	0	5	5	5900	5688.43	0	ACAATAAT	1671	No
TGAAGCAT	5	5	3444	3141.14	0	5	5	2897	2693.41	0	ATGCTTCA	3981	No
TGACGTCA	5	5	1243	963.229	0	5	5	1140	867.048	0	TGACGTCA	1826	Yes
CTCCTTTC	5	5	2964	2663.48	0	5	5	2470	2219.02	0	GAAAGGAG	987	No
TCACGTGA	5	5	1293	1012.04	0	5	5	1177	889.343	0	TCACGTGA	1828	Yes
TATTAACT	5	5	3741	3437.32	0	5	5	3171	2941.04	0	AGTTAATA	1936	No
ACAATATA	5	5	5945	5636.63	0	5	5	4999	4791.84	0	TATATTGT	1043	No
TTACATTT	5	5	7921	7610.64	0	5	5	6836	6583.39	0	AAATGTAA	1449	No
ACGACGTC	5	5	1281	1000.54	0	5	5	1029	812.792	0	GACGTCGT	1943	No
AATCGTTT	5	5	3822	3518.29	0	5	5	2828	2758.81	0	AAACGATT	3417	No
CATTTTGC	5	5	3068	2767.43	0	5	5	2652	2293.9	0	GCAAAATG	2892	No
TTGTGTAG	5	5	2834	2534.7	0	5	5	2460	2258.13	0	CTACACAA	5493	No
ACATTGGT	5	5	2756	2457.32	0	5	5	2329	2219.82	0	ACCAATGT	4623	No
ACAAGAGA	5	5	5841	5533.4	0	5	5	4885	4623.61	0	TCTCTTGT	1481	No
AATCCATC	5	5	4100	3795.88	0	5	5	2721	2827.08	0	GATGGATT	16571	No
GATAATTG	5	5	2739	2440.63	0	5	5	2329	2129.05	0	CAATTATC	1020	No
AATCCAAA	5	5	9416	9105.34	0	5	5	7713	7480.46	0	TTTGGATT	4420	No
ATACTCAA	5	5	4037	3733.44	0	5	5	2828	2780.37	0	TTGAGTAT	2629	No
ACCAAGCT	5	5	2883	2584.08	0	5	5	1882	1868.63	0	AGCTTGGT	1247	No
TGCAATAT	5	5	3288	2987.13	0	5	5	2777	2568.41	0	ATATTGCA	2771	No
GATAGAGA	5	5	4454	4149.52	0	5	5	3849	3510.26	0	TCTCTATC	1950	No
TGACAAAT	5	5	4420	4115.62	0	5	5	3677	3510.95	0	ATTTGTCA	1456	No
TACACTAT	5	5	2184	1890.4	0	5	5	1768	1676	0	ATAGTGTA	3585	No
TATATCAT	5	5	6577	6269.22	0	5	5	5513	5148.97	0	ATGATATA	2324	No
TTGGCTTT	5	5	4878	4572.83	0	5	5	3993	3794.48	0	AAAGCCAA	1045	No
ACAACTCA	5	5	2973	2674.13	0	5	5	2306	2101.93	0	TGAGTTGT	1762	No
CAATATAC	5	5	2451	2155.45	0	5	5	2170	1946.26	0	GTATATTG	3893	No
TATTCTCT	5	5	4966	4661.03	0	5	5	4257	4030.82	0	AGAGAATA	1987	No
AATACTAA	5	5	5207	4901.59	0	5	5	4221	3955.26	0	TTAGTATT	3215	No
TCATCAAT	5	5	6610	6302.75	0	5	5	5549	5451.66	0	ATTGATGA	4182	No
GTATGAGT	5	5	2294	2000.01	0	5	5	1395	1380.92	0	ACTCATAC	1815	No
TAGTTTTA	5	5	6992	6684.41	0	5	5	5686	5607.18	0	TAAAACTA	5029	No
AGATATCA	5	5	4159	3856.04	0	5	5	3557	3384.71	0	TGATATCT	1904	No
GAATCAAG	5	5	3604	3302.8	0	5	5	3056	2771.96	0	CTTGATTC	385	No
TAAACCTA	5	5	3728	3426.37	0	5	5	2613	2471.69	0	TAGGTTTA	2615	No
CGTCGTCG	5	5	1612	1326.28	0	5	5	1455	1202.06	0	CGACGACG	1630	No
TTGGAGTC	5	5	2636	2339.59	0	5	5	1615	1670.12	0	GACTCCAA	3100	No
GGAGAAGA	5	5	8265	7956.49	0	5	5	6829	6680.63	0	TCTTCTCC	2059	No
TATTAGTT	5	5	5461	5155.56	0	5	5	4555	4428.13	0	AACTAATA	4259	No
AAAAGTCA	5	5	5352	5046.93	0	5	5	4754	4475.9	0	TGACTTTT	995	No
AGAATTTA	5	5	5228	4923.21	0	5	5	4418	4242.9	0	TAAATTCT	913	No
TTTTACAT	5	5	7304	6996.72	0	5	5	6310	6178.45	0	ATGTAAAA	1111	No
CTTGGATC	5	5	2445	2150.58	0	5	5	2060	1845.86	0	GATCCAAG	3468	No
GATGAGGA	5	5	3543	3242.92	0	5	5	2779	2551.36	0	TCCTCATC	1364	No
GTTACAAC	5	5	2128	1836.55	0	5	5	1812	1651.34	0	GTTGTAAC	4380	No
CAATTCTC	5	5	3367	3067.78	0	5	5	2919	2644.23	0	GAGAATTG	3259	No
TTCCAAGT	5	5	3955	3654.22	0	5	5	3138	2946.81	0	ACTTGGAA	2841	No
TTCGATCT	5	5	2445	2151.35	0	5	5	2126	1996.38	0	AGATCGAA	1897	No
GGGTTCTT	5	5	2408	2114.75	0	5	5	2050	1850.65	0	AAGAACCC	2878	No
CTCCGTCG	5	5	1277	999.768	0	5	5	1153	920.654	0	CGACGGAG	3004	No
AATGTATT	5	5	5710	5405.89	0	5	5	4822	4556.48	0	AATACATT	3230	No
TACTATTA	5	5	3865	3564.81	0	5	5	3282	3044.58	0	TAATAGTA	3762	No
AATGTAAA	5	5	7234	6928.16	0	5	5	6306	6046.39	0	TTTACATT	2317	No
TTGTTGGT	5	5	6353	6048.13	0	5	5	4829	4753.35	0	ACCAACAA	8038	No
TGTATCAT	5	5	3862	3561.93	0	5	5	3250	3075.38	0	ATGATACA	2135	No
AGTTTCCA	5	5	3888	3588.01	0	5	5	3425	3180.74	0	TGGAAACT	3737	No
ACCATAGA	5	5	2559	2265.13	0	5	5	1705	1633.36	0	TCTATGGT	25771	No
TCAAGAAT	5	5	5488	5184.59	0	5	5	4841	4585.62	0	ATTCTTGA	916	No
TCTTCACT	5	5	5086	4783.51	0	5	5	4405	4145.3	0	AGTGAAGA	4026	No
TGGGTTTG	5	5	3970	3670.6	0	5	5	3333	3093.33	0	CAAACCCA	519	No
TACATTTA	5	5	5056	4754.21	0	5	5	4153	4038.32	0	TAAATGTA	2262	No
ATTCAGTA	5	5	2433	2140.97	0	5	5	1977	1785.95	0	TACTGAAT	1488	No
GTAAAATG	5	5	3424	3126.74	0	5	5	2930	2721.17	0	CATTTTAC	1004	No
TACCTTTT	5	5	5193	4891.27	0	5	5	4416	4196.07	0	AAAAGGTA	2577	No
CAATAAAG	5	5	3348	3051.18	0	5	5	2957	2749.67	0	CTTTATTG	3152	No
TCACTCTC	5	5	3564	3266.37	0	5	5	3072	2791.84	0	GAGAGTGA	2183	No
ATCATTAT	5	5	6128	5825.11	0	5	5	5128	4988.82	0	ATAATGAT	1639	No
GAGTAATG	5	5	2044	1755.83	0	5	5	1733	1475.79	0	CATTACTC	3587	No
GAGAGTAG	5	5	2035	1747.06	0	5	5	1644	1423.98	0	CTACTCTC	1983	No
ACTCCACA	5	5	1878	1591.85	0	5	5	1544	1311.31	0	TGTGGAGT	2286	No
TAAGTAAT	5	5	4145	3845.95	0	5	5	3480	3238.84	0	ATTACTTA	1908	No
GCTGAGTT	5	5	2138	1849.14	0	5	5	1348	1331.3	0	AACTCAGC	2780	No
CCCTCAAG	5	5	1473	1193.19	0	5	5	900	835.489	0	CTTGAGGG	3655	No
AGATCGAA	5	5	2413	2121.85	0	5	5	2088	1967.53	0	TTCGATCT	1871	No
TATTATGT	5	5	4928	4627.47	0	5	5	4225	4001.31	0	ACATAATA	5090	No
TATGTAAT	5	5	5302	5000.85	0	5	5	4575	4359.28	0	ATTACATA	2060	No
AGAACAGA	5	5	4303	4003.86	0	5	5	3763	3513.38	0	TCTGTTCT	2216	No
GATCAAAC	5	5	4151	3852.25	0	5	5	3595	3439.53	0	GTTTGATC	6066	No
CAAATCAC	5	5	3545	3248.3	0	5	5	2900	2759.15	0	GTGATTTG	1727	No
TCAACAAT	5	5	5942	5640.17	0	5	5	4999	4778.2	0	ATTGTTGA	824	No
TGATATCT	5	5	4057	3758.87	0	5	5	3445	3281.52	0	AGATATCA	1856	No
CATCCCTC	5	5	1305	1029.35	0	5	5	949	856.395	0	GAGGGATG	1801	No
AATTGATA	5	5	5735	5433.69	0	5	5	4765	4488.38	0	TATCAATT	1614	No
CTCTGTTC	5	5	3438	3142.01	0	5	5	3077	2811.19	0	GAACAGAG	2726	No
ATTACTTA	5	5	4046	3748.03	0	5	5	3360	3182.99	0	TAAGTAAT	1894	No
GAAGTTTC	5	5	3819	3521.77	0	5	5	3328	3055.7	0	GAAACTTC	2480	No
TTTTAATA	5	5	12316	12010.6	0	5	5	9902	9694.74	0	TATTAAAA	1221	No
GATAAAAC	5	5	4007	3709.38	0	5	5	3542	3255.78	0	GTTTTATC	742	No
TAATATTA	5	5	8961	8657.11	0	5	5	6793	6640.77	0	TAATATTA	1912	Yes
AATGAGAA	5	5	6772	6469.8	0	5	5	5729	5573.98	0	TTCTCATT	1919	No
GAGTAGAG	5	5	2061	1773.93	0	5	5	1526	1353.84	0	CTCTACTC	1728	No
GAGGTCGA	5	5	1509	1229.52	0	5	5	697	612.436	0	TCGACCTC	2052	No
CGGTTCGG	5	5	973	708.23	0	5	5	625	471.88	0	CCGAACCG	1774	No
AACCAACC	5	5	3158	2863.61	0	5	5	2588	2392.69	0	GGTTGGTT	4729	No
TTCCCATT	5	5	3534	3238.28	0	5	5	2966	2838.61	0	AATGGGAA	1472	No
TTCTCATT	5	5	6792	6490.15	0	5	5	5701	5537.44	0	AATGAGAA	1913	No
CAGAAAAC	5	5	4137	3839.48	0	5	5	3524	3305.27	0	GTTTTCTG	2983	No
TAAGTTAT	5	5	4197	3899.44	0	5	5	3532	3349.66	0	ATAACTTA	1328	No
TCAAACAT	5	5	5815	5514.43	0	5	5	5130	4857.71	0	ATGTTTGA	2104	No
CGCCCAAG	5	5	612	369.622	0	5	5	252	199.943	3.33E-14	CTTGGGCG	3835	No
GAAGGTTG	5	5	2097	1810.08	0	5	5	1670	1494.63	0	CAACCTTC	1692	No
TAATCTAT	5	5	4294	3996.29	0	5	5	3417	3291.99	0	ATAGATTA	1253	No
AACACCAA	5	5	5331	5031.3	0	5	5	4611	4561.6	0	TTGGTGTT	2255	No
AGAGGAAA	5	5	6366	6064.96	0	5	5	5595	5247.78	0	TTTCCTCT	1039	No
GTTGACAA	5	5	3178	2884.13	0	5	5	2819	2587.42	0	TTGTCAAC	1307	No
TTGAATCG	5	5	2480	2190.08	0	5	5	1850	1758.25	0	CGATTCAA	7032	No
CAAACCCG	5	5	1650	1368.94	0	5	5	1093	980.232	0	CGGGTTTG	1475	No
CTTTAGTC	5	5	1838	1554.35	0	5	5	1622	1354.34	0	GACTAAAG	3999	No
TTTCCATT	5	5	6726	6424.89	0	5	5	5860	5642.05	0	AATGGAAA	1340	No
ATCAACAA	5	5	8891	8588.23	0	5	5	7333	7110.58	0	TTGTTGAT	2982	No
ATATCACA	5	5	3952	3655.69	0	5	5	3591	3327.85	0	TGTGATAT	2295	No
TTAACAAA	5	5	10146	9842.64	0	5	5	8615	8281.59	0	TTTGTTAA	1654	No
AGTTAATA	5	5	3863	3566.99	0	5	5	3300	3033.25	0	TATTAACT	1829	No
TGAGAGAC	5	5	2302	2013.79	0	5	5	1992	1878.62	0	GTCTCTCA	2473	No
TAACATAT	5	5	5866	5566.08	0	5	5	4991	4771.95	0	ATATGTTA	2027	No
ACAGAGTA	5	5	2438	2148.79	0	5	5	2126	1882.58	0	TACTCTGT	1719	No
GATTATGA	5	5	4201	3904.2	0	5	5	3512	3300.53	0	TCATAATC	3367	No
ACATTTGT	5	5	4869	4570.73	0	5	5	4341	4119.8	0	ACAAATGT	2776	No
CTTCATAG	5	5	2146	1859.33	0	5	5	1845	1631.24	0	CTATGAAG	2404	No
GACGTCGT	5	5	1284	1010.67	0	5	5	1023	825.697	0	ACGACGTC	1832	No
ACCAATTA	5	5	3571	3276.73	0	5	5	2996	2732.24	0	TAATTGGT	1792	No
TCTATCTC	5	5	4002	3706.48	0	5	5	3214	3002.73	0	GAGATAGA	5199	No
AATACAAA	5	5	9793	9490.85	0	5	5	8416	8010.44	0	TTTGTATT	835	No
AAGTTAAA	5	5	7077	6776.85	0	5	5	5971	5763.39	0	TTTAACTT	1274	No
TTTAAGTT	5	5	7175	6874.77	0	5	5	5807	5603.17	0	AACTTAAA	1128	No
CTCTGCTT	5	5	3951	3655.91	0	5	5	3636	3284.92	0	AAGCAGAG	2398	No
TCTCTATC	5	5	4484	4187.58	0	5	5	3805	3514.18	0	GATAGAGA	1844	No
TACCAACT	5	5	2179	1893.12	0	5	5	1750	1576.78	0	AGTTGGTA	2576	No
GCTTTATG	5	5	1933	1649.7	0	5	5	1717	1496.25	0	CATAAAGC	2993	No
GAGGTTGA	5	5	2703	2413.5	0	5	5	2202	2013.56	0	TCAACCTC	1773	No
ATAAACAA	5	5	10584	10282.2	0	5	5	9190	9023.91	0	TTGTTTAT	17073	No
TAACTCTT	5	5	4805	4508.44	0	5	5	3471	3441.48	0	AAGAGTTA	9918	No
ACTCTATA	5	5	2878	2587.71	0	5	5	2305	2070.32	0	TATAGAGT	2551	No
GCGTTTGC	5	5	1045	779.759	0	5	5	966	715.077	0	GCAAACGC	3553	No
AGGGTTTT	5	5	6068	5769.64	0	5	5	4801	4676.49	0	AAAACCCT	56528	No
CTAAAAAG	5	5	4033	3738.48	0	5	5	3481	3243.18	0	CTTTTTAG	1019	No
AGAAATCA	5	5	6884	6584.91	0	5	5	6054	5755.03	0	TGATTTCT	2230	No
TTAAACTT	5	5	6452	6153.39	0	5	5	5326	5149.38	0	AAGTTTAA	1757	No
CTTGTTGA	5	5	4608	4312.19	0	5	5	3799	3610.26	0	TCAACAAG	2174	No
GTTTAGTG	5	5	2706	2416.92	0	5	5	2274	2030.01	0	CACTAAAC	336	No
CTCATTTC	5	5	3261	2969.21	0	5	5	2786	2465.75	0	GAAATGAG	1583	No
TGAAAACT	5	5	5716	5418.58	0	5	5	5045	4718.67	0	AGTTTTCA	2283	No
GAACCATC	5	5	2246	1960.46	0	5	5	1896	1659	0	GATGGTTC	1515	No
TGAATCGT	5	5	1959	1676.25	0	5	5	1425	1323.82	0	ACGATTCA	5164	No
GTTCTAAG	5	5	1733	1453.05	0	5	5	1304	1137.41	0	CTTAGAAC	3262	No
GATTTACA	5	5	4100	3805.76	0	5	5	2609	2751.74	0	TGTAAATC	4398	No
TACATTAT	5	5	4658	4362.54	0	5	5	3991	3804.2	0	ATAATGTA	3055	No
TTTCCAAT	5	5	5408	5111.21	0	5	5	4631	4354.52	0	ATTGGAAA	2376	No
GCTTATTG	5	5	1858	1576.55	0	5	5	1570	1345.54	0	CAATAAGC	1065	No
TTTAGCCT	5	5	2409	2122.38	0	5	5	1569	1526.46	0	AGGCTAAA	17055	No
TGTGATGC	5	5	2072	1788.3	0	5	5	1534	1475.57	0	GCATCACA	2547	No
TTAAACCG	5	5	2576	2288.43	0	5	5	1963	1925.1	0	CGGTTTAA	4260	No
AAAAGACA	5	5	7036	6737.92	0	5	5	6152	5904.75	0	TGTCTTTT	1050	No
TTGCAACT	5	5	3081	2791.08	0	5	5	2657	2369.59	0	AGTTGCAA	5044	No
ACATATCA	5	5	4388	4093.85	0	5	5	3664	3438.67	0	TGATATGT	2269	No
CCCCCAAA	5	5	1722	1443.05	0	5	5	1322	1133.07	0	TTTGGGGG	2360	No
TTCTCTCA	5	5	5166	4870.48	0	5	5	4588	4453.12	0	TGAGAGAA	1489	No
CTGTGAAG	5	5	2162	1878.26	0	5	5	1776	1610.54	0	CTTCACAG	3022	No
TAATAGAT	5	5	3841	3548.57	0	5	5	3183	2927.71	0	ATCTATTA	7117	No
CTACTCTC	5	5	2081	1798.05	0	5	5	1495	1417.22	0	GAGAGTAG	1892	No
GAGATTGA	5	5	5441	5145.42	0	5	5	4688	4456.73	0	TCAATCTC	1314	No
ACAAAATT	5	5	12301	12000.9	0	5	5	10470	10287.8	0	AATTTTGT	3396	No
AAGTTCAA	5	5	5460	5164.56	0	5	5	4501	4315.4	0	TTGAACTT	4156	No
AGAGAATA	5	5	5046	4751.23	0	5	5	4383	4102.41	0	TATTCTCT	1851	No
GTACTTTG	5	5	2047	1764.75	0	5	5	1708	1538.2	0	CAAAGTAC	3270	No
TGATCCAT	5	5	3611	3319.72	0	5	5	3120	2864.53	0	ATGGATCA	4252	No
AAAGAGGG	5	5	2356	2071.08	0	5	5	1943	1738.36	0	CCCTCTTT	3877	No
AAGAGCTT	5	5	4986	4691.46	0	5	5	4429	4171.5	0	AAGCTCTT	1683	No
GAGTTGAG	5	5	2274	1989.81	0	5	5	1729	1532.65	0	CTCAACTC	3134	No
AATGTGAA	5	5	5426	5130.76	0	5	5	4822	4623.69	0	TTCACATT	1508	No
ACTCAACC	5	5	2179	1895.68	0	5	5	1301	1313.95	0	GGTTGAGT	3820	No
ACTCTTAA	5	5	3736	3444.54	0	5	5	2894	2637.21	0	TTAAGAGT	2168	No
GAAAAAGA	5	5	12095	11795.4	0	5	5	10352	10218.1	0	TCTTTTTC	1193	No
CTATCATC	5	5	2635	2348.5	0	5	5	2139	1933.09	0	GATGATAG	3052	No
[truncated: 63,538 more rows]
