# Supplementary material for: The word landscape of the non-coding segments of the Arabidopsis thaliana genome
Source: BMC Genomics. 2009 Oct 8;10:463. doi: 10.1186/1471-2164-10-463 (PMC2770528; doi:10.1186/1471-2164-10-463)
Supplement: Additional file 8 — Words missed in 3'UTRs. Entire set of words expected to occur but not discovered in the 3'UTRs with expected occurrences. [file 1471-2164-10-463-S8.CSV]

#WORD	E_S	E
AACAGCGC	2.0285	2.09302
AACGCCCG	0.716378	0.73913
ACACGCCG	4.21714	4.35165
ACAGCGCG	0.969208	1
ACCCCGCG	0.323077	0.333333
ACCCCGGC	1.19164	1.22951
ACCCGGCG	1.5507	1.6
ACGCCCCG	0.294984	0.304348
ACGCCCGC	0.574354	0.592593
ACGCCCGG	0.143591	0.148148
ACGCCCTG	2.71678	2.80328
ACGCCGCG	0.646146	0.666667
ACGGGCGC	0.343921	0.354839
ACGGGGGG	1.04376	1.07692
ACGTCCGG	0.954065	0.984375
ACGTGCGC	1.39787	1.44231
ACTCCGCC	4.38831	4.5283
ACTCGCGC	2.29616	2.36923
ACTGCCAG	4.99319	5.1526
ACTGCGCC	2.42289	2.5
AGCACGCG	1.90806	1.96875
AGCACGGG	2.5198	2.6
AGCCCCAC	1.16304	1.2
AGCCCCCG	0.969208	1
AGCCCGGA	1.37727	1.42105
AGCGCCCC	0.424037	0.4375
AGCGCCCT	2.54402	2.625
AGCGCGCC	0.923057	0.952381
AGCGCTCC	2.98494	3.08
AGGCCGCC	1.27207	1.3125
AGGCGCCC	0.247944	0.255814
AGGGCGCG	1.10766	1.14286
ATACGCCC	3.18816	3.28972
ATCGCGCT	2.43531	2.51282
ATGCCGCG	1.59631	1.64706
ATGCGCCC	1.16304	1.2
CAACGCGC	1.93835	2
CACAGCGC	0.901591	0.930233
CACCCCGC	0.723296	0.746269
CACGCCCC	1.32738	1.36957
CACGCCGC	1.24057	1.28
CACGGGGG	1.34844	1.3913
CACGTCCG	2.48301	2.56204
CAGCGCCC	1.27207	1.3125
CAGCGCCT	1.45379	1.5
CAGCGGCG	2.82011	2.90991
CAGGCGCG	1.61531	1.66667
CAGTCCGC	1.38456	1.42857
CAGTCGCG	1.55189	1.60123
CCAGGCGC	1.10766	1.14286
CCAGGGCC	1.85408	1.91304
CCCAGGGC	2.00518	2.06897
CCCCCCCG	0.839984	0.866667
CCCCCCGG	0.71416	0.736842
CCCCCCTG	2.25721	2.32903
CCCCCGCG	0.646146	0.666667
CCCCCGGC	0.556112	0.57377
CCCCCGGG	1.22342	1.2623
CCCCGCAC	0.990987	1.02247
CCCCGCGA	0.534744	0.551724
CCCCGCGC	0.267375	0.275862
CCCCGCGG	0.601586	0.62069
CCCCGGCC	1.06613	1.1
CCCCGGCG	0.969208	1
CCCCGTAG	1.40973	1.45455
CCCGACTG	2.42902	2.50633
CCCGAGCG	1.27834	1.31897
CCCGCCCC	1.13776	1.17391
CCCGCGAC	1.26877	1.30909
CCCGCGCA	1.14868	1.18519
CCCGCGCG	1.0051	1.03704
CCCGCGGG	1.79232	1.84932
CCCGCTCA	4.193	4.32673
CCCGGCAG	0.704886	0.727273
CCCGGGCG	1.18458	1.22222
CCCGGGGG	0.573882	0.592105
CCCGGGTG	2.90741	3
CCCGTCGA	2.4271	2.50435
CCCGTCGC	2.29228	2.36522
CCCGTTCC	4.25101	4.3866
CCCTGCGC	0.656242	0.677083
CCGACACC	1.98804	2.05128
CCGACCCC	1.03507	1.06796
CCGAGCGC	0.601586	0.62069
CCGCAGGG	1.79679	1.85393
CCGCCCCG	0.252844	0.26087
CCGCCCGG	0.646146	0.666667
CCGCCGTC	3.53385	3.64646
CCGCCTGC	1.72299	1.77778
CCGCGACC	0.212759	0.219512
CCGCGAGT	1.70839	1.76271
CCGCGCAC	1.33682	1.37931
CCGCGCCC	0.267375	0.275862
CCGCGCCG	0.534744	0.551724
CCGCGCGC	1.25637	1.2963
CCGCGCTA	1.76214	1.81818
CCGCGTCG	1.16304	1.2
CCGCGTGC	1.06613	1.1
CCGGCAGC	1.884	1.94393
CCGGCCGC	0.866104	0.893617
CCGGCGCG	1.55474	1.60417
CCGGCGTG	2.6014	2.68421
CCGGGCCC	0.357085	0.368421
CCGGGCGC	0.187594	0.193548
CCGGGCGG	1.87582	1.93548
CCGGGGCC	0.770967	0.795455
CCGGGGCT	2.46694	2.54545
CCGGGGGG	0.869805	0.897436
CCGTGCCG	0.419126	0.432432
CCTACCGC	1.93835	2
CCTGCGCG	0.660831	0.681818
CCTGCGCT	1.39505	1.43939
CCTGGGCC	2.30983	2.38333
CGAACGCC	1.89372	1.95395
CGAACGCG	0.911823	0.940789
CGACCCCC	0.711352	0.733945
CGACCGCG	0.881101	0.909091
CGACGCGC	0.528668	0.545455
CGACGGCC	2.75705	2.84483
CGACGGGC	1.33776	1.38028
CGAGCGCC	0.596444	0.615385
CGAGCGCG	0.969208	1
CGAGCGCT	1.26741	1.30769
CGAGGGGC	2.09592	2.1626
CGCACCCA	3.54333	3.65625
CGCACCGA	1.76981	1.82609
CGCACCGC	0.821724	0.847826
CGCACGCC	1.22664	1.26562
CGCACGGG	1.06613	1.1
CGCCCAGC	0.640219	0.66055
CGCCCAGG	0.693569	0.715596
CGCCCCAC	0.185036	0.190909
CGCCCCAG	1.0485	1.08182
CGCCCCCG	0.306073	0.315789
CGCCCCGA	0.156329	0.16129
CGCCCCGG	0.21886	0.225806
CGCCCCGT	0.437716	0.451613
CGCCCCTG	1.22425	1.26316
CGCCCGAC	0.875417	0.903226
CGCCCGCG	0.802108	0.827586
CGCCCGGA	0.306073	0.315789
CGCCCGGC	0.408096	0.421053
CGCCCGGG	0.306073	0.315789
CGCCCGTA	1.71754	1.77215
CGCCCTAC	1.71471	1.76923
CGCCTGAT	4.97776	5.13667
CGCGAACG	1.93078	1.99219
CGCGAAGC	0.91314	0.942149
CGCGACCC	0.168001	0.173333
CGCGACCG	0.0387697	0.04
CGCGACCT	0.271385	0.28
CGCGCACC	0.824862	0.851064
CGCGCACG	0.412438	0.425532
CGCGCATC	1.03491	1.0678
CGCGCCAG	0.820104	0.846154
CGCGCCCA	0.484613	0.5
CGCGCCCC	0.121155	0.125
CGCGCCCG	0.605763	0.625
CGCGCCGA	0.753835	0.777778
CGCGCCTA	1.76214	1.81818
CGCGCGCA	0.923057	0.952381
CGCGCGGA	0.775372	0.8
CGCGCGGC	0.51692	0.533333
CGCGCTCA	1.26642	1.30667
CGCGGCAT	1.00081	1.03261
CGCGGCCG	0.419126	0.432432
CGCGGCGC	0.892694	0.921053
CGCGTACG	1.01045	1.04255
CGCGTCAC	2.30752	2.38095
CGCGTCCG	1.22496	1.26389
CGCGTCGC	0.309329	0.319149
CGCGTCGG	1.29914	1.34043
CGCTACCG	2.06282	2.12844
CGCTATCG	2.31412	2.38776
CGGACGGG	1.39893	1.4434
CGGAGCGG	1.6304	1.68224
CGGCACGC	1.85869	1.91781
CGGCCCCG	0.252844	0.26087
CGGCCGAC	1.40278	1.44737
CGGCCGCC	0.636051	0.65625
CGGCCGCG	0.363461	0.375
CGGCCGCT	0.545188	0.5625
CGGCCGGC	2.4093	2.48598
CGGCGCGG	1.66578	1.71875
CGGCGGAC	1.65723	1.70992
CGGGCCCC	0.0985667	0.101695
CGGGCCCG	0.131422	0.135593
CGGGCGAT	1.97215	2.03488
CGGGCGCA	0.23077	0.238095
CGGGCGCC	0.0923085	0.0952381
CGGGCGCG	0.138463	0.142857
CGGGGACC	2.38828	2.46429
CGGGGCCA	1.46847	1.51515
CGGGGGCA	1.08104	1.11538
CGGGGGCC	0.22367	0.230769
CGGGGGCG	0.447335	0.461538
CGGGGGGG	2.6564	2.74096
CGGGGTGC	1.41144	1.45631
CGGTCGGC	2.13309	2.20096
CGTCCGCT	3.28252	3.3871
CGTCCGGA	1.36598	1.4094
CGTGCCGA	0.5149	0.53125
CGTGCCGC	0.363461	0.375
CGTGCCGG	0.424037	0.4375
CGTTCGCG	2.04445	2.10949
CTACGGGC	2.01164	2.07563
CTAGCAGG	5.98269	6.17391
CTAGCGGG	1.44655	1.49254
CTCGCGCA	2.73348	2.82051
CTGACGGC	2.97593	3.07071
CTGAGCGC	2.27973	2.35227
CTGCCCGC	0.424867	0.438356
CTGCCGGC	2.63055	2.71429
CTGCGCGA	2.10543	2.17241
CTGCGGCC	2.1033	2.17021
CTGGCGCC	3.2624	3.36634
CTGGGCGT	4.06873	4.19847
GACCCGCG	0.596444	0.615385
GACCCGCT	2.556	2.63736
GACCTGCG	3.71851	3.83704
GACGCCCG	0.337124	0.347826
GACGCGCA	0.56735	0.585366
GACGCGCG	0.756461	0.780488
GACGGGCT	2.13575	2.2037
GACTGCGG	2.71361	2.8
GAGCCCGG	0.925155	0.954545
GAGCGCGC	1.25996	1.3
GAGCGGCC	1.67642	1.72973
GATGCGCC	2.07948	2.14563
GCACCCCT	2.29955	2.37273
GCACCCGA	3.6084	3.7234
GCACCCTC	3.59671	3.71134
GCACGCCT	3.35465	3.46154
GCACGCGT	1.82653	1.88462
GCACGGGG	1.33395	1.37634
GCAGCGCC	2.54402	2.625
GCCCCACA	0.958004	0.988439
GCCCCACG	0.285728	0.294798
GCCCCCCC	1.46994	1.51667
GCCCCCGA	1.42828	1.47368
GCCCCCGT	0.71416	0.736842
GCCCCGAT	0.770967	0.795455
GCCCCGCA	1.13074	1.16667
GCCCGACG	1.20835	1.24675
GCCCGCGC	0.40106	0.413793
GCCCGCGG	0.902368	0.931034
GCCCGCGT	0.802108	0.827586
GCCCGGCG	1.5507	1.6
GCCCGGGG	0.792994	0.818182
GCCGACCC	2.57326	2.65517
GCCGCGCC	0.574354	0.592593
GCCGCGCT	1.14868	1.18519
GCCGCGTA	1.50068	1.54839
GCCGCGTG	0.750361	0.774194
GCCGGACC	1.59138	1.64198
GCCGGCCG	2.3836	2.45946
GCCGGGCA	1.83067	1.88889
GCCGGGGG	0.956456	0.986842
GCGACCGC	0.246415	0.254237
GCGACCGT	0.985635	1.01695
GCGACGCG	0.900956	0.929577
GCGAGCCG	1.27054	1.31092
GCGCACCG	0.664607	0.685714
GCGCACGA	1.13074	1.16667
GCGCACGC	0.726913	0.75
GCGCAGCC	3.31181	3.41732
GCGCAGTA	3.68699	3.80451
GCGCCAGG	0.581533	0.6
GCGCCCAG	0.381336	0.393443
GCGCCCAT	1.39818	1.44262
GCGCCCCA	0.294984	0.304348
GCGCCCCC	0.252844	0.26087
GCGCCCCG	0.0421409	0.0434783
GCGCCGAC	1.16607	1.20312
GCGCCGAG	1.48407	1.53125
GCGCCTAC	1.17479	1.21212
GCGCGACC	0.189119	0.195122
GCGCGACG	0.94557	0.97561
GCGCGCAA	1.33682	1.37931
GCGCGCCG	0.534744	0.551724
GCGCGCTG	1.54189	1.59091
GCGCGGCC	0.664607	0.685714
GCGCGTAC	1.04376	1.07692
GCGCGTCG	0.951587	0.981818
GCGCGTTA	2.06044	2.12598
GCGCGTTC	1.44997	1.49606
GCGCTACC	2.23519	2.30631
GCGCTCGC	1.84605	1.90476
GCGCTGCC	2.26384	2.33588
GCGCTGGG	0.842794	0.869565
GCGGACGT	1.72138	1.77612
GCGGAGCG	1.09035	1.125
GCGGCACG	1.28448	1.3253
GCGGCCCC	0.22367	0.230769
GCGGCCCG	0.391419	0.403846
GCGGCCGA	0.907346	0.93617
GCGGCCGC	0.247464	0.255319
GCGGCCTA	2.33637	2.41071
GCGGGCAC	1.72594	1.78082
GCGGGCGC	0.250125	0.258065
GCGGGGCC	0.550695	0.568182
GCGGTCCC	0.744358	0.768
GCGTCCGA	4.52742	4.67187
GCGTCGCG	0.464698	0.479452
GCGTCGCT	1.79232	1.84932
GCGTGCCC	1.87287	1.93243
GCGTTCCG	2.23433	2.30542
GCTGGGCG	1.9545	2.01667
GGACGCGC	0.792994	0.818182
GGAGCCCG	1.08362	1.11806
GGCCCCAC	0.396503	0.409091
GGCCCCGA	0.46898	0.483871
GGCCCCGC	0.46898	0.483871
GGCCCCGT	1.3131	1.35484
GGCCCGCG	0.501323	0.517241
GGCCCGCT	1.33682	1.37931
GGCCGCGT	0.56735	0.585366
GGCCGCTG	1.18947	1.22727
GGCGACCT	3.25626	3.36
GGCGCACG	0.577409	0.595745
GGCGCCCC	0.0605775	0.0625
GGCGCCCG	0.302885	0.3125
GGCGCCCT	0.363461	0.375
GGCGCGAC	1.21625	1.2549
GGCGCGGC	0.646146	0.666667
GGCGCGTT	2.23653	2.30769
GGCGGCCC	0.864432	0.891892
GGCGTCGC	1.13417	1.17021
GGCGTGCC	1.41744	1.4625
GGGACGGG	1.48121	1.5283
GGGCACGG	2.41625	2.49315
GGGCCCCA	0.948139	0.978261
GGGCCCCG	0.189633	0.195652
GGGCCCGA	0.56735	0.585366
GGGCCCGG	0.94557	0.97561
GGGCCGCC	1.06007	1.09375
GGGCCGCT	0.908635	0.9375
GGGCCGTC	2.21327	2.28369
GGGCGCAC	0.399094	0.411765
GGGCGCCC	0.045081	0.0465116
GGGCGCCT	0.766356	0.790698
GGGCGCGG	0.454325	0.46875
GGGCGGCG	1.58512	1.63551
GGGGCCCG	0.59139	0.610169
GGGGCGCC	0.276924	0.285714
GGGGCGCG	0.415383	0.428571
GGGGGCCG	0.792994	0.818182
GGGGTGGC	4.5248	4.66917
GGGTCGGC	3.52406	3.63636
GGGTGCCC	1.32378	1.36585
GGGTGCCG	0.693424	0.715447
GGTACGCG	1.57008	1.62
GGTCCGCC	1.82893	1.8871
GGTCCGCG	1.40689	1.45161
GGTCGCGG	2.37884	2.45455
GGTGCGCC	2.40449	2.48101
GTCCCGCG	1.38586	1.42991
GTCCGCCC	1.24861	1.28829
GTCGCCCG	2.5844	2.66667
GTCGCGCC	1.56561	1.61538
GTCGCGCG	1.04376	1.07692
TACCCGCG	1.64016	1.69231
TACGTCGC	2.63896	2.72297
TAGCGCGG	2.98494	3.08
TAGCGGGC	1.52457	1.57303
TAGGCCGC	1.64468	1.69697
TAGGGCGC	1.87961	1.93939
TAGGGGCG	1.51699	1.56522
TAGTCGCG	1.81944	1.8773
TCACGCCC	2.77963	2.86813
TCCCCGCG	0.646146	0.666667
TCGACCGC	1.88907	1.94915
TCGAGCGC	1.33682	1.37931
TCGCCCGG	0.78973	0.814815
TCGCGACC	0.260038	0.268293
TCGCGCCC	0.601586	0.62069
TCGCGCCG	1.20314	1.24138
TCGCGCGG	0.861522	0.888889
TCGCGCTC	2.1586	2.22727
TCGCGGCA	0.969208	1
TCGGCACG	2.21857	2.28916
TCGGCCCC	1.49106	1.53846
TCGGGCCC	0.66315	0.684211
TCGGGCGA	1.09426	1.12903
TCGGGGGC	1.19286	1.23077
TCGTGCCG	0.602489	0.621622
TGCCCGCA	1.20314	1.24138
TGCCGCGC	0.756461	0.780488
TGCCGCGT	1.13468	1.17073
TGCCGGGG	2.82666	2.91667
TGCGCCAG	1.49106	1.53846
TGCGCCCG	1.81721	1.875
TGCGCGCG	1.10766	1.14286
TGCGCTAG	2.82552	2.91549
TGCGGCCG	0.943014	0.972973
TGGCCCGC	2.00926	2.07317
TGGCGCCC	0.450803	0.465116
TGGCGCGC	1.27207	1.3125
TGGGCGCC	0.830754	0.857143
TGGGGCGC	0.918199	0.947368
TTCGGGCG	1.89906	1.95946
TTGCGCGC	1.06947	1.10345
TTGGCGCG	2.24539	2.31683
