# Supplementary material for: The word landscape of the non-coding segments of the Arabidopsis thaliana genome
Source: BMC Genomics. 2009 Oct 8;10:463. doi: 10.1186/1471-2164-10-463 (PMC2770528; doi:10.1186/1471-2164-10-463)
Supplement: Additional file 9 — Words missed in 5'UTRs. Entire set of words expected to occur but not discovered in the 5'UTRs with expected occurrences. [file 1471-2164-10-463-S9.CSV]

#WORD	E_S	E
AACAGCGC	1.32587	1.39683
AACCCCGC	1.84562	1.94444
AACGCCCG	0.619069	0.652174
AAGGGCGC	1.93052	2.0339
AAGGGGCG	3.30656	3.48387
ACACCCGC	2.01339	2.12121
ACACGGGG	2.08816	2.2
ACAGCGCA	1.13906	1.2
ACAGGGGC	1.5937	1.67901
ACCAGGGG	2.17749	2.29412
ACCCACGG	1.34392	1.41584
ACCCCCCG	1.82242	1.92
ACCCCCGT	1.22041	1.28571
ACCCCGCT	1.23046	1.2963
ACCCCGGG	1.01167	1.06579
ACCCCGGT	1.12407	1.18421
ACCGCATG	1.77519	1.87023
ACCGCGCC	1.48893	1.56863
ACCGGGCC	0	0
ACCGGGCG	0.885944	0.933333
ACCGGGGG	1.2381	1.30435
ACCGGGTA	1.07749	1.13514
ACCGTGCC	1.21374	1.27869
ACCTGGCG	1.57108	1.65517
ACGCCCCG	1.13906	1.2
ACGCCCGC	0.474623	0.5
ACGCCCGG	0.105474	0.111111
ACGCCCGT	0.580092	0.611111
ACGCGATG	1.43537	1.5122
ACGCGGGC	0.359176	0.378378
ACGCGGGG	1.43662	1.51351
ACGGCCCT	2.4194	2.54902
ACGGGCGC	0.255569	0.269231
ACGGGCTG	2.13562	2.25
ACGGGGCC	1.28271	1.35135
ACGGGGCG	1.02618	1.08108
ACGGGGTA	0.644765	0.679245
ACGTCCAG	2.51773	2.65263
ACGTGCAG	3.16371	3.33333
ACTGCGGG	0.632825	0.666667
ACTGGGCA	3.5591	3.75
AGCACGGG	1.34126	1.41304
AGCCCCCG	1.68053	1.77049
AGCCCGCG	0.813625	0.857143
AGCCCGTA	0.569545	0.6
AGCGCAGT	1.71466	1.80645
AGCGCCCT	1.13906	1.2
AGCGCGCT	1.99825	2.10526
AGCGCTGC	1.23397	1.3
AGCGCTGG	0.474623	0.5
AGCGGCCT	1.05469	1.11111
AGCGGGCC	1.04414	1.1
AGCGGGGG	0.604062	0.636364
AGCGGTAC	1.915	2.01754
AGCGGTCC	1.76834	1.86301
AGCGTACG	2.51347	2.64815
AGGACGCC	1.89835	2
AGGACGTA	2.13562	2.25
AGGATGCC	1.25825	1.32558
AGGATGGG	3.6313	3.82609
AGGCCCCC	0.830575	0.875
AGGCCCCG	1.66108	1.75
AGGCCCGC	0	0
AGGCCGCA	1.21059	1.27536
AGGGCCCC	0.3797	0.4
AGGGCCCG	0.3797	0.4
AGGGGCCC	0	0
AGGGGGTC	1.55998	1.64348
AGGTACCG	2.06341	2.17391
AGTACAGC	4.51745	4.76
AGTATGCC	1.7662	1.86076
AGTCCTGG	3.67692	3.87417
AGTGCCCG	2.03202	2.14085
ATAGGCCG	1.10742	1.16667
ATAGGGCG	0.538925	0.567742
ATGCCAGC	1.99326	2.1
ATGCCCGC	0.6526	0.6875
ATGCCGCG	0.964532	1.01613
ATGCGCGC	0	0
ATGCGCTA	1.4603	1.53846
ATGGCCCG	0.681503	0.717949
ATGGGGCG	0.866685	0.913043
ATGGGGGG	1.07643	1.13402
ATGTACGC	1.87628	1.97674
ATGTAGGC	1.70853	1.8
CAACGCGC	3.26781	3.44304
CACCCACG	2.79221	2.94186
CACCCCCG	1.13098	1.19149
CACCGCGG	3.94494	4.15663
CACGCTAG	3.12649	3.29412
CACGGGGC	1.46899	1.54762
CAGCCCAG	3.74709	3.94811
CAGCCCGG	1.29437	1.36364
CAGCGCCC	0.517769	0.545455
CAGCGCTG	1.22479	1.29032
CAGGCCCC	0.885944	0.933333
CAGGCCGA	1.77181	1.86667
CAGGCCGC	0.974534	1.02667
CAGGGCCT	3.4273	3.61111
CAGGGCGC	0.804432	0.847458
CAGGGGCG	0.979841	1.03226
CAGGGGGC	0.989613	1.04255
CAGGTCCG	2.36941	2.49635
CAGTACGC	1.46447	1.54286
CATAGGGC	1.21942	1.28467
CATGCCGC	1.39791	1.47273
CATGCGCG	1.26561	1.33333
CATGGGGC	1.13656	1.19737
CCAGCATG	2.55054	2.6872
CCAGCGTA	2.67991	2.82353
CCAGGATG	1.87097	1.97115
CCATGCCG	0.93622	0.986301
CCCAGTGC	1.98463	2.09091
CCCCCGTG	1.22041	1.28571
CCCCGGGC	0.36614	0.385714
CCCCGGTA	1.67503	1.76471
CCCGCATG	0.811555	0.854962
CCCGCTGG	1.67856	1.76842
CCCGGACG	2.93776	3.09524
CCCGGATG	1.40177	1.47679
CCCGGGCC	0	0
CCCGGGCG	0.3797	0.4
CCCGGTAG	2.61314	2.75316
CCCGTGGG	0.97356	1.02564
CCCTGCGG	1.8509	1.95
CCGAATGC	2.73235	2.87879
CCGCACCC	2.53387	2.66964
CCGCCCGG	0.685559	0.722222
CCGCGCGG	0.870124	0.916667
CCGCGGGC	0.461796	0.486486
CCGCGGGT	1.84705	1.94595
CCGCGTGC	0.48745	0.513514
CCGCTGGC	2.0866	2.19835
CCGGCCCC	2.23331	2.35294
CCGGGCCT	0	0
CCGGGCCG	0	0
CCGGGCCC	0	0
CCGGGCCA	0	0
CCGGGCGC	0.14604	0.153846
CCGGGGGC	0.608487	0.641026
CCGGGTAC	1.21374	1.27869
CCGGGTGC	0.44496	0.46875
CCGTACCT	4.98236	5.25
CCTACGGG	1.18461	1.248
CCTGCCCG	1.32888	1.4
CCTGGCAG	2.92872	3.08571
CCTGGCGG	1.22421	1.28972
CCTGGTGC	1.60993	1.69611
CGACCCCG	1.64395	1.73196
CGACGCCC	3.35215	3.53191
CGACTGGC	1.92755	2.03077
CGAGCGCC	2.37288	2.5
CGATGGGC	1.52131	1.60274
CGATGTCC	3.43697	3.6213
CGCAAGCG	3.01415	3.17573
CGCACAGG	0.886541	0.933962
CGCAGGCC	0.900959	0.949153
CGCAGGGC	0.619069	0.652174
CGCCCCCC	1.74276	1.83607
CGCCCCGG	0.854304	0.9
CGCCCCTG	0.776643	0.818182
CGCCCGCA	0.915323	0.964286
CGCCCGGG	0.261864	0.275862
CGCCCGGT	0.327329	0.344828
CGCCCTGC	1.13656	1.19737
CGCCCTTA	3.10077	3.26702
CGCCTGGG	2.37288	2.5
CGCCTTAG	3.77819	3.98089
CGCGCACC	2.06673	2.17742
CGCGCAGG	1.65342	1.74194
CGCGCCCC	0.569545	0.6
CGCGCGGA	1.62718	1.71429
CGCGCTAG	2.07091	2.18182
CGCGCTGT	2.7335	2.88
CGCGGACG	2.10061	2.21311
CGCGGCCG	2.10925	2.22222
CGCGGGCC	0.189852	0.2
CGCGGGCT	0.632825	0.666667
CGCGGGGC	1.15056	1.21212
CGCGGGTA	1.31428	1.38462
CGCGGGTG	1.4603	1.53846
CGCGTGCA	0.527357	0.555556
CGCTACCC	2.89915	3.05455
CGGACAGC	1.49159	1.57143
CGGCACCC	1.63653	1.72414
CGGCATGC	0.885944	0.933333
CGGCCCGC	0	0
CGGCCCGG	0.660339	0.695652
CGGCCGCA	2.31098	2.43478
CGGCCGTG	4.3768	4.61176
CGGCCTGG	1.76966	1.86441
CGGCCTTA	2.77794	2.92683
CGGGAGCC	1.61714	1.7037
CGGGATGC	2.10467	2.21739
CGGGCACC	1.51871	1.6
CGGGCAGC	0.248985	0.262295
CGGGCAGG	0.995903	1.04918
CGGGCCCC	0.332239	0.35
CGGGCCTG	0.533949	0.5625
CGGGCGCA	0.105474	0.111111
CGGGCGCC	0.316418	0.333333
CGGGCGCT	0.369153	0.388889
CGGGCGTA	1.03551	1.09091
CGGGGCAT	0.577799	0.608696
CGGGGCCC	0	0
CGGGGGCG	0.678026	0.714286
CGGGGGGC	0.515893	0.543478
CGGGGGTC	0.462242	0.486957
CGGGGTAC	0.306682	0.323077
CGGGGTCT	2.03393	2.14286
CGGGGTGC	1.22839	1.29412
CGGGTACC	1.1997	1.26389
CGGGTGTA	1.34684	1.41892
CGGTACGC	2.95283	3.11111
CGGTCCGC	2.05453	2.16456
CGTACTGC	3.74638	3.94737
CGTAGGGC	1.30624	1.37615
CGTGCCCC	2.79392	2.94366
CGTGCGGG	0.753359	0.793651
CGTGCTGT	2.86743	3.02113
CTGCGCGC	0	0
CTGCGGGG	0.632825	0.666667
CTGCGGGT	1.74017	1.83333
CTGGGGCC	1.2381	1.30435
GAACGCCC	1.33482	1.40625
GACCCACG	1.2141	1.27907
GACCCCTG	2.63853	2.77992
GACCCGCA	0.657164	0.692308
GACCCGCG	0.788591	0.830769
GACCGCGC	1.28086	1.3494
GACCGCTG	1.84705	1.94595
GACGCCCG	0.330175	0.347826
GAGCGCCC	0.647207	0.681818
GAGGACCC	5.02658	5.29661
GAGGCCCC	1.2403	1.30667
GATGCGCA	1.80796	1.90476
GCACCCCC	0.805407	0.848485
GCACCCGG	0.906078	0.954545
GCACCCTC	1.01702	1.07143
GCACCCTG	0.156472	0.164835
GCACGGCA	0.632825	0.666667
GCACGGTC	2.62528	2.76596
GCACTCCG	1.84175	1.94037
GCAGCCCG	0.93622	0.986301
GCAGGCCC	0.622452	0.655738
GCAGGCCG	0.43572	0.459016
GCATCCCG	1.00377	1.05747
GCCACCCC	1.92294	2.02591
GCCAGCCC	1.58198	1.66667
GCCAGCGC	0.845846	0.891089
GCCAGCGG	1.09959	1.15842
GCCAGGCC	1.89835	2
GCCAGGGT	1.50754	1.58824
GCCCCCGC	0.949222	1
GCCCCCGG	0.881424	0.928571
GCCCCCGT	0.610225	0.642857
GCCCCGCG	2.10925	2.22222
GCCCCGGG	1.01167	1.06579
GCCCCTAG	1.41858	1.49451
GCCCGCAG	0.438114	0.461538
GCCCGCGC	0.589184	0.62069
GCCCGGAC	0.814313	0.857868
GCCCGGGC	0.162731	0.171429
GCCCGGGG	0.867864	0.914286
GCCCGGTC	0.725884	0.764706
GCCCGTAG	0.468121	0.493151
GCCCGTAT	0.546139	0.575342
GCCCGTCC	1.23141	1.2973
GCCCGTGG	0.493114	0.519481
GCCCTATA	5.015	5.2844
GCCCTATG	1.09726	1.15596
GCCCTGCG	2.61292	2.75294
GCCGATGG	2.43446	2.56489
GCCGGATG	1.92238	2.02532
GCCGGGCC	0	0
GCCGGGCG	0.3797	0.4
GCCGGGTA	0.615723	0.648649
GCCGGGTG	0.513105	0.540541
GCCTACGC	4.03144	4.24779
GCCTATGC	1.0934	1.1519
GCGAGTAT	4.94491	5.21053
GCGCAGTA	1.24753	1.31429
GCGCAGTT	2.33221	2.45714
GCGCATAC	1.30751	1.37748
GCGCATAG	2.94165	3.09934
GCGCATGG	1.84705	1.94595
GCGCCCCC	0.797353	0.84
GCGCCCCG	0.227822	0.24
GCGCCCCT	0.68345	0.72
GCGCCCGA	0.738292	0.777778
GCGCCCGG	0.105474	0.111111
GCGCCCGT	0.580092	0.611111
GCGCCTAG	1.14097	1.20202
GCGCGCCC	0.223355	0.235294
GCGCGCGT	2.53105	2.66667
GCGCGCTA	0.911255	0.96
GCGCGCTG	0.68345	0.72
GCGCGGAT	1.43275	1.50943
GCGCGGGC	0.256556	0.27027
GCGCGGTG	0.808603	0.851852
GCGCTCGG	0.904023	0.952381
GCGCTGGG	0.784488	0.826446
GCGGAGTG	4.66421	4.91468
GCGGCATG	0.859677	0.90566
GCGGCCCG	0.744496	0.784314
GCGGCCTG	0.842057	0.887097
GCGGCGTG	3.90217	4.11155
GCGGGATG	1.07303	1.13043
GCGGGCCA	0.68345	0.72
GCGGGCCT	0.68345	0.72
GCGGGCGT	1.75234	1.84615
GCGGGCTC	1.74017	1.83333
GCGGGGAC	1.83994	1.93846
GCGGGGCA	0.513105	0.540541
GCGGGGGG	0.365097	0.384615
GCGGGGTG	1.37903	1.45283
GCGGGTCC	0.750407	0.790541
GCGGGTTG	1.52634	1.60804
GCGGTACC	0.916864	0.965909
GCGGTATG	0.723673	0.762376
GCGGTCCC	1.2381	1.30435
GCGTCCAG	2.51773	2.65263
GCGTGCGG	1.66108	1.75
GCGTGGGA	1.76414	1.85859
GCGTGGGG	1.30396	1.37374
GCGTTCGG	3.18743	3.35833
GCTAGCCA	1.28343	1.35211
GCTAGCGC	1.02516	1.08
GCTCGCGG	2.67901	2.82258
GCTGGCAG	2.11528	2.22857
GCTGTACG	2.10467	2.21739
GGAACTGC	5.1333	5.40909
GGACACCG	2.78279	2.93194
GGACAGCC	1.04414	1.1
GGACAGCG	1.93902	2.04286
GGACCCCC	1.40912	1.48454
GGACCCGC	0.320874	0.338028
GGACGCCT	0.969417	1.02128
GGACGGGC	1.356	1.42857
GGACGTAC	1.4238	1.5
GGACTGCG	2.92297	3.07965
GGATGCCG	0.949222	1
GGCACCCG	0.830575	0.875
GGCACGCG	1.03551	1.09091
GGCAGCCT	2.70532	2.8503
GGCAGGGC	0.756634	0.797101
GGCAGGTG	1.93416	2.03774
GGCAGTAC	1.38923	1.46358
GGCATGCG	1.3945	1.46914
GGCATGCT	1.80461	1.90123
GGCCAGCG	0.843758	0.888889
GGCCCAGG	1.02927	1.08434
GGCCCCCC	0.497964	0.52459
GGCCCCCG	0.248985	0.262295
GGCCCCGT	1.13906	1.2
GGCCCGCT	0	0
GGCCCGCG	0	0
GGCCCGCC	0	0
GGCCCGCA	0	0
GGCCCGGC	0.458257	0.482759
GGCCCGGG	0.261864	0.275862
GGCCCGGT	0.327329	0.344828
GGCCCGTA	0.569545	0.6
GGCCCTAC	0.583036	0.614213
GGCCCTAT	0.95404	1.00508
GGCCGGCC	1.26561	1.33333
GGCCGGGC	0.287976	0.303371
GGCCTACT	2.55388	2.69072
GGCGCCCC	0.854304	0.9
GGCGCCCG	0.569545	0.6
GGCGCGGG	1.01702	1.07143
GGCGCTCG	1.68744	1.77778
GGCTAGCC	0.521722	0.549618
GGCTAGCG	1.56508	1.64885
GGCTGGGG	1.63781	1.72549
GGGACTGC	2.18105	2.29787
GGGAGCGG	2.03766	2.14679
GGGATGCC	1.12581	1.18605
GGGCACGC	0.759385	0.8
GGGCACGT	1.70853	1.8
GGGCAGCC	0.38422	0.404762
GGGCAGCT	0.678026	0.714286
GGGCATGC	1.55035	1.63333
GGGCCACG	1.62474	1.71171
GGGCCATG	2.00871	2.11628
GGGCCCCA	0.296642	0.3125
GGGCCCCC	0.118658	0.125
GGGCCCCG	0.237314	0.25
GGGCCCGC	0	0
GGGCCCGG	0.0825448	0.0869565
GGGCCCGT	0.288904	0.304348
GGGCCGTT	1.79786	1.89412
GGGCCTGA	2.12355	2.23729
GGGCCTGG	0.96531	1.01695
GGGCGCAC	0.202509	0.213333
GGGCGCAG	0.430326	0.453333
GGGCGCAT	0.531576	0.56
GGGCGCGG	0.280108	0.295082
GGGCGCGT	0.933662	0.983607
GGGCGCTA	1.28358	1.35227
GGGCGCTC	1.20808	1.27273
GGGCGTAC	0.660339	0.695652
GGGCTCCC	1.33212	1.40341
GGGCTGGC	1.15056	1.21212
GGGGCACG	0.678026	0.714286
GGGGCAGC	0.248985	0.262295
GGGGCATC	1.31343	1.38372
GGGGCATG	1.08166	1.13953
GGGGCCCT	0	0
GGGGCCCG	0	0
GGGGCCCC	0	0
GGGGCCCA	0	0
GGGGCCGG	0.889899	0.9375
GGGGCGAA	2.00529	2.11268
GGGGCGCA	0.421888	0.444444
GGGGCGCG	0.632825	0.666667
GGGGCGTG	1.94149	2.04545
GGGGGACC	1.02927	1.08434
GGGGGCAC	1.2381	1.30435
GGGGGCCC	0	0
GGGGGGCA	1.356	1.42857
GGGGGGCC	0.678026	0.714286
GGGGGTCC	0.949222	1
GGGGGTGC	2.12166	2.23529
GGGGTACA	1.93789	2.04167
GGGGTCTA	1.77971	1.875
GGGTACCT	1.92586	2.02899
GGTAGTCC	2.88777	3.04255
GGTCCGCG	1.39069	1.46512
GGTCCGGA	1.62109	1.70787
GGTCCGGG	0.767917	0.808989
GGTCGGGG	4.16843	4.39216
GGTGCACG	1.58198	1.66667
GGTGCCCC	1.47059	1.5493
GGTGCCCG	1.06954	1.12676
GGTGCGCC	1.72579	1.81818
GGTTGCGG	4.69443	4.94652
GTACAGGC	2.61013	2.75
GTACCCCA	1.46783	1.54639
GTACCCCG	0.46973	0.494845
GTACCGTG	2.6017	2.74112
GTACGCCC	1.09909	1.15789
GTACGCGC	1.31163	1.38182
GTACGCGG	0.96648	1.01818
GTACGGCA	2.21215	2.33065
GTACGGGG	1.01167	1.06579
GTAGGGCG	0.673651	0.709677
GTATGCCA	2.37787	2.50526
GTCCGCGC	1.66108	1.75
GTCCTGGG	4.41572	4.65278
GTGCCAGT	2.40451	2.53333
GTGCCGAT	4.4368	4.675
GTGCGATG	2.11112	2.22419
GTGCGCCG	3.68013	3.87755
GTGCGCGC	0	0
GTGCGGAC	1.43467	1.51145
GTGCGGGC	0.565025	0.595238
GTGCGGGG	0.452022	0.47619
GTGCGGGT	1.24301	1.30952
GTGCGTAC	1.92689	2.03008
GTGCTGGG	4.13122	4.35294
GTGGCCCC	2.33638	2.46154
GTGGGCCC	0.490989	0.517241
GTGGGGCC	1.3619	1.43478
GTGTCGCG	2.47064	2.60302
GTTCGGGC	1.40897	1.48437
TAACGGGG	1.67856	1.76842
TACAGCCC	3.18411	3.35484
TACAGCGC	0.813625	0.857143
TACCCCCG	1.18483	1.24823
TACCCCGG	1.26561	1.33333
TACCGGCC	4.08277	4.30189
TACCGTGC	0.826747	0.870968
TACGCCCG	0.495258	0.521739
TACTGCGG	1.66986	1.75926
TACTGGCC	2.79284	2.94253
TAGCCAGG	2.71943	2.86517
TAGGCCGC	0.974534	1.02667
TAGGCGCT	1.87337	1.97368
TAGGGCGG	0.884871	0.932203
TAGTGCAC	4.12843	4.35
TATCGCAC	4.83088	5.09034
TATGCCCG	0.674457	0.710526
TATGGCAC	1.66276	1.75177
TATGGCCG	1.76935	1.86408
TCATGCGC	2.16951	2.28571
TCCGGGCC	0	0
TCGCGTGC	0.692685	0.72973
TCGGCACG	2.8098	2.9604
TCGGGCGC	0.21906	0.230769
TCGGGGCA	1.43662	1.51351
TGAACGGG	3.74703	3.94805
TGCACCCT	0.711926	0.75
TGCAGGCC	1.15836	1.22034
TGCCAGGG	1.53331	1.61538
TGCCCCGA	2.77621	2.925
TGCCCGAT	2.92781	3.08475
TGCCCGTG	1.22041	1.28571
TGCCGCCC	1.34265	1.41451
TGCCGGAC	2.49151	2.625
TGCCGGGC	0.319973	0.337079
TGCGCCCG	0.569545	0.6
TGCGCGCT	0	0
TGCGCGCG	0	0
TGCGCGCC	0	0
TGCGCGCA	0	0
TGCGCGGT	0.610225	0.642857
TGCGGACC	1.19818	1.2623
TGCGGCCC	1.23046	1.2963
TGCGGGGC	0.575298	0.606061
TGCGGGGG	0.345183	0.363636
TGGCCCGC	0	0
TGGCCCGG	0.330175	0.347826
TGGCGTAC	2.39351	2.52174
TGGGACCG	2.20033	2.31818
TGGGCAGC	0.746937	0.786885
TGGGCCCG	0.237314	0.25
TGGGCCGG	1.18651	1.25
TGGGCCGT	1.66108	1.75
TGGGCGCA	0.738292	0.777778
TGGGCGCG	1.10742	1.16667
TGGGGCCC	0	0
TGTCGCGC	1.64395	1.73196
TGTGCGCC	2.58857	2.72727
TTGCGCGC	0	0
