# Supplementary material for: The word landscape of the non-coding segments of the Arabidopsis thaliana genome
Source: BMC Genomics. 2009 Oct 8;10:463. doi: 10.1186/1471-2164-10-463 (PMC2770528; doi:10.1186/1471-2164-10-463)
Supplement: Additional file 10 — Words missed in introns. Entire set of words expected to occur but not discovered in the introns with expected occurrences. [file 1471-2164-10-463-S10.CSV]

#WORD	E_S	E
AAGCGCCC	3.17737	3.31875
AGCCGCGC	1.48054	1.54639
AGCGCCCC	1.23096	1.28571
AGCGCGGC	0.973647	1.01695
CCAGGGCG	1.54659	1.61538
CCCCGCGC	1.03107	1.07692
CCCGCGCC	2.16189	2.25806
CCCGGGAG	4.57278	4.77632
CCGAGGGG	3.34433	3.49315
CCGCCGGG	1.73887	1.81622
CCGCGCCC	0.736478	0.769231
CCGCGCCG	1.71843	1.79487
CCGCGCGC	0.993548	1.03774
CCGGCACG	2.48216	2.59259
CCGGCCCC	4.46781	4.66667
CCGGGGCG	2.25483	2.35514
CGCCAGCG	2.99188	3.125
CGCCCCCC	4.45254	4.65072
CGCCCGGC	0.607146	0.634146
CGCCCGGT	1.02747	1.07317
CGCGACGC	1.99945	2.0884
CGCGCCCG	0.468942	0.489796
CGCGCGCC	0.755859	0.789474
CGCGGACA	6.1805	6.4557
CGCGGCGA	1.86163	1.94444
CGCTCCGC	2.00514	2.09434
CGCTCGCG	2.91507	3.04478
CGGCCCGC	1.46272	1.52778
CGGCGCGC	1.1489	1.2
CGGGCGCC	1.08948	1.13793
CGGGCGCG	0.495219	0.517241
CGGGGCGC	1.38421	1.44578
CGGGGGCG	0.82556	0.862275
GCCCACCG	4.16782	4.35331
GCCGCGCG	1.01919	1.06452
GCCGCGGG	3.47686	3.63158
GCGCACGG	2.02051	2.11039
GCGCCCCG	0.488685	0.510417
GCGCCCGT	1.30372	1.3617
GCGCGACG	1.83299	1.91453
GCGCGCCC	0.662831	0.692308
GCGCGCGC	0.451615	0.471698
GCGCGCGG	0.722582	0.754717
GCGCGGCG	0.377576	0.394366
GCGCGGGG	1.12018	1.17
GCGGGCCC	1.90464	1.98936
GCGTCGCG	2.8245	2.95017
GGCGCGCC	1.0582	1.10526
GGCGCGCG	0.587891	0.614035
GGCGCGGC	0.714009	0.745763
GGCGGCCC	1.63019	1.7027
GGGCGCAC	1.23811	1.29317
GGGCGCCG	1.51806	1.58559
GGGCGCGA	1.09419	1.14286
GGGCGGCC	1.3866	1.44828
GGGCGGGC	1.79662	1.87654
GGGGCGCG	0.825362	0.862069
GGTGCGCG	1.92911	2.01493
TCGGGCGC	2.11021	2.20408
TGCGCCCG	1.9539	2.04082
