# Supplementary material for: The word landscape of the non-coding segments of the Arabidopsis thaliana genome
Source: BMC Genomics. 2009 Oct 8;10:463. doi: 10.1186/1471-2164-10-463 (PMC2770528; doi:10.1186/1471-2164-10-463)
Supplement: Additional file 11 — Words missed in core promoters. Entire set of words expected to occur but not discovered in the core promoters with expected occurrences. [file 1471-2164-10-463-S11.CSV]

#WORD	E_S	E
AAGCCCCG	3.32124	3.57143
AAGGGTGC	5.45676	5.86806
ACACCCCG	2.79686	3.00752
ACAGCGCC	2.60388	2.8
ACAGCGGG	1.30197	1.4
ACCCCCGG	0.793893	0.853659
ACCCCGCG	1.17391	1.2623
ACCCCGGG	1.32854	1.42857
ACCCGCTG	1.69821	1.82609
ACGCCCGC	0.734203	0.789474
ACGCCCGG	0.587364	0.631579
ACGCCCGT	0.293683	0.315789
ACGCCTGC	2.92485	3.14516
ACGCTCAG	4.10264	4.41176
ACGCTGGG	0.962055	1.03448
ACGTCCGG	1.94081	2.08696
AGCCAGGG	1.2519	1.34615
AGCCCGGG	0.826656	0.888889
AGCGCCCG	0.446398	0.48
AGCGCCCT	0.892788	0.96
AGCGCGCC	0.64384	0.692308
AGCGCTGG	0.712333	0.765957
AGCGGCCT	2.54728	2.73913
AGCGGGGA	1.54996	1.66667
AGGCAGGG	1.71687	1.84615
AGGCCGCT	1.60466	1.72549
AGGGCCGG	2.31082	2.48485
AGGGCGGA	1.27022	1.36585
AGGTACGC	2.09637	2.25424
AGGTAGCG	3.95222	4.25
AGGTCGCC	2.90744	3.12644
AGTACGCG	2.29756	2.47059
AGTGCCCG	1.17584	1.26437
AGTTCCGC	3.27846	3.52542
ATCGCCCG	1.91994	2.06452
ATCGGGGG	0.8827	0.949153
ATGCCCGG	0.890413	0.957447
CACAGCGG	1.85994	2
CACCGGGC	1.42292	1.53005
CACTGGGG	1.21142	1.30263
CAGCCCGG	1.38709	1.49153
CAGCCGTG	3.66164	3.9375
CAGCGCCC	0.786914	0.846154
CAGCGCGC	1.57451	1.69307
CAGCGGGC	1.08498	1.16667
CAGCGGTG	2.28914	2.46154
CAGCGTGC	2.01823	2.17021
CAGGACGC	0.433396	0.466019
CAGGCCGC	0.539127	0.57971
CAGGCCGG	1.21302	1.30435
CAGGGCGC	1.04623	1.125
CAGGGCGT	1.04623	1.125
CAGTCGGC	3.36651	3.62011
CAGTGCGC	1.22635	1.31868
CATAGCGG	1.69767	1.8255
CCAGCATG	2.85186	3.06667
CCAGGACG	0.417975	0.449438
CCAGGCCG	0.925472	0.995146
CCAGGGCG	0.648831	0.697674
CCAGGTGC	1.48215	1.59375
CCCAGGGC	0.875282	0.941176
CCCAGGTG	1.85994	2
CCCCAGGT	1.28063	1.37705
CCCCATGG	5.77588	6.21127
CCCCCGAG	2.52418	2.71429
CCCCCGTA	1.59424	1.71429
CCCCCGTG	0.956557	1.02857
CCCCGCGG	0.915456	0.984375
CCCCGGGC	0.495997	0.533333
CCCCGGGG	0.619995	0.666667
CCCGAGCG	0.504214	0.542169
CCCGAGCT	1.06444	1.14458
CCCGGATG	1.57327	1.69173
CCCGGCGC	1.17758	1.26623
CCCGGGCC	1.47393	1.58491
CCCGGGTG	1.23069	1.32335
CCCGGTGT	1.65038	1.77465
CCCGTGCG	0.885702	0.952381
CCCGTGGC	2.07621	2.23256
CCCTACTG	3.60392	3.87543
CCCTGGCG	0.785906	0.84507
CCGAGCGC	0.678642	0.72973
CCGCACGG	0.865851	0.931034
CCGCCCCG	0.223889	0.240741
CCGCCCGT	0.489471	0.526316
CCGCGATC	2.11946	2.27907
CCGCGCCT	3.01373	3.24074
CCGCGCGG	0.659234	0.708861
CCGCGCTG	1.17163	1.25984
CCGCGGAC	1.83446	1.9726
CCGCGGCT	1.0941	1.17647
CCGCTCGG	1.05948	1.13924
CCGGCCGC	2.58322	2.77778
CCGGGCAC	2.34428	2.52083
CCGGGGCC	1.13413	1.21951
CCGGGGCG	0.567069	0.609756
CCGGGGGC	1.3705	1.47368
CCGGTGCC	2.85911	3.07447
CCGTCTGC	4.39602	4.72727
CCGTGGGC	2.4641	2.64968
CCTACCGC	1.66067	1.78571
CCTCGGCA	1.97618	2.125
CCTGAGCG	2.70533	2.90909
CCTGCACG	2.49014	2.67769
CCTGCCAG	2.23786	2.40639
CCTGGGCG	0.67895	0.730061
CCTGGGGG	0.704538	0.757576
CCTGGTAG	2.09372	2.2514
CCTTGGCG	6.95	7.47405
CGAACTGC	2.44212	2.62605
CGACAGGG	2.66705	2.86792
CGACCTGC	1.42792	1.53543
CGAGCGGG	1.70495	1.83333
CGAGGTGC	1.01941	1.09615
CGCACCCC	2.29756	2.47059
CGCACGGG	0.831053	0.893617
CGCAGCAC	2.35045	2.52747
CGCCCCGA	0.143077	0.153846
CGCCCCGC	0.250384	0.269231
CGCCCCGT	0.357691	0.384615
CGCCCGCT	1.27872	1.375
CGCCCGTA	0.394066	0.423729
CGCCCGTG	0.157627	0.169492
CGCCCTCG	0.943464	1.01449
CGCCCTGG	0.581245	0.625
CGCCCTTA	2.66306	2.86364
CGCCGGGC	2.89464	3.11268
CGCGCCCC	0.743992	0.8
CGCGGCAG	1.59075	1.71053
CGCTCGGG	1.31094	1.40964
CGCTGGGA	0.817572	0.879121
CGCTGGGG	0.449668	0.483516
CGCTTGGG	2.12453	2.28452
CGGACCGC	2.42599	2.6087
CGGAGTGC	0.901806	0.969697
CGGCACCC	1.14738	1.23377
CGGCAGTC	2.18061	2.34483
CGGCCCCC	0.853401	0.917647
CGGCCGGG	4.77997	5.14019
CGGCCTGG	3.12655	3.36207
CGGCGCCC	1.29942	1.39726
CGGCGCGG	0.847584	0.911392
CGGGAGCC	0.897919	0.965517
CGGGAGCG	0.769646	0.827586
CGGGAGTG	1.89376	2.03636
CGGGATGC	1.09907	1.18182
CGGGCAAC	0.925853	0.995556
CGGGCACC	0.639369	0.6875
CGGGCAGG	0.749544	0.80597
CGGGCCCC	1.13972	1.22553
CGGGCCGC	0.732719	0.787879
CGGGCGCC	0.839989	0.903226
CGGGGGCC	1.13665	1.22222
CGGGGGGC	0.536535	0.576923
CGGGGGGG	0.715377	0.769231
CGGGGTAC	0.871863	0.9375
CGGGGTGA	1.46749	1.57798
CGTACAGG	3.24743	3.49206
CGTAGGCG	1.37383	1.47727
CGTGCGGC	1.67395	1.8
CTACGCTG	3.01562	3.24277
CTAGCGTC	2.70924	2.91329
CTAGGACG	1.08286	1.16438
CTCCCGGG	2.21609	2.38298
CTCCGGGG	0.948966	1.02041
CTGCCTGG	1.95294	2.1
CTGCGCGA	0.845444	0.909091
CTGCGCGG	0.422725	0.454545
CTGCGGGC	1.01085	1.08696
CTGCGGGG	0.505431	0.543478
CTGCGGTG	2.02462	2.17708
CTGGCCCC	3.41962	3.67723
CTGGGCAG	1.87108	2.01198
GAACGCCC	1.21114	1.30233
GACACGGG	2.74854	2.95556
GACAGGCG	1.16542	1.25316
GACAGGCT	4.44952	4.78481
GACAGTCG	4.60356	4.95046
GACCCTGG	1.93434	2.08
GACCGCGG	1.44463	1.5534
GAGCGCGC	1.57451	1.69307
GAGGTCCG	3.55409	3.82184
GAGGTGCG	1.33432	1.43478
GAGTGCCG	2.20436	2.37037
GATCGGGC	2.95619	3.17886
GCAACGGG	2.19924	2.36486
GCAAGCGC	2.40565	2.58683
GCACAGCG	1.07998	1.16129
GCACAGGG	1.44307	1.55172
GCACCCAG	0.869005	0.934426
GCACGGAT	1.8424	1.98113
GCACGGCC	2.98226	3.2069
GCACTGCC	1.59011	1.70984
GCAGCCTG	3.8	4.08629
GCAGGCCG	0.406309	0.436893
GCAGGTCC	2.59879	2.79452
GCATAGCG	1.99174	2.14173
GCCACCCC	1.97414	2.12281
GCCAGGAC	1.3705	1.47368
GCCAGGGG	0.820578	0.882353
GCCCCCCG	0.682562	0.733945
GCCCCCGA	1.08876	1.17073
GCCCCCTG	0.972908	1.04615
GCCCCGAG	0.841418	0.904762
GCCCCGCA	1.0672	1.14754
GCCCCGGG	0.664279	0.714286
GCCCGCAG	0.917247	0.986301
GCCCGGGA	0.785324	0.844444
GCCCGGGC	0.165333	0.177778
GCCCGTGG	1.34455	1.44578
GCCCTGGC	1.1488	1.23529
GCCGACCG	3.74244	4.02439
GCCGGGCA	2.50914	2.69811
GCCGGGGC	0.989346	1.06383
GCCTCGGA	3.54793	3.81522
GCCTGCGG	1.07682	1.15789
GCCTGGCG	1.04787	1.12676
GCGATCGG	2.85911	3.07447
GCGCAGCA	1.61769	1.7395
GCGCCAGG	0.804315	0.864865
GCGCCCCC	0.654438	0.703704
GCGCCCCG	0.0344445	0.037037
GCGCCCCT	0.551107	0.592593
GCGCCCGG	0.391577	0.421053
GCGCCCGT	0.195789	0.210526
GCGCCCTC	0.929987	1
GCGCCTGT	1.31997	1.41935
GCGCGCCC	0.258333	0.277778
GCGCGCCG	0.645827	0.694444
GCGCGCGG	1.03593	1.11392
GCGCGCTG	0.951954	1.02362
GCGCGGCC	1.0941	1.17647
GCGCGGCG	1.36762	1.47059
GCGCGGTC	1.67186	1.79775
GCGCTCGG	1.05948	1.13924
GCGCTGCT	2.78986	3
GCGCTGGC	1.34687	1.44828
GCGCTGGG	0.384826	0.413793
GCGGAGGC	3.74951	4.032
GCGGCACC	2.88475	3.10204
GCGGCCCG	0.995	1.06991
GCGGGAGT	2.37657	2.55556
GCGGGCAG	0.929987	1
GCGGGCCC	3.04347	3.27273
GCGGGGAG	0.865851	0.931034
GCGGGGTA	1.84418	1.98305
GCGGGGTG	0.819651	0.881356
GCGGGTGC	1.40171	1.50725
GCGGTGCG	2.84922	3.06383
GCGTACGC	1.54636	1.66279
GCGTCGCG	2.12564	2.28571
GCGTGCCC	2.48474	2.67187
GCGTGCGC	1.45077	1.56
GCGTGCGG	1.22758	1.32
GCTACGCT	2.66857	2.86957
GCTCCCGG	1.95294	2.1
GCTCGCCC	1.7103	1.83908
GCTCGCGA	1.36253	1.46512
GCTCGCGC	1.49229	1.60465
GCTGCGCG	0.590471	0.634921
GCTGTCCG	2.18815	2.35294
GGAATACG	6.19311	6.66
GGACCAGG	2.09597	2.25381
GGACGGCC	2.04139	2.19512
GGACTGCC	1.89606	2.03883
GGAGCGCC	2.9728	3.19672
GGAGGTGC	2.41432	2.59615
GGCACCCC	0.820578	0.882353
GGCACCCG	0.683817	0.735294
GGCACGGA	1.7808	1.91489
GGCACTCC	2.90385	3.12258
GGCAGGGT	1.64113	1.76471
GGCAGTGC	1.23998	1.33333
GGCATGCG	1.51183	1.62567
GGCATGCT	2.5462	2.73797
GGCCCCGT	1.43074	1.53846
GGCCCGCG	0.836989	0.9
GGCCCGGG	0.568329	0.611111
GGCCGCGC	0.978297	1.05195
GGCGAGGG	3.53378	3.8
GGCGCCCG	0.446398	0.48
GGCGCCCT	0.892788	0.96
GGCGCCTG	1.21302	1.30435
GGCGCGGC	0.581245	0.625
GGCGCTCG	1.54996	1.66667
GGCGCTGG	1.30593	1.40426
GGCGGCAC	3.91552	4.21053
GGCGGTCC	1.60632	1.72727
GGCGTACG	1.50036	1.61333
GGCGTGTC	6.04435	6.5
GGCTGGCG	1.63313	1.7561
GGCTGTAC	2.05812	2.21311
GGGAGCCG	1.7754	1.90909
GGGAGTCC	1.42997	1.53763
GGGAGTGC	1.57814	1.69697
GGGCACCC	0.301947	0.324675
GGGCAGCC	1.59424	1.71429
GGGCCCCG	0.700228	0.752941
GGGCCCGC	0.429229	0.461538
GGGCGATG	2.85576	3.07087
GGGCGCAC	0.408291	0.439024
GGGCGCAG	0.725846	0.780488
GGGCGCCC	0.535065	0.575342
GGGCGCGG	0.612147	0.658228
GGGCGCTC	0.947208	1.01852
GGGCGGAA	1.98345	2.13281
GGGGCACT	2.3714	2.55
GGGGCGCT	0.899988	0.967742
GGGGCGGA	1.11144	1.19512
GGGGCTCG	0.986348	1.06061
GGGGGACG	1.96935	2.11765
GGGGGGGT	2.00301	2.15385
GGGGGTCC	1.71311	1.84211
GGGGTAGC	2.37208	2.55072
GGGTGCGC	0.343383	0.369231
GGGTGCGT	3.09029	3.32308
GGGTGGCA	1.32854	1.42857
GGGTGGCG	1.08382	1.16541
GGTAGCAC	3.48729	3.75
GGTCCCGG	2.00301	2.15385
GGTGAGCG	2.66624	2.86705
GGTGCCGC	1.8361	1.97436
GGTGCGCT	0.568329	0.611111
GTACCCTG	2.41909	2.60128
GTACGCCC	1.8424	1.98113
GTACGCTG	1.91907	2.06358
GTCCAGCG	3.21386	3.45596
GTCCGCGA	1.88784	2.03
GTCCTGGC	2.34548	2.52212
GTCGCACC	3.48188	3.74419
GTCGCCCC	1.61996	1.74194
GTCGCGGC	0.971627	1.04478
GTCGGGCC	2.25398	2.42373
GTCGGGGG	0.819651	0.881356
GTGCCCCG	1.25263	1.34694
GTGCCCGA	0.989346	1.06383
GTGCCCGG	0.494678	0.531915
GTGCCGCT	2.23773	2.40625
GTGCGCCC	0.434803	0.467532
GTGCGCGC	1.01453	1.09091
GTGCGCTC	1.78425	1.9186
GTGCGGCC	1.87382	2.01493
GTGCGGCG	2.12365	2.28358
GTGCGGGG	0.808686	0.869565
GTTCGGGG	2.99247	3.21788
TACCCAGC	2.4953	2.68323
TACCCCCG	0.824458	0.886525
TACCGCCC	1.84283	1.9816
TACGCCCG	0.619995	0.666667
TACGCTAG	4.05222	4.35754
TACGGGCG	1.13923	1.225
TACGGGGA	2.78986	3
TAGCGGGC	2.53156	2.72222
TAGGGCGG	1.85994	2
TATGCCTG	3.14885	3.38605
TCCGCAGT	3.33827	3.58974
TCCGCCCG	1.04998	1.12903
TCCGGGGC	0.989346	1.06383
TCGACAGC	6.74169	7.25
TCGCCCCG	0.206666	0.222222
TCGGCCTA	3.58153	3.85135
TCGGGCGC	0.703777	0.756757
TCGGGGGA	1.3705	1.47368
TCGGGGTG	1.0088	1.08475
TGACCGCG	2.39133	2.57143
TGCCCGGC	2.06659	2.22222
TGCCGGGC	1.5325	1.64789
TGCCGGGT	2.23977	2.40845
TGCGCCCC	0.2232	0.24
TGCGCCCT	0.446398	0.48
TGCGCGCT	1.54996	1.66667
TGCGCGGC	0.726555	0.78125
TGCGGAGC	1.61196	1.73333
TGCGGGGG	1.4208	1.52778
TGCTGGCG	2.44965	2.63415
TGGCCCCG	1.26915	1.36471
TGGTGCGC	1.20182	1.29231
TGTCGCGG	1.08498	1.16667
