# Supplementary material for: The word landscape of the non-coding segments of the Arabidopsis thaliana genome
Source: BMC Genomics. 2009 Oct 8;10:463. doi: 10.1186/1471-2164-10-463 (PMC2770528; doi:10.1186/1471-2164-10-463)
Supplement: Additional file 13 — Word co-occurrences in 3'UTRs. Entire set of co-occurring words (taken from the top 25 words) discovered in the 3'UTRs with occurrence, expected occurrences and scores. [file 1471-2164-10-463-S13.CSV]

Word1	Word2	Seqs hit	E_seq	SlnSE
TTTGTAAT	TTTTTCTT	142	124.6137	18.5464
TTTGTAAT	TTTTTTGG	79	53.4509	30.8641
TTTGTAAT	GTTTTTGA	33	25.6138	8.3614
TTTGTAAT	ATTTTTCA	28	23.3158	5.1261
TTTGTAAT	ATAAAAAT	37	31.0735	6.4588
TTTGTAAT	TTTTTTCT	104	103.3002	0.7022
TTTGTAAT	CTCTGTTT	47	43.9144	3.1915
TTTGTAAT	TTTTTGGT	62	58.3869	3.7226
TTTGTAAT	ATTTTCTG	23	16.1651	8.1107
TTTGTAAT	AATATATT	27	25.1339	1.9337
TTTGTAAT	TTTGTGTG	45	39.6157	5.7347
TTTGTAAT	TGTTTTTT	106	103.5588	2.4697
TTTGTAAT	TTGTTTTC	58	52.5602	5.7120
TTTGTAAT	CTTTTTTG	38	35.9563	2.1007
TTTGTAAT	ATTTTTAT	46	43.5998	2.4651
TTTGTAAT	ATGAATAA	26	23.6063	2.5111
TTTGTAAT	TCTTTTTT	117	104.1397	13.6235
TTTGTAAT	TAAAATTT	34	32.5531	1.4786
TTTGTAAT	TACAAAAT	23	15.0671	9.7286
TTTGTAAT	TTCATGTT	29	27.6928	1.3376
TTTGTAAT	AACAAAAA	44	42.7193	1.2997
TTTGTAAT	AAAGAAAA	69	60.5641	8.9979
TTTGTAAT	TTTTAAAA	49	43.0877	6.3005
TTTGTAAT	TGTTTTTC	46	43.3558	2.7232
TTTGTAAT	TTTTTAGT	39	30.7971	9.2095
TTTGTAAT	AAGAAAAA	60	59.4433	0.5593
TTTGTAAT	TTTGTATA	53	45.8696	7.6579
TTTGTAAT	CTTTTTTA	36	27.7799	9.3314
GTGTTTTG	TTTTTCTT	71	57.2858	15.2385
GTGTTTTG	TTTTTTGG	34	24.6275	10.9649
GTGTTTTG	ATTTTGTA	21	17.5717	3.7429
GTGTTTTG	ATGTTTTA	24	14.1880	12.6158
GTGTTTTG	TTTGTTTT	73	68.6975	4.4345
GTGTTTTG	AAATTTTG	16	14.8318	1.2130
GTGTTTTG	ATTTTTTA	14	11.7377	2.4676
GTGTTTTG	TGTTTTGT	37	33.5413	3.6312
GTGTTTTG	TTTTTTCT	55	47.5188	8.0414
GTGTTTTG	AAAAATTG	12	9.4839	2.8237
GTGTTTTG	CTCTGTTT	28	20.2401	9.0870
GTGTTTTG	TTCTTTTT	55	52.1561	2.9200
GTGTTTTG	ATTTTCTG	9	7.4577	1.6918
GTGTTTTG	AATATATT	16	11.5917	5.1567
GTGTTTTG	TTTGTGTG	25	18.2615	7.8520
GTGTTTTG	TGTTTTTT	49	47.6374	1.3819
GTGTTTTG	TTGTTTTC	28	24.2179	4.0632
GTGTTTTG	TGTTTTCT	26	25.2360	0.7754
GTGTTTTG	ATTTTTAT	24	20.0954	4.2615
GTGTTTTG	TAAGAAAT	9	6.8365	2.4745
GTGTTTTG	TCTTTTTC	22	20.3771	1.6858
GTGTTTTG	CTGTTTTT	20	19.2689	0.7448
GTGTTTTG	ATGAATAA	14	10.8878	3.5198
GTGTTTTG	TCTTTTTT	49	47.9037	1.1087
GTGTTTTG	GTTTGTGT	29	17.3507	14.8962
GTGTTTTG	TACAAAAT	13	6.9514	8.1381
GTGTTTTG	TTCATGTT	13	12.7707	0.2313
GTGTTTTG	AACAAAAA	21	19.6901	1.3525
GTGTTTTG	TTTGCTTT	30	21.3859	10.1540
GTGTTTTG	ATTTTACA	9	7.4665	1.6812
GTGTTTTG	AAAGAAAA	31	27.8983	3.2681
GTGTTTTG	AATGTTTT	26	23.0074	3.1793
GTGTTTTG	TTTTAAAA	24	19.8597	4.5447
GTGTTTTG	TTTTTAGT	19	14.2008	5.5317
GTGTTTTG	CTTTTTTA	18	12.8109	6.1214
GTGTTTTG	TTGTAATT	21	19.5122	1.5431
GTGTTTTG	TTTTCTTT	65	59.8264	5.3911
TTTTCTTT	TTTTTCTT	288	274.0667	14.2817
TTTTCTTT	TTTTTTGG	130	117.0128	13.6826
TTTTCTTT	ATTTTGTA	92	83.3559	9.0776
TTTTCTTT	TAATTTTT	121	91.5340	33.7687
TTTTCTTT	ATGTTTTA	79	67.2526	12.7184
TTTTCTTT	AAATTTTG	76	70.3147	5.9092
TTTTCTTT	ATTTTTTA	68	55.6065	13.6821
TTTTCTTT	ATTTTTCA	58	50.9344	7.5345
TTTTCTTT	TTTTTTCT	278	226.8886	56.4790
TTTTCTTT	TATAATAT	68	60.0647	8.4378
TTTTCTTT	CTCTGTTT	107	96.0726	11.5266
TTTTCTTT	TTTTTAAT	117	114.7631	2.2585
TTTTCTTT	TTCTTTTT	285	249.2674	38.1794
TTTTCTTT	AATATATT	57	54.9133	2.1258
TTTTCTTT	TTTGTGTG	87	86.6421	0.3587
TTTTCTTT	TGTTTTTT	265	227.4605	40.4796
TTTTCTTT	TTGTTTTC	121	115.0560	6.0949
TTTTCTTT	CTTTTTTG	81	78.6186	2.4171
TTTTCTTT	TGTTTTCT	133	119.9203	13.7684
TTTTCTTT	ATTTTTAT	110	95.3823	15.6847
TTTTCTTT	TAAGAAAT	39	32.3506	7.2902
TTTTCTTT	TCTTTTTC	120	96.7258	25.8733
TTTTCTTT	CTGTTTTT	92	91.4423	0.5594
TTTTCTTT	TTATTTTT	194	174.2748	20.8017
TTTTCTTT	TCTTTTTT	270	228.7449	44.7699
TTTTCTTT	TAAAATTT	91	71.1605	22.3788
TTTTCTTT	TTCATGTT	63	60.5150	2.5353
TTTTCTTT	TGTAATTT	101	100.1304	0.8734
TTTTCTTT	AACAAAAA	112	93.4503	20.2798
TTTTCTTT	AAAGAAAA	133	132.6493	0.3512
TTTTCTTT	TTTTAAAA	107	94.2586	13.5662
TTTTCTTT	TTTTTAGT	72	67.3135	4.8460
TTTTCTTT	AAGAAAAA	133	130.1845	2.8457
TTTTCTTT	CTTTTTTA	68	60.7058	7.7159
TTTTCTTT	TTTAATTT	115	114.2913	0.7109
TTTTCTTT	TTTTTATT	182	170.1273	12.2777
TTTTCTTT	GTTTTATG	59	45.1036	15.8460
TTTTCTTT	TTGTAATT	102	92.6020	9.8595
TTGTAATT	TTTTTCTT	107	88.6627	20.1148
TTGTAATT	TTTTTTGG	39	38.0759	0.9353
TTGTAATT	ATTTTGTA	33	27.1603	6.4268
TTGTAATT	TAATTTTT	34	29.8152	4.4656
TTGTAATT	ATGTTTTA	23	21.9276	1.0982
TTGTAATT	GTTTTTGA	19	18.2553	0.7597
TTGTAATT	AAATTTTG	28	22.9231	5.6016
TTGTAATT	ATTTTTCA	21	16.6181	4.9146
TTGTAATT	ATAAAAAT	31	22.1443	10.4287
TTGTAATT	TTTTTAAT	43	37.3471	6.0606
TTGTAATT	TTCTTTTT	83	80.7104	2.3218
TTGTAATT	AATATATT	23	17.9134	5.7487
TTGTAATT	TTTGTGTG	32	28.2273	4.0142
TTGTAATT	TTGTTTTC	47	37.4420	10.6856
TTGTAATT	TGTTTTCT	41	39.0175	2.0320
TTGTAATT	TCTTTTTC	43	31.4998	13.3824
TTGTAATT	TTATTTTT	67	56.5838	11.3210
TTGTAATT	ATGAATAA	18	16.8252	1.2149
TTGTAATT	TACAAAAT	20	10.7406	12.4341
TTGTAATT	AACAAAAA	36	30.4371	6.0429
TTGTAATT	AAAGAAAA	54	43.1376	12.1279
TTGTAATT	TTTTTAGT	27	21.9474	5.5941
TTGTAATT	AAGAAAAA	51	42.3401	9.4907
TTGTAATT	TTTGTATA	33	32.6798	0.3218
TTGTAATT	CTTTTTTA	23	19.7983	3.4477
TTTGGTTT	TTTTTGTT	195	194.1033	0.8988
TTTGGTTT	TTTTTTGG	100	79.8237	22.5350
TTTGGTTT	ATGTTTTA	47	45.9198	1.0928
TTTGGTTT	GTTTTTGA	53	38.2198	17.3277
TTTGGTTT	ATTTTTCA	45	34.7883	11.5822
TTTGGTTT	TGTTTTGT	117	108.8466	8.4514
TTTGGTTT	ATAAAAAT	47	46.3743	0.6299
TTTGGTTT	CTCTGTTT	74	65.5634	8.9575
TTTGGTTT	TTTTTGGT	103	87.2078	17.1428
TTTGGTTT	ATTTTCTG	32	24.1138	9.0545
TTTGGTTT	AATATATT	42	37.5031	4.7563
TTTGGTTT	TGTTTTTT	159	154.8751	4.1794
TTTGGTTT	TTGTTTTC	86	78.4915	7.8567
TTTGGTTT	TGTTTTCT	83	81.8028	1.2059
TTTGGTTT	TAAGAAAT	31	22.1033	10.4861
TTTGGTTT	TCTTTTTC	84	66.0084	20.2469
TTTGGTTT	CTGTTTTT	72	62.4088	10.2932
TTTGGTTT	ATTTTACA	30	24.1422	6.5170
TTTGGTTT	TTTTTAGT	48	45.9613	2.0833
TTTGGTTT	TTTGTATA	69	68.4865	0.5154
TTTGGTTT	CTTTTTTA	50	41.4546	9.3712
GTTTTATG	TTTTTGTT	55	44.9439	11.1055
GTTTTATG	TTTTTCTT	56	43.1898	14.5459
GTTTTATG	TAATTTTT	24	14.5503	12.0106
GTTTTATG	ATGTTTTA	17	10.7038	7.8644
GTTTTATG	TTTGTTTT	54	51.7852	2.2615
GTTTTATG	GTTTTTGA	14	8.9123	6.3227
GTTTTATG	AAATTTTG	14	11.1894	3.1372
GTTTTATG	ATTTTTTA	9	8.8556	0.1456
GTTTTATG	ATTTTTCA	10	8.1135	2.0906
GTTTTATG	ATAAAAAT	12	10.8095	1.2538
GTTTTATG	TTTTTTCT	46	35.8311	11.4920
GTTTTATG	TATAATAT	10	9.5634	0.4465
GTTTTATG	CTCTGTTT	17	15.2683	1.8264
GTTTTATG	TTCTTTTT	47	39.3252	8.3793
GTTTTATG	ATTTTCTG	13	5.6269	10.8861
GTTTTATG	AATATATT	10	8.7455	1.3404
GTTTTATG	TTTGTGTG	17	13.7761	3.5747
GTTTTATG	TGTTTTTT	43	35.9204	7.7354
GTTTTATG	TGTTTTCT	27	19.0354	9.4374
GTTTTATG	ATTTTTAT	19	15.1591	4.2910
GTTTTATG	TAAGAAAT	6	5.1583	0.9069
GTTTTATG	TCTTTTTC	21	15.3716	6.5521
GTTTTATG	CTGTTTTT	19	14.5358	5.0887
GTTTTATG	TCTTTTTT	37	36.1211	0.8895
GTTTTATG	TAAAATTT	20	11.3235	11.3770
GTTTTATG	GTTTGTGT	20	13.0892	8.4789
GTTTTATG	TACAAAAT	7	5.2449	2.0205
GTTTTATG	TTCATGTT	11	9.6348	1.4576
GTTTTATG	TTTGCTTT	18	16.1323	1.9719
GTTTTATG	AATGTTTT	19	17.3550	1.7206
GTTTTATG	AAGAAAAA	23	20.6542	2.4742
GTTTTATG	CTTTTTTA	12	9.6651	2.5966
TTTTTATT	TTTTTGTT	185	169.5209	16.1652
TTTTTATT	TTTTTCTT	187	162.8611	25.8455
TTTTTATT	TTTTTTGG	97	69.7699	31.9623
TTTTTATT	ATTTTGTA	54	49.7404	4.4370
TTTTTATT	TAATTTTT	71	54.6101	18.6348
TTTTTATT	ATGTTTTA	41	40.1464	0.8626
TTTTTATT	TTTGTTTT	220	195.5249	25.9468
TTTTTATT	GTTTTTGA	39	33.4165	6.0259
TTTTTATT	ATTTTTTA	52	33.2035	23.3266
TTTTTATT	ATTTTTCA	46	30.4171	19.0273
TTTTTATT	TGTTTTGT	105	95.1173	10.3792
TTTTTATT	ATAAAAAT	48	40.5436	8.1035
TTTTTATT	TTTTTTCT	148	134.9577	13.6531
TTTTTATT	CTCTGTTT	59	57.3118	1.7128
TTTTTATT	TTTTTAAT	69	68.4320	0.5703
TTTTTATT	TTCTTTTT	166	148.1998	18.8288
TTTTTATT	TTTTTGGT	82	76.2199	5.9939
TTTTTATT	ATTTTCTG	29	21.0856	9.2425
TTTTTATT	AATATATT	36	32.7901	3.3621
TTTTTATT	TTTGTGTG	62	51.6974	11.2671
TTTTTATT	TGTTTTTT	152	135.2962	17.6949
TTTTTATT	TTGTTTTC	69	68.6062	0.3949
TTTTTATT	CTTTTTTG	54	46.9188	7.5906
TTTTTATT	ATTTTTAT	75	56.9009	20.7133
TTTTTATT	TAAGAAAT	26	19.3279	7.7103
TTTTTATT	TCTTTTTC	64	57.7006	6.6314
TTTTTATT	TTATTTTT	137	103.7794	38.0467
TTTTTATT	TAAAATTT	51	42.4753	9.3280
TTTTTATT	TACAAAAT	22	19.6529	2.4820
TTTTTATT	TTCATGTT	38	36.1302	1.9174
TTTTTATT	AACAAAAA	60	55.7508	4.4071
TTTTTATT	TTTGCTTT	74	60.5640	14.8270
TTTTTATT	ATTTTACA	25	21.1105	4.2277
TTTTTATT	TTTTAAAA	64	56.2320	8.2814
TTTTTATT	TTTTTAGT	48	40.1827	8.5327
TTTTTATT	AAGAAAAA	88	77.6003	11.0673
TTTAATTT	TTTTTCTT	129	109.4238	21.2314
TTTAATTT	TTTTTTGG	64	46.9590	19.8150
TTTAATTT	TAATTTTT	54	36.7667	20.7572
TTTAATTT	ATTTTTTA	35	22.3643	15.6759
TTTAATTT	TTTTTTCT	111	90.7213	22.3929
TTTAATTT	TATAATAT	31	24.1534	7.7364
TTTAATTT	TTTTTAAT	65	46.0597	22.3891
TTTAATTT	TTCTTTTT	120	99.5990	22.3607
TTTAATTT	TTTTTGGT	59	51.2936	8.2583
TTTAATTT	ATTTTCTG	22	14.2058	9.6226
TTTAATTT	AATATATT	24	22.0860	1.9946
TTTAATTT	TGTTTTTT	93	90.9483	2.0746
TTTAATTT	ATTTTTAT	40	38.3072	1.7296
TTTAATTT	TCTTTTTC	44	38.8450	5.4829
TTTAATTT	TTATTTTT	89	69.8032	21.6231
TTTAATTT	TCTTTTTT	115	91.4582	26.3408
TTTAATTT	TAAAATTT	33	28.6039	4.7178
TTTAATTT	TGTAAAAT	32	25.6302	7.1029
TTTAATTT	GTTTGTGT	37	33.0699	4.1549
TTTAATTT	TACAAAAT	16	13.2410	3.0284
TTTAATTT	TTTGCTTT	42	40.7704	1.2480
TTTAATTT	ATTTTACA	17	14.2225	3.0325
TTTAATTT	AAAGAAAA	58	53.2054	5.0044
TTTAATTT	AATGTTTT	45	43.8657	1.1489
TTTAATTT	TTTTAAAA	41	37.8574	3.2695
TTTAATTT	TGTTTTTC	45	38.0929	7.4986
TTTAATTT	TAATGTTT	40	31.8357	9.1316
TTTAATTT	TTTTTAGT	45	27.0613	22.8852
TTTAATTT	AAGAAAAA	69	52.2212	19.2246
TTTAATTT	CTTTTTTA	32	24.4106	8.6630
CTTTTTTA	TTTTTGTT	70	60.4907	10.2204
CTTTTTTA	TTTTTCTT	69	58.1277	11.8310
CTTTTTTA	TTTTTTGG	36	24.9887	13.1434
CTTTTTTA	ATTTTGTA	20	17.8293	2.2978
CTTTTTTA	TAATTTTT	28	19.5709	10.0285
CTTTTTTA	TTTGTTTT	89	69.7078	21.7449
CTTTTTTA	GTTTTTGA	14	11.9860	2.1745
CTTTTTTA	AAATTTTG	17	15.0492	2.0721
CTTTTTTA	ATTTTTTA	13	11.9097	1.1388
CTTTTTTA	ATTTTTCA	11	10.9115	0.0889
CTTTTTTA	TGTTTTGT	40	34.0335	6.4613
CTTTTTTA	TTTTTTCT	56	48.2167	8.3801
CTTTTTTA	AAAAATTG	11	9.6229	1.4713
CTTTTTTA	TATAATAT	15	12.8618	2.3069
CTTTTTTA	CTCTGTTT	25	20.5369	4.9163
CTTTTTTA	TTTTTAAT	28	24.5109	3.7265
CTTTTTTA	TTCTTTTT	58	52.9224	5.3137
CTTTTTTA	TTTTTGGT	48	27.2919	27.1013
CTTTTTTA	ATTTTCTG	9	7.5669	1.5609
CTTTTTTA	TTTGTGTG	20	18.5293	1.5276
CTTTTTTA	TGTTTTTT	64	48.3371	17.9638
CTTTTTTA	CTTTTTTG	22	16.8198	5.9067
CTTTTTTA	TAAGAAAT	12	6.9366	6.5771
CTTTTTTA	TCTTTTTC	21	20.6759	0.3266
CTTTTTTA	CTGTTTTT	20	19.5514	0.4537
CTTTTTTA	TTATTTTT	41	37.1206	4.0754
CTTTTTTA	ATGAATAA	14	11.0474	3.3161
CTTTTTTA	TAAAATTT	16	15.2296	0.7896
CTTTTTTA	TGTAAAAT	16	13.6475	2.5445
CTTTTTTA	GTTTGTGT	20	17.6051	2.5509
CTTTTTTA	TTCATGTT	13	12.9579	0.0422
CTTTTTTA	TGTAATTT	24	21.4003	2.7516
CTTTTTTA	AACAAAAA	25	19.9788	5.6051
CTTTTTTA	TTTGCTTT	28	21.6995	7.1376
CTTTTTTA	ATTTTACA	8	7.5759	0.4358
CTTTTTTA	AAAGAAAA	38	28.3076	11.1894
CTTTTTTA	TGTTTTTC	28	20.2761	9.0374
CTTTTTTA	TTTTTAGT	15	14.4089	0.6030
CTTTTTTA	AAGAAAAA	39	27.7847	13.2239
CTTTTTTA	TTTGTATA	23	21.4499	1.6048
TTTGTATA	TTTTTGTT	101	100.0073	0.9976
TTTGTATA	TTTTTTGG	53	41.2562	13.2760
TTTGTATA	ATTTTGTA	34	29.4272	4.9110
TTTGTATA	TAATTTTT	45	32.3042	14.9159
TTTGTATA	ATGTTTTA	25	23.7571	1.2749
TTTGTATA	ATTTTTTA	23	19.6520	3.6182
TTTGTATA	ATAAAAAT	30	23.9919	6.7044
TTTGTATA	AATATATT	23	19.4076	3.9061
TTTGTATA	TTTGTGTG	33	30.5835	2.5096
TTTGTATA	CTTTTTTG	29	27.7599	1.2674
TTTGTATA	ATTTTTAT	35	33.6574	1.3691
TTTGTATA	TACAAAAT	19	11.6360	9.3164
TTTGTATA	TGTAATTT	36	35.3264	0.6799
TTTGTATA	AACAAAAA	34	32.9781	1.0376
TTTGTATA	ATTTTACA	18	12.4985	6.5657
TTTGTATA	AAAGAAAA	49	46.7419	2.3117
TTTGTATA	TGTTTTTC	38	33.4691	4.8246
TTTGTATA	TTTTTAGT	24	23.7785	0.2225
AAGAAAAA	TTTTTGTT	156	129.7215	28.7767
AAGAAAAA	TTTTTCTT	152	124.6356	30.1700
AAGAAAAA	TTTTTTGG	66	53.4602	13.9074
AAGAAAAA	TAATTTTT	50	41.8532	8.8928
AAGAAAAA	ATGTTTTA	36	30.7747	5.6458
AAGAAAAA	TTTGTTTT	166	149.5730	17.2978
AAGAAAAA	ATTTTTTA	30	25.4550	4.9285
AAGAAAAA	ATTTTTCA	25	23.3198	1.7393
AAGAAAAA	TTTTTTCT	125	103.3182	23.8125
AAGAAAAA	AAAAATTG	29	20.5639	9.9690
AAGAAAAA	TATAATAT	32	27.4919	4.8590
AAGAAAAA	TTTTTAAT	60	52.4361	8.0850
AAGAAAAA	TTCTTTTT	125	113.4365	12.1339
AAGAAAAA	TTTTTGGT	75	58.3971	18.7666
AAGAAAAA	ATTTTCTG	21	16.1679	5.4914
AAGAAAAA	TTTGTGTG	48	39.6226	9.2065
AAGAAAAA	TGTTTTTT	112	103.5769	8.7566
AAGAAAAA	TTGTTTTC	53	52.5694	0.4324
AAGAAAAA	CTTTTTTG	45	35.9625	10.0883
AAGAAAAA	TAAGAAAT	16	14.8205	1.2252
AAGAAAAA	TCTTTTTC	55	44.2198	11.9988
AAGAAAAA	CTGTTTTT	45	41.8114	3.3072
AAGAAAAA	TTATTTTT	92	79.4822	13.4555
AAGAAAAA	TCTTTTTT	118	104.1580	14.7236
AAGAAAAA	TAAAATTT	40	32.5588	8.2333
AAGAAAAA	TGTAAAAT	33	29.1732	4.0675
AAGAAAAA	GTTTGTGT	52	37.6438	16.7999
AAGAAAAA	TTCATGTT	33	27.6976	5.7803
AAGAAAAA	TGTAATTT	53	45.7713	7.7716
AAGAAAAA	AACAAAAA	68	42.7268	31.5984
AAGAAAAA	AAAGAAAA	70	60.5746	10.1233
AAGAAAAA	TGTTTTTC	44	43.3634	0.6413
AAGAAAAA	TAATGTTT	40	36.2385	3.9503
AAGAAAAA	TTTTTAGT	40	30.8025	10.4514
TTTTTAGT	TTTTTGTT	75	67.0749	8.3759
TTTTTAGT	TTTTTCTT	68	64.4539	3.6420
TTTTTAGT	TTTTTTGG	35	27.7023	8.1842
TTTTTAGT	TAATTTTT	29	21.6953	8.4158
TTTTTAGT	ATGTTTTA	18	15.9580	2.1674
TTTTTAGT	TTTGTTTT	96	77.2995	20.7994
TTTTTAGT	GTTTTTGA	16	13.2863	2.9736
TTTTTAGT	AAATTTTG	17	16.6822	0.3208
TTTTTAGT	ATTTTTTA	19	13.2017	6.9177
TTTTTAGT	ATTTTTCA	18	12.0952	7.1562
TTTTTAGT	TGTTTTGT	40	37.7316	2.3353
TTTTTAGT	TATAATAT	19	14.2572	5.4564
TTTTTAGT	TTTTTAAT	41	27.1724	16.8662
TTTTTAGT	TTCTTTTT	69	58.6801	11.1784
TTTTTAGT	TTTTTGGT	36	30.2560	6.2576
TTTTTAGT	AATATATT	14	13.0376	0.9971
TTTTTAGT	TTTGTGTG	23	20.5404	2.6013
TTTTTAGT	TGTTTTTT	60	53.5944	6.7740
TTTTTAGT	TTGTTTTC	29	27.2414	1.8142
TTTTTAGT	CTTTTTTG	21	18.6452	2.4977
TTTTTAGT	TGTTTTCT	32	28.3869	3.8339
TTTTTAGT	ATTTTTAT	24	22.6034	1.4388
TTTTTAGT	TCTTTTTC	24	22.9204	1.1046
TTTTTAGT	CTGTTTTT	22	21.6737	0.3288
TTTTTAGT	TTATTTTT	54	41.1550	14.6685
TTTTTAGT	TCTTTTTT	58	53.8941	4.2584
TTTTTAGT	TAAAATTT	17	16.8822	0.1182
TTTTTAGT	GTTTGTGT	27	19.5158	8.7645
TTTTTAGT	TACAAAAT	9	7.8181	1.2670
TTTTTAGT	TGTAATTT	29	23.7235	5.8240
TTTTTAGT	AACAAAAA	25	22.1476	3.0287
TTTTTAGT	TTTGCTTT	26	24.0553	2.0213
TTTTTAGT	ATTTTACA	14	8.3975	7.1558
TTTTTAGT	AAAGAAAA	38	31.3822	7.2711
TTTTTAGT	AATGTTTT	26	25.8795	0.1208
TTTTTAGT	TTTTAAAA	25	22.3383	2.8143
TTTTTAGT	TGTTTTTC	29	22.4771	7.3892
TTTTTAGT	TAATGTTT	24	18.7881	5.8760
TAATGTTT	TTTTTCTT	76	75.8556	0.1446
TAATGTTT	TAATTTTT	31	25.5215	6.0285
TAATGTTT	ATGTTTTA	21	18.7711	2.3563
TAATGTTT	TTTGTTTT	95	90.9851	4.1023
TAATGTTT	ATTTTTTA	20	15.5285	5.0611
TAATGTTT	TGTTTTGT	45	44.3938	0.6103
TAATGTTT	ATAAAAAT	21	18.9566	2.1498
TAATGTTT	TTTTTTCT	69	62.9109	6.3747
TAATGTTT	TATAATAT	21	16.7702	4.7234
TAATGTTT	CTCTGTTT	30	26.7817	3.4044
TAATGTTT	TTTTTGGT	37	35.5954	1.4320
TAATGTTT	ATTTTCTG	11	9.8653	1.1976
TAATGTTT	AATATATT	20	15.3354	5.3114
TAATGTTT	TGTTTTTT	82	63.0681	21.5254
TAATGTTT	ATTTTTAT	31	26.5900	4.7570
TAATGTTT	TAAGAAAT	10	9.0435	1.0054
TAATGTTT	TTATTTTT	52	48.4235	3.7055
TAATGTTT	ATGAATAA	16	14.4039	1.6815
TAATGTTT	TAAAATTT	20	19.8585	0.1420
TAATGTTT	ATTTTACA	13	9.8769	3.5717
TAATGTTT	AAAGAAAA	46	36.9208	10.1139
TAATGTTT	TTTTAAAA	30	26.2781	3.9739
TGTTTTTC	TTTTTGTT	97	94.5101	2.5224
TGTTTTTC	TTTTTCTT	98	90.8115	7.4657
TGTTTTTC	TTTTTTGG	52	38.9958	14.9650
TGTTTTTC	TAATTTTT	31	30.5352	0.4683
TGTTTTTC	ATGTTTTA	26	22.4568	3.8091
TGTTTTTC	TTTGTTTT	112	108.9418	3.1007
TGTTTTTC	ATTTTTTA	27	18.5767	10.0961
TGTTTTTC	TGTTTTGT	57	53.1274	4.0105
TGTTTTTC	ATAAAAAT	30	22.6788	8.3931
TGTTTTTC	TTTTTTCT	81	75.3037	5.9065
TGTTTTTC	AAAAATTG	20	15.0085	5.7423
TGTTTTTC	ATTTTCTG	15	11.8010	3.5980
TGTTTTTC	AATATATT	21	18.3457	2.8377
TGTTTTTC	TTTGTGTG	34	28.9089	5.5152
TGTTTTTC	TGTTTTTT	87	75.4920	12.3437
TGTTTTTC	TTGTTTTC	44	38.3466	6.0510
TGTTTTTC	CTTTTTTG	29	26.2402	2.9001
TGTTTTTC	ATTTTTAT	33	31.8142	1.2077
TGTTTTTC	TAAGAAAT	18	10.8178	9.1652
TGTTTTTC	TTATTTTT	68	57.9526	10.8720
TGTTTTTC	ATGAATAA	24	17.2311	7.9521
TGTTTTTC	TCTTTTTT	81	75.9148	5.2518
TGTTTTTC	TAAAATTT	27	23.7580	3.4537
TGTTTTTC	GTTTGTGT	41	27.4661	16.4254
TGTTTTTC	TACAAAAT	12	10.9996	1.0445
TGTTTTTC	TTCATGTT	25	20.2125	5.3143
TGTTTTTC	AACAAAAA	42	31.1721	12.5221
TGTTTTTC	TTTGCTTT	39	33.8589	5.5130
TGTTTTTC	ATTTTACA	14	11.8149	2.3757
TGTTTTTC	TTTTAAAA	36	31.4408	4.8749
TTTTAAAA	TTTTTGTT	111	93.9240	18.5419
TTTTAAAA	TTTTTCTT	111	90.2485	22.9729
TTTTAAAA	TTTTTTGG	55	38.7548	19.2543
TTTTAAAA	ATTTTGTA	31	27.6443	3.5517
TTTTAAAA	TAATTTTT	35	30.3466	4.9932
TTTTAAAA	ATGTTTTA	33	22.3181	12.9065
TTTTAAAA	TTTGTTTT	110	108.2657	1.7482
TTTTAAAA	GTTTTTGA	24	18.5804	6.1427
TTTTAAAA	AAATTTTG	26	23.3315	2.8156
TTTTAAAA	ATTTTTTA	29	18.4620	13.0958
TTTTAAAA	ATTTTTCA	24	16.9140	8.3978
TTTTAAAA	TGTTTTGT	54	52.7987	1.2149
TTTTAAAA	ATAAAAAT	25	22.5387	2.5910
TTTTAAAA	TTTTTTCT	92	74.8372	18.9955
TTTTAAAA	AAAAATTG	15	14.9159	0.0844
TTTTAAAA	CTCTGTTT	39	31.8455	7.9039
TTTTAAAA	TTTTTAAT	39	38.0130	0.9997
TTTTAAAA	TTCTTTTT	109	82.1533	30.8209
TTTTAAAA	TTTTTGGT	43	42.3302	0.6751
TTTTAAAA	ATTTTCTG	12	11.7282	0.2749
TTTTAAAA	AATATATT	27	18.2324	10.6012
TTTTAAAA	TTTGTGTG	32	28.7303	3.4490
TTTTAAAA	TGTTTTTT	80	75.0243	5.1371
TTTTAAAA	TTGTTTTC	39	38.1096	0.9007
TTTTAAAA	CTTTTTTG	33	26.0781	7.7686
TTTTAAAA	ATTTTTAT	35	31.6176	3.5572
TTTTAAAA	TAAGAAAT	11	10.7510	0.2518
TTTTAAAA	TCTTTTTC	49	32.0613	20.7844
TTTTAAAA	CTGTTTTT	39	30.3163	9.8232
TTTTAAAA	TTATTTTT	77	57.5939	22.3599
TTTTAAAA	ATGAATAA	24	17.1247	8.1007
TTTTAAAA	TCTTTTTT	84	75.4445	9.0232
TTTTAAAA	TAAAATTT	29	23.6113	5.9615
TTTTAAAA	TTCATGTT	22	20.0877	2.0005
TTTTAAAA	AACAAAAA	34	30.9795	3.1631
TTTTAAAA	TTTGCTTT	43	33.6497	10.5435
TTTTAAAA	AAAGAAAA	51	43.9070	7.6374
AATGTTTT	TTTTTCTT	112	104.6228	7.6314
AATGTTTT	TTTTTTGG	53	44.9058	8.7834
AATGTTTT	ATGTTTTA	28	25.8561	2.2304
AATGTTTT	ATTTTTTA	27	21.3879	6.2913
AATGTTTT	TGTTTTGT	65	61.1871	3.9293
AATGTTTT	TATAATAT	29	23.0988	6.5979
AATGTTTT	TTTTTGGT	51	49.0504	1.9878
AATGTTTT	ATTTTCTG	18	13.5859	5.0641
AATGTTTT	AATATATT	27	21.1218	6.6293
AATGTTTT	TTTGTGTG	36	33.2870	2.8207
AATGTTTT	TGTTTTTT	97	86.9619	10.5963
AATGTTTT	ATTTTTAT	54	36.6332	20.9535
AATGTTTT	TAAGAAAT	15	12.4539	2.7903
AATGTTTT	TCTTTTTC	43	37.1474	6.2911
AATGTTTT	TTATTTTT	71	66.7472	4.3855
AATGTTTT	TCTTTTTT	89	87.4493	1.5644
AATGTTTT	TACAAAAT	14	12.6632	1.4050
AAAGAAAA	TTTTTGTT	139	132.1774	6.9957
AAAGAAAA	TTTTTCTT	133	126.9946	6.1453
AAAGAAAA	TTTTTTGG	70	54.4678	17.5620
AAAGAAAA	TAATTTTT	60	42.6415	20.4911
AAAGAAAA	ATGTTTTA	34	31.3539	2.7548
AAAGAAAA	ATTTTTTA	34	25.9340	9.2074
AAAGAAAA	ATTTTTCA	24	23.7585	0.2427
AAAGAAAA	AAAAATTG	30	20.9507	10.7708
AAAGAAAA	TATAATAT	33	28.0092	5.4112
AAAGAAAA	TTTTTAAT	71	53.4243	20.1934
AAAGAAAA	TTTTTGGT	66	59.4981	6.8448
AAAGAAAA	ATTTTCTG	21	16.4719	5.1002
AAAGAAAA	TTTGTGTG	42	40.3687	1.6638
AAAGAAAA	TAAGAAAT	19	15.0991	4.3662
AAAGAAAA	TCTTTTTC	57	45.0528	13.4073
AAAGAAAA	TTATTTTT	87	80.9827	6.2355
AAAGAAAA	TAAAATTT	38	33.1717	5.1638
AAAGAAAA	TGTAAAAT	34	29.7222	4.5719
AAAGAAAA	TGTAATTT	58	46.6336	12.6510
AAAGAAAA	AACAAAAA	53	43.5316	10.4307
AAAGAAAA	ATTTTACA	25	16.4913	10.4010
ATTTTACA	TTTTTGTT	57	35.2119	27.4551
ATTTTACA	TTTTTCTT	36	33.8383	2.2293
ATTTTACA	TTTTTTGG	23	14.5592	10.5173
ATTTTACA	ATTTTGTA	11	10.3899	0.6277
ATTTTACA	TAATTTTT	15	11.4042	4.1110
ATTTTACA	ATGTTTTA	12	8.3899	4.2945
ATTTTACA	TTTGTTTT	57	40.5684	19.3835
ATTTTACA	GTTTTTGA	14	6.9859	9.7324
ATTTTACA	AAATTTTG	15	8.7705	8.0499
ATTTTACA	ATTTTTTA	10	6.9414	3.6508
ATTTTACA	TGTTTTGT	23	19.8242	3.4176
ATTTTACA	ATAAAAAT	9	8.4727	0.5433
ATTTTACA	TTTTTTCT	29	28.0756	0.9395
ATTTTACA	AAAAATTG	13	5.6089	10.9277
ATTTTACA	TTTTTGGT	17	15.9001	1.1371
ATTTTACA	ATTTTCTG	6	4.4108	1.8462
ATTTTACA	AATATATT	8	6.8551	1.2356
ATTTTACA	TTTGTGTG	14	10.7976	3.6363
ATTTTACA	TGTTTTTT	33	28.1455	5.2509
ATTTTACA	TTGTTTTC	16	14.3171	1.7781
ATTTTACA	CTTTTTTG	13	9.8019	3.6709
ATTTTACA	TGTTTTCT	15	14.9187	0.0816
ATTTTACA	ATTTTTAT	13	11.8813	1.1698
ATTTTACA	TAAGAAAT	5	4.0435	1.0616
ATTTTACA	TTATTTTT	29	21.6206	8.5158
ATTTTACA	ATGAATAA	7	6.4390	0.5848
ATTTTACA	TCTTTTTT	33	28.3027	5.0671
ATTTTACA	TGTAAAAT	11	7.9539	3.5666
ATTTTACA	GTTTGTGT	13	10.2593	3.0780
ATTTTACA	AACAAAAA	24	11.6418	17.3628
TTTGCTTT	TTTTTTGG	48	41.7369	6.7111
TTTGCTTT	TAATTTTT	36	32.6804	3.4828
TTTGCTTT	GTTTTTGA	28	20.0081	9.4098
TTTGCTTT	CTTTTTTG	38	28.0831	11.4919
TTTGCTTT	TAAGAAAT	17	11.5767	6.5317
TTTGCTTT	CTGTTTTT	45	32.6478	14.4399
TTTGCTTT	TCTTTTTT	82	81.2637	0.7397
TTTGCTTT	TGTAAAAT	24	22.7834	1.2485
TTTGCTTT	TACAAAAT	12	11.7713	0.2309
TTTGCTTT	TTCATGTT	26	21.6315	4.7826
TTTGCTTT	TGTAATTT	43	35.7379	7.9545
TTTGCTTT	AACAAAAA	37	33.3621	3.8294
AACAAAAA	TTTTTGTT	109	93.1186	17.1647
AACAAAAA	TTTTTCTT	102	89.4747	13.3637
AACAAAAA	ATTTTGTA	40	27.4081	15.1216
AACAAAAA	TAATTTTT	41	30.0873	12.6882
AACAAAAA	GTTTTTGA	20	18.4218	1.6440
AACAAAAA	ATTTTTTA	19	18.3044	0.7086
AACAAAAA	ATTTTTCA	17	16.7697	0.2319
AACAAAAA	TGTTTTGT	58	52.3470	5.9478
AACAAAAA	TTTTTTCT	81	74.1962	7.1067
AACAAAAA	AAAAATTG	21	14.7886	7.3640
AACAAAAA	TATAATAT	20	19.7684	0.2330
AACAAAAA	CTCTGTTT	33	31.5735	1.4583
AACAAAAA	TTCTTTTT	97	81.4493	16.9489
AACAAAAA	ATTTTCTG	12	11.6281	0.3778
AACAAAAA	TTGTTTTC	42	37.7839	4.4431
AACAAAAA	TAAGAAAT	13	10.6593	2.5807
AACAAAAA	TCTTTTTC	42	31.7873	11.7013
AACAAAAA	CTGTTTTT	31	30.0573	0.9573
AACAAAAA	TTATTTTT	58	57.1011	0.9060
AACAAAAA	TGTAAAAT	21	20.9767	0.0233
AACAAAAA	GTTTGTGT	31	27.0633	4.2101
AACAAAAA	TACAAAAT	15	10.8385	4.8742
AACAAAAA	TGTAATTT	36	32.9017	3.2398
TGTAATTT	TTTTTCTT	104	95.8691	8.4663
TGTAATTT	ATTTTGTA	38	29.3591	9.8034
TGTAATTT	TAATTTTT	36	32.2294	3.9830
TGTAATTT	GTTTTTGA	24	19.7323	4.6992
TGTAATTT	AAATTTTG	31	24.7783	6.9445
TGTAATTT	TATAATAT	24	21.1748	3.0058
TGTAATTT	CTCTGTTT	35	33.8216	1.1987
TGTAATTT	TTTTTAAT	46	40.3727	6.0024
TGTAATTT	ATTTTCTG	13	12.4549	0.5568
TGTAATTT	AATATATT	22	19.3627	2.8093
TGTAATTT	TTTGTGTG	33	30.5127	2.5860
TGTAATTT	TCTTTTTC	44	34.0507	11.2789
TGTAATTT	TTATTTTT	70	61.1737	9.4345
TGTAATTT	ATGAATAA	19	18.1863	0.8317
TGTAATTT	TAAAATTT	29	25.0756	4.2166
TGTAATTT	TGTAAAAT	23	22.4692	0.5370
TGTAATTT	GTTTGTGT	29	28.9897	0.0103
TGTAATTT	TACAAAAT	16	11.6091	5.1328
TTCATGTT	TTTTTCTT	72	57.9451	15.6362
TTCATGTT	TTTTTTGG	28	24.9104	3.2737
TTCATGTT	ATTTTGTA	21	17.7734	3.5032
TTCATGTT	TAATTTTT	22	19.5096	2.6430
TTCATGTT	ATGTTTTA	15	14.3508	0.6636
TTCATGTT	GTTTTTGA	14	11.9484	2.2184
TTCATGTT	AAATTTTG	19	15.0020	4.4888
TTCATGTT	ATTTTTTA	20	11.8724	10.4304
TTCATGTT	TTTTTTCT	59	48.0654	12.0936
TTCATGTT	TATAATAT	13	12.8215	0.1798
TTCATGTT	CTCTGTTT	24	20.4726	3.8152
TTCATGTT	TTTTTAAT	31	24.4340	7.3783
TTCATGTT	TTCTTTTT	55	52.7562	2.2909
TTCATGTT	TTTTTGGT	34	27.2064	7.5789
TTCATGTT	ATTTTCTG	10	7.5432	2.8193
TTCATGTT	TTGTTTTC	26	24.4960	1.5492
TTCATGTT	CTTTTTTG	25	16.7671	9.9865
TTCATGTT	TCTTTTTC	21	20.6111	0.3925
TTCATGTT	CTGTTTTT	24	19.4901	4.9955
TTCATGTT	TCTTTTTT	53	48.4548	4.7521
TTCATGTT	TAAAATTT	21	15.1819	6.8128
TTCATGTT	TGTAAAAT	14	13.6048	0.4009
TTCATGTT	GTTTGTGT	21	17.5499	3.7689
TTCATGTT	TACAAAAT	9	7.0311	2.2219
TACAAAAT	TTTTTGTT	49	32.7788	19.6999
TACAAAAT	TTTTTCTT	33	31.5003	1.5348
TACAAAAT	TTTTTTGG	19	13.5543	6.4169
TACAAAAT	ATTTTGTA	15	9.6730	6.5807
TACAAAAT	ATGTTTTA	8	7.8111	0.1912
TACAAAAT	AAATTTTG	13	8.1654	6.0456
TACAAAAT	ATTTTTTA	8	6.4626	1.7073
TACAAAAT	ATTTTTCA	7	5.9211	1.1717
TACAAAAT	ATAAAAAT	8	7.8882	0.1126
TACAAAAT	TTTTTTCT	32	26.1363	6.4771
TACAAAAT	AAAAATTG	10	5.2220	6.4970
TACAAAAT	TATAATAT	7	6.9790	0.0211
TACAAAAT	CTCTGTTT	12	11.1411	0.8912
TACAAAAT	TTCTTTTT	33	28.6834	4.6262
TACAAAAT	TTTTTGGT	17	14.8026	2.3530
TACAAAAT	AATATATT	9	6.3822	3.0934
TACAAAAT	TTGTTTTC	15	13.3290	1.7716
TACAAAAT	CTTTTTTG	11	9.1256	2.0550
TACAAAAT	TGTTTTCT	17	13.8890	3.4360
TACAAAAT	TCTTTTTC	17	11.2164	7.0692
TACAAAAT	ATGAATAA	12	5.9948	8.3282
TACAAAAT	TCTTTTTT	29	26.3478	2.7814
TACAAAAT	TAAAATTT	9	8.2632	0.7687
TACAAAAT	TGTAAAAT	9	7.4052	1.7554
GTTTGTGT	TTTTTGTT	98	82.0117	17.4543
GTTTGTGT	ATGTTTTA	23	19.4982	3.7990
GTTTGTGT	TTTGTTTT	106	94.5251	12.1448
GTTTGTGT	GTTTTTGA	19	16.2332	2.9902
GTTTGTGT	ATTTTTTA	19	16.1298	3.1116
GTTTGTGT	ATTTTTCA	17	14.7776	2.3817
GTTTGTGT	TGTTTTGT	49	46.1163	2.9721
GTTTGTGT	AAAAATTG	15	13.0320	2.1096
GTTTGTGT	TATAATAT	18	17.4197	0.5899
GTTTGTGT	CTCTGTTT	34	27.8196	6.8210
GTTTGTGT	TTTTTAAT	34	33.2058	0.8036
GTTTGTGT	ATTTTCTG	15	10.2472	5.7157
GTTTGTGT	TTTGTGTG	36	25.0989	12.9850
GTTTGTGT	TGTTTTTT	67	65.5180	1.4987
GTTTGTGT	ATTTTTAT	32	27.6205	4.7096
GTTTGTGT	TCTTTTTC	33	28.0080	5.4125
GTTTGTGT	CTGTTTTT	38	26.4840	13.7197
GTTTGTGT	ATGAATAA	21	14.9616	7.1197
GTTTGTGT	TCTTTTTT	72	65.8847	6.3907
GTTTGTGT	TGTAAAAT	20	18.4842	1.5763
TGTAAAAT	TTTTTTGG	28	26.2372	1.8207
TGTAAAAT	TAATTTTT	23	20.5484	2.5924
TGTAAAAT	GTTTTTGA	17	12.5843	5.1130
TGTAAAAT	ATTTTTTA	19	12.5042	7.9491
TGTAAAAT	ATAAAAAT	18	15.2640	2.9678
TGTAAAAT	TTTTTTCT	54	50.6294	3.4804
TGTAAAAT	AAAAATTG	14	10.1031	4.5669
TGTAAAAT	TATAATAT	19	13.5038	6.4879
TGTAAAAT	ATTTTCTG	13	7.9445	6.4020
TGTAAAAT	TTTGTGTG	25	19.4546	6.2698
TGTAAAAT	TAAGAAAT	13	7.2828	7.5327
TGTAAAAT	ATGAATAA	21	11.5988	12.4661
TGTAAAAT	TAAAATTT	20	15.9900	4.4754
TAAAATTT	TTTTTGTT	79	70.9082	8.5368
TAAAATTT	TTTTTCTT	82	68.1368	15.1865
TAAAATTT	TTTTTTGG	35	29.2815	6.2437
TAAAATTT	ATTTTGTA	26	20.8905	5.6889
TAAAATTT	TAATTTTT	32	22.9316	10.6630
TAAAATTT	ATGTTTTA	19	16.8670	2.2625
TAAAATTT	TTTGTTTT	90	81.7199	8.6861
TAAAATTT	AAATTTTG	24	17.6325	7.3994
TAAAATTT	ATTTTTTA	23	13.9536	11.4944
TAAAATTT	ATTTTTCA	18	12.7839	6.1593
TAAAATTT	ATAAAAAT	25	17.0336	9.5921
TAAAATTT	TTTTTTCT	68	56.5137	12.5817
TAAAATTT	AAAAATTG	14	11.2740	3.0318
TAAAATTT	CTCTGTTT	31	24.0637	7.8517
TAAAATTT	TTTTTAAT	45	28.7214	20.2059
TAAAATTT	TTCTTTTT	67	62.0320	5.1618
TAAAATTT	TTTTTGGT	33	31.9812	1.0349
TAAAATTT	ATTTTCTG	14	8.8651	6.3971
TAAAATTT	AATATATT	17	13.7801	3.5698
TAAAATTT	TTTGTGTG	27	21.7108	5.8867
TAAAATTT	TGTTTTTT	74	56.6548	19.7646
TAAAATTT	TTGTTTTC	39	28.7943	11.8319
TAAAATTT	CTTTTTTG	23	19.7074	3.5535
TAAAATTT	ATTTTTAT	29	23.8916	5.6193
TAAAATTT	TAAGAAAT	10	8.1266	2.0744
TAAAATTT	TCTTTTTC	33	24.2267	10.1988
TAAAATTT	CTGTTTTT	32	22.9087	10.6950
TAAAATTT	TTATTTTT	45	43.5032	1.5223
TAAAATTT	ATGAATAA	15	12.9431	2.2123
TAAAATTT	TCTTTTTT	61	56.9717	4.1674
TCTTTTTT	TTTTTGTT	254	227.9272	27.5103
TCTTTTTT	TTTTTCTT	270	218.9471	56.5898
TCTTTTTT	TTTTTTGG	127	93.6332	38.7099
TCTTTTTT	TAATTTTT	99	73.2660	29.8013
TCTTTTTT	ATGTTTTA	65	53.8454	12.2376
TCTTTTTT	TTTGTTTT	289	263.0083	27.2356
TCTTTTTT	GTTTTTGA	62	44.8129	20.1276
TCTTTTTT	ATTTTTTA	57	44.5270	14.0765
TCTTTTTT	ATTTTTCA	47	40.7880	6.6627
TCTTTTTT	TTTTTTCT	216	181.3431	37.7758
TCTTTTTT	TATAATAT	54	48.0944	6.2542
TCTTTTTT	TTTTTAAT	98	91.8353	6.3672
TCTTTTTT	TTCTTTTT	217	199.1845	18.5895
TCTTTTTT	TTTTTGGT	130	102.3023	31.1483
TCTTTTTT	ATTTTCTG	36	28.2694	8.7026
TCTTTTTT	TGTTTTTT	203	181.7991	22.3917
TCTTTTTT	TTGTTTTC	100	92.0693	8.2628
TCTTTTTT	CTTTTTTG	69	62.9374	6.3457
TCTTTTTT	TGTTTTCT	106	95.9566	10.5515
TCTTTTTT	ATTTTTAT	77	76.3429	0.6599
TCTTTTTT	TAAGAAAT	27	25.9118	1.1107
TCTTTTTT	TCTTTTTC	107	77.4171	34.6274
TCTTTTTT	TTATTTTT	147	139.3673	7.8380
ATGAATAA	TAATTTTT	17	16.6320	0.3721
ATGAATAA	ATGTTTTA	20	12.2347	9.8291
ATGAATAA	AAATTTTG	13	12.7898	0.2119
ATGAATAA	TGTTTTGT	31	28.9187	2.1544
ATGAATAA	ATAAAAAT	13	12.3556	0.6610
ATGAATAA	TATAATAT	17	10.9310	7.5073
ATGAATAA	AATATATT	20	9.9962	13.8706
ATGAATAA	TGTTTTCT	23	21.7597	1.2750
ATGAATAA	TAAGAAAT	7	5.8957	1.2018
TTATTTTT	TTTTTCTT	211	166.8299	49.5604
TTATTTTT	TTTTTTGG	98	71.4611	30.9498
TTATTTTT	TAATTTTT	74	55.9326	20.7140
TTATTTTT	ATGTTTTA	49	41.1178	8.5936
TTATTTTT	TTTGTTTT	218	200.2978	18.4623
TTATTTTT	ATTTTTTA	51	34.0065	20.6690
TTATTTTT	ATTTTTCA	47	31.1526	19.3288
TTATTTTT	TGTTTTGT	100	97.4264	2.6073
TTATTTTT	TTTTTTCT	161	138.2415	24.5367
TTATTTTT	AAAAATTG	38	27.4693	12.3316
TTATTTTT	TATAATAT	46	36.7292	10.3532
TTATTTTT	TTTTTAAT	86	70.0907	17.5920
TTATTTTT	TTCTTTTT	170	151.8084	19.2405
TTATTTTT	ATTTTCTG	37	21.5952	19.9226
TTATTTTT	AATATATT	35	33.5831	1.4464
TTATTTTT	TTTGTGTG	56	52.9491	3.1371
TTATTTTT	ATTTTTAT	80	58.2790	25.3427
TTATTTTT	TAAGAAAT	27	19.7949	8.3812
TTATTTTT	TCTTTTTC	80	59.0982	24.2261
TTATTTTT	CTGTTTTT	61	55.8767	5.3514
CTGTTTTT	TTTTTGTT	110	91.1178	20.7160
CTGTTTTT	TTTTTCTT	99	87.5526	12.1651
CTGTTTTT	TTTTTTGG	49	37.6005	12.9753
CTGTTTTT	ATTTTGTA	33	26.8215	6.8411
CTGTTTTT	TTTGTTTT	108	105.0285	3.0131
CTGTTTTT	GTTTTTGA	22	18.0277	4.3810
CTGTTTTT	ATTTTTCA	23	16.4110	7.7635
CTGTTTTT	TTTTTTCT	81	72.6036	8.8642
CTGTTTTT	CTCTGTTT	51	30.8975	25.5587
CTGTTTTT	TTCTTTTT	94	79.7003	15.5120
CTGTTTTT	TTTTTGGT	52	41.0692	12.2713
CTGTTTTT	AATATATT	21	17.6901	3.6019
CTGTTTTT	TTGTTTTC	46	36.9746	10.0468
CTGTTTTT	CTTTTTTG	28	25.3020	2.8370
CTGTTTTT	TAAGAAAT	11	10.4314	0.5838
CTGTTTTT	TCTTTTTC	36	31.1067	5.2594
TCTTTTTC	TTTTTGTT	124	96.3824	31.2427
TCTTTTTC	TTTTTCTT	123	92.6102	34.9055
TCTTTTTC	TTTTTTGG	55	39.7658	17.8379
TCTTTTTC	ATTTTGTA	29	28.3649	0.6421
TCTTTTTC	TAATTTTT	38	31.1378	7.5682
TCTTTTTC	ATGTTTTA	30	22.8998	8.1021
TCTTTTTC	TTTGTTTT	126	111.1018	15.8553
TCTTTTTC	GTTTTTGA	21	19.0645	2.0306
TCTTTTTC	AAATTTTG	27	23.9395	3.2483
TCTTTTTC	ATTTTTTA	28	18.9430	10.9415
TCTTTTTC	TGTTTTGT	58	54.1773	3.9545
TCTTTTTC	TTTTTTCT	112	76.7939	42.2658
TCTTTTTC	AAAAATTG	20	15.3044	5.3519
TCTTTTTC	TATAATAT	25	20.4581	5.0124
TCTTTTTC	CTCTGTTT	47	32.6760	17.0849
TCTTTTTC	TTTTTAAT	51	39.0047	13.6754
TCTTTTTC	TTCTTTTT	114	84.3022	34.4041
TCTTTTTC	TTTTTGGT	49	43.4347	5.9075
TCTTTTTC	ATTTTCTG	14	12.0336	2.1190
TCTTTTTC	AATATATT	19	18.7074	0.2949
TCTTTTTC	TTTGTGTG	50	29.4794	26.4166
TCTTTTTC	TGTTTTTT	103	76.9859	29.9840
TCTTTTTC	TTGTTTTC	47	39.1038	8.6447
TCTTTTTC	CTTTTTTG	32	26.7579	5.7250
TCTTTTTC	ATTTTTAT	36	32.4420	3.7463
TCTTTTTC	TAAGAAAT	13	11.0310	2.1351
TAAGAAAT	TTTTTCTT	44	30.9789	15.4388
TAAGAAAT	TTTTTTGG	19	13.3302	6.7337
TAAGAAAT	TAATTTTT	14	10.4418	4.1054
TAAGAAAT	ATGTTTTA	10	7.6820	2.6371
TAAGAAAT	TTTGTTTT	43	37.1391	6.3007
TAAGAAAT	GTTTTTGA	7	6.3965	0.6312
TAAGAAAT	AAATTTTG	12	8.0304	4.8200
TAAGAAAT	ATTTTTTA	11	6.3558	6.0339
TAAGAAAT	ATTTTTCA	11	5.8232	6.9964
TAAGAAAT	TGTTTTGT	20	18.1503	1.9409
TAAGAAAT	ATAAAAAT	14	7.7578	8.2650
TAAGAAAT	TTTTTTCT	36	25.7039	12.1276
TAAGAAAT	AAAAATTG	10	5.1357	6.6636
TAAGAAAT	TTTTTAAT	18	13.0755	5.7534
TAAGAAAT	TTCTTTTT	38	28.2088	11.3222
TAAGAAAT	TTTTTGGT	19	14.5579	5.0599
TAAGAAAT	ATTTTCTG	7	4.0387	3.8498
TAAGAAAT	AATATATT	8	6.2768	1.9407
TAAGAAAT	TTTGTGTG	17	9.8864	9.2150
TAAGAAAT	TGTTTTTT	35	25.7679	10.7176
TAAGAAAT	TTGTTTTC	14	13.1087	0.9210
TAAGAAAT	CTTTTTTG	9	8.9747	0.0253
TAAGAAAT	TGTTTTCT	18	13.6593	4.9671
TAAGAAAT	ATTTTTAT	12	10.8785	1.1774
ATTTTTAT	TTTTTGTT	97	95.0436	1.9764
ATTTTTAT	TTTTTCTT	106	91.3241	15.7966
ATTTTTAT	TTTTTTGG	57	39.2153	21.3172
ATTTTTAT	ATTTTGTA	35	27.9725	7.8444
ATTTTTAT	TAATTTTT	35	30.7070	4.5801
ATTTTTAT	GTTTTTGA	21	18.8009	2.3230
ATTTTTAT	ATTTTTTA	27	18.6811	9.9448
ATTTTTAT	ATTTTTCA	26	17.1147	10.8721
ATTTTTAT	TGTTTTGT	62	53.4266	9.2272
ATTTTTAT	ATAAAAAT	38	22.8062	19.4010
ATTTTTAT	TTTTTTCT	88	75.7284	13.2162
ATTTTTAT	AAAAATTG	16	15.0928	0.9339
ATTTTTAT	TTTTTAAT	43	38.4647	4.7928
ATTTTTAT	TTCTTTTT	89	83.1320	6.0704
ATTTTTAT	TTTTTGGT	45	42.8332	2.2207
ATTTTTAT	TTTGTGTG	30	29.0715	0.9432
ATTTTTAT	TGTTTTTT	85	75.9177	9.6051
ATTTTTAT	CTTTTTTG	33	26.3877	7.3791
ATTTTTAT	TGTTTTCT	47	40.1851	7.3626
TGTTTTCT	TTTTTCTT	132	114.8115	18.4153
TGTTTTCT	TTTTTTGG	52	49.2623	2.8124
TGTTTTCT	TAATTTTT	40	38.5689	1.4573
TGTTTTCT	GTTTTTGA	25	23.6099	1.4303
TGTTTTCT	AAATTTTG	36	29.6495	6.9867
TGTTTTCT	ATTTTTTA	34	23.4594	12.6170
TGTTTTCT	ATTTTTCA	24	21.4919	2.6491
TGTTTTCT	ATAAAAAT	40	28.6417	13.3607
TGTTTTCT	TTTTTTCT	115	95.1834	21.7496
TGTTTTCT	AAAAATTG	22	18.9522	3.2807
TGTTTTCT	CTCTGTTT	41	40.4750	0.5284
TGTTTTCT	TTCTTTTT	107	104.5002	2.5294
TGTTTTCT	TTTTTGGT	57	53.8103	3.2824
TGTTTTCT	AATATATT	24	23.1676	0.8472
TGTTTTCT	TTTGTGTG	40	36.5137	3.6477
TGTTTTCT	TTGTTTTC	51	48.4417	2.6247
TGTTTTCT	CTTTTTTG	37	33.1415	4.0749
CTTTTTTG	TTTTTGTT	101	78.3397	25.6606
CTTTTTTG	TTTTTCTT	85	75.2766	10.3259
CTTTTTTG	TTTTTTGG	39	32.3419	7.3007
CTTTTTTG	ATTTTGTA	27	23.0726	4.2442
CTTTTTTG	ATGTTTTA	21	18.6283	2.5166
CTTTTTTG	TTTGTTTT	97	90.2901	6.9533
CTTTTTTG	GTTTTTGA	19	15.5091	3.8572
CTTTTTTG	ATTTTTCA	24	14.1185	12.7336
CTTTTTTG	ATAAAAAT	19	18.8124	0.1885
CTTTTTTG	TTTTTTCT	72	62.4311	10.2673
CTTTTTTG	TATAATAT	18	16.6426	1.4113
CTTTTTTG	CTCTGTTT	32	26.5779	5.9410
CTTTTTTG	TTCTTTTT	93	68.5296	28.3960
CTTTTTTG	ATTTTCTG	18	9.7903	10.9616
CTTTTTTG	TTTGTGTG	24	23.9788	0.0212
CTTTTTTG	TGTTTTTT	72	62.5871	10.0877
TTGTTTTC	TTTTTGTT	118	114.6471	3.4014
TTGTTTTC	TTTTTCTT	116	110.1558	5.9966
TTGTTTTC	TTTTTTGG	55	47.2719	8.3279
TTGTTTTC	ATTTTGTA	35	33.7145	1.3097
TTGTTTTC	TAATTTTT	40	37.0116	3.1060
TTGTTTTC	GTTTTTGA	31	22.6574	9.7185
TTGTTTTC	AAATTTTG	35	28.4529	7.2484
TTGTTTTC	ATTTTTTA	32	22.5131	11.2525
TTGTTTTC	ATTTTTCA	23	20.6250	2.5068
TTGTTTTC	ATAAAAAT	31	27.4859	3.7298
TTGTTTTC	TTTTTTCT	95	91.3276	3.7453
TTGTTTTC	CTCTGTTT	43	38.8406	4.3746
TTGTTTTC	TTCTTTTT	102	100.2649	1.7500
TTGTTTTC	TTTTTGGT	53	51.6356	1.3823
TTGTTTTC	ATTTTCTG	18	14.3003	4.1417
TGTTTTTT	TTTTTGTT	238	226.6474	11.6323
TGTTTTTT	TTTTTCTT	283	217.7183	74.2154
TGTTTTTT	TTTTTTGG	129	93.1111	42.0564
TGTTTTTT	TAATTTTT	87	72.8580	15.4334
TGTTTTTT	ATGTTTTA	58	53.5459	4.6344
TGTTTTTT	TTTGTTTT	283	261.5290	22.3291
TGTTTTTT	GTTTTTGA	49	44.5637	4.6501
TGTTTTTT	AAATTTTG	58	55.9819	2.0540
TGTTTTTT	ATTTTTTA	58	44.2794	15.6555
TGTTTTTT	ATTTTTCA	44	40.5613	3.5805
TGTTTTTT	TTTTTTCT	215	180.3272	37.8109
TGTTTTTT	AAAAATTG	38	35.7632	2.3053
TGTTTTTT	CTCTGTTT	83	76.4666	6.8049
TGTTTTTT	TTTTTAAT	101	91.3233	10.1721
TGTTTTTT	TTCTTTTT	239	198.0677	44.8973
TGTTTTTT	TTTTTGGT	116	101.7317	15.2252
TGTTTTTT	ATTTTCTG	31	28.1124	3.0311
TGTTTTTT	AATATATT	44	43.7278	0.2730
TGTTTTTT	TTTGTGTG	82	68.9681	14.1922
TTTGTGTG	TTTTTCTT	94	82.9575	11.7468
TTTGTGTG	TTTTTTGG	46	35.6327	11.7474
TTTGTGTG	TAATTTTT	28	27.9030	0.0972
TTTGTGTG	ATGTTTTA	23	20.5219	2.6220
TTTGTGTG	TTTGTTTT	110	99.5112	11.0231
TTTGTGTG	ATTTTTTA	22	16.9765	5.7027
TTTGTGTG	ATTTTTCA	20	15.5532	5.0293
TTTGTGTG	TGTTTTGT	56	48.5417	8.0039
TTTGTGTG	TATAATAT	21	18.3341	2.8510
TTTGTGTG	TTTTTAAT	42	34.9508	7.7166
TTTGTGTG	ATTTTCTG	11	10.7849	0.2173
AATATATT	TTTTTGTT	56	54.7188	1.2961
AATATATT	TTTTTCTT	64	52.5820	12.5766
AATATATT	TTTTTTGG	27	22.6090	4.7922
AATATATT	ATTTTGTA	23	16.1320	8.1578
AATATATT	TAATTTTT	19	17.7077	1.3383
AATATATT	ATGTTTTA	21	13.0258	10.0294
AATATATT	TTTGTTTT	64	63.0533	0.9537
AATATATT	GTTTTTGA	20	10.8454	12.2398
AATATATT	AAATTTTG	16	13.6169	2.5805
AATATATT	ATTTTTTA	16	10.7764	6.3237
AATATATT	ATTTTTCA	13	9.8732	3.5766
AATATATT	TGTTTTGT	34	30.7908	3.3710
AATATATT	AAAAATTG	10	8.7073	1.3842
AATATATT	TATAATAT	16	11.6378	5.0933
AATATATT	CTCTGTTT	21	18.5817	2.5693
AATATATT	TTTTTAAT	25	22.1767	2.9958
AATATATT	TTCTTTTT	53	47.8747	5.3904
AATATATT	TTTTTGGT	30	24.6925	5.8409
AATATATT	ATTTTCTG	9	6.8471	2.4606
ATTTTCTG	TTTTTGTT	42	35.1703	7.4536
ATTTTCTG	TTTTTCTT	41	33.7984	7.9195
ATTTTCTG	TTTTTTGG	18	14.5420	3.8399
ATTTTCTG	ATTTTGTA	12	10.3776	1.7431
ATTTTCTG	TAATTTTT	22	11.3908	14.4812
ATTTTCTG	ATGTTTTA	9	8.3800	0.6424
ATTTTCTG	TTTGTTTT	50	40.5206	10.5106
ATTTTCTG	GTTTTTGA	10	6.9776	3.5987
ATTTTCTG	ATAAAAAT	9	8.4628	0.5539
ATTTTCTG	TTTTTTCT	33	28.0425	5.3720
ATTTTCTG	AAAAATTG	6	5.6023	0.4115
ATTTTCTG	CTCTGTTT	14	11.9527	2.2133
ATTTTCTG	TTTTTAAT	23	14.2641	10.9882
ATTTTCTG	TTCTTTTT	36	30.7757	5.6446
ATTTTCTG	TTTTTGGT	20	15.8814	4.6117
TTTTTGGT	TTTTTGTT	161	127.4072	37.6766
TTTTTGGT	TTTTTCTT	139	122.4126	17.6637
TTTTTGGT	TTTTTTGG	69	52.5105	18.8434
TTTTTGGT	ATTTTGTA	44	37.4471	7.0954
TTTTTGGT	TAATTTTT	52	41.1102	12.2193
TTTTTGGT	GTTTTTGA	38	25.1640	15.6626
TTTTTGGT	ATTTTTCA	30	22.9063	8.0935
TTTTTGGT	ATAAAAAT	32	30.5276	1.5073
TTTTTGGT	TTTTTTCT	124	101.4776	24.8550
TTTTTGGT	AAAAATTG	27	20.1993	7.8351
TTTTTGGT	TATAATAT	37	27.0043	11.6521
TTTTTGGT	CTCTGTTT	53	43.1423	10.9068
TTTTTGGT	TTTTTAAT	53	51.5046	1.5169
TTTTTGGT	TTCTTTTT	127	111.4144	16.6281
TTCTTTTT	TTTTTGTT	290	248.3755	44.9324
TTCTTTTT	TTTTTCTT	322	238.5802	96.5504
TTCTTTTT	TTTTTTGG	136	101.9687	39.1665
TTCTTTTT	TAATTTTT	99	79.7802	21.3686
TTCTTTTT	ATGTTTTA	60	58.6270	1.3889
TTCTTTTT	TTTGTTTT	292	286.6475	5.4021
TTCTTTTT	GTTTTTGA	67	48.7901	21.2501
TTCTTTTT	ATTTTTTA	64	48.4788	17.7765
TTCTTTTT	ATTTTTCA	49	44.4070	4.8227
TTCTTTTT	TTTTTTCT	260	197.5705	71.3925
TTCTTTTT	CTCTGTTT	96	83.7332	13.1244
TTCTTTTT	TTTTTAAT	102	100.0099	2.0098
TTTTTAAT	TTTTTCTT	122	109.8754	12.7702
TTTTTAAT	TTTTTTGG	55	47.1521	8.4675
TTTTTAAT	TAATTTTT	58	36.9178	26.2015
TTTTTAAT	ATGTTTTA	29	27.1479	1.9139
TTTTTAAT	TTTGTTTT	136	131.8388	4.2262
TTTTTAAT	GTTTTTGA	26	22.6001	3.6437
TTTTTAAT	AAATTTTG	29	28.3809	0.6258
TTTTTAAT	ATTTTTTA	41	22.4561	24.6824
TTTTTAAT	ATAAAAAT	31	27.4163	3.8084
TTTTTAAT	TTTTTTCT	106	91.0954	16.0624
TTTTTAAT	AAAAATTG	19	18.1418	0.8782
TTTTTAAT	TATAATAT	26	24.2526	1.8089
CTCTGTTT	TTTTTCTT	104	91.9849	12.7677
CTCTGTTT	TTTTTTGG	46	39.4981	7.0098
CTCTGTTT	ATTTTGTA	31	28.1741	2.9631
CTCTGTTT	ATGTTTTA	26	22.7458	3.4766
CTCTGTTT	TTTGTTTT	116	110.3508	5.7914
CTCTGTTT	ATTTTTTA	19	18.8157	0.1852
CTCTGTTT	ATTTTTCA	21	17.2380	4.1455
CTCTGTTT	TGTTTTGT	61	53.8123	7.6477
CTCTGTTT	TTTTTTCT	92	76.2759	17.2437
CTCTGTTT	AAAAATTG	18	15.2015	3.0416
TATAATAT	TTTTTCTT	71	57.5140	14.9563
TATAATAT	TTTTTTGG	41	24.7254	20.7354
TATAATAT	TAATTTTT	29	19.3648	11.7114
TATAATAT	ATGTTTTA	20	14.2443	6.7875
TATAATAT	GTTTTTGA	14	11.8598	2.3227
TATAATAT	ATTTTTTA	16	11.7843	4.8932
TATAATAT	ATTTTTCA	12	10.7966	1.2681
TATAATAT	ATAAAAAT	16	14.3850	1.7024
TATAATAT	TTTTTTCT	53	47.7079	5.5753
TATAATAT	AAAAATTG	16	9.5216	8.3045
AAAAATTG	TTTTTTGG	25	18.4954	7.5339
AAAAATTG	ATTTTGTA	15	13.1979	1.9199
AAAAATTG	TAATTTTT	19	14.4867	5.1529
AAAAATTG	ATGTTTTA	13	10.6570	2.5835
AAAAATTG	TTTGTTTT	59	51.5584	7.9546
AAAAATTG	GTTTTTGA	11	8.8734	2.3632
AAAAATTG	AAATTTTG	18	11.1405	8.6361
AAAAATTG	ATTTTTTA	12	8.8169	3.6988
AAAAATTG	ATTTTTCA	13	8.0781	6.1854
AAAAATTG	TGTTTTGT	30	25.1861	5.2471
TTTTTTCT	TTTTTGTT	257	226.0776	32.9468
TTTTTTCT	TTTTTCTT	225	217.1712	7.9683
TTTTTTCT	TTTTTTGG	128	92.8787	41.0542
TTTTTTCT	ATTTTGTA	71	66.1894	4.9814
TTTTTTCT	TAATTTTT	98	72.6763	29.2973
TTTTTTCT	ATGTTTTA	56	53.4125	2.6491
TTTTTTCT	TTTGTTTT	261	260.8705	0.1296
TTTTTTCT	GTTTTTGA	54	44.4528	10.5060
TTTTTTCT	AAATTTTG	59	55.8425	3.2451
TTTTTTCT	ATTTTTTA	57	44.1692	14.5363
TTTTTTCT	ATTTTTCA	43	40.4603	2.6178
ATAAAAAT	TTTTTTGG	33	27.9509	5.4799
ATAAAAAT	ATTTTGTA	22	19.9416	2.1611
ATAAAAAT	TAATTTTT	30	21.8899	9.4551
ATAAAAAT	ATGTTTTA	21	16.1011	5.5783
ATAAAAAT	TTTGTTTT	78	77.9953	0.0047
ATAAAAAT	AAATTTTG	20	16.8318	3.4492
ATAAAAAT	ATTTTTTA	17	13.3201	4.1470
ATAAAAAT	ATTTTTCA	16	12.2036	4.3337
TGTTTTGT	TTTTTGTT	185	159.1082	27.8927
TGTTTTGT	TTTTTTGG	83	65.5067	19.6451
TGTTTTGT	ATTTTGTA	56	46.7046	10.1646
TGTTTTGT	TAATTTTT	55	51.2761	3.8560
TGTTTTGT	ATGTTTTA	53	37.6975	18.0570
TGTTTTGT	TTTGTTTT	206	183.4999	23.8264
TGTTTTGT	ATTTTTTA	33	31.1789	1.8733
ATTTTTCA	TTTTTCTT	60	48.7725	12.4307
ATTTTTCA	TTTTTTGG	29	20.9737	9.3967
ATTTTTCA	GTTTTTGA	18	10.0615	10.4697
ATTTTTCA	AAATTTTG	20	12.6325	9.1891
ATTTTTCA	ATTTTTTA	16	9.9975	7.5241
ATTTTTTA	TTTTTCTT	82	53.2457	35.4078
ATTTTTTA	TTTTTTGG	28	22.8938	5.6374
ATTTTTTA	TAATTTTT	40	17.9307	32.0945
ATTTTTTA	ATGTTTTA	20	13.1898	8.3257
ATTTTTTA	TTTGTTTT	81	63.8496	19.2714
ATTTTTTA	AAATTTTG	20	13.7883	7.4382
AAATTTTG	TTTTTGTT	71	70.0654	0.9408
AAATTTTG	TTTTTTGG	35	28.9343	6.6612
AAATTTTG	ATTTTGTA	34	20.6429	16.9656
AAATTTTG	TAATTTTT	30	22.6598	8.4181
AAATTTTG	ATGTTTTA	20	16.6672	3.6458
AAATTTTG	TTTGTTTT	93	80.7480	13.1378
GTTTTTGA	TTTTTGTT	72	55.7655	18.3968
GTTTTTGA	TTTTTTGG	28	23.0406	5.4585
GTTTTTGA	ATTTTGTA	17	16.4399	0.5695
GTTTTTGA	TAATTTTT	24	18.0457	6.8435
GTTTTTGA	ATGTTTTA	17	13.2743	4.2055
GTTTTTGA	TTTGTTTT	77	64.2601	13.9268
TTTGTTTT	TTTTTGTT	344	328.2122	16.1616
TTTGTTTT	TTTTTCTT	339	315.2212	24.6539
TTTGTTTT	TTTTTTGG	170	134.4256	39.9138
TTTGTTTT	TAATTTTT	113	105.1339	8.1533
TTTGTTTT	ATGTTTTA	86	77.2295	9.2506
ATGTTTTA	TTTTTCTT	66	64.3955	1.6243
ATGTTTTA	TTTTTTGG	37	27.6773	10.7414
ATGTTTTA	TAATTTTT	30	21.6757	9.7501
TAATTTTT	TTTTTGTT	116	91.2091	27.8905
TAATTTTT	TTTTTCTT	113	87.6404	28.7185
TAATTTTT	TTTTTTGG	56	37.6381	22.2507
TAATTTTT	ATTTTGTA	36	26.8483	10.5594
ATTTTGTA	TTTTTGTT	97	83.0602	15.0492
ATTTTGTA	TTTTTCTT	94	79.8117	15.3808
ATTTTGTA	TTTTTTGG	49	34.2851	17.4984
TTTTTTGG	TTTTTGTT	161	116.5969	51.9517
TTTTTTGG	TTTTTCTT	148	112.0287	41.2117
TTTTTCTT	TTTTTGTT	326	273.0848	57.7395
