# Supplementary material for: The word landscape of the non-coding segments of the Arabidopsis thaliana genome
Source: BMC Genomics. 2009 Oct 8;10:463. doi: 10.1186/1471-2164-10-463 (PMC2770528; doi:10.1186/1471-2164-10-463)
Supplement: Additional file 14 — Word co-occurrences in 5'UTRs. Entire set of co-occurring words (taken from the top 25 words) discovered in the 5'UTRs with occurrence, expected occurrences and scores. [file 1471-2164-10-463-S14.CSV]

Word1	Word2	Seqs hit	E_seq	SlnSE
GGTTTTTG	CTCTTCTC	25	11.9432	18.4678
GGTTTTTG	CTTTCTCT	33	19.1900	17.8899
GGTTTTTG	TTTCTTCA	12	9.6295	2.6409
GGTTTTTG	GAGAAGAG	6	4.1870	2.1587
GGTTTTTG	TTCTCTCC	9	6.8129	2.5056
GGTTTTTG	CTTTCTTC	26	14.8995	14.4760
GGTTTTTG	CTCTCTTT	28	21.2529	7.7200
GGTTTTTG	TTTCTCTC	38	24.7062	16.3602
GGTTTTTG	AAAGAGAG	12	10.9381	1.1119
GGTTTTTG	AGAAAAAA	27	18.6169	10.0377
GGTTTTTG	ATCTCTCA	7	4.8171	2.6162
GGTTTTTG	AAAAAACA	13	12.8649	0.1358
GGTTTTTG	TTTTTCTT	27	17.7220	11.3678
GGTTTTTG	AGAGAAAG	12	9.7008	2.5523
GGTTTTTG	TTTTTGTT	24	13.9195	13.0742
GGTTTTTG	TAAAAAAG	6	3.0351	4.0892
GGTTTTTG	AAGAAAAA	20	19.3595	0.6510
GGTTTTTG	CCTCTCTT	11	5.2957	8.0410
GGTTTTTG	TCTTCTCC	20	15.7490	4.7791
GGTTTTTG	TTCTCTCA	9	7.6144	1.5047
GGTTTTTG	CTCCTCTC	14	6.4122	10.9320
GGTTTTTG	ATTCTTCA	14	3.5393	19.2517
GGTTTTTG	TCATCTTC	15	10.9754	4.6860
GGTTTTTG	GAAAAAAG	12	4.7594	11.0975
GGTTTTTG	TCAAAAAT	6	3.1137	3.9356
GGTTTTTG	CTTCTCTT	20	14.5802	6.3214
GGTTTTTG	ATCAATCA	4	3.3763	0.6781
GGTTTTTG	CTCTCTGT	12	9.3345	3.0143
GGTTTTTG	TTTTCTTT	19	15.2241	4.2096
GGTTTTTG	AATAAAAA	12	9.0922	3.3299
GGTTTTTG	TTTTTTGT	14	10.3851	4.1815
GGTTTTTG	TCTCTCCC	11	6.7649	5.3477
GGTTTTTG	CTCTTTTC	8	6.1924	2.0489
GGTTTTTG	TTCAAATT	7	4.6125	2.9199
GGTTTTTG	TTTCCTCT	14	8.0175	7.8040
GGTTTTTG	ATCTCTCC	6	4.3036	1.9938
GGTTTTTG	CCTTCTTT	8	2.9816	7.8958
GGTTTTTG	CTTCCTTC	12	6.5610	7.2452
GGTTTTTG	TTTCCTTT	12	6.6308	7.1182
GGTTTTTG	CCTAATTT	5	3.5555	1.7047
GGTTTTTG	CAATTTTT	10	4.0125	9.1318
GGTTTTTG	TTTCATTT	19	7.1900	18.4632
GGTTTTTG	TTTTCTCC	11	7.5911	4.0802
GGTTTTTG	CTCTGTTT	26	11.5432	21.1120
GGTTTTTG	TAAAAAAT	3	2.4227	0.6412
GGTTTTTG	GCTTCTTT	9	2.6849	10.8862
GGTTTTTG	CCAAAAAA	11	9.3451	1.7934
CCAAAAAA	AACAAAAA	65	43.5806	25.9854
CCAAAAAA	TTTCTTCA	31	23.7413	8.2699
CCAAAAAA	GAGAAGAG	12	10.3155	1.8151
CCAAAAAA	CTTTCTTC	37	36.7583	0.2425
CCAAAAAA	AAAGAGAG	36	26.9722	10.3937
CCAAAAAA	AGAAAAAA	62	45.9493	18.5749
CCAAAAAA	AAAGAAAA	52	41.5214	11.7018
CCAAAAAA	AAAAAACA	58	31.7311	34.9825
CCAAAAAA	TTTTTCTT	48	43.7361	4.4653
CCAAAAAA	AGAGAAAG	29	23.9175	5.5879
CCAAAAAA	TTTTTGTT	40	34.3367	6.1066
CCAAAAAA	ACAAAAAA	66	35.9539	40.0896
CCAAAAAA	TAAAAAAG	10	7.4763	2.9084
CCAAAAAA	CAAAAACC	23	13.2976	12.6020
CCAAAAAA	AAGAAAAA	61	47.7860	14.8926
CCAAAAAA	TCTTCTCC	39	38.8581	0.1422
CCAAAAAA	ATTCTTCA	13	8.7191	5.1926
CCAAAAAA	GAAAAAAG	20	11.7267	10.6773
CCAAAAAA	TCAAAAAT	12	7.6702	5.3708
CCAAAAAA	ATCAATCA	9	8.3172	0.7101
CCAAAAAA	GAAAGAGA	29	21.8204	8.2491
CCAAAAAA	TTTTCTTT	47	37.5606	10.5370
CCAAAAAA	AATAAAAA	32	22.4152	11.3919
CCAAAAAA	TTTTTTGT	36	25.6069	12.2637
CCAAAAAA	TTCAAATT	16	11.3647	5.4733
CCAAAAAA	ACACAAAA	28	18.9589	10.9180
CCAAAAAA	CCTTCTTT	17	7.3446	14.2671
CCAAAAAA	CTTCCTTC	17	16.1695	0.8515
CCAAAAAA	TTTCCTTT	28	16.3417	15.0775
CCAAAAAA	ACCAAAAA	38	21.2444	22.0967
CCAAAAAA	CCTAATTT	15	8.7589	8.0697
CCAAAAAA	CAATTTTT	15	9.8853	6.2550
CCAAAAAA	TTTTCTCC	28	18.7108	11.2870
CCAAAAAA	ACAAAACA	29	16.4059	16.5200
CCAAAAAA	TAAAAAAT	14	5.9674	11.9385
CCAAAAAA	GCTTCTTT	8	6.6135	1.5227
AAAACCCT	CTCTTCTC	53	35.1618	21.7475
AAAACCCT	TTTCTTCA	39	28.3391	12.4534
AAAACCCT	TTCTCTCC	22	20.0406	2.0522
AAAACCCT	CTTTCTTC	46	43.8858	2.1643
AAAACCCT	ATCTCTCA	18	14.1647	4.3132
AAAACCCT	TAAAAAAG	9	8.9218	0.0786
AAAACCCT	CCTCTCTT	18	15.5734	2.6066
AAAACCCT	CTCCTCTC	21	18.8605	2.2565
AAAACCCT	AAACCCTA	52	46.8402	5.4341
AAAACCCT	ATTCTTCA	15	10.4051	5.4864
AAAACCCT	TCATCTTC	37	32.3072	5.0182
AAAACCCT	CTTCTCTT	60	42.9431	20.0681
AAAACCCT	TCTTCCTC	48	44.1966	3.9625
AAAACCCT	CTCTCTGT	29	27.4696	1.5722
AAAACCCT	CTCTTTTC	19	18.2134	0.8034
AAAACCCT	TTCAAATT	16	13.5628	2.6441
AAAACCCT	TTTCCTCT	26	23.5888	2.5305
AAAACCCT	ATCTTCAA	18	12.9798	5.8856
AAAACCCT	CTTCCTTC	20	19.2986	0.7140
AAAACCCT	TTTCCTTT	27	19.5042	8.7807
AAAACCCT	CCTAATTT	15	10.4526	5.4180
AAAACCCT	GCTTCTTT	12	7.8920	5.0287
GCTTCTTT	CTCTTCTC	14	8.4515	7.0659
GCTTCTTT	CTTTCTCT	22	13.5772	10.6182
GCTTCTTT	TTTCTTCA	13	6.8146	8.3964
GCTTCTTT	GAGAAGAG	6	2.9635	4.2323
GCTTCTTT	TTCTCTCC	6	4.8218	1.3117
GCTTCTTT	CTTTCTTC	19	10.5427	11.1911
GCTTCTTT	CTCTCTTT	22	15.0361	8.3730
GCTTCTTT	TTTCTCTC	19	17.4779	1.5865
GCTTCTTT	AAAGAGAG	12	7.7405	5.2614
GCTTCTTT	AGAAAAAA	25	13.1720	16.0196
GCTTCTTT	AAAAAACA	13	9.1035	4.6317
GCTTCTTT	TTTTTCTT	18	12.5391	6.5074
GCTTCTTT	TTTTTGTT	17	9.8496	9.2784
GCTTCTTT	CAAAAACC	7	3.8195	4.2406
GCTTCTTT	AAGAAAAA	14	13.6971	0.3062
GCTTCTTT	CCTCTCTT	9	3.7481	7.8837
GCTTCTTT	TCTTCTCC	12	11.1436	0.8885
GCTTCTTT	TTCTCTCA	8	5.3889	3.1608
GCTTCTTT	CTCCTCTC	7	4.5382	3.0336
GCTTCTTT	AAACCCTA	18	11.2504	8.4594
GCTTCTTT	ATTCTTCA	9	2.5052	11.5099
GCTTCTTT	TCATCTTC	11	7.7668	3.8284
GCTTCTTT	GAAAAAAG	6	3.3686	3.4636
GCTTCTTT	CTTCTCTT	22	10.3168	16.6598
GCTTCTTT	ATCAATCA	4	2.3897	2.0604
GCTTCTTT	TCTTCCTC	11	10.6172	0.3896
GCTTCTTT	CTCTCTGT	9	6.6059	2.7833
GCTTCTTT	GAAAGAGA	8	6.2640	1.9570
GCTTCTTT	TTTTCTTT	14	10.7723	3.6691
GCTTCTTT	AATAAAAA	7	6.4345	0.5896
GCTTCTTT	TTTTTTGT	15	7.3493	10.7017
GCTTCTTT	TTCAAATT	7	3.2647	5.3392
GCTTCTTT	ACACAAAA	12	5.4435	9.4857
GCTTCTTT	TTTCCTCT	9	5.6741	4.1518
GCTTCTTT	ATCTCTCC	4	3.0461	1.0898
GCTTCTTT	CTTCCTTC	8	4.6435	4.3518
GCTTCTTT	TTTCCTTT	11	4.6929	9.3703
GCTTCTTT	ACCAAAAA	10	6.0989	4.9448
GCTTCTTT	CCTAATTT	6	2.5166	5.2131
GCTTCTTT	CAATTTTT	5	2.8400	2.8282
GCTTCTTT	TTTCATTT	7	5.0886	2.2324
GCTTCTTT	ACAAAACA	6	4.7113	1.4508
GCTTCTTT	CTCTGTTT	16	8.1685	10.7568
GCTTCTTT	TAAAAAAT	4	1.7149	3.3879
TAAAAAAT	CTTTCTCT	13	12.2501	0.7724
TAAAAAAT	AACAAAAA	21	11.2733	13.0637
TAAAAAAT	TTTCTTCA	12	6.1489	8.0237
TAAAAAAT	GAGAAGAG	5	2.6741	3.1292
TAAAAAAT	TTCTCTCC	6	4.3508	1.9284
TAAAAAAT	CTTTCTTC	12	9.5124	2.7877
TAAAAAAT	CTCTCTTT	16	13.5661	2.6402
TAAAAAAT	TTTCTCTC	24	15.7690	10.0802
TAAAAAAT	AAAGAGAG	8	6.9842	1.0864
TAAAAAAT	AGAAAAAA	18	11.8845	7.4725
TAAAAAAT	AAAGAAAA	18	10.7420	9.2918
TAAAAAAT	AAAAAACA	11	8.2140	3.2126
TAAAAAAT	TTTTTCTT	27	11.3135	23.4858
TAAAAAAT	AGAGAAAG	9	6.1944	3.3622
TAAAAAAT	TTTTTGTT	14	8.8870	6.3625
TAAAAAAT	ACAAAAAA	16	9.3047	8.6731
TAAAAAAT	TAAAAAAG	3	1.9385	1.3101
TAAAAAAT	CAAAAACC	9	3.4464	8.6391
TAAAAAAT	AAGAAAAA	14	12.3582	1.7463
TAAAAAAT	TTCTCTCA	7	4.8625	2.5505
TAAAAAAT	CTCCTCTC	11	4.0949	10.8696
TAAAAAAT	ATTCTTCA	3	2.2605	0.8491
TAAAAAAT	GAAAAAAG	6	3.0396	4.0802
TAAAAAAT	TCAAAAAT	2	1.9887	0.0113
TAAAAAAT	ATCAATCA	3	2.1564	0.9906
TAAAAAAT	TCTTCCTC	14	9.5796	5.3119
TAAAAAAT	CTCTCTGT	10	5.9605	5.1742
TAAAAAAT	TTTTCTTT	20	9.7196	14.4318
TAAAAAAT	AATAAAAA	9	5.8059	3.9451
TAAAAAAT	TTTTTTGT	17	6.6312	16.0042
TAAAAAAT	TCTCTCCC	6	4.3201	1.9709
TAAAAAAT	CTCTTTTC	9	3.9546	7.4011
TAAAAAAT	TTCAAATT	6	2.9458	4.2682
TAAAAAAT	ACACAAAA	6	4.9118	1.2007
TAAAAAAT	TTTCCTCT	9	5.1198	5.0770
TAAAAAAT	ATCTTCAA	7	2.8193	6.3659
TAAAAAAT	CCTTCTTT	4	1.9043	2.9686
TAAAAAAT	CTTCCTTC	5	4.1899	0.8838
TAAAAAAT	TTTCCTTT	8	4.2345	5.0894
TAAAAAAT	ACCAAAAA	13	5.5031	11.1754
TAAAAAAT	CCTAATTT	3	2.2708	0.8354
TAAAAAAT	CAATTTTT	3	2.5626	0.4727
TAAAAAAT	TTTCATTT	9	4.5915	6.0571
TAAAAAAT	TTTTCTCC	6	4.8476	1.2797
CTCTGTTT	CTCTTCTC	56	36.3969	24.1286
CTCTGTTT	CTTTCTCT	92	58.5499	41.5756
CTCTGTTT	TTTCTTCA	36	29.3340	7.3718
CTCTGTTT	TTCTCTCC	28	20.7436	8.3991
CTCTGTTT	CTTTCTTC	56	45.4284	11.7160
CTCTGTTT	CTCTCTTT	93	64.8643	33.5081
CTCTGTTT	TTTCTCTC	97	75.4422	24.3804
CTCTGTTT	AGAAAAAA	66	56.7965	9.9119
CTCTGTTT	TTTTTCTT	105	54.0587	69.7085
CTCTGTTT	TTTTTGTT	87	42.4337	62.4629
CTCTGTTT	TAAAAAAG	16	9.2345	8.7944
CTCTGTTT	CAAAAACC	21	16.4266	5.1580
CTCTGTTT	AAGAAAAA	68	59.0687	9.5749
CTCTGTTT	CCTCTCTT	28	16.1195	15.4609
CTCTGTTT	TTCTCTCA	25	23.1872	1.8818
CTCTGTTT	CTCCTCTC	21	19.5220	1.5325
CTCTGTTT	ATTCTTCA	19	10.7698	10.7862
CTCTGTTT	TCATCTTC	39	33.4418	5.9965
CTCTGTTT	GAAAAAAG	17	14.4856	2.7210
CTCTGTTT	TCAAAAAT	14	9.4739	5.4672
CTCTGTTT	CTTCTCTT	57	44.4524	14.1720
CTCTGTTT	TCTTCCTC	71	45.7501	31.2034
CTCTGTTT	CTCTCTGT	48	28.4339	25.1338
CTCTGTTT	TTTTCTTT	81	46.4207	45.0931
CTCTGTTT	AATAAAAA	29	27.6948	1.3355
CTCTGTTT	TTTTTTGT	53	31.6402	27.3408
CTCTGTTT	TCTCTCCC	25	20.5971	4.8431
CTCTGTTT	CTCTTTTC	31	18.8522	15.4181
CTCTGTTT	TTCAAATT	23	14.0383	11.3552
CTCTGTTT	TTTCCTCT	36	24.4165	13.9773
CTCTGTTT	ATCTTCAA	22	13.4348	10.8502
CTCTGTTT	ATCTCTCC	16	13.0974	3.2028
CTCTGTTT	CCTTCTTT	22	9.0718	19.4893
CTCTGTTT	CTTCCTTC	24	19.9755	4.4051
CTCTGTTT	TTTCCTTT	27	20.1883	7.8498
CTCTGTTT	CAATTTTT	23	12.2106	14.5634
CTCTGTTT	TTTCATTT	36	21.8932	17.9044
CTCTGTTT	TTTTCTCC	30	23.1161	7.8201
CTCTGTTT	ACAAAACA	22	20.2676	1.8044
ACAAAACA	AACAAAAA	41	31.0179	11.4394
ACAAAACA	TTTCTTCA	17	16.9053	0.0949
ACAAAACA	GAGAAGAG	11	7.3478	4.4384
ACAAAACA	AGAAAAAA	39	32.7021	6.8688
ACAAAACA	AAAGAAAA	30	29.5536	0.4497
ACAAAACA	ATCTCTCA	11	8.4539	2.8959
ACAAAACA	AAAAAACA	39	22.5902	21.2957
ACAAAACA	ACAAAAAA	33	25.5940	8.3869
ACAAAACA	TAAAAAAG	9	5.3258	4.7219
ACAAAACA	CAAAAACC	12	9.4712	2.8398
ACAAAACA	AAGAAAAA	38	34.0079	4.2177
ACAAAACA	CCTCTCTT	10	9.2942	0.7319
ACAAAACA	ATTCTTCA	12	6.2110	7.9031
ACAAAACA	TCAAAAAT	6	5.4639	0.5616
ACAAAACA	ATCAATCA	8	5.9247	2.4025
ACAAAACA	CTCTCTGT	22	16.3871	6.4800
ACAAAACA	TTTTCTTT	32	26.7369	5.7502
ACAAAACA	AATAAAAA	21	15.9616	5.7611
ACAAAACA	ACACAAAA	22	13.5016	10.7412
ACAAAACA	ATCTTCAA	8	7.7471	0.2570
ACAAAACA	ACCAAAAA	26	15.1283	14.0798
TTTTCTCC	CTCTTCTC	61	23.9180	57.1107
TTTTCTCC	CTTTCTCT	39	38.4533	0.5506
TTTTCTCC	TTTCTTCA	30	19.2805	13.2631
TTTTCTCC	GAGAAGAG	11	8.3792	2.9936
TTTTCTCC	TTCTCTCC	23	13.6377	12.0211
TTTTCTCC	CTTTCTTC	35	29.8457	5.5757
TTTTCTCC	CTCTCTTT	45	42.5937	2.4731
TTTTCTCC	TTTCTCTC	57	49.5272	8.0101
TTTTCTCC	AAAGAGAG	22	21.9032	0.0970
TTTTCTCC	ATCTCTCA	16	9.6407	8.1055
TTTTCTCC	AAAAAACA	31	25.7658	5.7331
TTTTCTCC	TTTTTCTT	59	35.5077	29.9595
TTTTCTCC	TTTTTGTT	38	27.8805	11.7670
TTTTCTCC	TAAAAAAG	11	6.0732	6.5341
TTTTCTCC	CAAAAACC	12	10.8009	1.2633
TTTTCTCC	CCTCTCTT	15	10.5991	5.2093
TTTTCTCC	TCTTCTCC	36	31.5497	4.7504
TTTTCTCC	TTCTCTCA	26	15.2431	13.8832
TTTTCTCC	CTCCTCTC	16	12.8350	3.5266
TTTTCTCC	ATTCTTCA	15	7.0826	11.2561
TTTTCTCC	TCATCTTC	22	21.9779	0.0221
TTTTCTCC	GAAAAAAG	13	9.5252	4.0431
TTTTCTCC	TCAAAAAT	12	6.2307	7.8650
TTTTCTCC	CTTCTCTT	41	29.2053	13.9081
TTTTCTCC	TCTTCCTC	45	30.0568	18.1607
TTTTCTCC	CTCTCTGT	31	18.6894	15.6870
TTTTCTCC	TTTTCTTT	53	30.4968	29.2915
TTTTCTCC	TTTTTTGT	30	20.7949	10.9946
TTTTCTCC	TCTCTCCC	18	13.5414	5.1231
TTTTCTCC	CTCTTTTC	20	12.3949	9.5690
TTTTCTCC	TTCAAATT	14	9.2312	5.8306
TTTTCTCC	TTTCCTCT	19	16.0506	3.2051
TTTTCTCC	ATCTCTCC	18	8.6127	13.2683
TTTTCTCC	CCTTCTTT	11	5.9663	6.7295
TTTTCTCC	CTTCCTTC	24	13.1330	14.4702
TTTTCTCC	TTTCCTTT	17	13.2728	4.2074
TTTTCTCC	ACCAAAAA	19	17.2534	1.8321
TTTTCTCC	CCTAATTT	8	7.1150	0.9379
TTTTCTCC	CAATTTTT	11	8.0298	3.4621
TTTTCTCC	TTTCATTT	20	14.3929	6.5799
TTTCATTT	CTCTTCTC	27	22.6526	4.7402
TTTCATTT	CTTTCTCT	53	36.4166	19.8891
TTTCATTT	TTTCTTCA	22	18.2608	4.0983
TTTCATTT	GAGAAGAG	13	7.9364	6.4153
TTTCATTT	CTTTCTTC	32	28.2659	3.9705
TTTCATTT	CTCTCTTT	48	40.3370	8.3487
TTTCATTT	TTTCTCTC	66	46.9020	22.5452
TTTCATTT	AAAGAGAG	24	20.7445	3.4985
TTTCATTT	AGAAAAAA	37	35.3277	1.7112
TTTCATTT	AAAGAAAA	32	31.9259	0.0742
TTTCATTT	ATCTCTCA	10	9.1312	0.9089
TTTCATTT	TTTTTCTT	59	33.6274	33.1696
TTTCATTT	TTTTTGTT	44	26.4050	22.4681
TTTCATTT	ACAAAAAA	28	27.6477	0.3545
TTTCATTT	TAAAAAAG	10	5.7524	5.5297
TTTCATTT	CCTCTCTT	19	10.0389	12.1215
TTTCATTT	TTCTCTCA	19	14.4372	5.2180
TTTCATTT	CTCCTCTC	16	12.1566	4.3955
TTTCATTT	ATTCTTCA	7	6.7084	0.2978
TTTCATTT	TCATCTTC	25	20.8153	4.5797
TTTCATTT	GAAAAAAG	11	9.0218	2.1807
TTTCATTT	TCAAAAAT	10	5.9015	5.2737
TTTCATTT	CTTCTCTT	32	27.6595	4.6646
TTTCATTT	CTCTCTGT	32	17.7010	18.9477
TTTCATTT	GAAAGAGA	19	16.7839	2.3564
TTTCATTT	TTTTCTTT	56	28.8825	37.0785
TTTCATTT	AATAAAAA	24	17.2413	7.9380
TTTCATTT	TTTTTTGT	30	19.6950	12.6250
TTTCATTT	TCTCTCCC	18	12.8256	6.1007
TTTCATTT	CTCTTTTC	14	11.7397	2.4651
TTTCATTT	TTCAAATT	11	8.7434	2.5256
TTTCATTT	TTTCCTCT	30	15.2020	20.3931
TTTCATTT	ATCTTCAA	14	8.3677	7.2055
TTTCATTT	CCTTCTTT	10	5.6511	5.7074
TTTCATTT	CTTCCTTC	19	12.4388	8.0488
TTTCATTT	TTTCCTTT	30	12.5712	26.0937
TTTCATTT	ACCAAAAA	18	16.3411	1.7404
TTTCATTT	CCTAATTT	10	6.7390	3.9467
TTTCATTT	CAATTTTT	13	7.6055	6.9690
CAATTTTT	CTCTTCTC	17	12.6338	5.0463
CAATTTTT	CTTTCTCT	27	20.3002	7.7005
CAATTTTT	AACAAAAA	22	18.6807	3.5982
CAATTTTT	TTTCTTCA	16	10.1861	7.2250
CAATTTTT	TTCTCTCC	13	7.2067	7.6693
CAATTTTT	CTTTCTTC	17	15.7612	1.2863
CAATTTTT	CTCTCTTT	32	22.4827	11.2957
CAATTTTT	TTTCTCTC	35	26.1362	10.2209
CAATTTTT	AGAAAAAA	25	19.6940	5.9641
CAATTTTT	AAAGAAAA	24	17.7997	7.1730
CAATTTTT	AAAAAACA	15	13.6088	1.4600
CAATTTTT	TTTTTCTT	32	18.7472	17.1101
CAATTTTT	TTTTTGTT	30	14.7245	21.3505
CAATTTTT	ACAAAAAA	18	15.4168	2.7884
CAATTTTT	TAAAAAAG	7	3.2104	5.4566
CAATTTTT	CAAAAACC	6	5.7083	0.2990
CAATTTTT	AAGAAAAA	25	20.4796	4.9862
CAATTTTT	CCTCTCTT	11	5.6017	7.4231
CAATTTTT	AAACCCTA	17	16.8197	0.1813
CAATTTTT	ATTCTTCA	9	3.7438	7.8941
CAATTTTT	GAAAAAAG	11	5.0344	8.5977
CAATTTTT	TCAAAAAT	6	3.2936	3.5987
CAATTTTT	CTTCTCTT	19	15.4234	3.9626
CAATTTTT	CTCTCTGT	12	9.8740	2.3400
CAATTTTT	TTTTCTTT	39	16.1046	34.4938
CAATTTTT	AATAAAAA	14	9.6178	5.2562
CAATTTTT	TTTTTTGT	29	10.9855	28.1508
CAATTTTT	TCTCTCCC	8	7.1558	0.8921
CAATTTTT	CTCTTTTC	10	6.5503	4.2308
CAATTTTT	TTCAAATT	6	4.8791	1.2409
CAATTTTT	ACACAAAA	9	8.1362	0.9081
CAATTTTT	TTTCCTCT	16	8.4809	10.1564
CAATTTTT	ATCTTCAA	7	4.6695	2.8340
CAATTTTT	CTTCCTTC	9	6.9401	2.3392
CAATTTTT	TTTCCTTT	10	7.0140	3.5468
CAATTTTT	ACCAAAAA	14	9.1159	6.0064
CAATTTTT	CCTAATTT	8	3.7609	6.0383
CCTAATTT	CTCTTCTC	16	11.1939	5.7155
CCTAATTT	CTTTCTCT	25	17.9853	8.2331
CCTAATTT	AACAAAAA	18	16.5506	1.5110
CCTAATTT	TTTCTTCA	11	9.0254	2.1764
CCTAATTT	GAGAAGAG	6	3.9245	2.5472
CCTAATTT	CTTTCTTC	15	13.9644	1.0731
CCTAATTT	TTTCTCTC	24	23.1546	0.8607
CCTAATTT	AGAAAAAA	19	17.4482	1.6188
CCTAATTT	ATCTCTCA	9	4.5150	6.2084
CCTAATTT	TTTTTGTT	15	13.0460	2.0935
CCTAATTT	TAAAAAAG	4	2.8448	1.3632
CCTAATTT	CAAAAACC	9	5.0581	5.1862
CCTAATTT	AAGAAAAA	19	18.1441	0.8758
CCTAATTT	CCTCTCTT	8	4.9636	3.8185
CCTAATTT	TCTTCTCC	22	14.7606	8.7798
CCTAATTT	TTCTCTCA	9	7.1368	2.0876
CCTAATTT	CTCCTCTC	12	6.0101	8.2977
CCTAATTT	AAACCCTA	18	14.9021	3.3996
CCTAATTT	TCATCTTC	17	10.2868	8.5400
CCTAATTT	TCAAAAAT	5	2.9185	2.6918
CCTAATTT	CTTCTCTT	19	13.6651	6.2622
CCTAATTT	TCTTCCTC	21	14.0631	8.4204
CCTAATTT	CTCTCTGT	9	8.7489	0.2547
CCTAATTT	TTTTCTTT	17	14.2687	2.9775
CCTAATTT	TTTTTTGT	12	9.7336	2.5118
CCTAATTT	TCTCTCCC	8	6.3406	1.8597
CCTAATTT	CTCTTTTC	6	5.8041	0.1992
CCTAATTT	TTTCCTCT	10	7.5146	2.8573
CCTAATTT	ATCTTCAA	7	4.1376	3.6805
CCTAATTT	ATCTCTCC	7	4.0338	3.8584
CCTAATTT	CCTTCTTT	6	2.7947	4.5842
CCTAATTT	CTTCCTTC	7	6.1495	0.9068
CCTAATTT	TTTCCTTT	9	6.2149	3.3324
CCTAATTT	ACCAAAAA	11	8.0773	3.3973
ACCAAAAA	CTCTTCTC	32	27.1584	5.2496
ACCAAAAA	AACAAAAA	59	40.1799	22.6660
ACCAAAAA	TTTCTTCA	22	21.8915	0.1088
ACCAAAAA	GAGAAGAG	10	9.5126	0.4996
ACCAAAAA	TTCTCTCC	21	15.4834	6.3998
ACCAAAAA	AAAGAGAG	33	24.8700	9.3339
ACCAAAAA	AGAAAAAA	53	42.3632	11.8726
ACCAAAAA	AAAGAAAA	54	38.2819	18.5764
ACCAAAAA	ATCTCTCA	11	10.9450	0.0552
ACCAAAAA	AAAAAACA	52	29.2572	29.9062
ACCAAAAA	ACAAAAAA	48	33.1498	17.7678
ACCAAAAA	TAAAAAAG	15	6.8946	11.6598
ACCAAAAA	CAAAAACC	23	12.2623	14.4662
ACCAAAAA	AAGAAAAA	57	44.0561	14.6824
ACCAAAAA	TCTTCTCC	38	35.8269	2.2377
ACCAAAAA	GAAAAAAG	17	10.8138	7.6906
ACCAAAAA	TCAAAAAT	12	7.0733	6.3429
ACCAAAAA	GAAAGAGA	25	20.1204	5.4285
ACCAAAAA	TTTTCTTT	39	34.6310	4.6337
ACCAAAAA	AATAAAAA	37	20.6688	21.5447
ACCAAAAA	TTTTTTGT	28	23.6114	4.7733
ACCAAAAA	TCTCTCCC	19	15.3741	4.0233
ACCAAAAA	TTCAAATT	12	10.4800	1.6252
ACCAAAAA	ACACAAAA	22	17.4822	5.0569
ACCAAAAA	TTTCCTCT	22	18.2235	4.1432
ACCAAAAA	ATCTTCAA	15	10.0297	6.0375
ACCAAAAA	ATCTCTCC	10	9.7778	0.2247
ACCAAAAA	CCTTCTTT	10	6.7731	3.8962
ACCAAAAA	TTTCCTTT	24	15.0692	11.1697
TTTCCTTT	CTCTTCTC	38	20.8885	22.7387
TTTCCTTT	CTTTCTCT	61	33.5778	36.4175
TTTCCTTT	AACAAAAA	32	30.8964	1.1230
TTTCCTTT	TTTCTTCA	33	16.8392	22.2023
TTTCCTTT	GAGAAGAG	11	7.3191	4.4815
TTTCCTTT	TTCTCTCC	23	11.9116	15.1335
TTTCCTTT	CTTTCTTC	46	26.0638	26.1324
TTTCCTTT	CTCTCTTT	48	37.1918	12.2455
TTTCCTTT	TTTCTCTC	70	43.2433	33.7158
TTTCCTTT	AGAAAAAA	35	32.5740	2.5141
TTTCCTTT	ATCTCTCA	15	8.4209	8.6600
TTTCCTTT	AAAAAACA	26	22.5018	3.7570
TTTCCTTT	TTTTTCTT	58	31.0066	36.3222
TTTCCTTT	TTTTTGTT	56	24.3481	46.6423
TTTCCTTT	ACAAAAAA	32	25.4939	7.2735
TTTCCTTT	TAAAAAAG	12	5.3050	9.7950
TTTCCTTT	CAAAAACC	15	9.4342	6.9556
TTTCCTTT	CCTCTCTT	12	9.2579	3.1131
TTTCCTTT	TCTTCTCC	36	27.5513	9.6288
TTTCCTTT	TTCTCTCA	24	13.3136	14.1424
TTTCCTTT	AAACCCTA	28	27.8158	0.1848
TTTCCTTT	ATTCTTCA	11	6.1867	6.3305
TTTCCTTT	TCATCTTC	21	19.1945	1.8878
TTTCCTTT	GAAAAAAG	18	8.3200	13.8907
TTTCCTTT	TCAAAAAT	13	5.4426	11.3191
TTTCCTTT	CTTCTCTT	34	25.5047	9.7749
TTTCCTTT	ATCAATCA	7	5.9016	1.1948
TTTCCTTT	TCTTCCTC	36	26.2481	11.3733
TTTCCTTT	TTTTCTTT	54	26.6322	38.1706
TTTCCTTT	AATAAAAA	26	15.8992	12.7876
TTTCCTTT	TTTTTTGT	36	18.1616	24.6315
TTTCCTTT	TCTCTCCC	13	11.8276	1.2287
TTTCCTTT	CTCTTTTC	12	10.8263	1.2351
TTTCCTTT	TTTCCTCT	28	14.0188	19.3705
TTTCCTTT	ATCTTCAA	10	7.7168	2.5918
TTTCCTTT	ATCTCTCC	10	7.5231	2.8460
TTTCCTTT	CCTTCTTT	13	5.2116	11.8828
TTTCCTTT	CTTCCTTC	15	11.4709	4.0236
CTTCCTTC	CTCTTCTC	39	20.6683	24.7634
CTTCCTTC	CTTTCTCT	42	33.2235	9.8453
CTTCCTTC	TTTCTTCA	19	16.6618	2.4951
CTTCCTTC	GAGAAGAG	12	7.2420	6.0600
CTTCCTTC	TTCTCTCC	15	11.7862	3.6169
CTTCCTTC	CTTTCTTC	39	25.7889	16.1311
CTTCCTTC	CTCTCTTT	61	36.7992	30.8293
CTTCCTTC	TTTCTCTC	50	42.7866	7.7899
CTTCCTTC	AGAAAAAA	33	32.2303	0.7788
CTTCCTTC	ATCTCTCA	12	8.3322	4.3773
CTTCCTTC	TTTTTCTT	33	30.6794	2.4062
CTTCCTTC	AGAGAAAG	25	16.7853	9.9593
CTTCCTTC	TTTTTGTT	37	24.0913	15.8754
CTTCCTTC	ACAAAAAA	34	25.2250	10.1498
CTTCCTTC	TAAAAAAG	7	5.2492	2.0149
CTTCCTTC	CAAAAACC	16	9.3348	8.6214
CTTCCTTC	CCTCTCTT	18	9.1604	12.1586
CTTCCTTC	TCTTCTCC	45	27.2607	22.5547
CTTCCTTC	TTCTCTCA	22	13.1734	11.2826
CTTCCTTC	CTCCTCTC	24	11.0926	18.5226
CTTCCTTC	ATTCTTCA	14	6.1215	11.5814
CTTCCTTC	TCATCTTC	21	18.9922	2.1104
CTTCCTTC	TCAAAAAT	6	5.3853	0.6485
CTTCCTTC	CTTCTCTT	35	25.2357	11.4481
CTTCCTTC	ATCAATCA	6	5.8394	0.1628
CTTCCTTC	TCTTCCTC	37	25.9713	13.0953
CTTCCTTC	CTCTCTGT	24	16.1510	9.5057
CTTCCTTC	TTTTCTTT	27	26.3513	0.6566
CTTCCTTC	AATAAAAA	19	15.7316	3.5865
CTTCCTTC	TTTTTTGT	29	17.9702	13.8789
CTTCCTTC	TCTCTCCC	18	11.7030	7.7495
CTTCCTTC	CTCTTTTC	18	10.7123	9.3417
CTTCCTTC	TTCAAATT	16	7.9784	11.1337
CTTCCTTC	ACACAAAA	15	13.3071	1.7963
CTTCCTTC	TTTCCTCT	35	13.8711	32.3938
CTTCCTTC	ATCTCTCC	12	7.4439	5.7301
CTTCCTTC	CCTTCTTT	16	5.1568	18.1165
CCTTCTTT	CTCTTCTC	26	9.3861	26.4905
CCTTCTTT	CTTTCTCT	36	15.0793	31.3271
CCTTCTTT	AACAAAAA	22	13.8767	10.1382
CCTTCTTT	TTTCTTCA	19	7.5681	17.4896
CCTTCTTT	GAGAAGAG	7	3.2910	5.2830
CCTTCTTT	TTCTCTCC	7	5.3548	1.8755
CCTTCTTT	CTTTCTTC	23	11.7087	15.5286
CCTTCTTT	CTCTCTTT	27	16.6997	12.9720
CCTTCTTT	TTTCTCTC	33	19.4122	17.5101
CCTTCTTT	AAAGAGAG	9	8.5963	0.4130
CCTTCTTT	AGAAAAAA	18	14.6291	3.7324
CCTTCTTT	AAAGAAAA	15	13.2225	1.8919
CCTTCTTT	ATCTCTCA	9	3.7862	7.7927
CCTTCTTT	AAAAAACA	21	10.1103	15.3504
CCTTCTTT	TTTTTCTT	26	13.9261	16.2326
CCTTCTTT	AGAGAAAG	10	7.6241	2.7127
CCTTCTTT	TTTTTGTT	21	10.9389	13.6962
CCTTCTTT	ACAAAAAA	27	11.4530	23.1548
CCTTCTTT	AAGAAAAA	18	15.2125	3.0286
CCTTCTTT	CCTCTCTT	8	4.1624	5.2268
CCTTCTTT	TCTTCTCC	19	12.3762	8.1447
CCTTCTTT	TTCTCTCA	10	5.9846	5.1340
CCTTCTTT	CTCCTCTC	10	5.0398	6.8521
CCTTCTTT	AAACCCTA	13	12.4948	0.5153
CCTTCTTT	ATTCTTCA	6	2.7820	4.6115
CCTTCTTT	TCATCTTC	16	8.6256	9.8857
CCTTCTTT	GAAAAAAG	10	3.7409	9.8326
CCTTCTTT	TCAAAAAT	3	2.4475	0.6106
CCTTCTTT	CTTCTCTT	25	11.4579	19.5050
CCTTCTTT	ATCAATCA	3	2.6538	0.3678
CCTTCTTT	TCTTCCTC	18	11.7914	7.6139
CCTTCTTT	CTCTCTGT	16	7.3362	12.4762
CCTTCTTT	GAAAGAGA	13	6.9565	8.1285
CCTTCTTT	TTTTCTTT	25	11.9638	18.4248
CCTTCTTT	AATAAAAA	17	7.1459	14.7335
CCTTCTTT	TTTTTTGT	19	8.1618	16.0544
CCTTCTTT	TCTCTCCC	13	5.3170	11.6225
CCTTCTTT	CTCTTTTC	13	4.8671	12.7718
CCTTCTTT	TTCAAATT	6	3.6255	3.0226
CCTTCTTT	ACACAAAA	8	6.0453	2.2413
CCTTCTTT	TTTCCTCT	8	6.3014	1.9094
CCTTCTTT	ATCTCTCC	4	3.3827	0.6705
ATCTCTCC	CTCTTCTC	26	13.5514	16.9418
ATCTCTCC	CTTTCTCT	28	21.7756	7.0396
ATCTCTCC	TTTCTTCA	12	10.9258	1.1254
ATCTCTCC	GAGAAGAG	6	4.7503	1.4013
ATCTCTCC	TTCTCTCC	14	7.7298	8.3156
ATCTCTCC	CTTTCTTC	21	16.9062	4.5536
ATCTCTCC	CTCTCTTT	34	24.1170	11.6771
ATCTCTCC	TTTCTCTC	30	28.0367	2.0305
ATCTCTCC	AAAGAAAA	21	19.0930	1.9992
ATCTCTCC	ATCTCTCA	6	5.4652	0.5602
ATCTCTCC	TTTTTCTT	21	20.1096	0.9099
ATCTCTCC	TTTTTGTT	16	15.7941	0.2072
ATCTCTCC	TAAAAAAG	5	3.4433	1.8650
ATCTCTCC	AAGAAAAA	23	21.9680	1.0558
ATCTCTCC	CCTCTCTT	15	6.0082	13.7238
ATCTCTCC	TCTTCTCC	24	17.8704	7.0778
ATCTCTCC	TTCTCTCA	9	8.6392	0.3682
ATCTCTCC	CTCCTCTC	11	7.2751	4.5478
ATCTCTCC	AAACCCTA	20	18.0418	2.0609
ATCTCTCC	ATTCTTCA	5	4.0155	1.0964
ATCTCTCC	TCATCTTC	13	12.4530	0.5588
ATCTCTCC	CTTCTCTT	22	16.5438	6.2706
ATCTCTCC	ATCAATCA	6	3.8305	2.6927
ATCTCTCC	TCTTCCTC	29	17.0257	15.4446
ATCTCTCC	CTCTCTGT	14	10.5910	3.9067
ATCTCTCC	TTTTTTGT	12	11.7833	0.2187
ATCTCTCC	TCTCTCCC	8	7.6753	0.3315
ATCTCTCC	CTCTTTTC	13	7.0257	7.9998
ATCTCTCC	ACACAAAA	11	8.7269	2.5464
ATCTCTCC	ATCTTCAA	9	5.0084	5.2750
ATCTTCAA	CTCTTCTC	15	13.9005	1.1418
ATCTTCAA	CTTTCTCT	24	22.3371	1.7233
ATCTTCAA	TTTCTTCA	15	11.2072	4.3724
ATCTTCAA	TTCTCTCC	13	7.9289	6.4277
ATCTTCAA	CTTTCTTC	18	17.3420	0.6704
ATCTTCAA	CTCTCTTT	32	24.7389	8.2354
ATCTTCAA	AAAGAGAG	17	12.7305	4.9167
ATCTTCAA	ATCTCTCA	6	5.6059	0.4076
ATCTTCAA	AAAAAACA	16	14.9735	1.0610
ATCTTCAA	TTTTTCTT	34	20.6280	16.9902
ATCTTCAA	TAAAAAAG	5	3.5320	1.7379
ATCTTCAA	CAAAAACC	12	6.2803	7.7700
ATCTTCAA	AAGAAAAA	24	22.5345	1.5122
ATCTTCAA	TCTTCTCC	22	18.3310	4.0139
ATCTTCAA	CTCCTCTC	9	7.4624	1.6861
ATCTTCAA	AAACCCTA	27	18.5068	10.1979
ATCTTCAA	ATTCTTCA	11	4.1188	10.8056
ATCTTCAA	TCATCTTC	13	12.7739	0.2281
ATCTTCAA	TCAAAAAT	11	3.6235	12.2149
ATCTTCAA	ATCAATCA	10	3.9291	9.3418
ATCTTCAA	TCTTCCTC	28	17.4645	13.2169
ATCTTCAA	CTCTCTGT	19	10.8638	10.6210
ATCTTCAA	TTTTCTTT	27	17.7199	11.3710
ATCTTCAA	AATAAAAA	11	10.5818	0.4263
ATCTTCAA	TTTTTTGT	15	12.0868	3.2390
ATCTTCAA	TCTCTCCC	8	7.8729	0.1281
ATCTTCAA	CTCTTTTC	8	7.2067	0.8355
ATCTTCAA	TTCAAATT	8	5.3679	3.1921
ATCTTCAA	TTTCCTCT	19	9.3309	13.5111
TTTCCTCT	CTCTTCTC	48	25.2637	30.8080
TTTCCTCT	CTTTCTCT	79	40.6193	52.5511
TTTCCTCT	TTTCTTCA	29	20.3648	10.2512
TTTCCTCT	GAGAAGAG	14	8.8499	6.4211
TTTCCTCT	TTCTCTCC	21	14.4042	7.9170
TTTCCTCT	CTTTCTTC	44	31.5257	14.6690
TTTCCTCT	CTCTCTTT	67	44.9937	26.6775
TTTCCTCT	TTTCTCTC	91	52.3194	50.3678
TTTCCTCT	AAAGAGAG	24	23.1352	0.8807
TTTCCTCT	AGAAAAAA	43	39.4044	3.7549
TTTCCTCT	AAAGAAAA	37	35.6089	1.4179
TTTCCTCT	ATCTCTCA	14	10.1824	4.4576
TTTCCTCT	TTTTTCTT	59	37.5073	26.7271
TTTCCTCT	AGAGAAAG	22	20.5158	1.5366
TTTCCTCT	TTTTTGTT	52	29.4496	29.5653
TTTCCTCT	TAAAAAAG	14	6.4143	10.9273
TTTCCTCT	CAAAAACC	16	11.4078	5.4126
TTTCCTCT	CCTCTCTT	12	11.1946	0.8337
TTTCCTCT	TCTTCTCC	41	33.3258	8.4969
TTTCCTCT	TTCTCTCA	28	16.1000	15.4948
TTTCCTCT	CTCCTCTC	23	13.5564	12.1586
TTTCCTCT	AAACCCTA	39	33.6458	5.7593
TTTCCTCT	ATTCTTCA	13	7.4805	7.1845
TTTCCTCT	TCATCTTC	32	23.2142	10.2712
TTTCCTCT	GAAAAAAG	15	10.0604	5.9917
TTTCCTCT	TCAAAAAT	11	6.5807	5.6514
TTTCCTCT	CTTCTCTT	48	30.8491	21.2204
TTTCCTCT	ATCAATCA	12	7.1357	6.2376
TTTCCTCT	TCTTCCTC	37	31.7487	5.6634
TTTCCTCT	CTCTCTGT	21	19.7403	1.2990
TTTCCTCT	GAAAGAGA	22	18.7175	3.5549
TTTCCTCT	TTTTCTTT	53	32.2135	26.3890
TTTCCTCT	AATAAAAA	24	19.2276	5.3210
TTTCCTCT	TTTTTTGT	44	21.9645	30.5695
TTTCCTCT	TCTCTCCC	25	14.3025	13.9610
TTTCCTCT	CTCTTTTC	17	13.0915	4.4413
ACACAAAA	CTCTTCTC	28	24.2354	4.0429
ACACAAAA	AACAAAAA	41	35.8514	5.5017
ACACAAAA	GAGAAGAG	10	8.4902	1.6367
ACACAAAA	AGAAAAAA	43	37.7989	5.5436
ACACAAAA	AAAGAAAA	36	34.1584	1.8904
ACACAAAA	ATCTCTCA	11	9.7684	1.3061
ACACAAAA	AAAAAACA	41	26.1078	18.5049
ACACAAAA	ACAAAAAA	34	29.5804	4.7344
ACACAAAA	TAAAAAAG	12	6.1537	8.0143
ACACAAAA	CAAAAACC	19	10.9440	10.4812
ACACAAAA	AAGAAAAA	45	39.3089	6.0846
ACACAAAA	CCTCTCTT	11	10.7395	0.2636
ACACAAAA	ATTCTTCA	12	7.1765	6.1692
ACACAAAA	GAAAAAAG	13	9.6514	3.8720
ACACAAAA	ATCAATCA	9	6.8457	2.4624
ACACAAAA	AATAAAAA	24	18.4454	6.3178
ACACAAAA	TCTCTCCC	14	13.7209	0.2819
ACACAAAA	CTCTTTTC	16	12.5592	3.8742
TTCAAATT	CTCTTCTC	22	14.5249	9.1339
TTCAAATT	CTTTCTCT	27	23.3412	3.9317
TTCAAATT	TTTCTTCA	19	11.7105	9.1951
TTCAAATT	GAGAAGAG	9	5.0913	5.1273
TTCAAATT	TTCTCTCC	14	8.2848	7.3449
TTCAAATT	CTTTCTTC	26	18.1212	9.3864
TTCAAATT	CTCTCTTT	31	25.8512	5.6305
TTCAAATT	TTTCTCTC	32	30.0534	2.0083
TTCAAATT	AGAAAAAA	27	22.6439	4.7505
TTCAAATT	AAAAAACA	17	15.6461	1.4109
TTCAAATT	TTTTTCTT	33	21.5551	14.0545
TTCAAATT	TTTTTGTT	38	16.9291	30.7251
TTCAAATT	ACAAAAAA	18	17.7252	0.2769
TTCAAATT	TAAAAAAG	4	3.6905	0.3222
TTCAAATT	CAAAAACC	11	6.5621	5.6823
TTCAAATT	CCTCTCTT	15	6.4396	12.6838
TTCAAATT	TCTTCTCC	25	19.1547	6.6582
TTCAAATT	TTCTCTCA	14	9.2596	5.7876
TTCAAATT	CTCCTCTC	8	7.7974	0.2052
TTCAAATT	ATTCTTCA	15	4.3037	18.7287
TTCAAATT	TCATCTTC	21	13.3476	9.5169
TTCAAATT	GAAAAAAG	8	5.7874	2.5901
TTCAAATT	TCAAAAAT	6	3.7861	2.7625
TTCAAATT	CTTCTCTT	24	17.7327	7.2634
TTCAAATT	TCTTCCTC	20	18.2493	1.8322
TTCAAATT	CTCTCTGT	18	11.3517	8.2981
TTCAAATT	TTTTCTTT	28	18.5161	11.5797
TTCAAATT	TTTTTTGT	27	12.6297	20.5143
TTCAAATT	CTCTTTTC	13	7.5302	7.0984
CTCTTTTC	CTCTTCTC	44	19.5060	35.7926
CTCTTTTC	CTTTCTCT	46	31.3533	17.6328
CTCTTTTC	TTTCTTCA	28	15.7251	16.1545
CTCTTTTC	GAGAAGAG	9	6.8352	2.4762
CTCTTTTC	TTCTCTCC	17	11.1238	7.2101
CTCTTTTC	CTTTCTTC	34	24.3380	11.3669
CTCTTTTC	CTCTCTTT	49	34.7272	16.8705
CTCTTTTC	TTTCTCTC	64	40.3765	29.4806
CTCTTTTC	TTTTTCTT	47	28.9528	22.7706
CTCTTTTC	TTTTTGTT	28	22.7362	5.8309
CTCTTTTC	ACAAAAAA	27	23.8059	3.3994
CTCTTTTC	TAAAAAAG	9	4.9544	5.3726
CTCTTTTC	CAAAAACC	9	8.8104	0.1917
CTCTTTTC	CCTCTCTT	21	8.6458	18.6365
CTCTTTTC	TCTTCTCC	33	25.7269	8.2160
CTCTTTTC	TTCTCTCA	24	12.4330	15.7848
CTCTTTTC	CTCCTCTC	17	10.4693	8.2411
CTCTTTTC	ATTCTTCA	10	5.7777	5.4858
CTCTTTTC	TCATCTTC	25	17.9243	8.3180
CTCTTTTC	TCAAAAAT	6	5.0828	0.9954
CTCTTTTC	CTTCTCTT	38	23.8160	17.7546
CTCTTTTC	TCTTCCTC	32	24.5101	8.5328
CTCTTTTC	CTCTCTGT	17	15.2431	1.8545
CTCTTTTC	TTTTCTTT	32	24.8688	8.0680
CTCTTTTC	AATAAAAA	17	14.8473	2.3017
CTCTTTTC	TTTTTTGT	18	16.9598	1.0714
CTCTTTTC	TCTCTCCC	12	11.0453	0.9948
TCTCTCCC	CTCTTCTC	46	21.3115	35.3921
TCTCTCCC	CTTTCTCT	63	34.2585	38.3797
TCTCTCCC	TTTCTTCA	31	17.1801	18.2973
TCTCTCCC	GAGAAGAG	11	7.4671	4.2612
TCTCTCCC	TTCTCTCC	23	12.1526	14.6728
TCTCTCCC	CTTTCTTC	36	26.5918	10.9050
TCTCTCCC	CTCTCTTT	66	37.9459	36.5306
TCTCTCCC	TTTCTCTC	61	44.1205	19.7610
TCTCTCCC	ATCTCTCA	12	8.5912	4.0100
TCTCTCCC	TTTTTCTT	53	31.6349	27.3496
TCTCTCCC	TTTTTGTT	25	24.8413	0.1592
TCTCTCCC	TAAAAAAG	9	5.4123	4.5769
TCTCTCCC	CCTCTCTT	16	9.4452	8.4333
TCTCTCCC	TCTTCTCC	29	28.1096	0.9044
TCTCTCCC	TTCTCTCA	16	13.5831	2.6202
TCTCTCCC	CTCCTCTC	18	11.4375	8.1625
TCTCTCCC	ATTCTTCA	13	6.3118	9.3929
TCTCTCCC	TCAAAAAT	8	5.5526	2.9214
TCTCTCCC	CTTCTCTT	31	26.0213	5.4272
TCTCTCCC	ATCAATCA	7	6.0209	1.0547
TCTCTCCC	TCTTCCTC	32	26.7799	5.6987
TCTCTCCC	CTCTCTGT	25	16.6534	10.1565
TCTCTCCC	TTTTCTTT	33	27.1718	6.4129
TTTTTTGT	CTCTTCTC	52	32.7386	24.0598
TTTTTTGT	CTTTCTCT	59	52.6562	6.7115
TTTTTTGT	AACAAAAA	56	48.4457	8.1148
TTTTTTGT	TTTCTTCA	42	26.3871	19.5213
TTTTTTGT	GAGAAGAG	17	11.4636	6.6986
TTTTTTGT	TTCTCTCC	29	18.6611	12.7849
TTTTTTGT	CTTTCTTC	70	40.8594	37.6850
TTTTTTGT	CTCTCTTT	72	58.3323	15.1568
TTTTTTGT	TTTCTCTC	85	67.8400	19.1674
TTTTTTGT	AGAAAAAA	63	51.0799	13.2139
TTTTTTGT	AAAGAAAA	52	46.1559	6.1994
TTTTTTGT	TTTTTCTT	97	48.6186	66.9983
TTTTTTGT	AGAGAAAG	29	26.5829	2.5238
TTTTTTGT	TTTTTGTT	71	38.1669	44.0706
TTTTTTGT	ACAAAAAA	48	39.9650	8.7935
TTTTTTGT	TAAAAAAG	10	8.3082	1.8534
TTTTTTGT	AAGAAAAA	54	53.1225	0.8847
TTTTTTGT	CCTCTCTT	23	14.5017	10.6082
TTTTTTGT	TTCTCTCA	23	20.8589	2.2474
TTTTTTGT	ATTCTTCA	17	9.6894	9.5571
TTTTTTGT	TCATCTTC	39	30.0812	10.1268
TTTTTTGT	GAAAAAAG	19	13.0320	7.1636
TTTTTTGT	TCAAAAAT	14	8.5237	6.9470
TTTTTTGT	CTTCTCTT	67	39.9820	34.5897
TTTTTTGT	ATCAATCA	13	9.2427	4.4345
TTTTTTGT	TCTTCCTC	43	41.1488	1.8923
TTTTTTGT	CTCTCTGT	42	25.5776	20.8300
TTTTTTGT	TTTTCTTT	97	41.7516	81.7683
TTTTTTGT	AATAAAAA	39	24.9129	17.4788
AATAAAAA	CTCTTCTC	29	28.6559	0.3461
AATAAAAA	CTTTCTCT	47	46.0809	0.9282
AATAAAAA	AACAAAAA	57	42.3978	16.8694
AATAAAAA	CTTTCTTC	38	35.7612	2.3075
AATAAAAA	TTTCTCTC	65	59.3608	5.8990
AATAAAAA	AGAAAAAA	56	44.7021	12.6186
AATAAAAA	AAAGAAAA	63	40.3947	27.9994
AATAAAAA	ATCTCTCA	13	11.5476	1.5402
AATAAAAA	AAAAAACA	46	30.8707	18.3464
AATAAAAA	TTTTTCTT	58	42.5491	17.9675
AATAAAAA	TTTTTGTT	40	33.4055	7.2064
AATAAAAA	ACAAAAAA	46	34.9786	12.5996
AATAAAAA	TAAAAAAG	19	7.2740	18.2425
AATAAAAA	CAAAAACC	18	12.9375	5.9443
AATAAAAA	AAGAAAAA	53	46.4888	6.9473
AATAAAAA	CCTCTCTT	13	12.6957	0.3079
AATAAAAA	CTCCTCTC	18	15.3746	2.8378
AATAAAAA	ATTCTTCA	10	8.4831	1.6450
AATAAAAA	TCATCTTC	30	26.3306	3.9139
AATAAAAA	TCAAAAAT	18	7.4626	15.8483
AATAAAAA	CTCTCTGT	23	22.3896	0.6187
AATAAAAA	GAAAGAGA	25	21.2292	4.0875
AATAAAAA	TTTTCTTT	44	36.5417	8.1723
TTTTCTTT	CTCTTCTC	68	48.0342	23.6365
TTTTCTTT	CTTTCTCT	95	77.3103	19.5747
TTTTCTTT	AACAAAAA	76	71.1185	5.0453
TTTTCTTT	TTTCTTCA	58	38.7062	23.4577
TTTTCTTT	GAGAAGAG	19	16.8059	2.3315
TTTTCTTT	TTCTCTCC	33	27.3651	6.1789
TTTTCTTT	CTTTCTTC	89	59.9663	35.1420
TTTTCTTT	CTCTCTTT	127	85.6598	50.0130
TTTTCTTT	TTTCTCTC	119	99.6516	21.1158
TTTTCTTT	AAAGAGAG	58	43.9807	16.0482
TTTTCTTT	AGAAAAAA	82	74.9921	7.3256
TTTTCTTT	AAAGAAAA	73	67.7518	5.4464
TTTTCTTT	ATCTCTCA	20	19.3382	0.6730
TTTTCTTT	AAAAAACA	56	51.7526	4.4171
TTTTCTTT	TTTTTCTT	122	71.3728	65.4048
TTTTCTTT	AGAGAAAG	62	38.9937	28.7515
TTTTCTTT	TTTTTGTT	103	56.0093	62.7487
TTTTCTTT	ACAAAAAA	67	58.6518	8.9160
TTTTCTTT	TAAAAAAG	24	12.1784	16.2814
TTTTCTTT	CAAAAACC	29	21.6676	8.4528
TTTTCTTT	AAGAAAAA	82	77.9962	4.1049
TTTTCTTT	CCTCTCTT	35	21.2623	17.4444
TTTTCTTT	TTCTCTCA	46	30.5907	18.7654
TTTTCTTT	CTCCTCTC	27	25.7528	1.2769
TTTTCTTT	ATTCTTCA	22	14.2038	9.6258
TTTTCTTT	GAAAAAAG	25	19.1063	6.7214
TTTTCTTT	TCAAAAAT	22	12.4943	12.4469
TTTTCTTT	CTTCTCTT	73	58.6767	15.9444
TTTTCTTT	ATCAATCA	21	13.5487	9.2028
TTTTCTTT	TCTTCCTC	66	60.3915	5.8612
TTTTCTTT	CTCTCTGT	55	37.5176	21.0387
TTTTCTTT	GAAAGAGA	39	35.5709	3.5893
GAAAGAGA	CTCTTCTC	29	27.8951	1.1265
GAAAGAGA	AACAAAAA	43	41.2709	1.7648
GAAAGAGA	GAGAAGAG	18	9.7703	10.9985
GAAAGAGA	AAAGAGAG	51	25.5445	35.2616
GAAAGAGA	AGAAAAAA	50	43.5137	6.9473
GAAAGAGA	AAAGAAAA	47	39.3212	8.3840
GAAAGAGA	AAAAAACA	43	30.0509	15.4072
GAAAGAGA	AGAGAAAG	57	22.6518	52.6003
GAAAGAGA	ACAAAAAA	37	34.0495	3.0748
GAAAGAGA	TAAAAAAG	19	7.0812	18.7528
GAAAGAGA	CCTCTCTT	14	12.3591	1.7453
GAAAGAGA	GAAAAAAG	17	11.1067	7.2363
CTCTCTGT	CTCTTCTC	61	29.4207	44.4796
CTCTCTGT	CTTTCTCT	90	47.3124	57.8733
CTCTCTGT	TTTCTTCA	31	23.7142	8.3053
CTCTCTGT	GAGAAGAG	11	10.3037	0.7193
CTCTCTGT	TTCTCTCC	20	16.7719	3.5206
CTCTCTGT	CTTTCTTC	55	36.7162	22.2263
CTCTCTGT	CTCTCTTT	84	52.4103	39.6239
CTCTCTGT	TTTCTCTC	92	60.9488	37.8814
CTCTCTGT	AAAGAGAG	27	26.9413	0.0588
CTCTCTGT	ATCTCTCA	19	11.8553	8.9616
CTCTCTGT	TTTTTCTT	71	43.6860	34.4814
CTCTCTGT	TTTTTGTT	56	34.2974	27.4558
CTCTCTGT	TAAAAAAG	12	7.4678	5.6917
CTCTCTGT	CAAAAACC	17	13.2824	4.1952
CTCTCTGT	CCTCTCTT	28	13.0341	21.4098
CTCTCTGT	TCTTCTCC	47	38.8136	8.9947
CTCTCTGT	TTCTCTCA	25	18.7469	7.1962
CTCTCTGT	CTCCTCTC	27	15.7845	14.4938
CTCTCTGT	ATTCTTCA	15	8.7092	8.1551
CTCTCTGT	TCATCTTC	37	27.0332	11.6125
CTCTCTGT	TCAAAAAT	9	7.6614	1.4492
CTCTCTGT	CTTCTCTT	40	35.9279	4.2946
CTCTCTGT	TCTTCCTC	46	36.9761	10.0450
TCTTCCTC	CTCTTCTC	77	47.3403	37.4562
TCTTCCTC	CTTTCTCT	94	76.1912	19.7446
TCTTCCTC	TTTCTTCA	39	38.1474	0.8620
TCTTCCTC	TTCTCTCC	30	26.9704	3.1937
TCTTCCTC	CTTTCTTC	78	59.0993	21.6442
TCTTCCTC	CTCTCTTT	103	84.4191	20.4903
TCTTCCTC	TTTCTCTC	110	98.2069	12.4744
TCTTCCTC	ATCTCTCA	20	19.0594	0.9634
TCTTCCTC	TTTTTCTT	82	70.3400	12.5770
TCTTCCTC	TAAAAAAG	14	12.0030	2.1547
TCTTCCTC	CAAAAACC	26	21.3552	5.1168
TCTTCCTC	TCTTCTCC	75	62.4813	13.6966
TCTTCCTC	TTCTCTCA	35	30.1494	5.2214
TCTTCCTC	CTCCTCTC	41	25.3814	19.6617
TCTTCCTC	AAACCCTA	66	63.0826	2.9839
TCTTCCTC	ATTCTTCA	16	13.9991	2.1375
TCTTCCTC	TCATCTTC	65	43.4936	26.1152
TCTTCCTC	TCAAAAAT	21	12.3143	11.2089
TCTTCCTC	CTTCTCTT	78	57.8284	23.3398
TCTTCCTC	ATCAATCA	20	13.3535	8.0790
ATCAATCA	CTCTTCTC	12	10.6292	1.4556
ATCAATCA	AACAAAAA	18	15.7154	2.4431
ATCAATCA	TTTCTTCA	17	8.5702	11.6436
ATCAATCA	GAGAAGAG	5	3.7266	1.4697
ATCAATCA	TTCTCTCC	9	6.0637	3.5542
ATCAATCA	CTTTCTTC	16	13.2599	3.0056
ATCAATCA	CTCTCTTT	27	18.9130	9.6116
ATCAATCA	AGAAAAAA	17	16.5677	0.4379
ATCAATCA	ATCTCTCA	6	4.2874	2.0165
ATCAATCA	TTTTTGTT	15	12.3879	2.8700
ATCAATCA	CAAAAACC	5	4.8031	0.2009
ATCAATCA	CCTCTCTT	6	4.7134	1.4481
ATCAATCA	TCTTCTCC	17	14.0158	3.2815
ATCAATCA	TTCTCTCA	10	6.7769	3.8906
ATCAATCA	CTCCTCTC	8	5.7070	2.7019
ATCAATCA	TCATCTTC	16	9.7679	7.8957
ATCAATCA	CTTCTCTT	14	12.9757	1.0637
CTTCTCTT	CTCTTCTC	97	45.9973	72.3745
CTTCTCTT	CTTTCTCT	104	74.0254	35.3582
CTTCTCTT	TTTCTTCA	54	37.0660	20.3193
CTTCTCTT	GAGAAGAG	17	16.0949	0.9301
CTTCTCTT	TTCTCTCC	32	26.2065	6.3913
CTTCTCTT	CTTTCTTC	89	57.4213	39.0016
CTTCTCTT	CTCTCTTT	118	82.0182	42.9218
CTTCTCTT	TTTCTCTC	125	95.4114	33.7645
CTTCTCTT	TTTTTCTT	93	68.3413	28.6519
CTTCTCTT	TTTTTGTT	81	53.6329	33.3952
CTTCTCTT	TAAAAAAG	19	11.6634	9.2717
CTTCTCTT	CAAAAACC	28	20.7506	8.3896
CTTCTCTT	CCTCTCTT	30	20.3625	11.6250
CTTCTCTT	TCTTCTCC	81	60.7068	23.3598
CTTCTCTT	TTCTCTCA	40	29.2952	12.4582
CTTCTCTT	CTCCTCTC	50	24.6626	35.3368
CTTCTCTT	AAACCCTA	65	61.2910	3.8190
CTTCTCTT	ATTCTTCA	21	13.6030	9.1189
CTTCTCTT	TCATCTTC	53	42.2601	12.0017
CTTCTCTT	GAAAAAAG	21	18.2979	2.8925
CTTCTCTT	TCAAAAAT	12	11.9659	0.0341
TCAAAAAT	CTCTTCTC	16	9.8022	7.8397
TCAAAAAT	CTTTCTCT	20	15.7482	4.7802
TCAAAAAT	AACAAAAA	19	14.4922	5.1457
TCAAAAAT	TTTCTTCA	9	7.9035	1.1692
TCAAAAAT	GAGAAGAG	5	3.4368	1.8744
TCAAAAAT	TTCTCTCC	8	5.5921	2.8647
TCAAAAAT	CTTTCTTC	19	12.2279	8.3736
TCAAAAAT	CTCTCTTT	22	17.4406	5.1094
TCAAAAAT	TTTCTCTC	30	20.2735	11.7565
TCAAAAAT	AAAGAAAA	17	13.8089	3.5343
TCAAAAAT	ATCTCTCA	6	3.9540	2.5022
TCAAAAAT	TTTTTCTT	26	14.5438	15.1043
TCAAAAAT	AGAGAAAG	9	7.9621	1.1028
TCAAAAAT	TTTTTGTT	18	11.4239	8.1840
TCAAAAAT	ACAAAAAA	13	11.9609	1.0830
TCAAAAAT	TAAAAAAG	8	2.4914	9.3329
TCAAAAAT	CAAAAACC	5	4.4295	0.6057
TCAAAAAT	AAGAAAAA	16	15.8872	0.1132
TCAAAAAT	TCTTCTCC	17	12.9250	4.6588
TCAAAAAT	TTCTCTCA	7	6.2498	0.7935
TCAAAAAT	CTCCTCTC	16	5.2632	17.7896
TCAAAAAT	AAACCCTA	14	13.0489	0.9849
TCAAAAAT	ATTCTTCA	10	2.9053	12.3606
TCAAAAAT	TCATCTTC	14	9.0080	6.1732
TCAAAAAT	GAAAAAAG	5	3.9067	1.2338
GAAAAAAG	CTCTTCTC	26	14.9877	14.3225
GAAAAAAG	TTTCTTCA	24	12.0835	16.4690
GAAAAAAG	GAGAAGAG	8	5.2534	3.3646
GAAAAAAG	CTTTCTTC	22	18.6988	3.5769
GAAAAAAG	AAAGAGAG	19	13.7261	6.1777
GAAAAAAG	AGAAAAAA	36	23.3660	15.5606
GAAAAAAG	AAAGAAAA	36	21.1178	19.2024
GAAAAAAG	ATCTCTCA	7	6.0440	1.0279
GAAAAAAG	TTTTTCTT	33	22.2423	13.0188
GAAAAAAG	TTTTTGTT	24	17.4686	7.6236
GAAAAAAG	ACAAAAAA	20	18.2901	1.7874
GAAAAAAG	TAAAAAAG	4	3.8079	0.1968
GAAAAAAG	AAGAAAAA	38	24.2983	16.9928
GAAAAAAG	CTCCTCTC	9	8.0457	1.0087
GAAAAAAG	TCATCTTC	15	13.7728	1.2803
TCATCTTC	CTCTTCTC	52	34.6029	21.1799
TCATCTTC	CTTTCTCT	70	55.6595	16.0470
TCATCTTC	TTTCTTCA	42	27.8889	17.1965
TCATCTTC	GAGAAGAG	13	12.1152	0.9163
TCATCTTC	TTCTCTCC	30	19.7224	12.5832
TCATCTTC	CTTTCTTC	59	43.1878	18.4068
TCATCTTC	CTCTCTTT	68	61.6607	6.6545
TCATCTTC	TTTCTCTC	85	71.7137	14.4474
TCATCTTC	ATCTCTCA	16	13.9399	2.2053
TCATCTTC	TTTTTCTT	52	51.3908	0.6128
TCATCTTC	TAAAAAAG	12	8.7803	3.7488
TCATCTTC	CAAAAACC	19	15.6182	3.7240
TCATCTTC	CCTCTCTT	28	15.3262	16.8739
TCATCTTC	TCTTCTCC	66	45.6561	24.3221
TCATCTTC	CTCCTCTC	33	18.5611	18.9895
TCATCTTC	AAACCCTA	55	46.0950	9.7146
TCATCTTC	ATTCTTCA	23	10.2400	18.6114
ATTCTTCA	CTCTTCTC	15	11.1430	4.4586
ATTCTTCA	TTTCTTCA	15	8.9844	7.6885
ATTCTTCA	GAGAAGAG	6	3.9066	2.5745
ATTCTTCA	TTCTCTCC	10	6.3566	4.5309
ATTCTTCA	CTTTCTTC	21	13.9009	8.6639
ATTCTTCA	CTCTCTTT	35	19.8278	19.8892
ATTCTTCA	TTTCTCTC	27	23.0492	4.2715
ATTCTTCA	AGAAAAAA	18	17.3689	0.6425
ATTCTTCA	ATCTCTCA	8	4.4945	4.6127
ATTCTTCA	AAAAAACA	15	12.0028	3.3436
ATTCTTCA	TTTTTCTT	24	16.5340	8.9432
ATTCTTCA	AGAGAAAG	10	9.0509	0.9972
ATTCTTCA	TTTTTGTT	25	12.9867	16.3737
ATTCTTCA	ACAAAAAA	20	13.5972	7.7173
ATTCTTCA	TAAAAAAG	5	2.8319	2.8425
ATTCTTCA	CAAAAACC	7	5.0351	2.3064
ATTCTTCA	CCTCTCTT	9	4.9411	5.3968
ATTCTTCA	TCTTCTCC	27	14.6934	16.4277
ATTCTTCA	TTCTCTCA	10	7.1044	3.4187
ATTCTTCA	CTCCTCTC	13	5.9828	10.0889
ATTCTTCA	AAACCCTA	25	14.8343	13.0483
AAACCCTA	CTCTTCTC	69	50.1725	21.9861
AAACCCTA	TTTCTTCA	46	40.4281	5.9394
AAACCCTA	TTCTCTCC	30	28.5813	1.4533
AAACCCTA	TAAAAAAG	14	12.7189	1.3435
AAACCCTA	CAAAAACC	28	22.6301	5.9618
AAACCCTA	CCTCTCTT	31	22.2068	10.3412
AAACCCTA	TCTTCTCC	69	66.2238	2.8336
AAACCCTA	CTCCTCTC	29	26.8972	2.1829
CTCCTCTC	CTCTTCTC	49	20.1991	43.4229
CTCCTCTC	CTTTCTCT	52	32.4685	24.4906
CTCCTCTC	TTTCTTCA	18	16.2836	1.8038
CTCCTCTC	GAGAAGAG	9	7.0778	2.1623
CTCCTCTC	TTCTCTCC	18	11.5188	8.0351
CTCCTCTC	CTTTCTTC	43	25.2032	22.9719
CTCCTCTC	CTCTCTTT	50	35.9627	16.4770
CTCCTCTC	TTTCTCTC	71	41.8136	37.5915
CTCCTCTC	ATCTCTCA	13	8.1433	6.0808
CTCCTCTC	TTTTTCTT	38	29.9824	9.0051
CTCCTCTC	CAAAAACC	13	9.1231	4.6038
CTCCTCTC	CCTCTCTT	12	8.9527	3.5155
CTCCTCTC	TCTTCTCC	48	26.6415	28.2591
CTCCTCTC	TTCTCTCA	14	12.8745	1.1733
TTCTCTCA	CTCTTCTC	37	23.9917	16.0288
TTCTCTCA	CTTTCTCT	57	38.5718	22.2602
TTCTCTCA	TTTCTTCA	27	19.3398	9.0091
TTCTCTCA	TTCTCTCC	16	13.6796	2.5069
TTCTCTCA	CTTTCTTC	36	29.9376	6.6385
TTCTCTCA	CTCTCTTT	51	42.7250	9.0292
TTCTCTCA	TTTCTCTC	56	49.6800	6.7060
TTCTCTCA	ATCTCTCA	18	9.6703	11.1836
TTCTCTCA	TTTTTCTT	42	35.6171	6.9235
TTCTCTCA	TTTTTGTT	30	27.9663	2.1059
TTCTCTCA	TAAAAAAG	13	6.0919	9.8539
TTCTCTCA	CCTCTCTT	14	10.6316	3.8531
TCTTCTCC	CTCTTCTC	78	49.6947	35.1631
TCTTCTCC	CTTTCTCT	90	79.9888	10.6131
TCTTCTCC	TTTCTTCA	49	40.0433	9.8910
TCTTCTCC	GAGAAGAG	21	17.3854	3.9668
TCTTCTCC	TTCTCTCC	47	28.3096	23.8265
TCTTCTCC	CTTTCTTC	84	62.0413	25.4534
TCTTCTCC	CTCTCTTT	97	88.6293	8.7541
TCTTCTCC	TTTCTCTC	110	103.1093	7.1160
TCTTCTCC	ATCTCTCA	28	20.0052	9.4140
TCTTCTCC	TTTTTGTT	67	57.9468	9.7262
TCTTCTCC	TAAAAAAG	15	12.5982	2.6175
TCTTCTCC	CAAAAACC	30	22.4151	8.7439
TCTTCTCC	CCTCTCTT	30	21.9958	9.3104
CCTCTCTT	CTCTTCTC	30	16.6784	17.6126
CCTCTCTT	CTTTCTCT	44	26.8045	21.8072
CCTCTCTT	GAGAAGAG	11	5.8454	6.9547
CCTCTCTT	TTCTCTCC	15	9.5123	6.8320
CCTCTCTT	CTTTCTTC	39	20.8087	24.4994
CCTCTCTT	CTCTCTTT	51	29.6878	27.5955
CCTCTCTT	TTTCTCTC	43	34.5153	9.4513
CCTCTCTT	ATCTCTCA	13	6.7251	8.5682
CCTCTCTT	TTTTTCTT	34	24.7529	10.7921
CCTCTCTT	AGAGAAAG	18	13.5458	5.1173
CCTCTCTT	TTTTTGTT	27	19.4395	8.8703
CCTCTCTT	TAAAAAAG	9	4.2370	6.7803
CCTCTCTT	CAAAAACC	14	7.5342	8.6744
AAGAAAAA	CTCTTCTC	62	61.1238	0.8825
AAGAAAAA	AACAAAAA	95	90.5388	4.5693
AAGAAAAA	GAGAAGAG	29	21.3716	8.8517
AAGAAAAA	AAAGAGAG	79	55.9611	27.2385
AAGAAAAA	AGAAAAAA	141	95.4769	54.9724
AAGAAAAA	AAAGAAAA	112	86.2473	29.2634
AAGAAAAA	AAAAAACA	84	65.8604	20.4355
AAGAAAAA	ACAAAAAA	95	74.6502	22.9011
AAGAAAAA	TAAAAAAG	29	15.4854	18.1945
AAGAAAAA	CAAAAACC	30	27.5571	2.5481
CAAAAACC	CTCTTCTC	37	16.9961	28.7835
CAAAAACC	AACAAAAA	34	25.1353	10.2709
CAAAAACC	TTTCTTCA	19	13.7023	6.2107
CAAAAACC	TTCTCTCC	14	9.6934	5.1465
CAAAAACC	CTTTCTTC	23	21.2053	1.8686
CAAAAACC	CTCTCTTT	33	30.2541	2.8669
CAAAAACC	AAAGAGAG	16	15.5651	0.4409
CAAAAACC	AGAAAAAA	29	26.4995	2.6150
CAAAAACC	AAAGAAAA	29	23.9493	5.5493
CAAAAACC	ATCTCTCA	9	6.8532	2.4526
CAAAAACC	AAAAAACA	23	18.3084	5.2471
CAAAAACC	TTTTTCTT	35	25.2249	11.4631
CAAAAACC	AGAGAAAG	16	13.8039	2.3623
CAAAAACC	TAAAAAAG	7	4.3176	3.3824
TAAAAAAG	CTCTTCTC	14	9.5544	5.3488
TAAAAAAG	CTTTCTCT	25	15.3499	12.1943
TAAAAAAG	AACAAAAA	25	14.1257	14.2720
TAAAAAAG	TTTCTTCA	10	7.7038	2.6088
TAAAAAAG	GAGAAGAG	4	3.3500	0.7093
TAAAAAAG	CTTTCTTC	15	11.9188	3.4490
TAAAAAAG	CTCTCTTT	23	16.9994	6.9533
TAAAAAAG	TTTCTCTC	25	19.7606	5.8797
TAAAAAAG	AAAGAGAG	31	8.7505	39.2113
TAAAAAAG	AGAAAAAA	16	14.8916	1.1486
TAAAAAAG	AAAGAAAA	26	13.4597	17.1183
TAAAAAAG	ATCTCTCA	6	3.8541	2.6557
TAAAAAAG	AAAAAACA	12	10.2916	1.8430
TAAAAAAG	TTTTTCTT	33	14.1760	27.8837
TAAAAAAG	AGAGAAAG	12	7.7608	5.2298
TAAAAAAG	TTTTTGTT	16	11.1351	5.7999
TAAAAAAG	ACAAAAAA	15	11.6584	3.7803
ACAAAAAA	AACAAAAA	86	68.0690	20.1090
ACAAAAAA	GAGAAGAG	21	16.0881	5.5953
ACAAAAAA	TTCTCTCC	27	26.1954	0.8168
ACAAAAAA	AGAAAAAA	107	71.7756	42.7234
ACAAAAAA	AAAGAAAA	72	64.8473	7.5335
ACAAAAAA	AAAAAACA	92	49.5364	56.9554
ACAAAAAA	AGAGAAAG	41	37.3255	3.8497
ACAAAAAA	TTTTTGTT	54	53.6101	0.3913
TTTTTGTT	CTCTTCTC	78	43.9082	44.8194
TTTTTGTT	CTTTCTCT	96	70.6568	29.4253
TTTTTGTT	TTTCTTCA	55	35.3836	24.2596
TTTTTGTT	GAGAAGAG	23	15.3656	9.2774
TTTTTGTT	TTCTCTCC	44	25.0180	24.8421
TTTTTGTT	CTTTCTTC	82	54.8112	33.0316
TTTTTGTT	CTCTCTTT	86	78.2839	8.0844
TTTTTGTT	TTTCTCTC	113	91.0637	24.3886
TTTTTGTT	AGAAAAAA	78	68.5390	10.0858
TTTTTGTT	ATCTCTCA	20	17.6805	2.4654
TTTTTGTT	TTTTTCTT	115	65.2326	65.2019
TTTTTGTT	AGAGAAAG	36	35.6464	0.3553
AGAGAAAG	CTTTCTCT	50	49.1753	0.8315
AGAGAAAG	TTTCTTCA	27	24.6461	2.4629
AGAGAAAG	GAGAAGAG	22	10.7082	15.8408
AGAGAAAG	CTTTCTTC	41	38.1607	2.9424
AGAGAAAG	TTTCTCTC	67	63.3510	3.7521
AGAGAAAG	AAAGAGAG	61	28.0004	47.4980
AGAGAAAG	AGAAAAAA	55	47.7036	7.8279
AGAGAAAG	AAAGAAAA	45	43.1061	1.9349
AGAGAAAG	AAAAAACA	49	32.9412	19.4577
AGAGAAAG	TTTTTCTT	50	45.4056	4.8194
TTTTTCTT	CTCTTCTC	86	55.9388	36.9877
TTTTTCTT	CTTTCTCT	126	90.0632	42.3070
TTTTTCTT	TTTCTTCA	67	45.0706	26.5630
TTTTTCTT	GAGAAGAG	27	19.5637	8.6984
TTTTTCTT	TTCTCTCC	45	31.8602	15.5388
TTTTTCTT	CTTTCTTC	101	69.8444	37.2539
TTTTTCTT	CTCTCTTT	133	99.7992	38.1962
TTTTTCTT	TTTCTCTC	152	116.1177	40.9300
TTTTTCTT	AAAGAGAG	54	51.2157	2.8587
TTTTTCTT	AGAAAAAA	103	87.3603	16.9628
TTTTTCTT	ATCTCTCA	34	22.5123	14.0181
TTTTTCTT	AAAAAACA	61	60.2719	0.7325
AAAAAACA	AACAAAAA	96	60.0573	45.0287
AAAAAACA	TTTCTTCA	33	32.6984	0.3030
AAAAAACA	GAGAAGAG	23	14.2012	11.0898
AAAAAACA	TTCTCTCC	30	23.1209	7.8138
AAAAAACA	CTTTCTTC	56	50.6459	5.6276
AAAAAACA	AAAGAGAG	41	37.1518	4.0409
AAAAAACA	AGAAAAAA	79	63.3257	17.4713
AAAAAACA	AAAGAAAA	72	57.2163	16.5475
ATCTCTCA	CTCTTCTC	22	15.1696	8.1785
ATCTCTCA	CTTTCTCT	43	24.3779	24.4036
ATCTCTCA	TTTCTTCA	19	12.2301	8.3703
ATCTCTCA	GAGAAGAG	6	5.3170	0.7251
ATCTCTCA	TTCTCTCC	14	8.6523	6.7373
ATCTCTCA	CTTTCTTC	25	18.9257	6.9589
ATCTCTCA	CTCTCTTT	41	26.9996	17.1278
ATCTCTCA	TTTCTCTC	40	31.3889	9.6970
ATCTCTCA	AGAAAAAA	27	23.6496	3.5773
AAAGAAAA	AACAAAAA	81	78.6382	2.3969
AAAGAAAA	GAGAAGAG	32	18.5748	17.4057
AAAGAAAA	AAAGAGAG	64	48.6209	17.5891
AAAGAAAA	AGAAAAAA	130	82.9236	58.4498
AGAAAAAA	CTCTTCTC	79	58.7722	23.3666
AGAAAAAA	AACAAAAA	113	87.0488	29.4838
AGAAAAAA	GAGAAGAG	32	20.5518	14.1693
AGAAAAAA	TTCTCTCC	38	33.4709	4.8226
AGAAAAAA	AAAGAGAG	68	53.8089	15.9166
AAAGAGAG	CTCTTCTC	38	34.4852	3.6881
AAAGAGAG	AACAAAAA	55	51.0335	4.1168
AAAGAGAG	GAGAAGAG	22	12.0741	13.1996
TTTCTCTC	CTCTTCTC	128	78.0700	63.2863
TTTCTCTC	CTTTCTCT	198	125.8080	89.7949
TTTCTCTC	TTTCTTCA	77	62.8831	15.5947
TTTCTCTC	TTCTCTCC	63	44.4348	21.9940
TTTCTCTC	CTTTCTTC	133	97.5137	41.2774
TTTCTCTC	CTCTCTTT	214	139.4419	91.6622
CTCTCTTT	CTCTTCTC	109	67.1219	52.8472
CTCTCTTT	CTTTCTCT	209	108.1185	137.7533
CTCTCTTT	TTTCTTCA	76	54.0726	25.8708
CTCTCTTT	TTCTCTCC	59	38.2161	25.6225
CTCTCTTT	CTTTCTTC	112	83.8238	32.4556
CTTTCTTC	CTCTTCTC	88	47.0073	55.1790
CTTTCTTC	CTTTCTCT	103	75.6541	31.7814
CTTTCTTC	TTTCTTCA	64	37.8793	33.5666
CTTTCTTC	GAGAAGAG	24	16.4474	9.0692
CTTTCTTC	TTCTCTCC	41	26.7810	17.4610
TTCTCTCC	CTCTTCTC	53	21.4631	47.9097
TTCTCTCC	CTTTCTCT	59	34.5024	31.6540
TTCTCTCC	AACAAAAA	39	31.7470	8.0248
TTCTCTCC	TTTCTTCA	31	17.3023	18.0776
TTCTCTCC	GAGAAGAG	10	7.5202	2.8499
GAGAAGAG	CTTTCTCT	26	21.1845	5.3255
GAGAAGAG	AACAAAAA	22	19.4943	2.6603
GAGAAGAG	TTTCTTCA	13	10.6294	2.6172
TTTCTTCA	CTCTTCTC	58	30.3522	37.5593
TTTCTTCA	CTTTCTCT	59	48.8125	11.1836
CTTTCTCT	CTCTTCTC	105	60.5869	57.7376
