# Supplementary material for: The word landscape of the non-coding segments of the Arabidopsis thaliana genome
Source: BMC Genomics. 2009 Oct 8;10:463. doi: 10.1186/1471-2164-10-463 (PMC2770528; doi:10.1186/1471-2164-10-463)
Supplement: Additional file 15 — Word co-occurrences in introns. Entire set of co-occurring words (taken from the top 25 words) discovered in the introns with occurrence, expected occurrences and scores. [file 1471-2164-10-463-S15.CSV]

Word1	Word2	Seqs hit	E_seq	SlnSE
TTTGTGTG	CTTTTTTC	97	90.6428	6.5751
TTTGTGTG	GTTTTTGA	124	87.9990	42.5265
TTTGTGTG	TTTTTTGT	285	277.3949	7.7084
TTTGTGTG	TTTTTTGG	148	133.2520	15.5356
TTTGTGTG	TGTTTTTT	291	274.3843	17.1089
TTTGTGTG	ATTTTTTA	102	85.5500	17.9389
TTTGTGTG	TTTTTTCC	118	112.0204	6.1364
TTTGTGTG	GGTTTTTG	90	67.8374	25.4426
TTTGTGTG	CAATTTTT	105	84.6998	22.5589
TTTGTGTG	CTGTTTTT	141	137.2934	3.7562
TTTGTGTG	TTTTTAAT	151	140.4645	10.9210
TTTGTGTG	TTTTTGAA	108	107.9180	0.0820
TTTGTGTG	AGTTTTGA	96	73.2809	25.9246
TTTGTGTG	TAATTTTT	129	128.7286	0.2717
TTTGTGTG	GTTTTGAT	180	131.0911	57.0716
TTTGTGTG	GTGTGTTT	121	84.2924	43.7414
TTTGTGTG	GATTTTGA	134	95.0785	45.9804
TTTGTGTG	CTTTTTTG	114	95.9576	19.6413
TTTGTGTG	AAAAATTG	77	52.5692	29.3889
TTTGTGTG	GTTTTGTG	90	87.1624	2.8833
TTTGTGTG	TTATATAA	66	62.6791	3.4073
TAAAAAAT	TTTTTGTT	302	202.8344	120.2072
TAAAAAAT	TTTTTCTT	305	185.7949	151.1788
TAAAAAAT	CTTTTTTC	76	51.5224	29.5425
TAAAAAAT	GTTTTTGA	71	50.0226	24.8646
TAAAAAAT	TTTTTTGT	262	157.1630	133.8980
TAAAAAAT	TTTTTTGG	154	75.6742	109.4193
TAAAAAAT	TTTTCTTT	274	190.4771	99.6253
TAAAAAAT	TGTTTTTT	231	155.4637	91.4773
TAAAAAAT	CTCTCTTT	83	63.9679	21.6181
TAAAAAAT	ATTTTTTA	149	48.6332	166.8264
TAAAAAAT	TTTTTTCC	110	63.6441	60.1891
TAAAAAAT	GGTTTTTG	42	38.5800	3.5673
TAAAAAAT	TTTTGTTT	357	246.9371	131.5909
TAAAAAAT	TTTGTTTT	315	225.9375	104.6789
TAAAAAAT	CTTTTTTA	86	43.6410	58.3381
TAAAAAAT	AATATATT	147	39.3119	193.8792
TAAAAAAT	ATTTTTCA	91	48.3007	57.6406
TAAAAAAT	ATTTTTTC	128	57.3656	102.7310
TAAAAAAT	CAATTTTT	112	48.1508	94.5461
TAAAAAAT	TTTTTTCT	262	161.4735	126.8090
TAAAAAAT	TTTCATTT	149	98.1163	62.2512
TAAAAAAT	TTTTTATT	230	119.9486	149.7338
TAAAAAAT	CTGTTTTT	86	77.9632	8.4375
TAAAAAAT	TTTTTAAT	189	79.7590	163.0573
TAAAAAAT	TTGTTTTC	116	97.8062	19.7899
TAAAAAAT	TTTTTGAA	104	61.3187	54.9439
TAAAAAAT	ATTTTTTG	115	60.7017	73.4804
TAAAAAAT	AGTTTTGA	62	41.6704	24.6353
TAAAAAAT	TAATTTTT	179	73.1119	160.2756
TAAAAAAT	TCTTTTTT	216	141.6212	91.1785
TAAAAAAT	GTTTTGAT	102	74.4502	32.1139
TAAAAAAT	AATGTTTT	136	80.0570	72.0686
TAAAAAAT	AAATTTTC	82	44.4129	50.2815
TAAAAAAT	GTGTGTTT	52	47.9196	4.2494
TAAAAAAT	TCTCTTTC	57	56.5269	0.4750
TAAAAAAT	TTTTATTT	273	140.3538	181.6284
TAAAAAAT	TGTTTTGT	129	116.2832	13.3882
TAAAAAAT	GATTTTGA	69	54.0383	16.8645
TAAAAAAT	TTTCTTTT	264	184.5930	94.4580
TAAAAAAT	CTTTTTTG	79	54.5369	29.2750
TAAAAAAT	AAAAATTG	75	29.9081	68.9519
TAAAAAAT	TTCTTTTT	222	154.7581	80.1007
TAAAAAAT	TTGTTTTG	142	126.8322	16.0406
TAAAAAAT	ATGTTTTA	103	49.2948	75.9018
TAAAAAAT	TTCTTTTC	121	80.7557	48.9279
TAAAAAAT	GTTTTGTG	59	49.5480	10.3012
TAAAAAAT	TTTCTTTC	120	99.1280	22.9295
TAAAAAAT	TATTTTTC	127	62.4884	90.0693
TAAAAAAT	TTTTGTAG	67	53.9357	14.5323
TAAAAAAT	TTATATAA	110	35.6509	123.9376
CTTTCTCT	CTCTCTTT	161	119.5966	47.8621
CTTTCTCT	ATTTTTTA	93	90.8654	2.1595
CTTTCTCT	GGTTTTTG	85	72.0483	14.0517
CTTTCTCT	CTTTTTTA	91	81.5193	10.0118
CTTTCTCT	AATATATT	74	73.4176	0.5847
CTTTCTCT	ATTTTTTC	112	107.2224	4.8825
CTTTCTCT	CAATTTTT	103	89.9621	13.9400
CTTTCTCT	AGTTTTGA	79	77.8311	1.1777
CTTTCTCT	CTCTGTTT	165	156.5153	8.7106
CTTTCTCT	TCTCTTTC	136	105.6511	34.3417
CTTTCTCT	GTTTTGTG	106	92.5784	14.3506
CTTTCTCT	TTTCTTTC	186	185.5830	0.4175
TTATATAA	TTTTTGTT	271	230.3477	44.0453
TTATATAA	TTTTTCTT	266	210.9829	61.6373
TTATATAA	CTTTTTTC	68	58.4649	10.2735
TTATATAA	GTTTTTGA	71	56.7624	15.8903
TTATATAA	TTTTTTGT	235	178.4478	64.6930
TTATATAA	TTTTTTGG	127	85.8855	49.6789
TTATATAA	TTTTCTTT	262	216.3040	50.2149
TTATATAA	TGTTTTTT	227	176.5170	57.0979
TTATATAA	CTCTCTTT	79	72.5939	6.6808
TTATATAA	ATTTTTTA	135	55.1851	120.7684
TTATATAA	TTTTTTCC	84	72.2263	12.6851
TTATATAA	GGTTTTTG	44	43.7742	0.2264
TTATATAA	TTTTGTTT	336	280.4767	60.6885
TTATATAA	TTTGTTTT	312	256.6064	60.9834
TTATATAA	CTTTTTTA	75	49.5186	31.1356
TTATATAA	AATATATT	105	44.6048	89.8924
TTATATAA	ATTTTTCA	95	54.8078	52.2542
TTATATAA	ATTTTTTC	120	65.0982	73.3915
TTATATAA	CAATTTTT	83	54.6376	34.7038
TTATATAA	TTTTTTCT	253	183.3455	81.4703
TTATATAA	TTTCATTT	135	111.3710	25.9750
TTATATAA	TTTTTATT	206	136.1690	85.2798
TTATATAA	TTTTTAAT	160	90.5238	91.1297
TTATATAA	TTTTTGAA	92	69.5861	25.6886
TTATATAA	ATTTTTTG	108	68.8857	48.5657
TTATATAA	AGTTTTGA	51	47.2818	3.8607
TTATATAA	TAATTTTT	160	82.9760	105.0596
TTATATAA	TCTTTTTT	206	160.7896	51.0425
TTATATAA	GTTTTGAT	90	84.4956	5.6799
TTATATAA	AATGTTTT	125	90.8621	39.8713
TTATATAA	AAATTTTC	78	50.3947	34.0721
TTATATAA	TTTTATTT	228	159.3498	81.6796
TTATATAA	GATTTTGA	70	61.3210	9.2661
TTATATAA	TTTCTTTT	254	209.6171	48.7811
TTATATAA	CTTTTTTG	77	61.8870	16.8242
TTATATAA	AAAAATTG	70	33.9323	50.6889
TTATATAA	TTCTTTTT	210	175.7154	37.4309
TTATATAA	TTGTTTTG	144	143.9886	0.0114
TTATATAA	ATGTTTTA	86	55.9362	36.9917
TTATATAA	TTCTTTTC	93	91.6555	1.3543
TTATATAA	TTTCTTTC	124	112.5201	12.0465
TTATATAA	TATTTTTC	120	70.9141	63.1228
TTATATAA	TTTTGTAG	70	61.2045	9.3993
TTTTGTAG	ATTTTTTA	93	83.5349	9.9821
TTTTGTAG	GGTTTTTG	76	66.2409	10.4450
TTTTGTAG	CTTTTTTA	84	74.9457	9.5805
TTTTGTAG	AATATATT	75	67.4995	7.9026
TTTTGTAG	CAATTTTT	91	82.7048	8.6979
TTTTGTAG	AGTTTTGA	82	71.5559	11.1717
TTTTGTAG	AAATTTTC	84	76.2736	8.1052
TTTTGTAG	AAAAATTG	55	51.3331	3.7949
TATTTTTC	CTTTTTTC	117	102.5705	15.4000
TATTTTTC	TTTTTTGT	324	314.1871	9.9646
TATTTTTC	TTTTTTGG	191	150.8244	45.1060
TATTTTTC	ATTTTTTA	156	96.8043	74.4376
TATTTTTC	TTTTTTCC	144	126.7775	18.3427
TATTTTTC	CTTTTTTA	117	86.8449	34.8719
TATTTTTC	AATATATT	134	78.2118	72.1482
TATTTTTC	ATTTTTCA	98	96.1410	1.8769
TATTTTTC	ATTTTTTC	148	114.2362	38.3237
TATTTTTC	CAATTTTT	117	95.8418	23.3386
TATTTTTC	TTTCATTT	237	195.7381	45.3340
TATTTTTC	TTTTTATT	302	239.4913	70.0368
TATTTTTC	TTTTTAAT	221	158.9944	72.7739
TATTTTTC	TTTTTGAA	140	122.1317	19.1159
TATTTTTC	ATTTTTTG	152	120.8994	34.7961
TATTTTTC	AGTTTTGA	86	82.9147	3.1420
TATTTTTC	TAATTTTT	207	145.7008	72.6908
TATTTTTC	TCTTTTTT	283	282.9756	0.0244
TATTTTTC	AAATTTTC	124	88.3845	41.9845
TATTTTTC	TTTTATTT	353	280.4314	81.2391
TATTTTTC	AAAAATTG	88	59.4717	34.4816
TATTTTTC	TTCTTTTT	321	309.3561	11.8603
TATTTTTC	ATGTTTTA	114	98.1246	17.0955
TATTTTTC	TTTCTTTC	200	197.7645	2.2481
TTTCTTTC	CTTTTTTC	175	162.8842	12.5556
TTTCTTTC	GTTTTTGA	163	158.1188	4.9558
TTTCTTTC	TTTTTTGG	261	239.7869	22.1249
TTTCTTTC	ATTTTTTA	174	153.7051	21.5794
TTTCTTTC	CTTTTTTA	147	137.8561	9.4406
TTTCTTTC	AATATATT	129	124.1239	4.9707
TTTCTTTC	ATTTTTTC	188	181.4621	6.6543
TTTCTTTC	CAATTTTT	159	152.1731	6.9778
TTTCTTTC	TTTTTAAT	271	252.8217	18.8167
TTTCTTTC	AAATTTTC	149	140.3058	8.9581
TTTCTTTC	AAAAATTG	112	94.3346	19.2249
GTTTTGTG	TTTTTGTT	366	321.0990	47.9035
GTTTTGTG	GTTTTTGA	93	78.9250	15.2615
GTTTTGTG	TTTTTTGT	261	248.6028	12.7013
GTTTTGTG	TTTTTTGG	148	119.4858	31.6742
GTTTTGTG	TGTTTTTT	268	245.9070	23.0570
GTTTTGTG	CTCTCTTT	104	100.9694	3.0756
GTTTTGTG	ATTTTTTA	82	76.7295	5.4476
GTTTTGTG	GGTTTTTG	87	60.8488	31.1038
GTTTTGTG	TTTTGTTT	415	391.1742	24.5371
GTTTTGTG	CTTTTTTA	77	68.8424	8.6229
GTTTTGTG	CAATTTTT	76	75.9673	0.0327
GTTTTGTG	TTTTTATT	190	189.5947	0.4058
GTTTTGTG	CTGTTTTT	133	123.1074	10.2798
GTTTTGTG	TTTTTGAA	112	96.7804	16.3581
GTTTTGTG	ATTTTTTG	104	95.8050	8.5359
GTTTTGTG	AGTTTTGA	91	65.7296	29.6032
GTTTTGTG	TAATTTTT	135	115.4320	21.1400
GTTTTGTG	GTTTTGAT	138	117.5492	22.1347
GTTTTGTG	CTCTGTTT	162	132.1050	33.0479
GTTTTGTG	AAATTTTC	80	70.0618	10.6119
GTTTTGTG	GTGTGTTT	80	75.6020	4.5235
GTTTTGTG	TGTTTTGT	185	183.7863	1.2177
GTTTTGTG	GATTTTGA	98	85.2714	13.6346
GTTTTGTG	CTTTTTTG	94	86.0594	8.2961
GTTTTGTG	AAAAATTG	59	47.1576	13.2185
GTTTTGTG	TTGTTTTG	208	200.5047	7.6337
TTCTTTTC	CTTTTTTC	134	132.6282	1.3789
TTCTTTTC	GGTTTTTG	104	99.2101	4.9037
TTCTTTTC	CTTTTTTA	134	112.2708	23.7081
TTCTTTTC	AATATATT	119	101.0981	19.4008
TTCTTTTC	ATTTTTCA	132	124.3041	7.9294
TTCTTTTC	AAAAATTG	80	76.8538	3.2098
ATGTTTTA	GTTTTTGA	98	78.5211	21.7169
ATGTTTTA	TTTTTTGT	250	247.3221	2.6924
ATGTTTTA	TTTTTTGG	143	118.8731	26.4247
ATGTTTTA	TGTTTTTT	245	244.6403	0.3600
ATGTTTTA	ATTTTTTA	125	76.3368	61.6448
ATGTTTTA	TTTTTTCC	101	99.9428	1.0628
ATGTTTTA	CTTTTTTA	89	68.4903	23.3131
ATGTTTTA	AATATATT	107	61.6876	58.9299
ATGTTTTA	ATTTTTCA	81	75.8143	5.3592
ATGTTTTA	ATTTTTTC	114	90.0671	26.8634
ATGTTTTA	CAATTTTT	78	75.5786	2.4598
ATGTTTTA	TTTTTATT	227	188.6199	42.0441
ATGTTTTA	TTTTTAAT	157	125.3032	35.4050
ATGTTTTA	TTTTTGAA	108	96.2847	12.4008
ATGTTTTA	ATTTTTTG	120	95.3143	27.6374
ATGTTTTA	AGTTTTGA	82	65.3935	18.5563
ATGTTTTA	TAATTTTT	143	114.8403	31.3602
ATGTTTTA	TCTTTTTT	246	222.7988	24.3693
ATGTTTTA	GTTTTGAT	117	116.9466	0.0535
ATGTTTTA	AATGTTTT	133	125.7722	7.4316
ATGTTTTA	AAATTTTC	76	69.7034	6.5728
ATGTTTTA	TTTTATTT	266	220.7995	49.5402
ATGTTTTA	GTAAGTTC	42	35.6583	6.8749
ATGTTTTA	AAAAATTG	85	46.9167	50.5136
TTGTTTTG	ATTTTTTA	206	196.7785	9.4343
TTGTTTTG	GGTTTTTG	181	155.8842	27.0385
TTGTTTTG	AATATATT	169	158.8577	10.4594
TTGTTTTG	CAATTTTT	209	194.8140	14.6904
TTGTTTTG	CTGTTTTT	332	316.6225	15.7451
TTGTTTTG	TTTTTAAT	326	323.9841	2.0222
TTGTTTTG	AGTTTTGA	204	168.4444	39.0689
TTGTTTTG	GATTTTGA	233	218.8066	14.6441
TTGTTTTG	AAAAATTG	125	120.6926	4.3833
TTCTTTTT	TTTTTCTT	941	933.8788	7.1483
TTCTTTTT	CTTTTTTC	263	254.6244	8.5118
TTCTTTTT	TTTTTTGG	412	375.3777	38.3533
TTCTTTTT	ATTTTTTA	291	240.2321	55.7899
TTCTTTTT	TTTTTTCC	335	315.1342	20.4792
TTCTTTTT	CTTTTTTA	239	215.3929	24.8559
TTCTTTTT	AATATATT	260	193.8828	76.2913
TTCTTTTT	ATTTTTCA	260	238.5769	22.3574
TTCTTTTT	ATTTTTTC	284	283.7674	0.2327
TTCTTTTT	CAATTTTT	238	237.8304	0.1697
TTCTTTTT	TTTCATTT	490	488.2263	1.7769
TTCTTTTT	TTTTTATT	611	598.5335	12.5954
TTCTTTTT	TTTTTAAT	436	395.8744	42.0937
TTCTTTTT	ATTTTTTG	311	300.4280	10.7559
TTCTTTTT	TAATTTTT	366	362.5311	3.4854
TTCTTTTT	AAATTTTC	261	219.2312	45.5167
TTCTTTTT	AAAAATTG	170	147.2596	24.4122
AAAAATTG	TTTTTGTT	246	192.9926	59.6992
AAAAATTG	TTTTTCTT	248	176.7842	83.9477
AAAAATTG	CTTTTTTC	78	49.0365	36.2032
AAAAATTG	GTTTTTGA	66	47.6093	21.5574
AAAAATTG	TTTTGCAG	67	66.0811	0.9253
AAAAATTG	TTTTTTGT	231	149.5474	100.4398
AAAAATTG	TTTTTTGG	124	72.0187	67.3761
AAAAATTG	TTTTCTTT	219	181.2381	41.4479
AAAAATTG	TGTTTTTT	207	147.9309	69.5466
AAAAATTG	CTCTCTTT	73	60.8796	13.2540
AAAAATTG	ATTTTTTA	108	46.2871	91.5050
AAAAATTG	TTTTTTCC	89	60.5715	34.2483
AAAAATTG	GGTTTTTG	54	36.7199	20.8259
AAAAATTG	TTTTGTTT	295	234.9422	67.1526
AAAAATTG	TTTGTTTT	264	214.9682	54.2411
AAAAATTG	CTTTTTTA	68	41.5363	33.5199
AAAAATTG	AATATATT	90	37.4164	78.9930
AAAAATTG	ATTTTTCA	71	45.9707	30.8620
AAAAATTG	ATTTTTTC	90	54.5969	44.9849
AAAAATTG	CAATTTTT	90	45.8280	60.7423
AAAAATTG	TTTTTTCT	223	153.6480	83.0692
AAAAATTG	TTTCATTT	117	93.3720	26.3932
AAAAATTG	TTTTTATT	182	114.1437	84.9119
AAAAATTG	CTGTTTTT	85	74.1967	11.5542
AAAAATTG	TTTTTAAT	148	75.9055	98.8231
AAAAATTG	TTGTTTTC	109	93.0769	17.2134
AAAAATTG	TTTTTGAA	106	58.3587	63.2641
AAAAATTG	ATTTTTTG	101	57.7716	56.4209
AAAAATTG	AGTTTTGA	80	39.6609	56.1328
AAAAATTG	TAATTTTT	131	69.5806	82.8853
AAAAATTG	TCTTTTTT	166	134.7622	34.6071
AAAAATTG	GTTTTGAT	100	70.8540	34.4549
AAAAATTG	CTCTGTTT	104	79.6067	27.7985
AAAAATTG	AATGTTTT	124	76.1889	60.3961
AAAAATTG	AAATTTTC	71	42.2709	36.8192
AAAAATTG	GTTTCTTG	58	47.6455	11.4059
AAAAATTG	TTTTATTT	204	133.5565	86.4135
AAAAATTG	TGTTTTGT	131	110.6564	22.1085
AAAAATTG	TGTTTCTT	111	109.8899	1.1157
AAAAATTG	GATTTTGA	86	51.4307	44.2136
AAAAATTG	TTTCTTTT	199	175.6409	24.8478
AAAAATTG	GTAAGTTC	28	21.6417	7.2123
AAAAATTG	CTTTTTTG	72	51.9052	23.5618
CTTTTTTG	TTTTTCTT	328	323.9589	4.0662
CTTTTTTG	CTTTTTTC	100	89.4956	11.0980
CTTTTTTG	GTTTTTGA	87	86.8854	0.1147
CTTTTTTG	TTTTTTGG	149	131.5623	18.5454
CTTTTTTG	ATTTTTTA	92	84.4675	7.8588
CTTTTTTG	TTTTTTCC	114	110.6012	3.4505
CTTTTTTG	GGTTTTTG	75	66.9798	8.4823
CTTTTTTG	CTTTTTTA	87	75.7820	12.0101
CTTTTTTG	CTGTTTTT	137	135.5521	1.4556
CTTTTTTG	TTTTTAAT	152	138.6828	13.9371
CTTTTTTG	TTTTTGAA	124	106.5510	18.8055
CTTTTTTG	AGTTTTGA	78	72.3543	5.8605
CTTTTTTG	GTTTTGAT	134	129.4289	4.6509
CTTTTTTG	CTCTGTTT	147	145.4649	1.5432
CTTTTTTG	AAATTTTC	99	77.1248	24.7198
CTTTTTTG	GATTTTGA	103	93.8749	9.5549
GTAAGTTC	GTTTTTGA	37	36.1843	0.8248
GTAAGTTC	ATTTTTTA	38	35.1801	2.9300
TTTCTTTT	CTTTTTTC	337	303.8907	34.8509
TTTCTTTT	TTTTTTGG	496	448.3034	50.1484
TTTCTTTT	ATTTTTTA	334	286.6900	51.0150
TTTCTTTT	TTTTTTCC	392	376.2349	16.0909
TTTCTTTT	CTTTTTTA	308	257.0103	55.7429
TTTCTTTT	AATATATT	309	231.3148	89.4746
TTTCTTTT	ATTTTTTC	347	338.7280	8.3722
TTTCTTTT	CAATTTTT	287	283.8199	3.1978
TTTCTTTT	TTTTTATT	720	715.5974	4.4161
TTTCTTTT	ATTTTTTG	360	358.6484	1.3541
TTTCTTTT	TAATTTTT	437	432.9318	4.0873
TTTCTTTT	AAATTTTC	278	261.5961	16.9078
GATTTTGA	TTTTTGTT	436	350.5245	95.1402
GATTTTGA	TTTTTCTT	324	320.9669	3.0473
GATTTTGA	CTTTTTTC	94	88.6760	5.4807
GATTTTGA	GTTTTTGA	140	86.0898	68.0752
GATTTTGA	TTTTTTGT	303	271.3337	33.4461
GATTTTGA	TTTTTTGG	156	130.3551	28.0166
GATTTTGA	TGTTTTTT	294	268.3894	26.7954
GATTTTGA	CTCTCTTT	123	110.1461	13.5764
GATTTTGA	ATTTTTTA	91	83.6941	7.6159
GATTTTGA	TTTTTTCC	120	109.5873	10.8925
GATTTTGA	GGTTTTTG	121	66.3671	72.6713
GATTTTGA	TTTTGTTT	478	427.0892	53.8313
GATTTTGA	TTTGTTTT	418	390.6223	28.3155
GATTTTGA	AATATATT	76	67.6280	8.8700
GATTTTGA	ATTTTTCA	107	83.1210	27.0209
GATTTTGA	ATTTTTTC	107	98.7541	8.5809
GATTTTGA	CAATTTTT	109	82.8625	29.8841
GATTTTGA	TTTTTATT	233	206.8935	27.6884
GATTTTGA	CTGTTTTT	155	134.3081	22.2097
GATTTTGA	TTTTTAAT	158	137.4099	22.0610
GATTTTGA	TTGTTTTC	184	168.5959	16.0873
GATTTTGA	TTTTTGAA	132	105.5744	29.4869
GATTTTGA	ATTTTTTG	111	104.5099	6.6875
GATTTTGA	AGTTTTGA	89	71.6922	19.2466
GATTTTGA	TAATTTTT	128	125.9306	2.0863
GATTTTGA	GTTTTGAT	168	128.2414	45.3683
GATTTTGA	CTCTGTTT	165	144.1294	22.3137
GATTTTGA	AATGTTTT	140	137.9245	2.0910
GATTTTGA	AAATTTTC	80	76.4189	3.6637
GATTTTGA	GTGTGTTT	103	82.4639	22.9039
GATTTTGA	TCTCTTTC	116	97.3075	20.3829
GATTTTGA	GTTTCTTG	109	86.1555	25.6362
GATTTTGA	TGTTTCTT	215	199.1574	16.4567
TGTTTCTT	TTTTTTGG	284	279.5781	4.4567
TGTTTCTT	CTTTTTTA	163	160.6343	2.3831
TGTTTCTT	AGTTTTGA	155	153.3427	1.6662
TGTTTCTT	CTCTGTTT	348	309.3002	41.0258
TGTTTTGT	CTTTTTTC	194	191.1560	2.8651
TGTTTTGT	GTTTTTGA	200	185.5576	14.9904
TGTTTTGT	TTTTTTGG	290	281.5404	8.5855
TGTTTTGT	ATTTTTTA	184	180.3728	3.6634
TGTTTTGT	GGTTTTTG	158	142.9056	15.8649
TGTTTTGT	AATATATT	153	145.6303	7.5531
TGTTTTGT	CAATTTTT	189	178.5731	10.7255
TGTTTTGT	CTGTTTTT	320	290.1277	31.3600
TGTTTTGT	TTTTTAAT	298	296.8675	1.1347
TGTTTTGT	AGTTTTGA	193	154.4142	43.0490
TGTTTTGT	CTCTGTTT	375	311.4732	69.6048
TTTTATTT	TTTTTGTT	966	924.2193	42.7111
TTTTATTT	TTTTTCTT	877	845.3130	32.2737
TTTTATTT	CTTTTTTC	250	230.8538	19.9191
TTTTATTT	GTTTTTGA	242	224.0838	18.6141
TTTTATTT	TTTTTTGT	771	713.1298	60.1572
TTTTATTT	TTTTTTGG	409	340.2175	75.3092
TTTTATTT	TTTTCTTT	897	866.9781	30.5358
TTTTATTT	ATTTTTTA	393	217.8144	231.9354
TTTTATTT	TTTTTTCC	311	285.6645	26.4272
TTTTATTT	CTTTTTTA	264	195.3078	79.5623
TTTTATTT	AATATATT	308	175.8151	172.6854
TTTTATTT	ATTTTTCA	278	216.3147	69.7465
TTTTATTT	ATTTTTTC	317	257.2541	66.2014
TTTTATTT	CAATTTTT	289	215.6384	84.6261
TTTTATTT	TTTTTTCT	754	732.9956	21.3025
TTTTATTT	TTTCATTT	485	442.3653	44.6263
TTTTATTT	TTTTTATT	670	542.1648	141.8441
TTTTATTT	CTGTTTTT	351	350.6140	0.3862
TTTTATTT	TTTTTAAT	505	358.7745	172.6415
TTTTATTT	TTTTTGAA	335	275.1369	65.9487
TTTTATTT	ATTTTTTG	345	272.3449	81.5839
TTTTATTT	AGTTTTGA	207	186.4319	21.6632
TTTTATTT	TAATTTTT	461	328.5857	156.0948
TTTTATTT	TCTTTTTT	653	641.6077	11.4929
TTTTATTT	AATGTTTT	379	360.1285	19.3575
TTTTATTT	AAATTTTC	260	198.7859	69.7979
GTTTCTTG	GTTTTTGA	84	79.7430	4.3687
GTTTCTTG	ATTTTTTA	86	77.5246	8.9227
GTTTCTTG	CTGTTTTT	139	124.3860	15.4407
GTTTCTTG	AGTTTTGA	76	66.4104	10.2508
GTTTCTTG	GTTTTGAT	125	118.7698	6.3908
GTTTCTTG	CTCTGTTT	185	133.4776	60.3881
TCTCTTTC	CTTTTTTC	96	92.7674	3.2883
TCTCTTTC	GTTTTTGA	105	90.0613	16.1143
TCTCTTTC	CTCTCTTT	129	115.2334	14.5580
TCTCTTTC	ATTTTTTA	102	87.5547	15.5764
TCTCTTTC	GGTTTTTG	81	69.4256	12.4897
TCTCTTTC	CAATTTTT	93	86.6845	6.5402
TCTCTTTC	CTGTTTTT	145	140.5183	4.5524
TCTCTTTC	AGTTTTGA	82	74.9970	7.3202
TCTCTTTC	CTCTGTTT	164	150.7965	13.7653
GTGTGTTT	GTTTTTGA	102	76.3273	29.5742
GTGTGTTT	CTCTCTTT	104	97.6427	6.5599
GTGTGTTT	GGTTTTTG	80	58.8479	24.5656
GTGTGTTT	CTTTTTTA	71	66.5777	4.5660
GTGTGTTT	AGTTTTGA	67	63.5677	3.5234
GTGTGTTT	CTCTGTTT	138	127.7465	10.6544
AAATTTTC	TTTTTGTT	331	287.5090	46.6260
AAATTTTC	TTTTTCTT	310	263.3032	50.6124
AAATTTTC	CTTTTTTC	92	72.8569	21.4628
AAATTTTC	GTTTTTGA	81	70.7337	10.9777
AAATTTTC	TTTTTTGT	265	222.6452	46.1498
AAATTTTC	TTTTTTGG	135	107.0633	31.3004
AAATTTTC	TTTTCTTT	303	269.9540	34.9908
AAATTTTC	TGTTTTTT	231	220.2329	11.0262
AAATTTTC	CTCTCTTT	95	90.4800	4.6310
AAATTTTC	ATTTTTTA	134	68.7668	89.3938
AAATTTTC	TTTTTTCC	125	90.0215	41.0332
AAATTTTC	GGTTTTTG	66	54.5390	12.5887
AAATTTTC	TTTTGTTT	376	350.1893	26.7393
AAATTTTC	TTTGTTTT	333	320.3390	12.9079
AAATTTTC	CTTTTTTA	76	61.7009	15.8410
AAATTTTC	AATATATT	112	55.5746	78.4866
AAATTTTC	ATTTTTCA	95	68.2963	31.3520
AAATTTTC	ATTTTTTC	119	81.1300	45.5855
AAATTTTC	CAATTTTT	106	68.0840	46.9258
AAATTTTC	TTTTTTCT	272	228.7649	47.0852
AAATTTTC	TTTCATTT	171	138.8714	35.5878
AAATTTTC	TTTTTATT	202	169.8335	35.0368
AAATTTTC	TTTTTAAT	164	112.8513	61.3024
AAATTTTC	TTGTTTTC	144	138.4317	5.6788
AAATTTTC	TTTTTGAA	111	86.7280	27.3896
AAATTTTC	ATTTTTTG	107	85.8543	23.5589
AAATTTTC	AGTTTTGA	73	58.9121	15.6522
AAATTTTC	TAATTTTT	147	103.4330	51.6718
AAATTTTC	TCTTTTTT	239	200.5846	41.8794
AAATTTTC	AATGTTTT	129	113.2735	16.7709
AATGTTTT	GTTTTTGA	145	127.6362	18.4947
AATGTTTT	TTTTTTGG	233	193.4423	43.3517
AATGTTTT	ATTTTTTA	162	124.0778	43.2034
AATGTTTT	TTTTTTCC	170	162.5555	7.6124
AATGTTTT	CTTTTTTA	137	111.2980	28.4644
AATGTTTT	AATATATT	143	100.2226	50.8295
AATGTTTT	ATTTTTTC	165	146.4528	19.6750
AATGTTTT	CAATTTTT	133	122.8426	10.5663
AATGTTTT	TTTTTATT	329	307.4410	22.2979
AATGTTTT	TTTTTAAT	250	203.9393	50.9096
AATGTTTT	TTTTTGAA	169	156.5900	12.8893
AATGTTTT	ATTTTTTG	164	155.0076	9.2483
AATGTTTT	AGTTTTGA	117	106.2557	11.2701
AATGTTTT	TAATTTTT	202	186.8602	15.7372
CTCTGTTT	TTTTTGTT	566	545.7025	20.6704
CTCTGTTT	CTTTTTTC	143	137.3912	5.7217
CTCTGTTT	GTTTTTGA	175	133.3756	47.5329
CTCTGTTT	TTTTTTGG	244	202.1648	45.8927
CTCTGTTT	TGTTTTTT	485	417.3203	72.8931
CTCTGTTT	CTCTCTTT	187	170.7446	17.0057
CTCTGTTT	TTTTTTCC	176	169.8762	6.2329
CTCTGTTT	GGTTTTTG	133	102.7676	34.2979
CTCTGTTT	TTTTGTTT	695	665.5690	30.0723
CTCTGTTT	CTGTTTTT	346	208.3136	175.5583
CTCTGTTT	AGTTTTGA	141	111.0290	33.6945
CTCTGTTT	GTTTTGAT	215	198.8774	16.7591
GTTTTGAT	TTTTTGTT	508	484.8671	23.6762
GTTTTGAT	GTTTTTGA	172	118.6791	63.8242
GTTTTGAT	TTTTTTGT	381	375.0161	6.0314
GTTTTGAT	TTTTTTGG	206	179.8331	27.9845
GTTTTGAT	TGTTTTTT	394	370.9344	23.7683
GTTTTGAT	CTCTCTTT	157	151.9043	5.1802
GTTTTGAT	ATTTTTTA	127	115.3717	12.1956
GTTTTGAT	GGTTTTTG	130	91.4575	45.7159
GTTTTGAT	TTTTGTTT	598	591.1902	6.8489
GTTTTGAT	CAATTTTT	115	114.2235	0.7791
GTTTTGAT	TTTTTAAT	206	189.5863	17.1046
GTTTTGAT	TTGTTTTC	238	232.7205	5.3390
GTTTTGAT	ATTTTTTG	154	144.1179	10.2134
GTTTTGAT	AGTTTTGA	137	98.8056	44.7753
GTTTTGAT	TAATTTTT	175	173.7172	1.2876
TCTTTTTT	TTTTTCTT	874	853.0947	21.1593
TCTTTTTT	CTTTTTTC	259	232.9448	27.4608
TCTTTTTT	TTTTTTGT	725	719.6753	5.3443
TCTTTTTT	TTTTTTGG	390	343.3098	49.7303
TCTTTTTT	TTTTCTTT	875	874.9630	0.0370
TCTTTTTT	CTCTCTTT	298	289.7363	8.3804
TCTTTTTT	ATTTTTTA	289	219.7865	79.1196
TCTTTTTT	TTTTTTCC	303	288.2566	15.1142
TCTTTTTT	CTTTTTTA	229	197.0748	34.3817
TCTTTTTT	AATATATT	214	177.4047	40.1341
TCTTTTTT	ATTTTTCA	233	218.2731	15.2128
TCTTTTTT	ATTTTTTC	270	259.5863	10.6198
TCTTTTTT	CAATTTTT	224	217.5906	6.5029
TCTTTTTT	TTTCATTT	447	446.3978	0.6026
TCTTTTTT	TTTTTATT	597	547.1203	52.0873
TCTTTTTT	TTTTTAAT	451	362.0372	99.0939
TCTTTTTT	TTTTTGAA	291	277.6326	13.6842
TCTTTTTT	AGTTTTGA	206	188.1180	18.7061
TCTTTTTT	TAATTTTT	345	331.5712	13.6971
TAATTTTT	TTTTTGTT	554	476.0311	84.0316
TAATTTTT	TTTTTCTT	540	435.7702	115.8052
TAATTTTT	CTTTTTTC	157	120.0476	42.1321
TAATTTTT	GTTTTTGA	135	116.5415	19.8487
TAATTTTT	TTTTTTGT	444	368.2014	83.1144
TAATTTTT	TTTTTTGG	251	176.5859	88.2631
TAATTTTT	TTTTCTTT	492	446.8299	47.3800
TAATTTTT	TGTTTTTT	407	364.1946	45.2278
TAATTTTT	ATTTTTTA	238	113.2939	176.6639
TAATTTTT	TTTTTTCC	183	148.4064	38.3443
TAATTTTT	GGTTTTTG	90	89.8122	0.1880
TAATTTTT	TTTTGTTT	596	580.3906	15.8175
TAATTTTT	TTTGTTTT	538	530.6733	7.3771
TAATTTTT	CTTTTTTA	132	101.6299	34.5133
TAATTTTT	AATATATT	187	91.5206	133.6198
TAATTTTT	ATTTTTCA	154	112.5170	48.3327
TAATTTTT	ATTTTTTC	187	133.7130	62.7222
TAATTTTT	CAATTTTT	202	112.1666	118.8331
TAATTTTT	TTTTTTCT	485	378.3667	120.4182
TAATTTTT	TTTCATTT	272	229.2383	46.5229
TAATTTTT	TTTTTATT	387	280.5528	124.4836
TAATTTTT	TTTTTAAT	300	186.1617	143.1501
TAATTTTT	TTTTTGAA	175	142.9631	35.3848
TAATTTTT	ATTTTTTG	185	141.5193	49.5652
TAATTTTT	AGTTTTGA	124	97.0275	30.4156
AGTTTTGA	TTTTTGTT	319	269.5962	53.6768
AGTTTTGA	TTTTTCTT	267	246.9089	20.8873
AGTTTTGA	CTTTTTTC	88	68.3513	22.2355
AGTTTTGA	GTTTTTGA	91	66.3599	28.7348
AGTTTTGA	TTTTTTGT	244	208.7983	38.0151
AGTTTTGA	TTTTTTGG	131	100.4319	34.8089
AGTTTTGA	TGTTTTTT	220	206.5369	13.8926
AGTTTTGA	CTCTCTTT	91	84.8800	6.3356
AGTTTTGA	ATTTTTTA	90	64.5150	29.9620
AGTTTTGA	TTTTTTCC	99	84.4499	15.7372
AGTTTTGA	GGTTTTTG	79	51.1694	34.3102
AGTTTTGA	TTTTGTTT	361	328.3387	34.2344
AGTTTTGA	TTTGTTTT	308	300.3647	7.7315
AGTTTTGA	CTTTTTTA	76	57.8874	20.6898
AGTTTTGA	AATATATT	69	52.1408	19.3310
AGTTTTGA	ATTTTTCA	79	64.0737	16.5437
AGTTTTGA	ATTTTTTC	83	76.1107	7.1920
AGTTTTGA	CAATTTTT	86	63.8746	25.5786
AGTTTTGA	TTTTTTCT	220	214.5348	5.5343
AGTTTTGA	TTTCATTT	153	130.2588	24.6199
AGTTTTGA	TTTTTATT	198	159.2889	43.0745
AGTTTTGA	CTGTTTTT	116	103.4734	13.2560
AGTTTTGA	TTTTTAAT	133	105.8598	30.3551
AGTTTTGA	TTTTTGAA	104	81.3611	25.5314
AGTTTTGA	ATTTTTTG	105	80.5416	27.8445
ATTTTTTG	TTTTTGTT	436	394.2776	43.8560
ATTTTTTG	TTTTTCTT	396	360.9952	36.6496
ATTTTTTG	CTTTTTTC	106	99.6322	6.5671
ATTTTTTG	GTTTTTGA	123	96.7250	29.5585
ATTTTTTG	TTTTTTGT	314	305.1182	9.0098
ATTTTTTG	TTTTTTGG	187	146.4949	45.6500
ATTTTTTG	TTTTCTTT	384	370.1387	14.1177
ATTTTTTG	TGTTTTTT	325	301.8040	24.0654
ATTTTTTG	ATTTTTTA	163	94.0320	89.6688
ATTTTTTG	TTTTTTCC	134	123.1419	11.3233
ATTTTTTG	GGTTTTTG	82	74.5567	7.8031
ATTTTTTG	TTTTGTTT	494	480.5109	13.6767
ATTTTTTG	TTTGTTTT	441	439.4354	1.5674
ATTTTTTG	CTTTTTTA	104	84.3589	21.7683
ATTTTTTG	AATATATT	147	75.9739	97.0263
ATTTTTTG	ATTTTTCA	107	93.3877	14.5594
ATTTTTTG	ATTTTTTC	137	110.9620	28.8786
ATTTTTTG	CAATTTTT	130	93.0971	43.4058
ATTTTTTG	TTTTTTCT	323	313.5263	9.6154
ATTTTTTG	TTTCATTT	199	190.1097	9.0950
ATTTTTTG	TTTTTATT	300	232.5944	76.3460
ATTTTTTG	CTGTTTTT	159	150.9405	8.2709
ATTTTTTG	TTTTTAAT	224	154.4289	83.3084
ATTTTTTG	TTTTTGAA	140	118.6301	23.1885
TTTTTGAA	TTTTTGTT	414	398.3336	15.9705
TTTTTGAA	TTTTTCTT	375	364.7056	10.4383
TTTTTGAA	CTTTTTTC	112	100.6468	11.9708
TTTTTGAA	GTTTTTGA	126	97.7098	32.0393
TTTTTGAA	TTTTTTGT	323	308.2493	15.0981
TTTTTGAA	TTTTTTGG	190	147.9899	47.4773
TTTTTGAA	TTTTCTTT	380	373.9440	6.1048
TTTTTGAA	TGTTTTTT	331	304.9008	27.1857
TTTTTGAA	ATTTTTTA	160	94.9893	83.4256
TTTTTGAA	TTTTTTCC	154	124.3973	32.8747
TTTTTGAA	GGTTTTTG	94	75.3150	20.8319
TTTTTGAA	CTTTTTTA	108	85.2173	25.5881
TTTTTGAA	AATATATT	128	76.7466	65.4746
TTTTTGAA	ATTTTTCA	121	94.3384	30.1171
TTTTTGAA	ATTTTTTC	126	112.0926	14.7365
TTTTTGAA	CAATTTTT	133	94.0449	46.0948
TTTTTGAA	TTTTTTCT	322	316.7445	5.2989
TTTTTGAA	TTTCATTT	228	192.0531	39.1188
TTTTTGAA	TTTTTATT	294	234.9757	65.8848
TTTTTGAA	CTGTTTTT	171	152.4811	19.6005
TTTTTGAA	TTTTTAAT	202	156.0053	52.1923
TTGTTTTC	GTTTTTGA	162	156.0052	6.1085
TTGTTTTC	TTTTTTGG	251	236.5721	14.8592
TTGTTTTC	ATTTTTTA	172	151.6509	21.6571
TTGTTTTC	GGTTTTTG	141	120.1778	22.5301
TTGTTTTC	CTTTTTTA	153	136.0149	18.0040
TTGTTTTC	AATATATT	126	122.4670	3.5835
TTGTTTTC	CAATTTTT	157	150.1395	7.0149
TTTTTAAT	TTTTTGTT	638	519.9558	130.5312
TTTTTAAT	TTTTTCTT	563	475.9359	94.5821
TTTTTAAT	CTTTTTTC	153	130.9877	23.7662
TTTTTAAT	GTTTTTGA	166	127.1602	44.2456
TTTTTAAT	TTTTTTGT	516	402.0720	128.7293
TTTTTAAT	TTTTTTGG	266	192.7190	85.7220
TTTTTAAT	TTTTCTTT	560	488.0275	77.0364
TTTTTAAT	TGTTTTTT	493	397.6926	105.9111
TTTTTAAT	CTCTCTTT	166	162.7761	3.2557
TTTTTAAT	ATTTTTTA	238	123.6151	155.9133
TTTTTAAT	TTTTTTCC	198	161.9484	39.7958
TTTTTAAT	GGTTTTTG	115	97.9847	18.4139
TTTTTAAT	TTTTGTTT	698	634.0856	67.0326
TTTTTAAT	TTTGTTTT	653	579.7091	77.7401
TTTTTAAT	CTTTTTTA	177	110.8832	82.7780
TTTTTAAT	AATATATT	202	99.8493	142.3303
TTTTTAAT	ATTTTTCA	162	122.7670	44.9239
TTTTTAAT	ATTTTTTC	197	145.9062	59.1473
TTTTTAAT	CAATTTTT	194	122.3845	89.3739
TTTTTAAT	TTTTTTCT	451	413.1833	39.4968
TTTTTAAT	TTTCATTT	299	250.2261	53.2455
TTTTTAAT	TTTTTATT	460	306.2869	187.0840
TTTTTAAT	CTGTTTTT	201	198.5783	2.4364
CTGTTTTT	TTTTTGTT	511	508.0795	2.9288
CTGTTTTT	CTTTTTTC	139	128.0316	11.4253
CTGTTTTT	GTTTTTGA	155	124.2910	34.2239
CTGTTTTT	TTTTTTGT	423	392.9157	31.2077
CTGTTTTT	TTTTTTGG	229	188.3592	44.7400
CTGTTTTT	TGTTTTTT	437	388.6371	51.2545
CTGTTTTT	TTTTTTCC	175	158.2891	17.5635
CTGTTTTT	TTTTGTTT	626	619.5655	6.4678
CTGTTTTT	TTTGTTTT	571	566.4499	4.5684
CTGTTTTT	CTTTTTTA	128	108.3831	21.2939
CTGTTTTT	AATATATT	100	97.5990	2.4303
CTGTTTTT	ATTTTTCA	126	119.9975	6.1502
TTTTTATT	TTTTTGTT	891	787.3625	110.1773
TTTTTATT	TTTTTCTT	741	720.3216	20.9725
TTTTTATT	CTTTTTTC	210	197.1989	13.2078
TTTTTATT	GTTTTTGA	222	191.4224	32.8993
TTTTTATT	TTTTTTGT	723	607.9543	125.3027
TTTTTATT	TTTTTTGG	371	290.4689	90.7858
TTTTTATT	TTTTCTTT	766	738.7314	27.7658
TTTTTATT	TGTTTTTT	629	601.2972	28.3313
TTTTTATT	ATTTTTTA	334	186.0726	195.3914
TTTTTATT	TTTTTTCC	292	243.9544	52.4936
TTTTTATT	GGTTTTTG	166	147.4150	19.7102
TTTTTATT	TTTTGTTT	974	961.4144	12.6676
TTTTTATT	CTTTTTTA	216	166.8649	55.7483
TTTTTATT	AATATATT	261	150.2261	144.1709
TTTTTATT	ATTTTTCA	239	184.7929	61.4775
TTTTTATT	ATTTTTTC	287	219.7221	76.6630
TTTTTATT	CAATTTTT	265	184.2157	96.3600
TTTTTATT	TTTTTTCT	670	624.8471	46.7464
TTTTTATT	TTTCATTT	389	377.5126	11.6604
TTTCATTT	TTTTTGTT	654	641.7238	12.3929
TTTCATTT	CTTTTTTC	172	161.2174	11.1354
TTTCATTT	GTTTTTGA	183	156.5010	28.6255
TTTCATTT	TTTTTTGT	504	495.8892	8.1768
TTTCATTT	TTTTTTGG	279	237.3262	45.1355
TTTCATTT	ATTTTTTA	212	152.1328	70.3485
TTTCATTT	TTTTTTCC	209	199.3801	9.8483
TTTCATTT	GGTTTTTG	141	120.5592	22.0833
TTTCATTT	CTTTTTTA	168	136.4469	34.9488
TTTCATTT	AATATATT	161	122.8557	43.5334
TTTCATTT	ATTTTTCA	184	151.0878	36.2617
TTTCATTT	ATTTTTTC	207	179.6038	29.3868
TTTCATTT	CAATTTTT	174	150.6165	25.1114
TTTTTTCT	CTTTTTTC	286	265.7099	21.0458
TTTTTTCT	TTTTTTGT	828	822.3929	5.6262
TTTTTTCT	TTTTTTGG	411	391.7807	19.6832
TTTTTTCT	TGTTTTTT	815	813.3434	1.6583
TTTTTTCT	CTCTCTTT	335	330.5702	4.4593
TTTTTTCT	ATTTTTTA	322	250.6861	80.6127
TTTTTTCT	TTTTTTCC	354	328.8799	26.0559
TTTTTTCT	CTTTTTTA	263	224.7584	41.3246
TTTTTTCT	AATATATT	258	202.3070	62.7387
TTTTTTCT	ATTTTTCA	252	248.9583	3.0602
TTTTTTCT	ATTTTTTC	327	296.1330	32.4225
TTTTTTCT	CAATTTTT	294	248.1791	49.8122
CAATTTTT	TTTTTGTT	376	311.9532	70.2127
CAATTTTT	TTTTTCTT	318	285.6733	34.0904
CAATTTTT	GTTTTTGA	99	76.6960	25.2717
CAATTTTT	TTTTTTGT	283	241.5362	44.8350
CAATTTTT	TTTTTTGG	163	116.1050	55.2986
CAATTTTT	TTTTCTTT	317	292.8937	25.0722
CAATTTTT	TGTTTTTT	275	238.9176	38.6794
CAATTTTT	CTCTCTTT	116	98.1149	19.4243
CAATTTTT	ATTTTTTA	138	74.5627	84.9546
CAATTTTT	TTTTTTCC	125	97.6175	30.9072
CAATTTTT	GGTTTTTG	75	59.1320	17.8287
CAATTTTT	TTTTGTTT	434	380.0136	57.6515
CAATTTTT	TTTGTTTT	378	347.5996	31.6926
CAATTTTT	CTTTTTTA	86	66.8992	21.5998
CAATTTTT	AATATATT	124	60.2550	89.4903
CAATTTTT	ATTTTTCA	90	74.0524	17.5533
CAATTTTT	ATTTTTTC	122	87.9725	39.8936
ATTTTTTC	TTTTTGTT	377	372.3587	4.6701
ATTTTTTC	TTTTTCTT	374	340.9432	34.6099
ATTTTTTC	CTTTTTTC	101	94.1462	7.0974
ATTTTTTC	GTTTTTGA	101	91.3997	10.0877
ATTTTTTC	TTTTTTGT	303	288.1954	15.1785
ATTTTTTC	TTTTTTGG	178	138.4126	44.7749
ATTTTTTC	TTTTCTTT	382	349.5740	33.8854
ATTTTTTC	ATTTTTTA	139	88.8557	62.1970
ATTTTTTC	TTTTTTCC	142	116.3545	28.2843
ATTTTTTC	CTTTTTTA	101	79.7172	23.9002
ATTTTTTC	AATATATT	116	71.7952	55.6536
ATTTTTTC	ATTTTTCA	118	88.2470	34.2843
ATTTTTCA	TTTTTGTT	346	312.9345	34.7539
ATTTTTCA	TTTTTCTT	306	286.5712	20.0730
ATTTTTCA	CTTTTTTC	96	79.2453	18.4128
ATTTTTCA	GTTTTTGA	83	76.9352	6.2978
ATTTTTCA	TTTTTTGT	252	242.2944	9.8974
ATTTTTCA	TTTTTTGG	137	116.4678	22.2441
ATTTTTCA	TTTTCTTT	296	293.8146	2.1935
ATTTTTCA	TGTTTTTT	250	239.6676	10.5520
ATTTTTCA	CTCTCTTT	107	98.4213	8.9422
ATTTTTCA	ATTTTTTA	114	74.7953	48.0446
ATTTTTCA	TTTTTTCC	108	97.9222	10.5794
ATTTTTCA	GGTTTTTG	67	59.3162	8.1613
ATTTTTCA	AATATATT	95	60.4428	42.9571
AATATATT	TTTTTGTT	318	254.2068	71.2013
AATATATT	TTTTTCTT	300	232.8230	76.0512
AATATATT	CTTTTTTC	70	64.4772	5.7529
AATATATT	GTTTTTGA	77	62.5990	15.9433
AATATATT	TTTTTTGT	250	196.8995	59.6918
AATATATT	TTTTTTGG	130	94.7310	41.1441
AATATATT	TTTTCTTT	318	238.6986	91.2182
AATATATT	TGTTTTTT	204	194.7679	9.4476
AATATATT	CTCTCTTT	86	80.0652	6.1496
AATATATT	ATTTTTTA	146	60.8591	127.7567
AATATATT	TTTTTTCC	106	79.6596	30.2818
AATATATT	GGTTTTTG	49	48.2717	0.7338
AATATATT	TTTTGTTT	359	309.5695	53.1821
AATATATT	TTTGTTTT	306	283.2058	23.6878
AATATATT	CTTTTTTA	102	54.6081	63.7287
CTTTTTTA	TTTTTGTT	317	282.4654	36.5646
CTTTTTTA	TTTTTCTT	306	258.6873	51.3973
CTTTTTTA	CTTTTTTC	93	71.5887	24.3346
CTTTTTTA	GTTTTTGA	81	69.5026	12.3999
CTTTTTTA	TTTTTTGT	239	218.7467	21.1632
CTTTTTTA	TTTTTTGG	134	105.1966	32.4292
CTTTTTTA	TTTTCTTT	326	265.2206	67.2654
CTTTTTTA	TGTTTTTT	233	216.3769	17.2459
CTTTTTTA	CTCTCTTT	89	88.9037	0.0963
CTTTTTTA	ATTTTTTA	118	67.5701	65.7873
CTTTTTTA	TTTTTTCC	111	88.4531	25.2034
CTTTTTTA	GGTTTTTG	65	53.5906	12.5459
CTTTTTTA	TTTGTTTT	321	314.7148	6.3476
TTTGTTTT	CTTTTTTC	373	372.2248	0.7760
TTTGTTTT	GTTTTTGA	390	361.2665	29.8470
TTTGTTTT	TTTTTTGG	593	549.5619	45.1113
TTTGTTTT	ATTTTTTA	435	351.1206	93.1841
TTTGTTTT	GGTTTTTG	305	277.8850	28.3969
TTTTGTTT	CTTTTTTC	417	406.9576	10.1653
TTTTGTTT	GTTTTTGA	446	394.9671	54.1964
TTTTGTTT	TTTTTTGG	664	601.0727	66.1119
TTTTGTTT	TGTTTTTT	1263	1254.1043	8.9272
TTTTGTTT	ATTTTTTA	471	383.8660	96.3499
TTTTGTTT	GGTTTTTG	357	303.7497	57.6669
GGTTTTTG	TTTTTGTT	274	249.4344	25.7374
GGTTTTTG	TTTTTCTT	239	228.4546	10.7851
GGTTTTTG	CTTTTTTC	75	63.2752	12.7496
GGTTTTTG	GTTTTTGA	93	61.4321	38.5640
GGTTTTTG	TTTTTTGT	206	193.2092	13.2052
GGTTTTTG	TTTTTTGG	100	92.9624	7.2976
GGTTTTTG	TGTTTTTT	203	191.1177	12.2443
GGTTTTTG	CTCTCTTT	91	78.5714	13.3635
GGTTTTTG	ATTTTTTA	78	59.7247	20.8231
GGTTTTTG	TTTTTTCC	90	78.1734	12.6793
GGTTTTTG	TGTTTCAG	54	52.4918	1.5297
TTTTTTCC	TTTTTGTT	448	413.6301	35.7599
TTTTTTCC	TTTTTCTT	428	378.6980	52.3804
TTTTTTCC	GTTTTTGA	104	101.4223	2.6102
TTTTTTCC	TTTTTTGT	366	320.0562	49.0940
TTTTTTCC	TTTTTTGG	169	153.6257	16.1191
TTTTTTCC	TTTTCTTT	403	388.2945	14.9805
TTTTTTCC	TGTTTTTT	346	316.5782	30.7485
TTTTTTCC	CTCTCTTT	148	129.7887	19.4330
TTTTTTCC	ATTTTTTA	138	98.5979	46.3961
ATTTTTTA	TTTTTGTT	407	315.1103	104.1475
ATTTTTTA	TTTTTCTT	383	288.5622	108.4366
ATTTTTTA	CTTTTTTC	125	79.7916	56.1119
ATTTTTTA	GTTTTTGA	112	77.4655	41.2906
ATTTTTTA	TTTTTTGT	354	243.9756	131.7690
ATTTTTTA	TTTTTTGG	185	117.2721	84.3338
ATTTTTTA	TTTTCTTT	378	295.8563	92.6177
ATTTTTTA	TGTTTTTT	284	241.3304	46.2373
ATTTTTTA	CTCTCTTT	120	99.1004	22.9630
CTCTCTTT	CTTTTTTC	115	105.0040	10.4574
CTCTCTTT	TTTTTTGT	324	321.7008	2.3074
CTCTCTTT	TTTTTTGG	172	154.4106	18.5553
TGTTTTTT	TTTTTGTT	1092	1025.9873	68.0922
TGTTTTTT	TTTTTCTT	943	938.2238	4.7883
TGTTTTTT	CTTTTTTC	269	255.7890	13.5464
TGTTTTTT	GTTTTTGA	271	248.2820	23.7270
TGTTTTTT	TTTTTTGT	853	791.2612	64.0871
TGTTTTTT	TTTTTTGG	456	377.1008	86.6310
TTTTCTTT	CTTTTTTC	365	313.6117	55.3858
TTTTCTTT	GTTTTTGA	318	304.3926	13.9071
TTTTCTTT	TTTTTTGG	534	462.7009	76.5302
TTTTTTGG	TTTTTGTT	604	492.9521	122.7100
TTTTTTGG	TTTTTCTT	528	451.2439	82.9426
TTTTTTGG	CTTTTTTC	148	124.2643	25.8706
TTTTTTGG	GTTTTTGA	154	120.6344	37.6050
TTTTTTGG	TTTTTTGT	457	381.2511	82.8199
TTTTTTGT	GTTTTTGA	271	251.0040	20.7721
GTTTTTGA	TTTTTGTT	363	324.2070	41.0265
GTTTTTGA	CTTTTTTC	91	82.0752	9.3934
CTTTTTTC	TTTTTCTT	351	305.8762	48.2997
