# Supplementary material for: The word landscape of the non-coding segments of the Arabidopsis thaliana genome
Source: BMC Genomics. 2009 Oct 8;10:463. doi: 10.1186/1471-2164-10-463 (PMC2770528; doi:10.1186/1471-2164-10-463)
Supplement: Additional file 16 — Word co-occurrences in core promoters. Entire set of co-occurring words (taken from the top 25 words) discovered in the core promoters with occurrence, expected occurrences and scores. [file 1471-2164-10-463-S16.CSV]

Word1	Word2	Seqs hit	E_seq	SlnSE
TAAAAATT	TATAAATA	16	11.9494	4.6706
TAAAAATT	CTATAAAT	14	5.2881	13.6303
TAAAAATT	CTATATAA	8	4.5744	4.4717
TAAAAATT	ATATAAAC	7	3.9114	4.0741
TAAAAATT	TAAAAAAT	11	3.2931	13.2668
TAAAAATT	ATATATAC	9	4.4028	6.4349
TAAAAATT	AATATATT	5	2.0220	4.5267
TAAAAATT	TTATATAA	5	4.4269	0.6087
TAAAAATT	AAGAAAAA	23	12.5910	13.8577
TAAAAATT	ATATAAAG	5	2.9309	2.6706
TAAAAATT	TATATAAA	15	12.6119	2.6011
TAAAAATT	AGAAAAAA	20	11.1505	11.6850
TAAAAATT	ATTTTTTA	3	2.2757	0.8290
TAAAAATT	TTTTAAAA	15	6.3359	12.9272
TAAAAATT	CTCTTCTC	6	3.2804	3.6229
TAAAAATT	ACAAAAAA	20	9.3725	15.1590
TAAAAATT	TTATAAAA	9	4.4327	6.3739
TAAAAATT	AAATTAAA	13	6.8005	8.4233
TAAAAATT	AAAAAACA	22	8.7792	20.2105
TAAAAATT	TTAAAAAA	18	7.8225	15.0007
TAAAAATT	ATTAAAAA	12	6.7968	6.8214
TAAAAATT	GCCCAATA	4	2.5844	1.7472
TAAAAATT	AATAAAAA	28	11.0944	25.9213
TAAAAATT	TTTTTCTT	12	9.4644	2.8485
TAAAAATT	TTTTTTAA	12	5.6221	9.0984
TAAAAATT	CTCTCTTT	7	6.1333	0.9252
TAAAAATT	ATAAAATA	10	6.4751	4.3462
TAAAAATT	TTTTTTCT	15	8.1477	9.1548
TAAAAATT	AACAAAAA	19	11.3515	9.7867
TAAAAATT	TGTTTTTT	12	5.4237	9.5296
TAAAAATT	TCATCTTC	4	3.1735	0.9259
TAAAAATT	GAAAAAGA	8	4.2841	4.9963
TAAAAATT	ATTTTTTC	5	2.4242	3.6196
TAAAAATT	ATAAAAAG	11	4.5173	9.7897
TAAAAATT	TATAAAAC	4	2.8625	1.3384
TAAAAATT	ATTTTTCA	6	1.8941	6.9180
TAAAAATT	TAATTAAT	5	3.8542	1.3014
TAAAAATT	GTATATAA	6	2.6220	4.9669
TAAAAATT	TTTTTTGT	11	5.8106	7.0202
TAAAAATT	TCTATATA	8	7.2512	0.7862
TAAAAATT	CTTTCTTC	8	3.6661	6.2426
TAAAAATT	TTTTATTT	10	8.3682	1.7815
TAAAAATT	ACTCTCTT	2	1.7245	0.2964
TAAAAATT	ATTTCTCA	3	1.7159	1.6760
TAAAAATT	AATAAAAT	9	7.5194	1.6176
TAAAAATT	AAAAATAT	8	5.9388	2.3835
TAAAAATT	AAAATATT	8	4.6355	4.3656
AAAATATT	TATAAATA	30	16.4875	17.9579
AAAATATT	CTATAAAT	15	7.2964	10.8100
AAAATATT	CTATATAA	11	6.3117	6.1104
AAAATATT	ATATAAAC	9	5.3968	4.6027
AAAATATT	TAAAAAAT	10	4.5437	7.8884
AAAATATT	ATATATAC	7	6.0749	0.9922
AAAATATT	AATATATT	11	2.7899	15.0907
AAAATATT	TTATATAA	15	6.1081	13.4764
AAAATATT	AAGAAAAA	27	17.3729	11.9051
AAAATATT	ATATAAAG	5	4.0440	1.0610
AAAATATT	TATATAAA	24	17.4017	7.7157
AAAATATT	AGAAAAAA	25	15.3852	12.1368
AAAATATT	ATTTTTTA	5	3.1399	2.3262
AAAATATT	TTTTAAAA	21	8.7422	18.4036
AAAATATT	ACAAAAAA	21	12.9320	10.1812
AAAATATT	ATAAATAC	14	7.1698	9.3685
AAAATATT	TTATAAAA	9	6.1162	3.4766
AAAATATT	GCCCATTA	5	4.2137	0.8555
AAAATATT	AAAAAACA	25	12.1133	18.1143
AAAATATT	TTAAAAAA	12	10.7933	1.2718
AAAATATT	ATTAAAAA	12	9.3781	2.9584
AAAATATT	GCCCAATA	5	3.5659	1.6902
AAAATATT	AATAAAAA	24	15.3078	10.7925
AAAATATT	ATATATAG	8	4.9060	3.9119
AAAATATT	TTTTTTAA	10	7.7573	2.5395
AAAATATT	ATAAAATA	23	8.9342	21.7490
AAAATATT	AACAAAAA	26	15.6625	13.1774
AAAATATT	TGTTTTTT	15	7.4835	10.4303
AAAATATT	TTTTTGTT	12	9.4479	2.8694
AAAATATT	TCATCTTC	6	4.3787	1.8900
AAAATATT	GAAAAAGA	6	5.9111	0.0896
AAAATATT	ATTTTTTC	5	3.3449	2.0100
AAAATATT	ATAAAAAG	7	6.2329	0.8124
AAAATATT	TATAAAAC	9	3.9496	7.4125
AAAATATT	TAAAAAAG	8	4.4503	4.6918
AAAATATT	ATTTTTCA	6	2.6135	4.9864
AAAATATT	TAATTAAT	13	5.3179	11.6204
AAAATATT	TTTTTTGT	12	8.0174	4.8395
AAAATATT	TCTATATA	14	10.0050	4.7036
AAAATATT	TTCTTTTT	12	9.9887	2.2015
AAAATATT	ACAAAACA	8	5.8944	2.4436
AAAATATT	TTTTATTT	17	11.5462	6.5765
AAAATATT	ATTTCTCA	3	2.3675	0.7103
AAAATATT	AATAAAAT	18	10.3751	9.9173
AAAATATT	AAAAATAT	15	8.1942	9.0694
AAAAATAT	TATAAATA	43	21.1231	30.5658
AAAAATAT	CTATAAAT	18	9.3479	11.7940
AAAAATAT	CTATATAA	30	8.0863	39.3309
AAAAATAT	ATATAAAC	12	6.9142	6.6159
AAAAATAT	TAAAAAAT	12	5.8212	8.6808
AAAAATAT	ATATATAC	11	7.7829	3.8056
AAAAATAT	AATATATT	8	3.5744	6.4453
AAAAATAT	TTATATAA	13	7.8255	6.5983
AAAAATAT	AAGAAAAA	46	22.2574	33.3945
AAAAATAT	ATATAAAG	20	5.1810	27.0147
AAAAATAT	TATATAAA	44	22.2943	29.9138
AAAAATAT	AGAAAAAA	36	19.7109	21.6846
AAAAATAT	ATTTTTTA	6	4.0228	2.3988
AAAAATAT	TTTTAAAA	17	11.2001	7.0939
AAAAATAT	ACAAAAAA	26	16.5680	11.7163
AAAAATAT	ATAAATAC	16	9.1857	8.8791
AAAAATAT	TTATAAAA	18	7.8358	14.9700
AAAAATAT	AAAAAACA	44	15.5191	45.8533
AAAAATAT	TTAAAAAA	15	13.8279	1.2204
AAAAATAT	ATTAAAAA	17	12.0149	5.9002
AAAAATAT	AATAAAAA	42	19.6118	31.9846
AAAAATAT	ATATATAG	8	6.2854	1.9297
AAAAATAT	TTTTTTAA	18	9.9383	10.6915
AAAAATAT	ATAAAATA	25	11.4461	19.5306
AAAAATAT	AACAAAAA	32	20.0662	14.9343
AAAAATAT	TGTTTTTT	17	9.5875	9.7368
AAAAATAT	TTTTTGTT	18	12.1043	7.1426
AAAAATAT	GAAAAAGA	16	7.5731	11.9678
AAAAATAT	ATTTTTTC	7	4.2853	3.4350
AAAAATAT	ATAAAAAG	13	7.9854	6.3354
AAAAATAT	TATAAAAC	11	5.0601	8.5417
AAAAATAT	TAAAAAAG	7	5.7015	1.4362
AAAAATAT	TAATTAAT	14	6.8131	10.0830
AAAAATAT	TTTTTTGT	17	10.2716	8.5652
AAAAATAT	TCTATATA	25	12.8180	16.7006
AAAAATAT	ACAAAACA	12	7.5516	5.5577
AAAAATAT	TCTCTTTC	11	9.9871	1.0626
AAAAATAT	TTTTATTT	19	14.7926	4.7559
AAAAATAT	ACTCTCTT	7	3.0484	5.8190
AAAAATAT	ATTTCTCA	4	3.0332	1.1067
AAAAATAT	AATAAAAT	27	13.2922	19.1338
AATAAAAT	TATAAATA	38	26.7451	13.3469
AATAAAAT	CTATAAAT	22	11.8359	13.6379
AATAAAAT	CTATATAA	19	10.2385	11.7475
AATAAAAT	ATATAAAC	13	8.7545	5.1400
AATAAAAT	TAAAAAAT	25	7.3706	30.5345
AATAAAAT	ATATATAC	13	9.8543	3.6015
AATAAAAT	AATATATT	14	4.5257	15.8100
AATAAAAT	TTATATAA	15	9.9083	6.2202
AATAAAAT	AAGAAAAA	39	28.1813	12.6712
AATAAAAT	ATATAAAG	16	6.5600	14.2657
AATAAAAT	TATATAAA	40	28.2281	13.9425
AATAAAAT	AGAAAAAA	34	24.9570	10.5130
AATAAAAT	ATTTTTTA	7	5.0934	2.2257
AATAAAAT	TTTTAAAA	24	14.1811	12.6274
AATAAAAT	CTCTTCTC	11	7.3421	4.4470
AATAAAAT	ACAAAAAA	30	20.9776	10.7322
AATAAAAT	ATAAATAC	16	11.6305	5.1034
AATAAAAT	TTATAAAA	16	9.9213	7.6464
AATAAAAT	AAATTAAA	32	15.2210	23.7780
AATAAAAT	GCCCATTA	8	6.8352	1.2589
AATAAAAT	AAAAAACA	23	19.6496	3.6211
AATAAAAT	TTAAAAAA	29	17.5083	14.6341
AATAAAAT	ATTAAAAA	26	15.2127	13.9352
AATAAAAT	GCCCAATA	9	5.7844	3.9786
AATAAAAT	AATAAAAA	49	24.8316	33.3055
AATAAAAT	TTTTTCTT	32	21.1832	13.2009
AATAAAAT	ATATATAG	8	7.9582	0.0419
AATAAAAT	TTTTTTAA	18	12.5835	6.4438
AATAAAAT	CTCTCTTT	17	13.7276	3.6347
AATAAAAT	ATAAAATA	29	14.4926	20.1161
AATAAAAT	TTTTTTCT	27	18.2362	10.5956
AATAAAAT	AACAAAAA	41	25.4070	19.6205
AATAAAAT	TGTTTTTT	16	12.1393	4.4183
AATAAAAT	GAAAAAGA	19	9.5887	12.9933
AATAAAAT	ATTTTTTC	10	5.4259	6.1140
AATAAAAT	ATAAAAAG	18	10.1107	10.3819
AATAAAAT	TATAAAAC	7	6.4068	0.6198
AATAAAAT	TAAAAAAG	18	7.2190	16.4458
AATAAAAT	ATTTTTCA	9	4.2395	6.7751
AATAAAAT	TAATTAAT	10	8.6264	1.4776
AATAAAAT	GTATATAA	8	5.8686	2.4786
AATAAAAT	TCTATATA	23	16.2296	8.0191
AATAAAAT	TTCTTTTT	17	16.2031	0.8162
AATAAAAT	TTTCTTTT	20	18.4958	1.5638
AATAAAAT	TTTTATTT	22	18.7297	3.5405
AATAAAAT	ACTCTCTT	4	3.8598	0.1428
AATAAAAT	ATTTCTCA	4	3.8405	0.1628
ATTTCTCA	TATAAATA	30	6.1031	47.7720
ATTTCTCA	CTATAAAT	4	2.7009	1.5709
ATTTCTCA	CTATATAA	4	2.3364	2.1508
ATTTCTCA	ATATAAAC	3	1.9977	1.2198
ATTTCTCA	TAAAAAAT	3	1.6819	1.7360
ATTTCTCA	ATATATAC	5	2.2487	3.9954
ATTTCTCA	AATATATT	3	1.0327	3.1992
ATTTCTCA	AAGAAAAA	7	6.4308	0.5936
ATTTCTCA	TATATAAA	8	6.4415	1.7334
ATTTCTCA	AGAAAAAA	8	5.6951	2.7187
ATTTCTCA	ATTTTTTA	3	1.1623	2.8446
ATTTCTCA	ACAAAAAA	5	4.7870	0.2177
ATTTCTCA	TTATAAAA	4	2.2640	2.2766
ATTTCTCA	TTAAAAAA	4	3.9953	0.0047
ATTTCTCA	AATAAAAA	6	5.6664	0.3432
ATTTCTCA	TTTTTCTT	7	4.8339	2.5918
ATTTCTCA	TTTTTTAA	6	2.8715	4.4216
ATTTCTCA	CTTTCTCT	5	2.5634	3.3405
ATTTCTCA	ATAAAATA	5	3.3071	2.0668
ATTTCTCA	AACAAAAA	7	5.7977	1.3191
ATTTCTCA	TGTTTTTT	4	2.7701	1.4696
ATTTCTCA	TTTTTGTT	9	3.4973	8.5071
ATTTCTCA	TCATCTTC	4	1.6208	3.6134
ATTTCTCA	ATTTTTTC	3	1.2382	2.6550
ATTTCTCA	TATAAAAC	2	1.4620	0.6267
ATTTCTCA	TAAAAAAG	2	1.6473	0.3880
ATTTCTCA	ATTTTTCA	2	0.9674	1.4525
ATTTCTCA	TAATTAAT	3	1.9685	1.2640
ATTTCTCA	TCTATATA	4	3.7035	0.3081
ATTTCTCA	TTCTTTTT	7	3.6975	4.4679
ATTTCTCA	CTTTCTTC	3	1.8724	1.4141
ATTTCTCA	AAACCCTA	6	3.2391	3.6988
ATTTCTCA	TCTCTTTC	4	2.8856	1.3063
ATTTCTCA	TTTTATTT	5	4.2740	0.7844
ATTTCTCA	ACTCTCTT	1	0.8808	0.1270
ACTCTCTT	TATAAATA	9	6.1337	3.4509
ACTCTCTT	CTATAAAT	4	2.7144	1.5509
ACTCTCTT	CTATATAA	8	2.3481	9.8068
ACTCTCTT	ATATAAAC	5	2.0077	4.5621
ACTCTCTT	TAAAAAAT	2	1.6904	0.3364
ACTCTCTT	ATATATAC	4	2.2600	2.2838
ACTCTCTT	TTATATAA	8	2.2724	10.0690
ACTCTCTT	ATATAAAG	3	1.5044	2.0706
ACTCTCTT	TATATAAA	14	6.4738	10.7982
ACTCTCTT	ATTTTTTA	3	1.1681	2.8297
ACTCTCTT	TTTTAAAA	5	3.2523	2.1504
ACTCTCTT	CTCTTCTC	10	1.6838	17.8152
ACTCTCTT	ATAAATAC	4	2.6673	1.6209
ACTCTCTT	TTATAAAA	3	2.2753	0.8294
ACTCTCTT	AAATTAAA	6	3.4908	3.2499
ACTCTCTT	GCCCATTA	2	1.5676	0.4872
ACTCTCTT	AAAAAACA	6	4.5064	1.7176
ACTCTCTT	ATTAAAAA	4	3.4888	0.5469
ACTCTCTT	AATAAAAA	8	5.6948	2.7191
ACTCTCTT	TTTTTCTT	11	4.8581	8.9897
ACTCTCTT	ATATATAG	3	1.8251	1.4909
ACTCTCTT	TTTTTTAA	6	2.8859	4.3916
ACTCTCTT	CTTTCTCT	15	2.5762	26.4258
ACTCTCTT	CTCTCTTT	15	3.1483	23.4180
ACTCTCTT	ATAAAATA	4	3.3237	0.7409
ACTCTCTT	TTTTTTCT	7	4.1823	3.6054
ACTCTCTT	AACAAAAA	6	5.8268	0.1758
ACTCTCTT	TGTTTTTT	4	2.7840	1.4496
ACTCTCTT	TCATCTTC	3	1.6290	1.8320
ACTCTCTT	TAAAAAAG	2	1.6556	0.3780
ACTCTCTT	ATTTTTCA	1	0.9723	0.0281
ACTCTCTT	GTATATAA	2	1.3459	0.7922
ACTCTCTT	TTTTTTGT	5	2.9826	2.5831
ACTCTCTT	TCTATATA	12	3.7221	14.0475
ACTCTCTT	TTCTTTTT	4	3.7160	0.2946
ACTCTCTT	CTTTCTTC	6	1.8818	6.9571
ACTCTCTT	ACAAAACA	6	2.1928	6.0394
ACTCTCTT	AAACCCTA	6	3.2553	3.6688
ACTCTCTT	TTTCTTTT	5	4.2418	0.8223
ACTCTCTT	TCTCTTTC	12	2.9000	17.0422
TTTTATTT	TATAAATA	42	29.7641	14.4634
TTTTATTT	CTATAAAT	25	13.1719	16.0197
TTTTATTT	TAAAAAAT	14	8.2025	7.4846
TTTTATTT	ATATATAC	17	10.9667	7.4520
TTTTATTT	AATATATT	16	5.0365	18.4939
TTTTATTT	TTATATAA	20	11.0267	11.9082
TTTTATTT	AAGAAAAA	44	31.3624	14.8975
TTTTATTT	ATATAAAG	12	7.3004	5.9637
TTTTATTT	AGAAAAAA	32	27.7741	4.5322
TTTTATTT	ATTTTTTA	21	5.6684	27.5020
TTTTATTT	TTTTAAAA	25	15.7819	11.5003
TTTTATTT	CTCTTCTC	17	8.1709	12.4549
TTTTATTT	ACAAAAAA	26	23.3455	2.7999
TTTTATTT	ATAAATAC	18	12.9433	5.9363
TTTTATTT	TTATAAAA	18	11.0413	8.7972
TTTTATTT	AAATTAAA	31	16.9391	18.7352
TTTTATTT	AAAAAACA	24	21.8676	2.2332
TTTTATTT	ATTAAAAA	19	16.9299	2.1918
TTTTATTT	GCCCAATA	11	6.4373	5.8937
TTTTATTT	AATAAAAA	33	27.6345	5.8556
TTTTATTT	TTTTTCTT	50	23.5743	37.5932
TTTTATTT	TTTTTTAA	38	14.0039	37.9336
TTTTATTT	CTTTCTCT	17	12.5013	5.2254
TTTTATTT	CTCTCTTT	19	15.2771	4.1436
TTTTATTT	ATAAAATA	18	16.1285	1.9761
TTTTATTT	TTTTTTCT	41	20.2946	28.8318
TTTTATTT	TGTTTTTT	25	13.5096	15.3869
TTTTATTT	TTTTTGTT	28	17.0559	13.8799
TTTTATTT	TCATCTTC	10	7.9047	2.3513
TTTTATTT	ATTTTTTC	15	6.0384	13.6488
TTTTATTT	ATAAAAAG	12	11.2520	0.7723
TTTTATTT	ATTTTTCA	9	4.7180	5.8125
TTTTATTT	TAATTAAT	20	9.6001	14.6791
TTTTATTT	CGACGTCG	4	2.1311	2.5185
TTTTATTT	GTATATAA	7	6.5310	0.4854
TTTTATTT	TTTTTTGT	32	14.4735	25.3894
TTTTATTT	TTCTTTTT	37	18.0321	26.5944
TTTTATTT	AAACCCTA	16	15.7967	0.2046
TTTTATTT	TTTCTTTT	39	20.5836	24.9237
TTTTATTT	TCTCTTTC	16	14.0725	2.0538
TCTCTTTC	TATAAATA	22	20.0949	1.9927
TCTCTTTC	CTATAAAT	10	8.8929	1.1733
TCTCTTTC	CTATATAA	20	7.6927	19.1093
TCTCTTTC	ATATAAAC	14	6.5777	10.5753
TCTCTTTC	ATATATAC	9	7.4041	1.7568
TCTCTTTC	AATATATT	4	3.4004	0.6496
TCTCTTTC	TTATATAA	11	7.4446	4.2945
TCTCTTTC	TATATAAA	26	21.2091	5.2953
TCTCTTTC	CTCTTCTC	22	5.5165	30.4327
TCTCTTTC	ACAAAAAA	17	15.7615	1.2859
TCTCTTTC	ATAAATAC	15	8.7385	8.1046
TCTCTTTC	TTATAAAA	8	7.4544	0.5651
TCTCTTTC	GCCCATTA	10	5.1356	6.6639
TCTCTTTC	TTTTTCTT	32	15.9160	22.3492
TCTCTTTC	ATATATAG	8	5.9794	2.3289
TCTCTTTC	CTTTCTCT	27	8.4401	31.3966
TCTCTTTC	CTCTCTTT	31	10.3142	34.1145
TCTCTTTC	TTTTTTCT	23	13.7017	11.9134
TCTCTTTC	AACAAAAA	22	19.0895	3.1219
TCTCTTTC	TTTTTGTT	12	11.5151	0.4950
TCTCTTTC	TCATCTTC	18	5.3368	21.8835
TCTCTTTC	GAAAAAGA	10	7.2044	3.2789
TCTCTTTC	ATTTTTTC	8	4.0767	5.3932
TCTCTTTC	TATAAAAC	6	4.8138	1.3217
TCTCTTTC	ATTTTTCA	5	3.1853	2.2544
TCTCTTTC	TAATTAAT	8	6.4814	1.6840
TCTCTTTC	CGACGTCG	4	1.4388	4.0899
TCTCTTTC	TTTTTTGT	12	9.7716	2.4651
TCTCTTTC	TCTATATA	19	12.1941	8.4263
TCTCTTTC	TTCTTTTT	21	12.1742	11.4493
TCTCTTTC	CTTTCTTC	18	6.1651	19.2863
TCTCTTTC	AAACCCTA	11	10.6650	0.3402
TCTCTTTC	TTTCTTTT	25	13.8968	14.6804
TTTCTTTT	TATAAATA	39	29.3923	11.0303
TTTCTTTT	CTATAAAT	15	13.0074	2.1380
TTTCTTTT	CTATATAA	14	11.2519	3.0593
TTTCTTTT	ATATAAAC	14	9.6210	5.2515
TTTCTTTT	TAAAAAAT	11	8.1001	3.3662
TTTCTTTT	TTATATAA	15	10.8890	4.8044
TTTCTTTT	ATTTTTTA	11	5.5976	7.4312
TTTCTTTT	TTTTAAAA	20	15.5848	4.9888
TTTCTTTT	CTCTTCTC	14	8.0688	7.7147
TTTCTTTT	ACAAAAAA	28	23.0540	5.4423
TTTCTTTT	TTATAAAA	14	10.9034	3.4998
TTTCTTTT	AAAAAACA	22	21.5945	0.4093
TTTCTTTT	GCCCAATA	12	6.3569	7.6244
TTTCTTTT	TTTTTCTT	47	23.2799	33.0202
TTTCTTTT	ATATATAG	11	8.7459	2.5224
TTTCTTTT	TTTTTTAA	20	13.8290	7.3793
TTTCTTTT	CTTTCTCT	20	12.3452	9.6493
TTTCTTTT	CTCTCTTT	23	15.0863	9.6993
TTTCTTTT	ATAAAATA	19	15.9271	3.3520
TTTCTTTT	TTTTTTCT	42	20.0412	31.0750
TTTCTTTT	TGTTTTTT	26	13.3408	17.3489
TTTCTTTT	TTTTTGTT	41	16.8429	36.4755
TTTCTTTT	TCATCTTC	12	7.8060	5.1602
TTTCTTTT	ATTTTTTC	6	5.9629	0.0372
TTTCTTTT	TAAAAAAG	11	7.9335	3.5948
TTTCTTTT	CGACGTCG	7	2.1045	8.4127
TTTCTTTT	GTATATAA	8	6.4495	1.7235
TTTCTTTT	TTTTTTGT	40	14.2927	41.1653
TTTCTTTT	TTCTTTTT	34	17.8069	21.9904
TTTCTTTT	CTTTCTTC	16	9.0176	9.1746
TTTCTTTT	ACAAAACA	17	10.5079	8.1784
AAACCCTA	TATAAATA	30	22.5570	8.5546
AAACCCTA	CTATAAAT	17	9.9825	9.0505
AAACCCTA	CTATATAA	21	8.6352	18.6622
AAACCCTA	ATATAAAC	22	7.3836	24.0192
AAACCCTA	TAAAAAAT	10	6.2164	4.7540
AAACCCTA	AATATATT	4	3.8170	0.1873
AAACCCTA	TTATATAA	12	8.3567	4.3421
AAACCCTA	ATATAAAG	9	5.5327	4.3789
AAACCCTA	TATATAAA	40	23.8077	20.7548
AAACCCTA	AGAAAAAA	25	21.0489	4.3007
AAACCCTA	ATTTTTTA	6	4.2958	2.0047
AAACCCTA	TTTTAAAA	12	11.9604	0.0396
AAACCCTA	CTCTTCTC	10	6.1924	4.7927
AAACCCTA	ACAAAAAA	18	17.6926	0.3100
AAACCCTA	ATAAATAC	12	9.8092	2.4190
AAACCCTA	TTATAAAA	13	8.3677	5.7274
AAACCCTA	AAATTAAA	14	12.8375	1.2137
AAACCCTA	GCCCATTA	18	5.7648	20.4947
AAACCCTA	AAAAAACA	19	16.5725	2.5971
AAACCCTA	GCCCAATA	16	4.8786	19.0038
AAACCCTA	AATAAAAA	30	20.9431	10.7817
AAACCCTA	TTTTTTAA	12	10.6130	1.4740
AAACCCTA	CTTTCTCT	17	9.4743	9.9388
AAACCCTA	TCATCTTC	15	5.9906	13.7678
AAACCCTA	ATTTTTTC	6	4.5762	1.6253
AAACCCTA	ATAAAAAG	15	8.5274	8.4714
AAACCCTA	TATAAAAC	8	5.4036	3.1391
AAACCCTA	TAAAAAAG	8	6.0885	2.1843
AAACCCTA	ATTTTTCA	6	3.5756	3.1058
AAACCCTA	CGACGTCG	2	1.6151	0.4275
AAACCCTA	TCTATATA	21	13.6881	8.9879
AAACCCTA	CTTTCTTC	12	6.9205	6.6050
AAACCCTA	ACAAAACA	9	8.0642	0.9881
ACAAAACA	TATAAATA	18	15.1946	3.0498
ACAAAACA	CTATAAAT	11	6.7243	5.4139
ACAAAACA	CTATATAA	12	5.8167	8.6900
ACAAAACA	ATATAAAC	17	4.9736	20.8940
ACAAAACA	TAAAAAAT	8	4.1874	5.1789
ACAAAACA	ATATATAC	9	5.5985	4.2725
ACAAAACA	TTATATAA	8	5.6292	2.8119
ACAAAACA	AAGAAAAA	22	16.0105	6.9915
ACAAAACA	ATATAAAG	6	3.7269	2.8571
ACAAAACA	TATATAAA	24	16.0371	9.6756
ACAAAACA	AGAAAAAA	24	14.1787	12.6315
ACAAAACA	TTTTAAAA	10	8.0566	2.1609
ACAAAACA	CTCTTCTC	7	4.1712	3.6239
ACAAAACA	ACAAAAAA	19	11.9179	8.8615
ACAAAACA	ATAAATAC	8	6.6076	1.5298
ACAAAACA	TTATAAAA	14	5.6366	12.7370
ACAAAACA	AAATTAAA	16	8.6474	9.8453
ACAAAACA	GCCCATTA	4	3.8832	0.1185
ACAAAACA	AAAAAACA	29	11.1634	27.6850
ACAAAACA	TTAAAAAA	16	9.9469	7.6053
ACAAAACA	ATTAAAAA	9	8.6427	0.3646
ACAAAACA	GCCCAATA	4	3.2862	0.7862
ACAAAACA	AATAAAAA	23	14.1074	11.2422
ACAAAACA	TTTTTCTT	13	12.0347	1.0030
ACAAAACA	ATATATAG	10	4.5213	7.9379
ACAAAACA	CTTTCTCT	13	6.3819	9.2492
ACAAAACA	CTCTCTTT	8	7.7990	0.2036
ACAAAACA	TTTTTTCT	16	10.3604	6.9535
ACAAAACA	AACAAAAA	29	14.4343	20.2329
ACAAAACA	TGTTTTTT	11	6.8966	5.1355
ACAAAACA	TTTTTGTT	9	8.7070	0.2978
ACAAAACA	GAAAAAGA	12	5.4476	9.4768
ACAAAACA	ATTTTTTC	4	3.0826	1.0421
ACAAAACA	ATAAAAAG	7	5.7442	1.3841
ACAAAACA	TATAAAAC	7	3.6399	4.5777
ACAAAACA	TAAAAAAG	9	4.1013	7.0733
ACAAAACA	ATTTTTCA	3	2.4085	0.6588
ACAAAACA	TAATTAAT	8	4.9009	3.9202
ACAAAACA	CGACGTCG	2	1.0879	1.2177
ACAAAACA	GTATATAA	6	3.3341	3.5253
ACAAAACA	TTTTTTGT	11	7.3887	4.3774
ACAAAACA	TCTATATA	12	9.2204	3.1618
CTTTCTTC	TATAAATA	15	13.0395	2.1010
CTTTCTTC	CTATAAAT	8	5.7706	2.6134
CTTTCTTC	CTATATAA	8	4.9918	3.7732
CTTTCTTC	ATATATAC	8	4.8045	4.0792
CTTTCTTC	AATATATT	3	2.2065	0.9216
CTTTCTTC	ATATAAAG	7	3.1983	5.4830
CTTTCTTC	TATATAAA	15	13.7625	1.2915
CTTTCTTC	TTTTAAAA	7	6.9140	0.0865
CTTTCTTC	CTCTTCTC	6	3.5796	3.0990
CTTTCTTC	ACAAAAAA	13	10.2276	3.1182
CTTTCTTC	ATAAATAC	12	5.6704	8.9957
CTTTCTTC	GCCCATTA	4	3.3325	0.7303
CTTTCTTC	AAAAAACA	12	9.5801	2.7026
CTTTCTTC	TTAAAAAA	11	8.5361	2.7895
CTTTCTTC	ATTAAAAA	8	7.4169	0.6054
CTTTCTTC	AATAAAAA	15	12.1066	3.2145
CTTTCTTC	TTTTTCTT	17	10.3278	8.4723
CTTTCTTC	ATATATAG	4	3.8800	0.1218
CTTTCTTC	TTTTTTAA	7	6.1351	0.9232
CTTTCTTC	CTTTCTCT	17	5.4768	19.2558
CTTTCTTC	CTCTCTTT	26	6.6929	35.2835
CTTTCTTC	TTTTTTCT	16	8.8910	9.4008
CTTTCTTC	AACAAAAA	18	12.3871	6.7269
CTTTCTTC	TTTTTGTT	8	7.4721	0.5461
CTTTCTTC	TCATCTTC	11	3.4630	12.7133
CTTTCTTC	GAAAAAGA	7	4.6750	2.8258
CTTTCTTC	ATAAAAAG	5	4.9295	0.0710
CTTTCTTC	TATAAAAC	6	3.1236	3.9166
CTTTCTTC	ATTTTTCA	3	2.0669	1.1176
CTTTCTTC	TAATTAAT	7	4.2058	3.5661
CTTTCTTC	CGACGTCG	2	0.9336	1.5236
CTTTCTTC	GTATATAA	3	2.8612	0.1421
CTTTCTTC	TCTATATA	16	7.9127	11.2659
CTTTCTTC	TTCTTTTT	14	7.8998	8.0111
TTCTTTTT	TATAAATA	33	25.7489	8.1878
TTCTTTTT	CTATAAAT	12	11.3950	0.6208
TTCTTTTT	CTATATAA	14	9.8571	4.9121
TTCTTTTT	ATATAAAC	13	8.4284	5.6335
TTCTTTTT	ATATATAC	12	9.4873	2.8194
TTCTTTTT	AATATATT	6	4.3571	1.9197
TTCTTTTT	TTATATAA	11	9.5392	1.5673
TTCTTTTT	ATTTTTTA	9	4.9037	5.4651
TTCTTTTT	TTTTAAAA	15	13.6529	1.4115
TTCTTTTT	CTCTTCTC	14	7.0686	9.5675
TTCTTTTT	ACAAAAAA	25	20.1962	5.3345
TTCTTTTT	TTATAAAA	11	9.5518	1.5528
TTCTTTTT	GCCCAATA	7	5.5689	1.6010
TTCTTTTT	TTTTTCTT	46	20.3942	37.4160
TTCTTTTT	TTTTTTAA	18	12.1148	7.1271
TTCTTTTT	CTTTCTCT	19	10.8149	10.7068
TTCTTTTT	CTCTCTTT	21	13.2162	9.7246
TTCTTTTT	ATAAAATA	17	13.9528	3.3581
TTCTTTTT	TTTTTTCT	36	17.5569	25.8506
TTCTTTTT	TGTTTTTT	23	11.6871	15.5711
TTCTTTTT	TTTTTGTT	33	14.7550	26.5624
TTCTTTTT	TCATCTTC	14	6.8383	10.0312
TTCTTTTT	TATAAAAC	8	6.1682	2.0803
TTCTTTTT	TAAAAAAG	11	6.9501	5.0505
TTCTTTTT	ATTTTTCA	9	4.0816	7.1167
TTCTTTTT	CGACGTCG	3	1.8437	1.4606
TTCTTTTT	GTATATAA	7	5.6500	1.4998
TTCTTTTT	TTTTTTGT	25	12.5210	17.2867
TTCTTTTT	TCTATATA	20	15.6251	4.9371
TCTATATA	TAAAAAAT	13	7.1076	7.8491
TCTATATA	ATATATAC	15	9.5028	6.8469
TCTATATA	AATATATT	8	4.3642	4.8480
TCTATATA	ATTTTTTA	7	4.9117	2.4800
TCTATATA	TTTTAAAA	22	13.6752	10.4600
TCTATATA	CTCTTCTC	14	7.0802	9.5446
TCTATATA	AAATTAAA	22	14.6780	8.9033
TCTATATA	AAAAAACA	20	18.9486	1.0800
TCTATATA	ATTAAAAA	20	14.6700	6.1986
TCTATATA	TTTTTCTT	23	20.4275	2.7280
TCTATATA	ATATATAG	9	7.6743	1.4341
TCTATATA	CTTTCTCT	23	10.8326	17.3175
TCTATATA	CTCTCTTT	20	13.2379	8.2530
TCTATATA	ATAAAATA	20	13.9756	7.1684
TCTATATA	TGTTTTTT	12	11.7063	0.2974
TCTATATA	TCATCTTC	7	6.8495	0.1521
TCTATATA	GAAAAAGA	12	9.2466	3.1278
TCTATATA	ATTTTTTC	10	5.2323	6.4773
TCTATATA	ATTTTTCA	6	4.0882	2.3019
TCTATATA	TAATTAAT	10	8.3187	1.8408
TCTATATA	GTATATAA	10	5.6592	5.6929
TTTTTTGT	CTATATAA	12	7.9118	4.9986
TTTTTTGT	ATATAAAC	12	6.7651	6.8776
TTTTTTGT	TAAAAAAT	9	5.6956	4.1177
TTTTTTGT	AATATATT	10	3.4972	10.5061
TTTTTTGT	AGAAAAAA	22	19.2856	2.8970
TTTTTTGT	ATTTTTTA	12	3.9360	13.3770
TTTTTTGT	TTTTAAAA	21	10.9585	13.6585
TTTTTTGT	CTCTTCTC	7	5.6736	1.4706
TTTTTTGT	ACAAAAAA	20	16.2105	4.2014
TTTTTTGT	ATAAATAC	9	8.9875	0.0125
TTTTTTGT	TTATAAAA	11	7.6667	3.9710
TTTTTTGT	GCCCATTA	6	5.2819	0.7648
TTTTTTGT	ATTAAAAA	14	11.7556	2.4461
TTTTTTGT	GCCCAATA	6	4.4699	1.7664
TTTTTTGT	TTTTTCTT	29	16.3694	16.5846
TTTTTTGT	TTTTTTAA	20	9.7239	14.4229
TTTTTTGT	CTTTCTCT	13	8.6806	5.2502
TTTTTTGT	CTCTCTTT	14	10.6080	3.8843
TTTTTTGT	ATAAAATA	13	11.1992	1.9384
TTTTTTGT	TTTTTTCT	32	14.0921	26.2440
TTTTTTGT	AACAAAAA	23	19.6333	3.6401
TTTTTTGT	TGTTTTTT	24	9.3807	22.5456
TTTTTTGT	TTTTTGTT	24	11.8431	16.9513
TTTTTTGT	ATTTTTTC	10	4.1929	8.6920
TTTTTTGT	TATAAAAC	7	4.9509	2.4244
TTTTTTGT	TAAAAAAG	8	5.5785	2.8842
TTTTTTGT	ATTTTTCA	6	3.2761	3.6307
TTTTTTGT	GTATATAA	7	4.5350	3.0386
GTATATAA	CTATATAA	5	3.5701	1.6842
GTATATAA	TAAAAAAT	7	2.5701	7.0137
GTATATAA	ATATATAC	6	3.4362	3.3444
GTATATAA	AATATATT	3	1.5781	1.9272
GTATATAA	ATATAAAG	3	2.2875	0.8135
GTATATAA	AGAAAAAA	12	8.7025	3.8556
GTATATAA	ATTTTTTA	2	1.7761	0.2375
GTATATAA	CTCTTCTC	8	2.5602	9.1149
GTATATAA	ACAAAAAA	10	7.3149	3.1267
GTATATAA	ATAAATAC	7	4.0555	3.8208
GTATATAA	TTATAAAA	7	3.4596	4.9334
GTATATAA	AAATTAAA	9	5.3075	4.7529
GTATATAA	AAAAAACA	14	6.8518	10.0037
GTATATAA	TTAAAAAA	17	6.1051	17.4094
GTATATAA	ATTAAAAA	12	5.3046	9.7959
GTATATAA	AATAAAAA	14	8.6588	6.7268
GTATATAA	ATATATAG	3	2.7750	0.2338
GTATATAA	CTTTCTCT	8	3.9171	5.7128
GTATATAA	CTCTCTTT	5	4.7868	0.2179
GTATATAA	ATAAAATA	7	5.0536	2.2807
GTATATAA	AACAAAAA	13	8.8594	4.9851
GTATATAA	TCATCTTC	4	2.4768	1.9173
GTATATAA	GAAAAAGA	5	3.3436	2.0120
GTATATAA	ATAAAAAG	5	3.5256	1.7469
GTATATAA	TATAAAAC	5	2.2341	4.0281
GTATATAA	TAATTAAT	4	3.0080	1.1400
CGACGTCG	TATAAATA	5	3.0432	2.4827
CGACGTCG	ATATAAAC	1	0.9961	0.0039
CGACGTCG	TAAAAAAT	1	0.8387	0.1760
CGACGTCG	AAGAAAAA	4	3.2066	0.8843
CGACGTCG	ACAAAAAA	4	2.3869	2.0652
CGACGTCG	AAATTAAA	3	1.7319	1.6482
CGACGTCG	GCCCATTA	3	0.7777	4.0499
CGACGTCG	TTAAAAAA	3	1.9922	1.2282
CGACGTCG	GCCCAATA	3	0.6582	4.5507
CGACGTCG	TTTTTCTT	7	2.4103	7.4631
CGACGTCG	ATATATAG	1	0.9055	0.0992
CGACGTCG	TTTTTTAA	2	1.4318	0.6684
CGACGTCG	CTTTCTCT	3	1.2782	2.5595
CGACGTCG	CTCTCTTT	3	1.5620	1.9580
CGACGTCG	TTTTTTCT	6	2.0750	6.3708
CGACGTCG	AACAAAAA	6	2.8909	4.3811
CGACGTCG	TGTTTTTT	3	1.3813	2.3268
CGACGTCG	TCATCTTC	1	0.8082	0.2129
CGACGTCG	ATTTTTTC	1	0.6174	0.4823
CGACGTCG	ATAAAAAG	2	1.1504	1.1060
CGACGTCG	TAAAAAAG	1	0.8214	0.1967
CGACGTCG	TAATTAAT	2	0.9815	1.4235
TAATTAAT	TATAAATA	23	13.7085	11.9020
TAATTAAT	CTATAAAT	9	6.0666	3.5498
TAATTAAT	ATATAAAC	6	4.4872	1.7432
TAATTAAT	TAAAAAAT	9	3.7779	7.8126
TAATTAAT	ATATATAC	6	5.0510	1.0331
TAATTAAT	AATATATT	3	2.3197	0.7715
TAATTAAT	TTATATAA	11	5.0786	8.5014
TAATTAAT	AAGAAAAA	23	14.4447	10.6989
TAATTAAT	ATATAAAG	6	3.3624	3.4747
TAATTAAT	TATATAAA	19	14.4686	5.1767
TAATTAAT	AGAAAAAA	21	12.7920	10.4097
TAATTAAT	TTTTAAAA	21	7.2687	22.2798
TAATTAAT	CTCTTCTC	9	3.7633	7.8474
TAATTAAT	ATAAATAC	6	5.9613	0.0388
TAATTAAT	TTATAAAA	13	5.0853	12.2017
TAATTAAT	AAATTAAA	14	7.8017	8.1860
TAATTAAT	AAAAAACA	13	10.0716	3.3180
TAATTAAT	TTAAAAAA	14	8.9741	6.2260
TAATTAAT	ATTAAAAA	11	7.7974	3.7851
TAATTAAT	AATAAAAA	15	12.7277	2.4640
TAATTAAT	ATATATAG	6	4.0791	2.3153
TAATTAAT	TTTTTTAA	12	6.4498	7.4503
TAATTAAT	CTTTCTCT	7	5.7578	1.3675
TAATTAAT	CTCTCTTT	8	7.0362	1.0270
TAATTAAT	ATAAAATA	15	7.4283	10.5412
TAATTAAT	TCATCTTC	7	3.6407	4.5762
TAATTAAT	GAAAAAGA	15	4.9148	16.7370
TAATTAAT	ATTTTTTC	6	2.7811	4.6135
TAATTAAT	TATAAAAC	7	3.2839	5.2982
TAATTAAT	TAAAAAAG	7	3.7002	4.4627
ATTTTTCA	TATAAATA	9	6.7371	2.6064
ATTTTTCA	CTATAAAT	6	2.9815	4.1961
ATTTTTCA	CTATATAA	3	2.5791	0.4536
ATTTTTCA	TAAAAAAT	5	1.8566	4.9533
ATTTTTCA	ATATATAC	5	2.4823	3.5012
ATTTTTCA	AATATATT	3	1.1400	2.9027
ATTTTTCA	TTATATAA	7	2.4959	7.2188
ATTTTTCA	AAGAAAAA	13	7.0989	7.8652
ATTTTTCA	ATATAAAG	2	1.6525	0.3818
ATTTTTCA	TATATAAA	9	7.1106	2.1207
ATTTTTCA	AGAAAAAA	15	6.2867	13.0443
ATTTTTCA	ATTTTTTA	2	1.2830	0.8878
ATTTTTCA	CTCTTCTC	3	1.8495	1.4511
ATTTTTCA	ATAAATAC	6	2.9297	4.3011
ATTTTTCA	TTATAAAA	6	2.4992	5.2548
ATTTTTCA	AAATTAAA	9	3.8342	7.6795
ATTTTTCA	GCCCATTA	4	1.7218	3.3717
ATTTTTCA	TTAAAAAA	6	4.4103	1.8469
ATTTTTCA	ATTAAAAA	6	3.8321	2.6901
ATTTTTCA	GCCCAATA	3	1.4571	2.1665
ATTTTTCA	TTTTTCTT	13	5.3360	11.5760
ATTTTTCA	ATATATAG	4	2.0047	2.7632
ATTTTTCA	TTTTTTAA	5	3.1698	2.2789
ATTTTTCA	ATAAAATA	7	3.6507	4.5570
ATTTTTCA	TTTTTTCT	12	4.5937	11.5227
ATTTTTCA	TGTTTTTT	6	3.0579	4.0442
ATTTTTCA	TTTTTGTT	8	3.8606	5.8290
ATTTTTCA	TCATCTTC	9	1.7892	14.5390
ATTTTTCA	ATTTTTTC	4	1.3668	4.2953
ATTTTTCA	ATAAAAAG	4	2.5469	1.8057
ATTTTTCA	TAAAAAAG	2	1.8185	0.1903
TAAAAAAG	CTATAAAT	8	5.0769	3.6380
TAAAAAAG	CTATATAA	6	4.3917	1.8723
TAAAAAAG	TAAAAAAT	7	3.1615	5.5640
TAAAAAAG	AATATATT	3	1.9412	1.3059
TAAAAAAG	AAGAAAAA	21	12.0880	11.5985
TAAAAAAG	ATATAAAG	3	2.8138	0.1922
TAAAAAAG	TATATAAA	13	12.1081	0.9240
TAAAAAAG	AGAAAAAA	13	10.7050	2.5251
TAAAAAAG	ATTTTTTA	3	2.1848	0.9513
TAAAAAAG	TTTTAAAA	11	6.0828	6.5167
TAAAAAAG	ACAAAAAA	23	8.9981	21.5851
TAAAAAAG	TTATAAAA	5	4.2556	0.8060
TAAAAAAG	AAATTAAA	16	6.5288	14.3417
TAAAAAAG	GCCCATTA	5	2.9319	2.6690
TAAAAAAG	AAAAAACA	17	8.4284	11.9273
TAAAAAAG	TTAAAAAA	18	7.5099	15.7346
TAAAAAAG	ATTAAAAA	19	6.5253	20.3063
TAAAAAAG	GCCCAATA	6	2.4811	5.2983
TAAAAAAG	AATAAAAA	20	10.6512	12.6012
TAAAAAAG	TTTTTCTT	15	9.0863	7.5193
TAAAAAAG	TTTTTTAA	7	5.3975	1.8198
TAAAAAAG	ATAAAATA	11	6.2164	6.2777
TAAAAAAG	TTTTTTCT	9	7.8222	1.2624
TAAAAAAG	AACAAAAA	16	10.8980	6.1442
TAAAAAAG	TTTTTGTT	7	6.5739	0.4397
TAAAAAAG	GAAAAAGA	8	4.1129	5.3224
TAAAAAAG	ATAAAAAG	6	4.3369	1.9476
TATAAAAC	TATAAATA	12	10.1813	1.9722
TATAAAAC	CTATAAAT	7	4.5057	3.0840
TATAAAAC	TAAAAAAT	5	2.8058	2.8887
TATAAAAC	ATATATAC	6	3.7513	2.8179
TATAAAAC	AATATATT	7	1.7228	9.8136
TATAAAAC	AAGAAAAA	11	10.7281	0.2754
TATAAAAC	AGAAAAAA	12	9.5006	2.8026
TATAAAAC	ATTTTTTA	2	1.9390	0.0620
TATAAAAC	TTTTAAAA	10	5.3985	6.1647
TATAAAAC	ACAAAAAA	18	7.9858	14.6288
TATAAAAC	TTATAAAA	7	3.7769	4.3191
TATAAAAC	GCCCATTA	6	2.6020	5.0128
TATAAAAC	AAAAAACA	14	7.4802	8.7752
TATAAAAC	TTAAAAAA	14	6.6650	10.3905
TATAAAAC	ATTAAAAA	11	5.7912	7.0572
TATAAAAC	AATAAAAA	13	9.4529	4.1422
TATAAAAC	ATATATAG	5	3.0295	2.5051
TATAAAAC	TTTTTTAA	8	4.7903	4.1028
TATAAAAC	CTTTCTCT	7	4.2763	3.4498
TATAAAAC	CTCTCTTT	7	5.2258	2.0461
TATAAAAC	TTTTTTCT	7	6.9421	0.0581
TATAAAAC	AACAAAAA	13	9.6719	3.8444
TATAAAAC	TGTTTTTT	6	4.6212	1.5667
TATAAAAC	TCATCTTC	4	2.7039	1.5663
TATAAAAC	GAAAAAGA	4	3.6502	0.3660
TATAAAAC	ATTTTTTC	3	2.0655	1.1197
TATAAAAC	ATAAAAAG	4	3.8490	0.1540
ATAAAAAG	CTATATAA	11	6.1508	6.3944
ATAAAAAG	ATATAAAC	14	5.2593	13.7068
ATAAAAAG	TAAAAAAT	10	4.4279	8.1465
ATAAAAAG	ATATATAC	6	5.9201	0.0805
ATAAAAAG	AATATATT	6	2.7188	4.7493
ATAAAAAG	TTATATAA	12	5.9525	8.4132
ATAAAAAG	AAGAAAAA	37	16.9302	28.9274
ATAAAAAG	ATATAAAG	4	3.9409	0.0595
ATAAAAAG	TATATAAA	27	16.9582	12.5573
ATAAAAAG	AGAAAAAA	23	14.9931	9.8418
ATAAAAAG	TTTTAAAA	10	8.5194	1.6024
ATAAAAAG	CTCTTCTC	7	4.4108	3.2329
ATAAAAAG	ACAAAAAA	25	12.6025	17.1246
ATAAAAAG	ATAAATAC	8	6.9871	1.0830
ATAAAAAG	TTATAAAA	13	5.9603	10.1377
ATAAAAAG	AAATTAAA	18	9.1441	12.1907
ATAAAAAG	GCCCATTA	6	4.1063	2.2754
ATAAAAAG	AAAAAACA	16	11.8046	4.8656
ATAAAAAG	TTAAAAAA	15	10.5182	5.3241
ATAAAAAG	ATTAAAAA	12	9.1391	3.2681
ATAAAAAG	GCCCAATA	5	3.4750	1.8192
ATAAAAAG	AATAAAAA	22	14.9178	8.5468
ATAAAAAG	ATATATAG	6	4.7810	1.3627
ATAAAAAG	TTTTTTAA	9	7.5596	1.5696
ATAAAAAG	ATAAAATA	13	8.7065	5.2114
ATAAAAAG	AACAAAAA	26	15.2634	13.8486
ATAAAAAG	TTTTTGTT	11	9.2072	1.9571
ATAAAAAG	GAAAAAGA	12	5.7605	8.8066
ATTTTTTC	TATAAATA	14	8.6225	6.7856
ATTTTTTC	CTATAAAT	5	3.8158	1.3514
ATTTTTTC	CTATATAA	6	3.3008	3.5855
ATTTTTTC	ATATAAAC	4	2.8224	1.3948
ATTTTTTC	TAAAAAAT	6	2.3762	5.5575
ATTTTTTC	ATATATAC	9	3.1770	9.3716
ATTTTTTC	TTATATAA	4	3.1944	0.8996
ATTTTTTC	AAGAAAAA	12	9.0855	3.3387
ATTTTTTC	ATATAAAG	3	2.1149	1.0488
ATTTTTTC	TATATAAA	11	9.1006	2.0851
ATTTTTTC	ATTTTTTA	6	1.6421	7.7747
ATTTTTTC	TTTTAAAA	11	4.5719	9.6576
ATTTTTTC	CTCTTCTC	3	2.3671	0.7109
ATTTTTTC	ACAAAAAA	7	6.7631	0.2410
ATTTTTTC	ATAAATAC	7	3.7496	4.3698
ATTTTTTC	AAATTAAA	10	4.9072	7.1189
ATTTTTTC	GCCCATTA	4	2.2036	2.3848
ATTTTTTC	AAAAAACA	8	6.3349	1.8669
ATTTTTTC	TTAAAAAA	10	5.6446	5.7189
ATTTTTTC	ATTAAAAA	10	4.9045	7.1244
ATTTTTTC	GCCCAATA	2	1.8648	0.1399
ATTTTTTC	TTTTTCTT	19	6.8294	19.4410
ATTTTTTC	ATATATAG	4	2.5657	1.7763
ATTTTTTC	TTTTTTAA	6	4.0568	2.3481
ATTTTTTC	CTTTCTCT	5	3.6216	1.6127
ATTTTTTC	CTCTCTTT	8	4.4257	4.7361
ATTTTTTC	ATAAAATA	5	4.6723	0.3389
ATTTTTTC	TTTTTTCT	13	5.8792	10.3158
ATTTTTTC	TGTTTTTT	5	3.9136	1.2248
ATTTTTTC	TTTTTGTT	7	4.9410	2.4384
ATTTTTTC	TCATCTTC	3	2.2899	0.8103
ATTTTTTC	GAAAAAGA	6	3.0913	3.9789
GAAAAAGA	TATAAATA	19	15.2377	4.1926
GAAAAAGA	CTATAAAT	8	6.7434	1.3671
GAAAAAGA	CTATATAA	7	5.8333	1.2763
GAAAAAGA	ATATAAAC	5	4.9878	0.0122
GAAAAAGA	TAAAAAAT	19	4.1993	28.6809
GAAAAAGA	AATATATT	6	2.5785	5.0674
GAAAAAGA	TTATATAA	6	5.6451	0.3658
GAAAAAGA	AAGAAAAA	36	16.0560	29.0677
GAAAAAGA	ATATAAAG	11	3.7375	11.8744
GAAAAAGA	TATATAAA	17	16.0826	0.9431
GAAAAAGA	AGAAAAAA	33	14.2190	27.7837
GAAAAAGA	ATTTTTTA	7	2.9019	6.1638
GAAAAAGA	TTTTAAAA	9	8.0795	0.9710
GAAAAAGA	CTCTTCTC	5	4.1831	0.8920
GAAAAAGA	ACAAAAAA	25	11.9518	18.4499
GAAAAAGA	ATAAATAC	11	6.6263	5.5753
GAAAAAGA	TTATAAAA	7	5.6526	1.4966
GAAAAAGA	AAATTAAA	14	8.6720	6.7054
GAAAAAGA	AAAAAACA	28	11.1951	25.6683
GAAAAAGA	TTAAAAAA	19	9.9751	12.2425
GAAAAAGA	ATTAAAAA	15	8.6672	8.2275
GAAAAAGA	AATAAAAA	26	14.1475	15.8225
GAAAAAGA	TTTTTCTT	14	12.0689	2.0780
GAAAAAGA	ATATATAG	6	4.5341	1.6808
GAAAAAGA	TTTTTTAA	9	7.1693	2.0468
GAAAAAGA	CTTTCTCT	8	6.4001	1.7851
GAAAAAGA	CTCTCTTT	8	7.8211	0.1809
GAAAAAGA	ATAAAATA	9	8.2570	0.7755
GAAAAAGA	TTTTTTCT	13	10.3899	2.9136
GAAAAAGA	AACAAAAA	29	14.4753	20.1507
GAAAAAGA	TGTTTTTT	11	6.9162	5.1043
TCATCTTC	TATAAATA	16	11.2875	5.5823
TCATCTTC	CTATAAAT	8	4.9952	3.7677
TCATCTTC	CTATATAA	8	4.3210	4.9276
TCATCTTC	ATATAAAC	16	3.6947	23.4509
TCATCTTC	TAAAAAAT	4	3.1107	1.0058
TCATCTTC	ATATATAC	7	4.1589	3.6446
TCATCTTC	TTATATAA	6	4.1817	2.1663
TCATCTTC	TATATAAA	13	11.9134	1.1348
TCATCTTC	CTCTTCTC	7	3.0987	5.7046
TCATCTTC	ACAAAAAA	10	8.8534	1.2179
TCATCTTC	ATAAATAC	9	4.9085	5.4563
TCATCTTC	AAATTAAA	9	6.4239	3.0349
TCATCTTC	GCCCATTA	5	2.8847	2.7500
TCATCTTC	ATTAAAAA	10	6.4203	4.4311
TCATCTTC	GCCCAATA	4	2.4412	1.9752
TCATCTTC	AATAAAAA	11	10.4799	0.5328
TCATCTTC	TTTTTCTT	14	8.9402	6.2791
TCATCTTC	ATATATAG	6	3.3587	3.4812
TCATCTTC	CTTTCTCT	14	4.7409	15.1596
TCATCTTC	CTCTCTTT	17	5.7936	18.2999
TCATCTTC	TTTTTTCT	9	7.6964	1.4083
TCATCTTC	AACAAAAA	13	10.7227	2.5036
TCATCTTC	TGTTTTTT	11	5.1233	8.4051
TCATCTTC	TTTTTGTT	7	6.4681	0.5532
TTTTTGTT	CTATATAA	11	9.3235	1.8190
TTTTTGTT	ATATAAAC	12	7.9721	4.9075
TTTTTGTT	TAAAAAAT	15	6.7119	12.0626
TTTTTGTT	AATATATT	9	4.1212	7.0296
TTTTTGTT	TTATATAA	11	9.0228	2.1795
TTTTTGTT	ATTTTTTA	11	4.6382	9.4992
TTTTTGTT	TTTTAAAA	18	12.9138	5.9774
TTTTTGTT	CTCTTCTC	9	6.6859	2.6749
TTTTTGTT	TTATAAAA	13	9.0347	4.7304
TTTTTGTT	TTAAAAAA	17	15.9436	1.0907
TTTTTGTT	TTTTTCTT	39	19.2901	27.4548
TTTTTGTT	ATATATAG	8	7.2470	0.7908
TTTTTGTT	TTTTTTAA	27	11.4589	23.1409
TTTTTGTT	CTTTCTCT	13	10.2294	3.1158
TTTTTGTT	CTCTCTTT	21	12.5008	10.8934
TTTTTGTT	TTTTTTCT	35	16.6064	26.0945
TTTTTGTT	TGTTTTTT	30	11.0544	29.9510
TGTTTTTT	TATAAATA	25	19.2910	6.4809
TGTTTTTT	CTATATAA	13	7.3849	7.3516
TGTTTTTT	TAAAAAAT	12	5.3163	9.7695
TGTTTTTT	AATATATT	7	3.2643	5.3400
TGTTTTTT	AAGAAAAA	22	20.3269	1.7401
TGTTTTTT	ATATAAAG	8	4.7316	4.2014
TGTTTTTT	TATATAAA	23	20.3606	2.8035
TGTTTTTT	ATTTTTTA	6	3.6738	2.9431
TGTTTTTT	TTTTAAAA	23	10.2287	18.6368
TGTTTTTT	TTATAAAA	13	7.1562	7.7607
TGTTTTTT	AAATTAAA	16	10.9787	6.0260
TGTTTTTT	TTAAAAAA	13	12.6286	0.3769
TGTTTTTT	ATTAAAAA	13	10.9728	2.2039
TGTTTTTT	GCCCAATA	7	4.1722	3.6223
TGTTTTTT	AATAAAAA	19	17.9108	1.1217
TGTTTTTT	TTTTTCTT	32	15.2793	23.6557
TGTTTTTT	TTTTTTAA	22	9.0763	19.4782
TGTTTTTT	CTTTCTCT	9	8.1025	0.9455
TGTTTTTT	TTTTTTCT	20	13.1536	8.3808
AACAAAAA	TATAAATA	52	40.3751	13.1576
AACAAAAA	CTATAAAT	32	17.8678	18.6476
AACAAAAA	CTATATAA	25	15.4563	12.0215
AACAAAAA	ATATAAAC	27	13.2160	19.2890
AACAAAAA	TAAAAAAT	21	11.1268	13.3385
AACAAAAA	ATATATAC	24	14.8764	11.4787
AACAAAAA	AATATATT	13	6.8321	8.3631
AACAAAAA	AAGAAAAA	77	42.5433	45.6828
AACAAAAA	ATATAAAG	18	9.9031	10.7555
AACAAAAA	TATATAAA	54	42.6138	12.7875
AACAAAAA	AGAAAAAA	69	37.6758	41.7512
AACAAAAA	ATTTTTTA	13	7.6892	6.8268
AACAAAAA	CTCTTCTC	12	11.0838	0.9530
AACAAAAA	ACAAAAAA	53	31.6684	27.2936
AACAAAAA	ATAAATAC	27	17.5577	11.6194
AACAAAAA	TTATAAAA	16	14.9775	1.0566
AACAAAAA	AAATTAAA	29	22.9780	6.7500
AACAAAAA	AAAAAACA	50	29.6635	26.1053
AACAAAAA	TTAAAAAA	32	26.4309	6.1184
AACAAAAA	ATTAAAAA	31	22.9654	9.2999
AACAAAAA	AATAAAAA	53	37.4864	18.3547
AACAAAAA	TTTTTCTT	36	31.9787	4.2641
AACAAAAA	ATATATAG	16	12.0140	4.5843
AACAAAAA	CTTTCTCT	23	16.9581	7.0092
AACAAAAA	CTCTCTTT	24	20.7235	3.5229
AACAAAAA	ATAAAATA	41	21.8784	25.7510
AACAAAAA	TTTTTTCT	31	27.5298	3.6803
TTTTTTCT	TATAAATA	34	28.9798	5.4319
TTTTTTCT	CTATAAAT	16	12.8248	3.5393
TTTTTTCT	ATATAAAC	11	9.4860	1.6289
TTTTTTCT	TAAAAAAT	12	7.9864	4.8860
TTTTTTCT	AATATATT	6	4.9038	1.2105
TTTTTTCT	TTATATAA	14	10.7362	3.7161
TTTTTTCT	AAGAAAAA	35	30.5360	4.7755
TTTTTTCT	ATTTTTTA	8	5.5190	2.9700
TTTTTTCT	TTTTAAAA	20	15.3660	5.2715
TTTTTTCT	CTCTTCTC	11	7.9556	3.5643
TTTTTTCT	ACAAAAAA	29	22.7304	7.0642
TTTTTTCT	TTATAAAA	12	10.7503	1.3197
TTTTTTCT	AAATTAAA	19	16.4927	2.6889
TTTTTTCT	GCCCATTA	10	7.4063	3.0025
TTTTTTCT	AAAAAACA	24	21.2913	2.8741
TTTTTTCT	TTAAAAAA	26	18.9711	8.1946
TTTTTTCT	GCCCAATA	7	6.2677	0.7736
TTTTTTCT	TTTTTCTT	68	22.9531	73.8516
TTTTTTCT	CTTTCTCT	20	12.1719	9.9320
TTTTTTCT	CTCTCTTT	25	14.8745	12.9806
TTTTTTCT	ATAAAATA	19	15.7035	3.6206
ATAAAATA	TATAAATA	29	23.0307	6.6836
ATAAAATA	CTATAAAT	16	10.1921	7.2156
ATAAAATA	CTATATAA	19	8.8165	14.5884
ATAAAATA	ATATAAAC	12	7.5386	5.5784
ATAAAATA	TAAAAAAT	23	6.3469	29.6131
ATAAAATA	ATATATAC	16	8.4858	10.1472
ATAAAATA	AATATATT	11	3.8971	11.4142
ATAAAATA	TTATATAA	15	8.5322	8.4630
ATAAAATA	AAGAAAAA	35	24.2674	12.8174
ATAAAATA	ATATAAAG	15	5.6489	14.6489
ATAAAATA	TATATAAA	42	24.3077	22.9688
ATAAAATA	AGAAAAAA	33	21.4909	14.1529
ATAAAATA	ATTTTTTA	8	4.3860	4.8081
ATAAAATA	TTTTAAAA	25	12.2116	17.9122
ATAAAATA	CTCTTCTC	11	6.3224	6.0917
ATAAAATA	ACAAAAAA	31	18.0642	16.7417
ATAAAATA	ATAAATAC	14	10.0152	4.6893
ATAAAATA	AAATTAAA	31	13.1070	26.6859
ATAAAATA	GCCCATTA	10	5.8859	5.3002
ATAAAATA	AAAAAACA	18	16.9206	1.1131
ATAAAATA	TTAAAAAA	29	15.0767	18.9703
ATAAAATA	ATTAAAAA	21	13.0999	9.9103
ATAAAATA	GCCCAATA	6	4.9810	1.1168
ATAAAATA	AATAAAAA	43	21.3829	30.0402
ATAAAATA	TTTTTCTT	20	18.2412	1.8409
ATAAAATA	ATATATAG	9	6.8530	2.4529
ATAAAATA	TTTTTTAA	16	10.8358	6.2357
ATAAAATA	CTCTCTTT	14	11.8210	2.3685
CTCTCTTT	TATAAATA	34	21.8150	15.0880
CTCTCTTT	CTATAAAT	15	9.6541	6.6100
CTCTCTTT	CTATATAA	18	8.3511	13.8236
CTCTCTTT	ATATAAAC	19	7.1407	18.5939
CTCTCTTT	ATATATAC	13	8.0378	6.2503
CTCTCTTT	TTATATAA	11	8.0818	3.3911
CTCTCTTT	TATATAAA	31	23.0245	9.2202
CTCTCTTT	CTCTTCTC	23	5.9887	30.9494
CTCTCTTT	ACAAAAAA	21	17.1106	4.3013
CTCTCTTT	ATAAATAC	16	9.4865	8.3635
CTCTCTTT	TTATAAAA	9	8.0925	0.9566
CTCTCTTT	TTTTTCTT	33	17.2783	21.3528
CTCTCTTT	ATATATAG	7	6.4912	0.5282
CTCTCTTT	CTTTCTCT	40	9.1626	58.9500
CTTTCTCT	CTATAAAT	8	7.9000	0.1006
CTTTCTCT	CTATATAA	15	6.8338	11.7926
CTTTCTCT	ATATAAAC	14	5.8433	12.2327
CTTTCTCT	TAAAAAAT	7	4.9196	2.4688
CTTTCTCT	ATATATAC	7	6.5774	0.4359
CTTTCTCT	TTATATAA	10	6.6134	4.1349
CTTTCTCT	AAGAAAAA	21	18.8099	2.3129
CTTTCTCT	TATATAAA	21	18.8411	2.2781
CTTTCTCT	ATTTTTTA	4	3.3997	0.6505
CTTTCTCT	CTCTTCTC	22	4.9006	33.0373
CTTTCTCT	ACAAAAAA	18	14.0017	4.5214
CTTTCTCT	ATAAATAC	9	7.7629	1.3309
CTTTCTCT	AAAAAACA	17	13.1153	4.4104
CTTTCTCT	GCCCAATA	4	3.8608	0.1417
CTTTCTCT	TTTTTCTT	36	14.1389	33.6451
CTTTCTCT	TTTTTTAA	9	8.3990	0.6221
TTTTTTAA	TATAAATA	24	19.9968	4.3795
TTTTTTAA	TAAAAAAT	17	5.5108	19.1504
TTTTTTAA	AATATATT	9	3.3838	8.8041
TTTTTTAA	TTATATAA	10	7.4083	2.9999
TTTTTTAA	AGAAAAAA	19	18.6599	0.3432
TTTTTTAA	ATTTTTTA	8	3.8083	5.9381
TTTTTTAA	TTTTAAAA	18	10.6030	9.5263
TTTTTTAA	ATAAATAC	9	8.6959	0.3094
TTTTTTAA	TTATAAAA	16	7.4180	12.2988
TTTTTTAA	AAATTAAA	15	11.3804	4.1423
TTTTTTAA	AAAAAACA	18	14.6916	3.6557
TTTTTTAA	TTAAAAAA	23	13.0906	12.9628
TTTTTTAA	ATTAAAAA	22	11.3742	14.5132
TTTTTTAA	GCCCAATA	6	4.3249	1.9643
TTTTTTAA	AATAAAAA	26	18.5661	8.7557
TTTTTTAA	TTTTTCTT	19	15.8383	3.4581
TTTTTTAA	ATATATAG	6	5.9502	0.0500
ATATATAG	TATAAATA	14	12.6467	1.4232
ATATATAG	TAAAAAAT	9	3.4853	8.5381
ATATATAG	ATATATAC	11	4.6597	9.4483
ATATATAG	AATATATT	3	2.1400	1.0134
ATATATAG	TTATATAA	8	4.6853	4.2802
ATATATAG	AAGAAAAA	21	13.3259	9.5511
ATATATAG	ATATAAAG	4	3.1019	1.0171
ATATATAG	ATTTTTTA	8	2.4085	9.6035
ATATATAG	TTTTAAAA	10	6.7057	3.9963
ATATATAG	ACAAAAAA	11	9.9195	1.1373
ATATATAG	ATAAATAC	8	5.4996	2.9981
ATATATAG	TTATAAAA	6	4.6914	1.4761
ATATATAG	AAAAAACA	10	9.2915	0.7348
ATATATAG	TTAAAAAA	11	8.2790	3.1259
ATATATAG	AATAAAAA	13	11.7419	1.3232
TTTTTCTT	TATAAATA	34	33.6630	0.3387
TTTTTCTT	CTATAAAT	20	14.8974	5.8910
TTTTTCTT	CTATATAA	17	12.8868	4.7092
TTTTTCTT	ATATAAAC	16	11.0189	5.9676
TTTTTCTT	TAAAAAAT	16	9.2770	8.7207
TTTTTCTT	AATATATT	9	5.6963	4.1167
TTTTTCTT	TTATATAA	13	12.4712	0.5399
TTTTTCTT	ATATAAAG	9	8.2567	0.7757
TTTTTCTT	AGAAAAAA	34	31.4124	2.6914
TTTTTCTT	ATTTTTTA	13	6.4109	9.1903
TTTTTCTT	TTTTAAAA	19	17.8492	1.1871
TTTTTCTT	CTCTTCTC	15	9.2412	7.2657
TTTTTCTT	ACAAAAAA	32	26.4037	6.1514
TTTTTCTT	GCCCATTA	11	8.6032	2.7034
TTTTTCTT	AAAAAACA	34	24.7321	10.8208
TTTTTCTT	TTAAAAAA	27	22.0370	5.4841
TTTTTCTT	GCCCAATA	10	7.2805	3.1738
AATAAAAA	TATAAATA	58	39.4607	22.3379
AATAAAAA	CTATAAAT	22	17.4631	5.0809
AATAAAAA	CTATATAA	19	15.1062	4.3573
AATAAAAA	ATATAAAC	25	12.9167	16.5089
AATAAAAA	TAAAAAAT	38	10.8748	47.5432
AATAAAAA	AATATATT	15	6.6774	12.1399
AATAAAAA	TTATATAA	28	14.6191	18.1965
AATAAAAA	AAGAAAAA	84	41.5798	59.0690
AATAAAAA	ATATAAAG	12	9.6788	2.5796
AATAAAAA	TATATAAA	63	41.6487	26.0734
AATAAAAA	AGAAAAAA	65	36.8225	36.9380
AATAAAAA	ATTTTTTA	11	7.5150	4.1909
AATAAAAA	TTTTAAAA	41	20.9234	27.5809
AATAAAAA	ACAAAAAA	51	30.9512	25.4702
AATAAAAA	ATAAATAC	21	17.1600	4.2407
AATAAAAA	TTATAAAA	30	14.6383	21.5266
AATAAAAA	AAATTAAA	48	22.4576	36.4595
AATAAAAA	GCCCATTA	16	10.0849	7.3848
AATAAAAA	AAAAAACA	50	28.9917	27.2507
AATAAAAA	TTAAAAAA	53	25.8324	38.0892
AATAAAAA	ATTAAAAA	57	22.4453	53.1222
AATAAAAA	GCCCAATA	14	8.5345	6.9292
GCCCAATA	ATATAAAC	4	3.0089	1.1389
GCCCAATA	TAAAAAAT	3	2.5332	0.5074
GCCCAATA	ATATATAC	4	3.3869	0.6655
GCCCAATA	AATATATT	3	1.5555	1.9705
GCCCAATA	TTATATAA	6	3.4054	3.3983
GCCCAATA	ATATAAAG	5	2.2546	3.9823
GCCCAATA	CTCTTCTC	5	2.5234	3.4191
GCCCAATA	AAATTAAA	15	5.2314	15.8007
GCCCAATA	GCCCATTA	32	2.3492	83.5729
ATTAAAAA	TATAAATA	35	24.1750	12.9510
ATTAAAAA	CTATAAAT	19	10.6985	10.9124
ATTAAAAA	CTATATAA	18	9.2546	11.9745
ATTAAAAA	ATATAAAC	15	7.9132	9.5928
ATTAAAAA	TAAAAAAT	14	6.6623	10.3963
ATTAAAAA	ATATATAC	10	8.9074	1.1571
ATTAAAAA	AATATATT	7	4.0908	3.7602
ATTAAAAA	TTATATAA	16	8.9562	9.2840
ATTAAAAA	AAGAAAAA	38	25.4732	15.1984
ATTAAAAA	ATATAAAG	12	5.9296	8.4595
ATTAAAAA	TATATAAA	42	25.5154	20.9322
ATTAAAAA	AGAAAAAA	36	22.5587	16.8263
ATTAAAAA	ATTTTTTA	10	4.6040	7.7567
ATTAAAAA	TTTTAAAA	30	12.8184	25.5095
ATTAAAAA	CTCTTCTC	10	6.6365	4.0999
ATTAAAAA	ACAAAAAA	33	18.9617	18.2848
ATTAAAAA	ATAAATAC	15	10.5128	5.3318
ATTAAAAA	TTATAAAA	15	8.9679	7.7159
ATTAAAAA	AAATTAAA	26	13.7583	16.5478
ATTAAAAA	GCCCATTA	8	6.1784	2.0671
ATTAAAAA	AAAAAACA	26	17.7613	9.9079
ATTAAAAA	TTAAAAAA	24	15.8258	9.9939
TTAAAAAA	TATAAATA	46	27.8230	23.1278
TTAAAAAA	CTATAAAT	16	12.3129	4.1910
TTAAAAAA	CTATATAA	16	10.6511	6.5108
TTAAAAAA	ATATAAAC	21	9.1073	17.5443
TTAAAAAA	TAAAAAAT	19	7.6676	17.2412
TTAAAAAA	ATATATAC	12	10.2515	1.8898
TTAAAAAA	AATATATT	7	4.7081	2.7764
TTAAAAAA	TTATATAA	21	10.3076	14.9444
TTAAAAAA	AAGAAAAA	43	29.3171	16.4702
TTAAAAAA	ATATAAAG	9	6.8243	2.4906
TTAAAAAA	TATATAAA	49	29.3657	25.0876
TTAAAAAA	AGAAAAAA	38	25.9629	14.4749
TTAAAAAA	ATTTTTTA	10	5.2987	6.3512
TTAAAAAA	TTTTAAAA	25	14.7527	13.1863
TTAAAAAA	ACAAAAAA	42	21.8231	27.4975
TTAAAAAA	ATAAATAC	19	12.0992	8.5747
TTAAAAAA	TTATAAAA	15	10.3212	5.6077
TTAAAAAA	AAATTAAA	36	15.8344	29.5680
TTAAAAAA	AAAAAACA	32	20.4415	14.3414
AAAAAACA	TATAAATA	54	31.2258	29.5779
AAAAAACA	CTATAAAT	26	13.8188	16.4337
AAAAAACA	CTATATAA	36	11.9538	39.6890
AAAAAACA	ATATAAAC	20	10.2212	13.4254
AAAAAACA	TAAAAAAT	12	8.6054	3.9902
AAAAAACA	ATATATAC	14	11.5053	2.7475
AAAAAACA	AATATATT	12	5.2839	9.8429
AAAAAACA	TTATATAA	19	11.5683	9.4273
AAAAAACA	AAGAAAAA	59	32.9027	34.4550
AAAAAACA	ATATAAAG	30	7.6590	40.9596
AAAAAACA	TATATAAA	58	32.9572	32.7835
AAAAAACA	AGAAAAAA	48	29.1382	23.9593
AAAAAACA	ATTTTTTA	9	5.9468	3.7294
AAAAAACA	TTTTAAAA	27	16.5569	13.2038
AAAAAACA	CTCTTCTC	13	8.5721	5.4136
AAAAAACA	ACAAAAAA	56	24.4921	46.3121
AAAAAACA	ATAAATAC	26	13.5790	16.8889
AAAAAACA	TTATAAAA	18	11.5835	7.9342
AAAAAACA	AAATTAAA	40	17.7710	32.4525
GCCCATTA	ATATAAAC	6	3.5555	3.1396
GCCCATTA	TAAAAAAT	3	2.9934	0.0066
GCCCATTA	ATATATAC	5	4.0022	1.1130
GCCCATTA	AATATATT	2	1.8380	0.1689
GCCCATTA	TTTTAAAA	10	5.7594	5.5175
GCCCATTA	TTATAAAA	9	4.0294	7.2325
GCCCATTA	AAATTAAA	8	6.1817	2.0627
AAATTAAA	TATAAATA	31	24.1882	7.6918
AAATTAAA	CTATAAAT	12	10.7043	1.3711
AAATTAAA	CTATATAA	22	9.2596	19.0383
AAATTAAA	ATATAAAC	14	7.9175	7.9797
AAATTAAA	TAAAAAAT	15	6.6659	12.1656
AAATTAAA	ATATATAC	15	8.9122	7.8094
AAATTAAA	AATATATT	12	4.0930	12.9075
AAATTAAA	AAGAAAAA	37	25.4871	13.7916
AAATTAAA	ATATAAAG	10	5.9328	5.2209
AAATTAAA	TATATAAA	35	25.5294	11.0432
AAATTAAA	AGAAAAAA	40	22.5711	22.8885
AAATTAAA	ATTTTTTA	10	4.6065	7.7512
AAATTAAA	TTTTAAAA	23	12.8254	13.4336
AAATTAAA	CTCTTCTC	10	6.6402	4.0945
AAATTAAA	ACAAAAAA	44	18.9721	37.0137
AAATTAAA	ATAAATAC	13	10.5186	2.7535
AAATTAAA	TTATAAAA	13	8.9728	4.8197
TTATAAAA	TATAAATA	28	15.7664	16.0811
TTATAAAA	CTATAAAT	11	6.9773	5.0076
TTATAAAA	CTATATAA	13	6.0356	9.9745
TTATAAAA	ATATAAAC	10	5.1608	6.6149
TTATAAAA	TAAAAAAT	11	4.3450	10.2176
TTATAAAA	ATATATAC	6	5.8092	0.1939
TTATAAAA	AATATATT	6	2.6679	4.8628
TTATAAAA	TTATATAA	7	5.8410	1.2671
TTATAAAA	AAGAAAAA	19	16.6130	2.5508
TTATAAAA	ATATAAAG	6	3.8671	2.6355
TTATAAAA	TATATAAA	22	16.6406	6.1424
TTATAAAA	AGAAAAAA	17	14.7123	2.4570
TTATAAAA	ATTTTTTA	7	3.0026	5.9250
TTATAAAA	TTTTAAAA	9	8.3598	0.6641
TTATAAAA	CTCTTCTC	5	4.3282	0.7214
TTATAAAA	ACAAAAAA	17	12.3664	5.4099
TTATAAAA	ATAAATAC	8	6.8562	1.2343
ATAAATAC	CTATAAAT	12	8.1793	4.5996
ATAAATAC	TAAAAAAT	10	5.0935	6.7462
ATAAATAC	ATATATAC	7	6.8099	0.1927
ATAAATAC	AATATATT	4	3.1275	0.9842
ATAAATAC	AAGAAAAA	28	19.4749	10.1662
ATAAATAC	ATATAAAG	7	4.5333	3.0412
ATAAATAC	AGAAAAAA	31	17.2467	18.1773
ATAAATAC	ATTTTTTA	7	3.5199	4.8124
ATAAATAC	TTTTAAAA	13	9.8000	3.6734
ATAAATAC	CTCTTCTC	8	5.0738	3.6428
ATAAATAC	ACAAAAAA	28	14.4967	18.4319
ACAAAAAA	TATAAATA	49	33.3363	18.8735
ACAAAAAA	CTATAAAT	24	14.7528	11.6789
ACAAAAAA	CTATATAA	20	12.7617	8.9857
ACAAAAAA	ATATAAAC	18	10.9120	9.0092
ACAAAAAA	TAAAAAAT	19	9.1870	13.8063
ACAAAAAA	ATATATAC	22	12.2829	12.8224
ACAAAAAA	AATATATT	12	5.6410	9.0581
ACAAAAAA	TTATATAA	16	12.3501	4.1427
ACAAAAAA	AAGAAAAA	71	35.1265	49.9645
ACAAAAAA	ATATAAAG	10	8.1766	2.0131
ACAAAAAA	TATATAAA	45	35.1847	11.0723
ACAAAAAA	AGAAAAAA	66	31.1075	49.6455
ACAAAAAA	ATTTTTTA	11	6.3487	6.0461
ACAAAAAA	TTTTAAAA	21	17.6760	3.6186
ACAAAAAA	CTCTTCTC	10	9.1515	0.8867
CTCTTCTC	TATAAATA	18	11.6676	7.8040
CTCTTCTC	CTATAAAT	8	5.1634	3.5027
CTCTTCTC	CTATATAA	10	4.4665	8.0597
CTCTTCTC	ATATAAAC	12	3.8192	13.7385
CTCTTCTC	TAAAAAAT	6	3.2154	3.7428
CTCTTCTC	ATATATAC	7	4.2990	3.4127
CTCTTCTC	AATATATT	2	1.9743	0.0258
CTCTTCTC	TTATATAA	11	4.3225	10.2746
CTCTTCTC	TATATAAA	20	12.3145	9.6991
TTTTAAAA	TATAAATA	36	22.5357	16.8630
TTTTAAAA	CTATAAAT	12	9.9731	2.2202
TTTTAAAA	CTATATAA	10	8.6271	1.4768
TTTTAAAA	TAAAAAAT	11	6.2105	6.2882
TTTTAAAA	ATATATAC	14	8.3034	7.3135
TTTTAAAA	AATATATT	7	3.8134	4.2517
TTTTAAAA	TTATATAA	12	8.3489	4.3534
TTTTAAAA	AAGAAAAA	33	23.7459	10.8602
TTTTAAAA	ATATAAAG	6	5.5275	0.4922
TTTTAAAA	TATATAAA	27	23.7853	3.4228
TTTTAAAA	AGAAAAAA	34	21.0291	16.3355
TTTTAAAA	ATTTTTTA	8	4.2918	4.9819
ATTTTTTA	TATAAATA	12	8.0942	4.7252
ATTTTTTA	CTATAAAT	8	3.5820	6.4281
ATTTTTTA	CTATATAA	5	3.0986	2.3925
ATTTTTTA	ATATAAAC	4	2.6495	1.6478
ATTTTTTA	TAAAAAAT	3	2.2306	0.8890
ATTTTTTA	ATATATAC	3	2.9823	0.0177
ATTTTTTA	AATATATT	6	1.3697	8.8632
ATTTTTTA	TTATATAA	4	2.9987	1.1525
ATTTTTTA	AAGAAAAA	14	8.5288	6.9385
ATTTTTTA	TATATAAA	12	8.5430	4.0776
ATTTTTTA	AGAAAAAA	11	7.5530	4.1354
AGAAAAAA	TATAAATA	46	39.6601	6.8216
AGAAAAAA	CTATAAAT	26	17.5513	10.2171
AGAAAAAA	CTATATAA	20	15.1825	5.5117
AGAAAAAA	ATATAAAC	14	12.9820	1.0570
AGAAAAAA	TAAAAAAT	20	10.9297	12.0849
AGAAAAAA	AATATATT	13	6.7111	8.5954
AGAAAAAA	TTATATAA	18	14.6929	3.6541
AGAAAAAA	AAGAAAAA	63	41.7899	25.8603
AGAAAAAA	ATATAAAG	17	9.7277	9.4900
AGAAAAAA	TATATAAA	43	41.8591	1.1563
TATATAAA	TAAAAAAT	36	12.3623	38.4793
TATATAAA	AATATATT	14	7.5907	8.5699
TATATAAA	AAGAAAAA	50	47.2671	2.8104
ATATAAAG	CTATAAAT	5	4.6134	0.4024
ATATAAAG	ATATAAAC	4	3.4123	0.6356
ATATAAAG	TAAAAAAT	7	2.8729	6.2342
ATATAAAG	ATATATAC	4	3.8410	0.1622
ATATAAAG	AATATATT	4	1.7640	3.2748
ATATAAAG	AAGAAAAA	14	10.9845	3.3961
AAGAAAAA	TATAAATA	58	44.7840	14.9984
AAGAAAAA	CTATAAAT	34	19.8189	18.3507
AAGAAAAA	CTATATAA	28	17.1440	13.7355
AAGAAAAA	ATATAAAC	20	14.6592	6.2133
AAGAAAAA	TAAAAAAT	26	12.3418	19.3727
AAGAAAAA	ATATATAC	17	16.5008	0.5066
AAGAAAAA	AATATATT	18	7.5781	15.5719
AAGAAAAA	TTATATAA	20	16.5912	3.7372
TTATATAA	ATATAAAC	7	5.1540	2.1429
TTATATAA	TAAAAAAT	14	4.3393	16.3989
TTATATAA	ATATATAC	8	5.8015	2.5705
TTATATAA	AATATATT	8	2.6644	8.7957
AATATATT	TATAAATA	13	7.1919	7.6959
AATATATT	CTATAAAT	6	3.1827	3.8041
AATATATT	CTATATAA	3	2.7532	0.2576
AATATATT	ATATAAAC	5	2.3541	3.7663
AATATATT	TAAAAAAT	3	1.9820	1.2435
AATATATT	ATATATAC	7	2.6499	6.7997
ATATATAC	TATAAATA	18	15.6599	2.5068
ATATATAC	TAAAAAAT	8	4.3156	4.9376
TAAAAAAT	TATAAATA	33	11.7128	34.1822
TAAAAAAT	CTATAAAT	14	5.1834	13.9102
TAAAAAAT	CTATATAA	18	4.4839	25.0180
TAAAAAAT	ATATAAAC	14	3.8340	18.1322
