# Supplementary material for: The word landscape of the non-coding segments of the Arabidopsis thaliana genome
Source: BMC Genomics. 2009 Oct 8;10:463. doi: 10.1186/1471-2164-10-463 (PMC2770528; doi:10.1186/1471-2164-10-463)
Supplement: Additional file 17 — Word co-occurrences in proximal promoters. Entire set of co-occurring words (taken from the top 25 words) discovered in the proximal promoters with occurrence, expected occurrences and scores. [file 1471-2164-10-463-S17.CSV]

Word1	Word2	Seqs hit	E_seq	SlnSE
CATATATC	TAAAAAAT	167	88.7549	105.5632
CATATATC	ATTTTTTA	162	81.5785	111.1369
CATATATC	TTATATAA	104	65.2025	48.5569
CATATATC	AATATATT	132	80.7659	64.8446
CATATATC	GAAAAAAG	74	42.9969	40.1773
CATATATC	CTTTTTTC	58	41.0665	20.0245
CATATATC	AAAAATTG	122	67.5244	72.1669
CATATATC	TAAAATTT	162	102.8147	73.6562
CATATATC	TAATTTTT	178	111.1551	83.8126
CATATATC	CAATTTTT	102	65.0430	45.8923
CATATATC	AAATTTTA	160	100.9697	73.6565
CATATATC	TACAAAAT	81	58.3118	26.6202
CATATATC	ATTTTCTA	77	49.0748	34.6854
CATATATC	TGAAAAAT	71	54.0056	19.4251
CATATATC	AAAAAATC	129	93.8737	41.0042
CATATATC	CATTTTTC	57	37.1280	24.4348
CATATATC	TAAGAAAT	69	42.8112	32.9342
CATATATC	TAGAAAAT	78	49.5576	35.3787
CATATATC	GGAAAAAA	108	63.1453	57.9629
CATATATC	AAAAATTA	166	116.5104	58.7651
CATATATC	CAAAATTT	111	80.4751	35.6956
CATATATC	ATTTTTCA	79	54.3413	29.5588
CATATATC	TTTTTTGG	111	81.2009	34.6990
CATATATC	ATTTCTTA	79	44.3834	45.5500
CATATATC	GTTTTTTC	67	38.4387	37.2271
CATATATC	TAAAACAT	79	50.6369	35.1366
CATATATC	ATTTTGTA	76	57.5086	21.1887
CATATATC	AAATGAAA	103	84.1242	20.8508
CATATATC	CCAAAAAA	124	87.3002	43.5151
CATATATC	GAAAAATG	46	36.3902	10.7797
CATATATC	ATTCTTCA	49	24.2884	34.3892
CATATATC	GTTTCTTG	35	22.6586	15.2183
CATATATC	TAAATTTT	165	103.4486	77.0336
CATATATC	GAAGAAAC	52	35.2528	20.2123
CATATATC	TGAGAGAT	23	16.8802	7.1151
CATATATC	AAAATTTA	134	102.2757	36.2025
CATATATC	CTCTTCTC	29	23.3465	6.2887
CATATATC	ATCTTTTA	82	39.4435	60.0117
CATATATC	ATTTTTGA	79	53.6384	30.5874
CATATATC	TAAAAAGT	68	46.1896	26.2993
CATATATC	TATTGGGC	21	12.3524	11.1441
CATATATC	GTATATAA	50	33.1788	20.5056
CATATATC	GAGAAGAG	37	27.5804	10.8710
CATATATC	CTATATAA	49	31.2518	22.0374
CATATATC	CATATATT	75	46.6451	35.6190
CATATATC	ATGTTTTA	75	48.8915	32.0913
CATATATC	TGAAGAAT	33	24.6546	9.6210
CATATATC	CTTAAAAC	34	23.1063	13.1326
CATATATC	TCAAAAAT	80	56.8122	27.3821
CATATATC	TAATGGGC	23	13.2008	12.7699
CATATATC	TAATTTGT	84	51.7044	40.7630
CATATATC	TAAAAGAT	65	39.2419	32.8017
CATATATC	CACGTGTC	11	10.9630	0.0371
CATATATC	TAAAGTTT	66	51.8329	15.9476
CATATATC	CATAAAAC	39	24.9912	17.3565
CATATATC	CTTTTTTA	65	50.5461	16.3476
CATATATC	ACTTTTTA	67	46.8996	23.8978
CATATATC	CTTTATTC	26	15.8760	12.8255
CATATATC	GAAACAAG	37	20.2696	22.2664
GAAACAAG	TAAAAAAT	122	98.3361	26.3069
GAAACAAG	ATTTTTTA	107	90.3850	18.0563
GAAACAAG	TTATATAA	77	72.2412	4.9122
GAAACAAG	AATATATT	99	89.4846	10.0042
GAAACAAG	GAAAAAAG	87	47.6385	52.3973
GAAACAAG	CTTTTTTC	72	45.4997	33.0452
GAAACAAG	AAAAATTG	93	74.8137	20.2366
GAAACAAG	TAAAATTT	145	113.9136	34.9875
GAAACAAG	CAATTTTT	80	72.0644	8.3573
GAAACAAG	AAATTTTA	121	111.8695	9.4933
GAAACAAG	TACAAAAT	100	64.6066	43.6854
GAAACAAG	ATTTTCTA	72	54.3725	20.2182
GAAACAAG	TGAAAAAT	76	59.8355	18.1742
GAAACAAG	AAAAAATC	129	104.0074	27.7802
GAAACAAG	CATTTTTC	61	41.1360	24.0335
GAAACAAG	TAAGAAAT	63	47.4327	17.8808
GAAACAAG	GGAAAAAA	97	69.9618	31.6958
GAAACAAG	AAAAATTA	162	129.0878	36.7907
GAAACAAG	CAAAATTT	98	89.1625	9.2617
GAAACAAG	ATTTTTCA	83	60.2075	26.6466
GAAACAAG	TTTTTTGG	96	89.9666	6.2313
GAAACAAG	ATTTCTTA	51	49.1747	1.8588
GAAACAAG	GTTTTTTC	68	42.5882	31.8193
GAAACAAG	TAAAACAT	71	56.1032	16.7195
GAAACAAG	ATTTTGTA	73	63.7167	9.9289
GAAACAAG	AAATGAAA	112	93.2055	20.5735
GAAACAAG	CCAAAAAA	116	96.7244	21.0801
GAAACAAG	GAAAAATG	48	40.3186	8.3706
GAAACAAG	ATTCTTCA	49	26.9104	29.3661
GAAACAAG	GTTTCTTG	55	25.1046	43.1356
GAAACAAG	TAAATTTT	122	114.6160	7.6169
GAAACAAG	GAAGAAAC	78	39.0584	53.9488
GAAACAAG	TGAGAGAT	37	18.7025	25.2437
GAAACAAG	AAAATTTA	121	113.3164	7.9384
GAAACAAG	CTCTTCTC	27	25.8667	1.1577
GAAACAAG	ATTTTTGA	69	59.4287	10.3037
GAAACAAG	TAAAAAGT	55	51.1758	3.9637
GAAACAAG	TATTGGGC	26	13.6859	16.6850
GAAACAAG	GAGAAGAG	62	30.5578	43.8659
GAAACAAG	CTATATAA	47	34.6255	14.3612
GAAACAAG	CATATATT	59	51.6805	7.8150
GAAACAAG	ATGTTTTA	70	54.1694	17.9465
GAAACAAG	TGAAGAAT	48	27.3161	27.0588
GAAACAAG	CTTAAAAC	34	25.6007	9.6472
GAAACAAG	TCAAAAAT	69	62.9451	6.3372
GAAACAAG	TAATGGGC	25	14.6259	13.4021
GAAACAAG	TAATTTGT	76	57.2860	21.4835
GAAACAAG	TAAAAGAT	50	43.4781	6.9882
GAAACAAG	CACGTGTC	21	12.1465	11.4972
GAAACAAG	TAAAGTTT	73	57.4283	17.5144
GAAACAAG	CATAAAAC	47	27.6890	24.8682
GAAACAAG	CTTTTTTA	73	56.0026	19.3495
GAAACAAG	ACTTTTTA	60	51.9624	8.6294
GAAACAAG	CTTTATTC	28	17.5898	13.0168
CTTTATTC	TAAAAAAT	102	77.0207	28.6516
CTTTATTC	ATTTTTTA	99	70.7931	33.2004
CTTTATTC	TTATATAA	94	56.5822	47.7145
CTTTATTC	AATATATT	99	70.0879	34.1916
CTTTATTC	GAAAAAAG	69	37.3123	42.4200
CTTTATTC	CTTTTTTC	59	35.6372	29.7447
CTTTATTC	AAAAATTG	77	58.5971	21.0303
CTTTATTC	TAAAATTT	127	89.2217	44.8390
CTTTATTC	TAATTTTT	140	96.4594	52.1529
CTTTATTC	CAATTTTT	85	56.4437	34.7996
CTTTATTC	AAATTTTA	136	87.6207	59.7908
CTTTATTC	TACAAAAT	85	50.6025	44.0854
CTTTATTC	ATTTTCTA	63	42.5867	24.6704
CTTTATTC	TGAAAAAT	75	46.8656	35.2654
CTTTATTC	AAAAAATC	112	81.4628	35.6555
CTTTATTC	CATTTTTC	58	32.2193	34.0969
CTTTATTC	TAAGAAAT	52	37.1512	17.4849
CTTTATTC	TAGAAAAT	78	43.0057	46.4394
CTTTATTC	GGAAAAAA	83	54.7969	34.4622
CTTTATTC	AAAAATTA	136	101.1067	40.3210
CTTTATTC	CAAAATTT	104	69.8356	41.4177
CTTTATTC	ATTTTTCA	76	47.1569	36.2712
CTTTATTC	TTTTTTGG	117	70.4654	59.3251
CTTTATTC	ATTTCTTA	62	38.5155	29.5165
CTTTATTC	GTTTTTTC	48	33.3568	17.4691
CTTTATTC	TAAAACAT	72	43.9423	35.5528
CTTTATTC	ATTTTGTA	64	49.9054	15.9202
CTTTATTC	AAATGAAA	94	73.0022	23.7636
CTTTATTC	CCAAAAAA	92	75.7584	17.8700
CTTTATTC	GAAAAATG	40	31.5791	9.4553
CTTTATTC	ATTCTTCA	41	21.0773	27.2804
CTTTATTC	GTTTCTTG	33	19.6629	17.0865
CTTTATTC	TAAATTTT	139	89.7718	60.7712
CTTTATTC	GAAGAAAC	39	30.5921	9.4700
CTTTATTC	TGAGAGAT	20	14.6485	6.2279
CTTTATTC	AAAATTTA	124	88.7539	41.4673
CTTTATTC	CTCTTCTC	35	20.2599	19.1347
CTTTATTC	ATCTTTTA	43	34.2287	9.8098
CTTTATTC	ATTTTTGA	50	46.5469	3.5781
CTTTATTC	TAAAAAGT	61	40.0829	25.6154
CTTTATTC	TATTGGGC	18	10.7193	9.3298
CTTTATTC	GTATATAA	39	28.7923	11.8348
CTTTATTC	GAGAAGAG	29	23.9341	5.5678
CTTTATTC	CTATATAA	32	27.1200	5.2948
CTTTATTC	CATATATT	48	40.4782	8.1810
CTTTATTC	ATGTTTTA	60	42.4276	20.7927
CTTTATTC	TGAAGAAT	27	21.3950	6.2823
CTTTATTC	CTTAAAAC	23	20.0515	3.1554
CTTTATTC	TCAAAAAT	59	49.3011	10.5959
CTTTATTC	TAATGGGC	28	11.4556	25.0244
CTTTATTC	TAATTTGT	58	44.8686	14.8888
CTTTATTC	TAAAAGAT	55	34.0538	26.3665
CTTTATTC	CACGTGTC	18	9.5136	11.4777
CTTTATTC	TAAAGTTT	57	44.9801	13.4994
CTTTATTC	CATAAAAC	42	21.6871	27.7599
CTTTATTC	CTTTTTTA	63	43.8635	22.8093
CTTTATTC	ACTTTTTA	70	40.6991	37.9603
ACTTTTTA	TAAAAAAT	407	227.5286	236.6856
ACTTTTTA	ATTTTTTA	346	209.1315	174.2025
ACTTTTTA	TTATATAA	251	167.1506	102.0460
ACTTTTTA	AATATATT	346	207.0483	177.6664
ACTTTTTA	GAAAAAAG	163	110.2252	63.7697
ACTTTTTA	CTTTTTTC	168	105.2766	78.5187
ACTTTTTA	AAAAATTG	248	173.1030	89.1665
ACTTTTTA	TAAAATTT	422	263.5718	198.6268
ACTTTTTA	TAATTTTT	435	284.9528	184.0148
ACTTTTTA	CAATTTTT	218	166.7416	58.4349
ACTTTTTA	AAATTTTA	378	258.8421	143.1395
ACTTTTTA	TACAAAAT	235	149.4858	106.3103
ACTTTTTA	ATTTTCTA	195	125.8063	85.4600
ACTTTTTA	TGAAAAAT	213	138.4466	91.7620
ACTTTTTA	AAAAAATC	339	240.6509	116.1593
ACTTTTTA	CATTTTTC	142	95.1798	56.8084
ACTTTTTA	TAAGAAAT	159	109.7491	58.9424
ACTTTTTA	TAGAAAAT	203	127.0440	95.1406
ACTTTTTA	GGAAAAAA	226	161.8767	75.4162
ACTTTTTA	AAAAATTA	455	298.6816	191.5182
ACTTTTTA	CAAAATTT	258	206.3029	57.6925
ACTTTTTA	ATTTTTCA	200	139.3073	72.3270
ACTTTTTA	TTTTTTGG	282	208.1634	85.6106
ACTTTTTA	ATTTCTTA	141	113.7796	30.2440
ACTTTTTA	GTTTTTTC	125	98.5399	29.7315
ACTTTTTA	TAAAACAT	171	129.8109	47.1250
ACTTTTTA	ATTTTGTA	166	147.4268	19.6969
ACTTTTTA	AAATGAAA	266	215.6575	55.8081
ACTTTTTA	CCAAAAAA	305	223.7995	94.4162
ACTTTTTA	GAAAAATG	145	93.2886	63.9502
ACTTTTTA	ATTCTTCA	77	62.2649	16.3554
ACTTTTTA	GTTTCTTG	75	58.0866	19.1665
ACTTTTTA	TAAATTTT	386	265.1969	144.8908
ACTTTTTA	TGAGAGAT	64	43.2735	25.0460
ACTTTTTA	AAAATTTA	398	262.1899	166.1184
ACTTTTTA	CTCTTCTC	90	59.8501	36.7170
ACTTTTTA	ATCTTTTA	142	101.1158	48.2176
ACTTTTTA	ATTTTTGA	188	137.5053	58.8025
ACTTTTTA	TAAAAAGT	177	118.4098	71.1538
ACTTTTTA	TATTGGGC	37	31.6662	5.7597
ACTTTTTA	GTATATAA	153	85.0558	89.8309
ACTTTTTA	GAGAAGAG	76	70.7041	5.4894
ACTTTTTA	CTATATAA	123	80.1159	52.7313
ACTTTTTA	CATATATT	161	119.5775	47.8878
ACTTTTTA	ATGTTTTA	166	125.3364	46.6437
ACTTTTTA	TGAAGAAT	71	63.2035	8.2587
ACTTTTTA	CTTAAAAC	71	59.2345	12.8635
ACTTTTTA	TCAAAAAT	212	145.6414	79.5930
ACTTTTTA	TAATGGGC	44	33.8412	11.5505
ACTTTTTA	TAATTTGT	193	132.5474	72.5197
ACTTTTTA	TAAAAGAT	142	100.5991	48.9451
ACTTTTTA	CACGTGTC	45	28.1043	21.1833
ACTTTTTA	TAAAGTTT	199	132.8767	80.3727
ACTTTTTA	CATAAAAC	91	64.0665	31.9354
ACTTTTTA	CTTTTTTA	179	129.5781	57.8353
CTTTTTTA	TAAAAAAT	388	245.2194	178.0346
CTTTTTTA	ATTTTTTA	379	225.3919	196.9646
CTTTTTTA	TTATATAA	264	180.1468	100.8947
CTTTTTTA	AATATATT	338	223.1467	140.3432
CTTTTTTA	GAAAAAAG	173	118.7954	65.0288
CTTTTTTA	CTTTTTTC	179	113.4620	81.6093
CTTTTTTA	AAAAATTG	272	186.5620	102.5544
CTTTTTTA	TAAAATTT	396	284.0650	131.5557
CTTTTTTA	TAATTTTT	460	307.1084	185.8519
CTTTTTTA	CAATTTTT	270	179.7060	109.9169
CTTTTTTA	AAATTTTA	376	278.9675	112.2337
CTTTTTTA	TACAAAAT	237	161.1086	91.4776
CTTTTTTA	ATTTTCTA	212	135.5879	94.7568
CTTTTTTA	TGAAAAAT	210	149.2111	71.7666
CTTTTTTA	AAAAAATC	345	259.3619	98.4354
CTTTTTTA	CATTTTTC	128	102.5802	28.3373
CTTTTTTA	TAAGAAAT	144	118.2823	28.3304
CTTTTTTA	TAGAAAAT	210	136.9219	89.8164
CTTTTTTA	GGAAAAAA	247	174.4629	85.8760
CTTTTTTA	AAAAATTA	415	321.9047	105.4196
CTTTTTTA	CAAAATTT	337	222.3433	140.1450
CTTTTTTA	ATTTTTCA	187	150.1387	41.0556
CTTTTTTA	TTTTTTGG	328	224.3485	124.5786
CTTTTTTA	ATTTCTTA	185	122.6262	76.0748
CTTTTTTA	GTTTTTTC	144	106.2016	43.8443
CTTTTTTA	TAAAACAT	187	139.9039	54.2586
CTTTTTTA	ATTTTGTA	220	158.8895	71.5921
CTTTTTTA	AAATGAAA	276	232.4253	47.4257
CTTTTTTA	CCAAAAAA	283	241.2003	45.2288
CTTTTTTA	GAAAAATG	159	100.5419	72.8744
CTTTTTTA	GTTTCTTG	80	62.6030	19.6171
CTTTTTTA	TAAATTTT	382	285.8164	110.8071
CTTTTTTA	TGAGAGAT	53	46.6381	6.7774
CTTTTTTA	AAAATTTA	401	282.5757	140.3561
CTTTTTTA	CTCTTCTC	95	64.5035	36.7799
CTTTTTTA	ATCTTTTA	128	108.9778	20.5935
CTTTTTTA	ATTTTTGA	202	148.1966	62.5651
CTTTTTTA	TAAAAAGT	183	127.6163	65.9638
CTTTTTTA	TATTGGGC	53	34.1283	23.3287
CTTTTTTA	GTATATAA	118	91.6691	29.7949
CTTTTTTA	GAGAAGAG	84	76.2015	8.1846
CTTTTTTA	CTATATAA	151	86.3451	84.3982
CTTTTTTA	CATATATT	165	128.8749	40.7721
CTTTTTTA	ATGTTTTA	201	135.0816	79.8826
CTTTTTTA	TGAAGAAT	86	68.1177	20.0475
CTTTTTTA	CTTAAAAC	70	63.8401	6.4479
CTTTTTTA	TCAAAAAT	204	156.9653	53.4674
CTTTTTTA	TAATGGGC	56	36.4724	24.0126
CTTTTTTA	TAATTTGT	193	142.8532	58.0684
CTTTTTTA	TAAAAGAT	145	108.4208	42.1534
CTTTTTTA	CACGTGTC	70	30.2895	58.6386
CTTTTTTA	TAAAGTTT	189	143.2081	52.4377
CTTTTTTA	CATAAAAC	83	69.0477	15.2755
CATAAAAC	TAAAAAAT	195	121.2423	92.6657
CATAAAAC	ATTTTTTA	170	111.4391	71.7945
CATAAAAC	TTATATAA	141	89.0689	64.7684
CATAAAAC	AATATATT	159	110.3290	58.1046
CATAAAAC	GAAAAAAG	91	58.7352	39.8416
CATAAAAC	CTTTTTTC	72	56.0983	17.9684
CATAAAAC	AAAAATTG	123	92.2407	35.3973
CATAAAAC	TAAAATTT	207	140.4484	80.2908
CATAAAAC	TAATTTTT	222	151.8416	84.3243
CATAAAAC	CAATTTTT	136	88.8509	57.8945
CATAAAAC	AAATTTTA	210	137.9281	88.2787
CATAAAAC	TACAAAAT	124	79.6559	54.8781
CATAAAAC	ATTTTCTA	94	67.0379	31.7755
CATAAAAC	TGAAAAAT	107	73.7735	39.7858
CATAAAAC	AAAAAATC	197	128.2347	84.5803
CATAAAAC	CATTTTTC	87	50.7181	46.9474
CATAAAAC	TAAGAAAT	82	58.4816	27.7166
CATAAAAC	TAGAAAAT	105	67.6974	46.0858
CATAAAAC	GGAAAAAA	106	86.2586	21.8455
CATAAAAC	AAAAATTA	215	159.1573	64.6602
CATAAAAC	CAAAATTT	156	109.9318	54.5994
CATAAAAC	ATTTTTCA	104	74.2321	35.0681
CATAAAAC	TTTTTTGG	126	110.9232	16.0579
CATAAAAC	ATTTCTTA	93	60.6293	39.7874
CATAAAAC	GTTTTTTC	75	52.5086	26.7384
CATAAAAC	TAAAACAT	96	69.1718	31.4645
CATAAAAC	ATTTTGTA	109	78.5587	35.6977
CATAAAAC	AAATGAAA	153	114.9165	43.7935
CATAAAAC	CCAAAAAA	155	119.2551	40.6348
CATAAAAC	GAAAAATG	64	49.7103	16.1709
CATAAAAC	ATTCTTCA	47	33.1789	16.3670
CATAAAAC	GTTTCTTG	41	30.9524	11.5260
CATAAAAC	TAAATTTT	194	141.3144	61.4730
CATAAAAC	GAAGAAAC	55	48.1565	7.3082
CATAAAAC	TGAGAGAT	28	23.0590	5.4362
CATAAAAC	AAAATTTA	191	139.7121	59.7237
CATAAAAC	CTCTTCTC	42	31.8921	11.5631
CATAAAAC	ATCTTTTA	76	53.8812	26.1404
CATAAAAC	ATTTTTGA	109	73.2719	43.2916
CATAAAAC	TAAAAAGT	80	63.0965	18.9889
CATAAAAC	TATTGGGC	31	16.8738	18.8549
CATAAAAC	GTATATAA	75	45.3234	37.7749
CATAAAAC	GAGAAGAG	44	37.6758	6.8275
CATAAAAC	CTATATAA	73	42.6910	39.1623
CATAAAAC	CATATATT	88	63.7188	28.4114
CATAAAAC	ATGTTTTA	75	66.7875	8.6979
CATAAAAC	TGAAGAAT	41	33.6790	8.0646
CATAAAAC	CTTAAAAC	59	31.5641	36.9056
CATAAAAC	TCAAAAAT	104	77.6074	30.4438
CATAAAAC	TAATGGGC	35	18.0328	23.2104
CATAAAAC	TAATTTGT	101	70.6300	36.1242
CATAAAAC	TAAAAGAT	84	53.6058	37.7294
CATAAAAC	CACGTGTC	25	14.9758	12.8109
CATAAAAC	TAAAGTTT	98	70.8055	31.8531
TAAAGTTT	TAAAAAAT	413	251.4619	204.9125
TAAAGTTT	ATTTTTTA	367	231.1296	169.6946
TAAAGTTT	TTATATAA	290	184.7328	130.7814
TAAAGTTT	AATATATT	326	228.8273	115.3812
TAAAGTTT	GAAAAAAG	187	121.8195	80.1422
TAAAGTTT	CTTTTTTC	161	116.3504	52.2925
TAAAGTTT	AAAAATTG	265	191.3113	86.3444
TAAAGTTT	TAAAATTT	419	291.2963	152.3190
TAAAGTTT	TAATTTTT	465	314.9264	181.2098
TAAAGTTT	CAATTTTT	258	184.2808	86.8167
TAAAGTTT	AAATTTTA	404	286.0692	139.4532
TAAAGTTT	TACAAAAT	224	165.2099	68.1921
TAAAGTTT	ATTTTCTA	209	139.0396	85.1833
TAAAGTTT	TGAAAAAT	229	153.0095	92.3378
TAAAGTTT	AAAAAATC	342	265.9645	85.9952
TAAAGTTT	CATTTTTC	134	105.1916	32.4356
TAAAGTTT	TAAGAAAT	176	121.2934	65.5198
TAAAGTTT	TAGAAAAT	213	140.4075	88.7664
TAAAGTTT	GGAAAAAA	233	178.9042	61.5558
TAAAGTTT	AAAAATTA	441	330.0993	127.7362
TAAAGTTT	CAAAATTT	322	228.0034	111.1515
TAAAGTTT	ATTTTTCA	221	153.9608	79.8837
TAAAGTTT	TTTTTTGG	298	230.0597	77.1089
TAAAGTTT	ATTTCTTA	151	125.7478	27.6332
TAAAGTTT	GTTTTTTC	124	108.9051	16.0957
TAAAGTTT	TAAAACAT	184	143.4654	45.7869
TAAAGTTT	ATTTTGTA	197	162.9343	37.4018
TAAAGTTT	AAATGAAA	311	238.3421	82.7527
TAAAGTTT	CCAAAAAA	293	247.3405	49.6362
TAAAGTTT	GAAAAATG	145	103.1014	49.4480
TAAAGTTT	ATTCTTCA	91	68.8144	25.4296
TAAAGTTT	GTTTCTTG	77	64.1966	14.0028
TAAAGTTT	TAAATTTT	421	293.0924	152.4630
TAAAGTTT	TGAGAGAT	63	47.8253	17.3615
TAAAGTTT	AAAATTTA	392	289.7691	118.4535
TAAAGTTT	CTCTTCTC	82	66.1456	17.6186
TAAAGTTT	ATCTTTTA	149	111.7520	42.8620
TAAAGTTT	ATTTTTGA	207	151.9692	63.9715
TAAAGTTT	TAAAAAGT	185	130.8650	64.0450
TAAAGTTT	TATTGGGC	53	34.9971	21.9964
TAAAGTTT	GTATATAA	111	94.0027	18.4490
TAAAGTTT	GAGAAGAG	83	78.1414	5.0067
TAAAGTTT	CTATATAA	133	88.5431	54.1123
TAAAGTTT	CATATATT	168	132.1556	40.3173
TAAAGTTT	ATGTTTTA	201	138.5203	74.8299
TAAAGTTT	TGAAGAAT	86	69.8518	17.8856
TAAAGTTT	CTTAAAAC	78	65.4653	13.6647
TAAAGTTT	TCAAAAAT	206	160.9612	50.8229
TAAAGTTT	TAATGGGC	40	37.4008	2.6874
TAAAGTTT	TAATTTGT	192	146.4898	51.9436
TAAAGTTT	TAAAAGAT	150	111.1809	44.9215
TAAAGTTT	CACGTGTC	39	31.0606	8.8773
CACGTGTC	TAAAAAAT	84	53.1859	38.3900
CACGTGTC	ATTTTTTA	77	48.8855	34.9830
CACGTGTC	TTATATAA	60	39.0722	25.7359
CACGTGTC	AATATATT	75	48.3985	32.8514
CACGTGTC	GAAAAAAG	52	25.7657	36.5145
CACGTGTC	CTTTTTTC	42	24.6089	22.4516
CACGTGTC	AAAAATTG	50	40.4636	10.5810
CACGTGTC	TAAAATTT	80	61.6111	20.8947
CACGTGTC	TAATTTTT	95	66.6090	33.7285
CACGTGTC	CAATTTTT	44	38.9766	5.3340
CACGTGTC	AAATTTTA	82	60.5056	24.9267
CACGTGTC	TACAAAAT	69	34.9430	46.9468
CACGTGTC	ATTTTCTA	47	29.4078	22.0377
CACGTGTC	TGAAAAAT	42	32.3625	10.9481
CACGTGTC	AAAAAATC	94	56.2533	48.2625
CACGTGTC	CATTTTTC	36	22.2487	17.3244
CACGTGTC	TAAGAAAT	30	25.6544	4.6945
CACGTGTC	TAGAAAAT	41	29.6971	13.2234
CACGTGTC	GGAAAAAA	68	37.8394	39.8586
CACGTGTC	AAAAATTA	111	69.8182	51.4635
CACGTGTC	CAAAATTT	90	48.2243	56.1553
CACGTGTC	ATTTTTCA	47	32.5637	17.2466
CACGTGTC	TTTTTTGG	87	48.6592	50.5529
CACGTGTC	ATTTCTTA	55	26.5965	39.9604
CACGTGTC	GTTTTTTC	34	23.0342	13.2390
CACGTGTC	TAAAACAT	39	30.3439	9.7877
CACGTGTC	ATTTTGTA	56	34.4617	27.1882
CACGTGTC	AAATGAAA	67	50.4110	19.0604
CACGTGTC	CCAAAAAA	94	52.3142	55.0866
CACGTGTC	GAAAAATG	42	21.8066	27.5291
CACGTGTC	ATTCTTCA	21	14.5547	7.6988
CACGTGTC	GTTTCTTG	30	13.5780	23.7824
CACGTGTC	TAAATTTT	78	61.9910	17.9181
CACGTGTC	GAAGAAAC	31	21.1250	11.8894
CACGTGTC	TGAGAGAT	18	10.1154	10.3737
CACGTGTC	AAAATTTA	99	61.2881	47.4738
CACGTGTC	CTCTTCTC	45	13.9902	52.5736
CACGTGTC	ATCTTTTA	34	23.6363	12.3616
CACGTGTC	ATTTTTGA	45	32.1425	15.1417
CACGTGTC	TAAAAAGT	37	27.6788	10.7392
CACGTGTC	TATTGGGC	18	7.4021	15.9949
CACGTGTC	GTATATAA	21	19.8822	1.1486
CACGTGTC	GAGAAGAG	30	16.5274	17.8853
CACGTGTC	CTATATAA	20	18.7275	1.3148
CACGTGTC	CATATATT	61	27.9518	47.6039
CACGTGTC	ATGTTTTA	39	29.2980	11.1557
CACGTGTC	TGAAGAAT	20	14.7741	6.0571
CACGTGTC	CTTAAAAC	24	13.8463	13.2008
CACGTGTC	TCAAAAAT	66	34.0444	43.6913
CACGTGTC	TAATGGGC	27	7.9105	33.1463
CACGTGTC	TAATTTGT	42	30.9836	12.7769
CACGTGTC	TAAAAGAT	33	23.5155	11.1820
TAAAAGAT	TAAAAAAT	321	190.3783	167.6994
TAAAAGAT	ATTTTTTA	289	174.9850	144.9989
TAAAAGAT	TTATATAA	196	139.8586	66.1466
TAAAAGAT	AATATATT	279	173.2419	132.9499
TAAAAGAT	GAAAAAAG	129	92.2279	43.2860
TAAAAGAT	CTTTTTTC	131	88.0872	51.9899
TAAAAGAT	AAAAATTG	211	144.8391	79.3855
TAAAAGAT	TAAAATTT	320	220.5364	119.1227
TAAAAGAT	TAATTTTT	323	238.4263	98.0602
TAAAAGAT	CAATTTTT	193	139.5164	62.6301
TAAAAGAT	AAATTTTA	310	216.5789	111.1713
TAAAAGAT	TACAAAAT	195	125.0781	86.5919
TAAAAGAT	ATTTTCTA	168	105.2649	78.5373
TAAAAGAT	TGAAAAAT	174	115.8413	70.7891
TAAAAGAT	AAAAAATC	273	201.3580	83.0978
TAAAAGAT	CATTTTTC	102	79.6390	25.2418
TAAAAGAT	TAAGAAAT	124	91.8295	37.2431
TAAAAGAT	TAGAAAAT	160	106.3005	65.4246
TAAAAGAT	GGAAAAAA	184	135.4458	56.3710
TAAAAGAT	AAAAATTA	333	249.9136	95.5801
TAAAAGAT	CAAAATTT	227	172.6182	62.1680
TAAAAGAT	ATTTTTCA	146	116.5615	32.8773
TAAAAGAT	TTTTTTGG	241	174.1750	78.2615
TAAAAGAT	ATTTCTTA	129	95.2019	39.1918
TAAAAGAT	GTTTTTTC	99	82.4506	18.1092
TAAAAGAT	TAAAACAT	180	108.6156	90.9255
TAAAAGAT	ATTTTGTA	163	123.3553	45.4251
TAAAAGAT	AAATGAAA	235	180.4454	62.0769
TAAAAGAT	CCAAAAAA	251	187.2580	73.5344
TAAAAGAT	GAAAAATG	100	78.0566	24.7736
TAAAAGAT	ATTCTTCA	64	52.0984	13.1679
TAAAAGAT	GTTTCTTG	56	48.6024	7.9340
TAAAAGAT	TAAATTTT	286	221.8961	72.5818
TAAAAGAT	GAAGAAAC	98	75.6168	25.4103
TAAAAGAT	TGAGAGAT	68	36.2079	42.8557
TAAAAGAT	AAAATTTA	305	219.3801	100.4993
TAAAAGAT	CTCTTCTC	53	50.0779	3.0058
TAAAAGAT	ATCTTTTA	138	84.6059	67.5165
TAAAAGAT	ATTTTTGA	142	115.0537	29.8807
TAAAAGAT	TAAAAAGT	133	99.0761	39.1633
TAAAAGAT	TATTGGGC	33	26.4958	7.2442
TAAAAGAT	GTATATAA	105	71.1681	40.8361
TAAAAGAT	GAGAAGAG	73	59.1597	15.3459
TAAAAGAT	CTATATAA	94	67.0348	31.7798
TAAAAGAT	CATATATT	124	100.0532	26.6079
TAAAAGAT	ATGTTTTA	144	104.8718	45.6588
TAAAAGAT	CTTAAAAC	68	49.5628	21.5061
TAAAAGAT	TCAAAAAT	157	121.8614	39.7777
TAAAAGAT	TAATGGGC	43	28.3157	17.9648
TAAAAGAT	TAATTTGT	151	110.9054	46.5989
TAATTTGT	TAAAAAAT	398	250.8388	183.7333
TAATTTGT	ATTTTTTA	358	230.5569	157.5326
TAATTTGT	TTATATAA	279	184.2750	115.7243
TAATTTGT	AATATATT	344	228.2602	141.0934
TAATTTGT	GAAAAAAG	170	121.5177	57.0756
TAATTTGT	CTTTTTTC	167	116.0621	60.7661
TAATTTGT	AAAAATTG	305	190.8372	143.0117
TAATTTGT	TAAAATTT	423	290.5745	158.8416
TAATTTGT	TAATTTTT	449	314.1460	160.3671
TAATTTGT	CAATTTTT	238	183.8241	61.4733
TAATTTGT	AAATTTTA	405	285.3603	141.8045
TAATTTGT	TACAAAAT	205	164.8005	44.7462
TAATTTGT	ATTTTCTA	203	138.6950	77.3285
TAATTTGT	TGAAAAAT	224	152.6303	85.9325
TAATTTGT	AAAAAATC	322	265.3054	62.3617
TAATTTGT	CATTTTTC	141	104.9309	41.6596
TAATTTGT	TAAGAAAT	186	120.9928	79.9829
TAATTTGT	TAGAAAAT	179	140.0595	43.9120
TAATTTGT	GGAAAAAA	225	178.4609	52.1395
TAATTTGT	AAAAATTA	465	329.2813	160.4831
TAATTTGT	CAAAATTT	291	227.4384	71.7151
TAATTTGT	ATTTTTCA	189	153.5793	39.2232
TAATTTGT	TTTTTTGG	307	229.4896	89.3339
TAATTTGT	ATTTCTTA	156	125.4362	34.0171
TAATTTGT	GTTTTTTC	145	108.6353	41.8669
TAATTTGT	TAAAACAT	183	143.1099	44.9948
TAATTTGT	ATTTTGTA	208	162.5306	51.3078
TAATTTGT	AAATGAAA	321	237.7515	96.3691
TAATTTGT	CCAAAAAA	311	246.7276	71.9990
TAATTTGT	GAAAAATG	143	102.8459	47.1346
TAATTTGT	ATTCTTCA	103	68.6439	41.7971
TAATTTGT	GTTTCTTG	95	64.0376	37.4687
TAATTTGT	TAAATTTT	409	292.3661	137.3047
TAATTTGT	GAAGAAAC	104	99.6313	4.4631
TAATTTGT	TGAGAGAT	62	47.7068	16.2477
TAATTTGT	AAAATTTA	402	289.0511	132.5992
TAATTTGT	CTCTTCTC	98	65.9817	38.7679
TAATTTGT	ATCTTTTA	156	111.4751	52.4246
TAATTTGT	ATTTTTGA	200	151.5926	55.4241
TAATTTGT	TAAAAAGT	196	130.5407	79.6601
TAATTTGT	TATTGGGC	46	34.9104	12.6894
TAATTTGT	GTATATAA	143	93.7697	60.3463
TAATTTGT	CTATATAA	143	88.3237	68.9025
TAATTTGT	CATATATT	185	131.8281	62.6885
TAATTTGT	ATGTTTTA	211	138.1771	89.3210
TAATTTGT	TGAAGAAT	83	69.6787	14.5205
TAATTTGT	CTTAAAAC	85	65.3031	22.4071
TAATTTGT	TCAAAAAT	215	160.5623	62.7705
TAATTTGT	TAATGGGC	41	37.3082	3.8687
TAATGGGC	TAAAAAAT	87	64.0426	26.6533
TAATGGGC	ATTTTTTA	81	58.8643	25.8563
TAATGGGC	TTATATAA	65	47.0479	21.0093
TAATGGGC	AATATATT	73	58.2779	16.4422
TAATGGGC	GAAAAAAG	54	31.0251	29.9261
TAATGGGC	CTTTTTTC	42	29.6322	14.6499
TAATGGGC	AAAAATTG	73	48.7233	29.5140
TAATGGGC	TAAAATTT	85	74.1876	11.5646
TAATGGGC	CAATTTTT	55	46.9328	8.7239
TAATGGGC	AAATTTTA	79	72.8564	6.3957
TAATGGGC	TACAAAAT	51	42.0758	9.8100
TAATGGGC	ATTTTCTA	48	35.4107	14.6009
TAATGGGC	TGAAAAAT	53	38.9686	16.2994
TAATGGGC	AAAAAATC	88	67.7361	23.0312
TAATGGGC	CATTTTTC	47	26.7903	26.4191
TAATGGGC	TAAGAAAT	43	30.8911	14.2215
TAATGGGC	TAGAAAAT	46	35.7591	11.5845
TAATGGGC	GGAAAAAA	74	45.5635	35.8869
TAATGGGC	AAAAATTA	88	84.0700	4.0204
TAATGGGC	CAAAATTT	71	58.0681	14.2755
TAATGGGC	ATTTTTCA	42	39.2109	2.8860
TAATGGGC	ATTTCTTA	44	32.0256	13.9768
TAATGGGC	GTTTTTTC	39	27.7361	13.2923
TAATGGGC	TAAAACAT	43	36.5379	7.0025
TAATGGGC	ATTTTGTA	48	41.4963	6.9887
TAATGGGC	AAATGAAA	68	60.7012	7.7210
TAATGGGC	CCAAAAAA	79	62.9929	17.8876
TAATGGGC	GAAAAATG	48	26.2580	28.9551
TAATGGGC	ATTCTTCA	30	17.5257	16.1258
TAATGGGC	TAAATTTT	80	74.6450	5.5426
TAATGGGC	GAAGAAAC	44	25.4372	24.1109
TAATGGGC	TGAGAGAT	19	12.1802	8.4479
TAATGGGC	AAAATTTA	79	73.7987	5.3805
TAATGGGC	CTCTTCTC	47	16.8460	48.2236
TAATGGGC	ATCTTTTA	44	28.4611	19.1687
TAATGGGC	ATTTTTGA	55	38.7037	19.3269
TAATGGGC	TAAAAAGT	46	33.3288	14.8221
TAATGGGC	TATTGGGC	41	8.9131	62.5680
TAATGGGC	GTATATAA	32	23.9407	9.2850
TAATGGGC	GAGAAGAG	37	19.9011	22.9453
TAATGGGC	CTATATAA	31	22.5502	9.8655
TAATGGGC	CATATATT	46	33.6575	14.3706
TAATGGGC	TGAAGAAT	34	17.7899	22.0228
TAATGGGC	CTTAAAAC	22	16.6728	6.0999
TAATGGGC	TCAAAAAT	48	40.9937	7.5735
TCAAAAAT	TAAAAAAT	486	275.6185	275.6549
TCAAAAAT	ATTTTTTA	450	253.3330	258.5443
TCAAAAAT	TTATATAA	317	202.4791	142.1001
TCAAAAAT	AATATATT	360	250.8094	130.1078
TCAAAAAT	GAAAAAAG	175	133.5221	47.3409
TCAAAAAT	CTTTTTTC	170	127.5275	48.8693
TCAAAAAT	AAAAATTG	288	209.6895	91.3918
TCAAAAAT	TAAAATTT	468	319.2796	178.9637
TCAAAAAT	TAATTTTT	501	345.1796	186.6432
TCAAAAAT	CAATTTTT	296	201.9836	113.1232
TCAAAAAT	AAATTTTA	456	313.5502	170.7872
TCAAAAAT	TACAAAAT	260	181.0807	94.0521
TCAAAAAT	ATTTTCTA	208	152.3963	64.6991
TCAAAAAT	TGAAAAAT	241	167.7083	87.3796
TCAAAAAT	AAAAAATC	410	291.5142	139.8381
TCAAAAAT	CATTTTTC	163	115.2967	56.4373
TCAAAAAT	TAAGAAAT	166	132.9454	36.8602
TCAAAAAT	TAGAAAAT	213	153.8956	69.2287
TCAAAAAT	GGAAAAAA	257	196.0905	69.5184
TCAAAAAT	AAAAATTA	544	361.8101	221.8593
TCAAAAAT	CAAAATTT	355	249.9065	124.6160
TCAAAAAT	ATTTTTCA	234	168.7509	76.4939
TCAAAAAT	TTTTTTGG	306	252.1603	59.2172
TCAAAAAT	ATTTCTTA	186	137.8277	55.7520
TCAAAAAT	GTTTTTTC	170	119.3671	60.1112
TCAAAAAT	TAAAACAT	221	157.2473	75.2158
TCAAAAAT	ATTTTGTA	277	178.5865	121.5876
TCAAAAAT	AAATGAAA	353	261.2383	106.2654
TCAAAAAT	CCAAAAAA	358	271.1011	99.5387
TCAAAAAT	GAAAAATG	152	113.0058	45.0591
TCAAAAAT	ATTCTTCA	94	75.4250	20.6946
TCAAAAAT	GTTTCTTG	80	70.3636	10.2680
TCAAAAAT	TAAATTTT	483	321.2481	196.9687
TCAAAAAT	GAAGAAAC	128	109.4736	20.0124
TCAAAAAT	TGAGAGAT	56	52.4196	3.6999
TCAAAAAT	AAAATTTA	444	317.6056	148.7462
TCAAAAAT	CTCTTCTC	75	72.4998	2.5428
TCAAAAAT	ATCTTTTA	169	122.4874	54.3995
TCAAAAAT	ATTTTTGA	239	166.5680	86.2933
TCAAAAAT	TAAAAAGT	239	143.4365	122.0265
TCAAAAAT	TATTGGGC	55	38.3591	19.8188
TCAAAAAT	GTATATAA	152	103.0330	59.1024
TCAAAAAT	GAGAAGAG	92	85.6480	6.5820
TCAAAAAT	CTATATAA	132	97.0490	40.6014
TCAAAAAT	CATATATT	192	144.8511	54.1035
TCAAAAAT	ATGTTTTA	210	151.8272	68.1165
TCAAAAAT	TGAAGAAT	96	76.5621	21.7197
TCAAAAAT	CTTAAAAC	110	71.7542	46.9958
CTTAAAAC	TAAAAAAT	178	112.0981	82.3088
CTTAAAAC	ATTTTTTA	173	103.0343	89.6538
CTTAAAAC	TTATATAA	132	82.3512	62.2787
CTTAAAAC	AATATATT	152	102.0079	60.6222
CTTAAAAC	GAAAAAAG	65	54.3054	11.6846
CTTAAAAC	CTTTTTTC	97	51.8673	60.7241
CTTAAAAC	AAAAATTG	127	85.2838	50.5717
CTTAAAAC	TAAAATTT	195	129.8557	79.2822
CTTAAAAC	TAATTTTT	203	140.3896	74.8632
CTTAAAAC	CAATTTTT	121	82.1497	46.8569
CTTAAAAC	AAATTTTA	181	127.5255	63.3827
CTTAAAAC	TACAAAAT	90	73.6482	18.0459
CTTAAAAC	ATTTTCTA	87	61.9818	29.4988
CTTAAAAC	TGAAAAAT	104	68.2094	43.8680
CTTAAAAC	AAAAAATC	145	118.5631	29.1868
CTTAAAAC	CATTTTTC	64	46.8929	19.9051
CTTAAAAC	TAAGAAAT	71	54.0708	19.3393
CTTAAAAC	TAGAAAAT	100	62.5916	46.8539
CTTAAAAC	GGAAAAAA	108	79.7529	32.7454
CTTAAAAC	AAAAATTA	222	147.1535	91.2866
CTTAAAAC	CAAAATTT	147	101.6406	54.2414
CTTAAAAC	ATTTTTCA	82	68.6335	14.5910
CTTAAAAC	TTTTTTGG	152	102.5573	59.8057
CTTAAAAC	ATTTCTTA	77	56.0566	24.4432
CTTAAAAC	GTTTTTTC	71	48.5483	26.9885
CTTAAAAC	TAAAACAT	80	63.9548	17.9080
CTTAAAAC	ATTTTGTA	92	72.6338	21.7450
CTTAAAAC	AAATGAAA	143	106.2495	42.4788
CTTAAAAC	CCAAAAAA	173	110.2608	77.9266
CTTAAAAC	GAAAAATG	63	45.9611	19.8664
CTTAAAAC	ATTCTTCA	38	30.6765	8.1354
CTTAAAAC	GTTTCTTG	35	28.6179	7.0460
CTTAAAAC	TAAATTTT	168	130.6564	42.2341
CTTAAAAC	GAAGAAAC	54	44.5245	10.4190
CTTAAAAC	TGAGAGAT	43	21.3198	30.1672
CTTAAAAC	AAAATTTA	155	129.1749	28.2500
CTTAAAAC	CTCTTCTC	33	29.4867	3.7147
CTTAAAAC	ATCTTTTA	75	49.8174	30.6842
CTTAAAAC	ATTTTTGA	102	67.7457	41.7396
CTTAAAAC	TAAAAAGT	96	58.3377	47.8175
CTTAAAAC	TATTGGGC	31	15.6012	21.2858
CTTAAAAC	GTATATAA	71	41.9050	37.4364
CTTAAAAC	GAGAAGAG	52	34.8343	20.8334
CTTAAAAC	CTATATAA	50	39.4713	11.8225
CTTAAAAC	CATATATT	87	58.9131	33.9165
CTTAAAAC	ATGTTTTA	75	61.7504	14.5791
CTTAAAAC	TGAAGAAT	63	31.1389	44.3946
TGAAGAAT	TAAAAAAT	147	119.6092	30.3118
TGAAGAAT	ATTTTTTA	132	109.9381	24.1408
TGAAGAAT	TTATATAA	124	87.8692	42.7096
TGAAGAAT	AATATATT	111	108.8429	2.1783
TGAAGAAT	GAAAAAAG	80	57.9441	25.8038
TGAAGAAT	CTTTTTTC	77	55.3427	25.4301
TGAAGAAT	AAAAATTG	109	90.9983	19.6753
TGAAGAAT	TAAAATTT	140	138.5567	1.4508
TGAAGAAT	TAATTTTT	160	149.7964	10.5434
TGAAGAAT	CAATTTTT	90	87.6542	2.3770
TGAAGAAT	AAATTTTA	152	136.0704	16.8277
TGAAGAAT	TACAAAAT	91	78.5830	13.3501
TGAAGAAT	ATTTTCTA	79	66.1349	14.0423
TGAAGAAT	TGAAAAAT	108	72.7798	42.6268
TGAAGAAT	AAAAAATC	131	126.5075	4.5714
TGAAGAAT	TAAGAAAT	81	57.6939	27.4832
TGAAGAAT	TAGAAAAT	76	66.7856	9.8227
TGAAGAAT	GGAAAAAA	107	85.0968	24.5073
TGAAGAAT	AAAAATTA	171	157.0136	14.5917
TGAAGAAT	CAAAATTT	141	108.4511	37.0070
TGAAGAAT	ATTTTTCA	94	73.2323	23.4679
TGAAGAAT	TTTTTTGG	125	109.4292	16.6295
TGAAGAAT	ATTTCTTA	66	59.8127	6.4969
TGAAGAAT	GTTTTTTC	72	51.8013	23.7060
TGAAGAAT	TAAAACAT	73	68.2401	4.9222
TGAAGAAT	ATTTTGTA	93	77.5006	16.9552
TGAAGAAT	AAATGAAA	143	113.3687	33.2045
TGAAGAAT	CCAAAAAA	124	117.6489	6.5196
TGAAGAAT	GAAAAATG	68	49.0407	22.2262
TGAAGAAT	ATTCTTCA	53	32.7320	25.5428
TGAAGAAT	GTTTCTTG	53	30.5355	29.2243
TGAAGAAT	GAAGAAAC	75	47.5079	34.2444
TGAAGAAT	TGAGAGAT	36	22.7484	16.5249
TGAAGAAT	AAAATTTA	164	137.8303	28.5103
TGAAGAAT	CTCTTCTC	49	31.4625	21.7082
TGAAGAAT	ATCTTTTA	77	53.1554	28.5350
TGAAGAAT	ATTTTTGA	83	72.2850	11.4726
TGAAGAAT	TAAAAAGT	94	62.2467	38.7458
TGAAGAAT	TATTGGGC	35	16.6466	26.0100
TGAAGAAT	GTATATAA	50	44.7129	5.5881
TGAAGAAT	GAGAAGAG	56	37.1684	22.9540
TGAAGAAT	CTATATAA	62	42.1160	23.9758
TGAAGAAT	CATATATT	70	62.8605	7.5304
TGAAGAAT	ATGTTTTA	66	65.8879	0.1121
ATGTTTTA	TAAAAAAT	389	237.1924	192.4414
ATGTTTTA	ATTTTTTA	401	218.0139	244.3705
ATGTTTTA	TTATATAA	270	174.2499	118.2415
ATGTTTTA	AATATATT	345	215.8422	161.8040
ATGTTTTA	GAAAAAAG	134	114.9067	20.5984
ATGTTTTA	CTTTTTTC	148	109.7479	44.2559
ATGTTTTA	AAAAATTG	265	180.4551	101.8257
ATGTTTTA	TAAAATTT	428	274.7663	189.6905
ATGTTTTA	TAATTTTT	442	297.0554	175.6469
ATGTTTTA	CAATTTTT	232	173.8235	66.9777
ATGTTTTA	AAATTTTA	372	269.8358	119.4419
ATGTTTTA	TACAAAAT	219	155.8349	74.5202
ATGTTTTA	ATTTTCTA	181	131.1496	58.3107
ATGTTTTA	TGAAAAAT	211	144.3268	80.1332
ATGTTTTA	AAAAAATC	333	250.8720	94.3055
ATGTTTTA	CATTTTTC	126	99.2223	30.1038
ATGTTTTA	TAAGAAAT	182	114.4104	84.4870
ATGTTTTA	TAGAAAAT	187	132.4399	64.5113
ATGTTTTA	GGAAAAAA	209	168.7520	44.7059
ATGTTTTA	AAAAATTA	429	311.3674	137.4874
ATGTTTTA	CAAAATTT	294	215.0651	91.9159
ATGTTTTA	ATTTTTCA	206	145.2241	72.0172
ATGTTTTA	TTTTTTGG	299	217.0047	95.8369
ATGTTTTA	ATTTCTTA	159	118.6121	46.5942
ATGTTTTA	GTTTTTTC	157	102.7252	66.5976
ATGTTTTA	TAAAACAT	178	135.3243	48.7915
ATGTTTTA	ATTTTGTA	227	153.6884	88.5352
ATGTTTTA	AAATGAAA	292	224.8170	76.3483
ATGTTTTA	CCAAAAAA	286	233.3048	58.2427
ATGTTTTA	GAAAAATG	128	97.2508	35.1664
ATGTTTTA	ATTCTTCA	70	64.9095	5.2851
ATGTTTTA	GTTTCTTG	95	60.5537	42.7829
ATGTTTTA	TAAATTTT	373	276.4605	111.7175
ATGTTTTA	GAAGAAAC	98	94.2111	3.8641
ATGTTTTA	TGAGAGAT	63	45.1114	21.0420
ATGTTTTA	AAAATTTA	387	273.3258	134.5832
ATGTTTTA	CTCTTCTC	84	62.3921	24.9798
ATGTTTTA	ATCTTTTA	152	105.4105	55.6348
ATGTTTTA	ATTTTTGA	194	143.3455	58.7045
ATGTTTTA	TAAAAAGT	170	123.4389	54.4088
ATGTTTTA	GTATATAA	119	88.6684	35.0122
ATGTTTTA	CTATATAA	123	83.5186	47.6151
ATGTTTTA	CATATATT	159	124.6563	38.6917
CATATATT	TAAAAAAT	397	226.2939	223.1544
CATATATT	ATTTTTTA	352	207.9966	185.1905
CATATATT	TTATATAA	313	166.2435	198.0506
CATATATT	AATATATT	371	205.9247	218.4045
CATATATT	GAAAAAAG	133	109.6270	25.7043
CATATATT	CTTTTTTC	159	104.7052	66.4230
CATATATT	AAAAATTG	245	172.1636	86.4392
CATATATT	TAAAATTT	410	262.1414	183.3819
CATATATT	TAATTTTT	451	283.4064	209.5280
CATATATT	CAATTTTT	236	165.8367	83.2674
CATATATT	AAATTTTA	406	257.4374	184.9640
CATATATT	TACAAAAT	233	148.6746	104.6819
CATATATT	ATTTTCTA	188	125.1236	76.5424
CATATATT	TGAAAAAT	206	137.6953	82.9836
CATATATT	AAAAAATC	351	239.3450	134.3910
CATATATT	CATTTTTC	128	94.6633	38.6181
CATATATT	TAAGAAAT	157	109.1535	57.0680
CATATATT	TAGAAAAT	188	126.3545	74.7018
CATATATT	GGAAAAAA	221	160.9982	70.0060
CATATATT	AAAAATTA	455	297.0608	193.9941
CATATATT	CAAAATTT	302	205.1833	116.7300
CATATATT	ATTTTTCA	193	138.5514	63.9697
CATATATT	TTTTTTGG	297	207.0338	107.1725
CATATATT	ATTTCTTA	172	113.1622	72.0117
CATATATT	GTTTTTTC	134	98.0052	41.9178
CATATATT	TAAAACAT	191	129.1064	74.8026
CATATATT	ATTTTGTA	190	146.6267	49.2354
CATATATT	AAATGAAA	261	214.4872	51.2266
CATATATT	CCAAAAAA	275	222.5850	58.1521
CATATATT	GAAAAATG	178	92.7823	115.9719
CATATATT	ATTCTTCA	88	61.9270	30.9215
CATATATT	TAAATTTT	396	263.7577	160.9278
CATATATT	GAAGAAAC	94	89.8823	4.2107
CATATATT	TGAGAGAT	49	43.0386	6.3564
CATATATT	AAAATTTA	386	260.7671	151.3930
CATATATT	CTCTTCTC	77	59.5253	19.8201
CATATATT	ATCTTTTA	138	100.5671	43.6671
CATATATT	ATTTTTGA	210	136.7591	90.0662
CATATATT	TAAAAAGT	186	117.7672	85.0089
CATATATT	TATTGGGC	45	31.4944	16.0584
CATATATT	GTATATAA	130	84.5943	55.8569
CATATATT	CTATATAA	124	79.6811	54.8388
CTATATAA	TAAAAAAT	288	151.6150	184.7855
CTATATAA	ATTTTTTA	237	139.3560	125.8538
CTATATAA	TTATATAA	191	111.3817	103.0083
CTATATAA	AATATATT	246	137.9678	142.2646
CTATATAA	GAAAAAAG	129	73.4492	72.6552
CTATATAA	CTTTTTTC	106	70.1516	43.7547
CTATATAA	AAAAATTG	193	115.3481	99.3440
CTATATAA	TAAAATTT	295	175.6325	152.9816
CTATATAA	TAATTTTT	319	189.8799	165.4971
CTATATAA	CAATTTTT	175	111.1092	79.4977
CTATATAA	AAATTTTA	308	172.4809	178.5826
CTATATAA	TACAAAAT	161	99.6107	77.3017
CTATATAA	ATTTTCTA	147	83.8317	82.5583
CTATATAA	TGAAAAAT	127	92.2547	40.5936
CTATATAA	AAAAAATC	209	160.3591	55.3680
CTATATAA	CATTTTTC	90	63.4236	31.4977
CTATATAA	TAAGAAAT	111	73.1319	46.3164
CTATATAA	TAGAAAAT	131	84.6565	57.1941
CTATATAA	GGAAAAAA	151	107.8674	50.7929
CTATATAA	AAAAATTA	303	199.0282	127.3468
CTATATAA	CAAAATTT	202	137.4711	77.7406
CTATATAA	ATTTTTCA	137	92.8282	53.3245
CTATATAA	TTTTTTGG	193	138.7109	63.7476
CTATATAA	ATTTCTTA	103	75.8177	31.5590
CTATATAA	GTTTTTTC	86	65.6626	23.2043
CTATATAA	TAAAACAT	138	86.5002	64.4608
CTATATAA	ATTTTGTA	137	98.2387	45.5636
CTATATAA	AAATGAAA	187	143.7046	49.2463
CTATATAA	CCAAAAAA	212	149.1300	74.5747
CTATATAA	GAAAAATG	94	62.1634	38.8717
CTATATAA	ATTCTTCA	52	41.4906	11.7404
CTATATAA	GTTTCTTG	42	38.7063	3.4300
CTATATAA	TAAATTTT	268	176.7154	111.6076
CTATATAA	GAAGAAAC	82	60.2203	25.3141
CTATATAA	TGAGAGAT	42	28.8355	15.7946
CTATATAA	AAAATTTA	260	174.7117	103.3615
CTATATAA	CTCTTCTC	42	39.8814	2.1739
CTATATAA	ATCTTTTA	77	67.3791	10.2772
CTATATAA	ATTTTTGA	139	91.6274	57.9273
CTATATAA	TAAAAAGT	108	78.9030	33.9025
CTATATAA	GTATATAA	91	56.6774	43.0870
GAGAAGAG	TAAAAAAT	140	133.8037	6.3376
GAGAAGAG	ATTTTTTA	131	122.9849	8.2708
GAGAAGAG	GAAAAAAG	102	64.8206	46.2417
GAGAAGAG	CTTTTTTC	74	61.9104	13.1999
GAGAAGAG	AAAAATTG	110	101.7974	8.5246
GAGAAGAG	TGAAAAAT	96	81.4169	15.8175
GAGAAGAG	AAAAAATC	144	141.5206	2.5010
GAGAAGAG	CATTTTTC	67	55.9728	12.0484
GAGAAGAG	TAAGAAAT	73	64.5406	8.9910
GAGAAGAG	GGAAAAAA	128	95.1955	37.9005
GAGAAGAG	ATTTTTCA	89	81.9230	7.3742
GAGAAGAG	GTTTTTTC	84	57.9488	31.1856
GAGAAGAG	AAATGAAA	142	126.8226	16.0514
GAGAAGAG	CCAAAAAA	153	131.6107	23.0402
GAGAAGAG	GAAAAATG	63	54.8606	8.7154
GAGAAGAG	ATTCTTCA	52	36.6164	18.2389
GAGAAGAG	GTTTCTTG	63	34.1592	38.5624
GAGAAGAG	GAAGAAAC	104	53.1458	69.8205
GAGAAGAG	TGAGAGAT	57	25.4480	45.9656
GAGAAGAG	CTCTTCTC	56	35.1963	26.0070
GAGAAGAG	TAAAAAGT	89	69.6337	21.8395
GAGAAGAG	TATTGGGC	35	18.6221	22.0850
GTATATAA	TAAAAAAT	273	160.9635	144.2243
GTATATAA	ATTTTTTA	266	147.9486	156.0439
GTATATAA	TTATATAA	224	118.2495	143.1023
GTATATAA	AATATATT	227	146.4748	99.4479
GTATATAA	GAAAAAAG	108	77.9780	35.1761
GTATATAA	CTTTTTTC	121	74.4771	58.7211
GTATATAA	AAAAATTG	184	122.4604	74.9152
GTATATAA	TAAAATTT	292	186.4620	130.9697
GTATATAA	TAATTTTT	314	201.5878	139.1547
GTATATAA	CAATTTTT	165	117.9601	55.3738
GTATATAA	AAATTTTA	281	183.1160	120.3340
GTATATAA	TACAAAAT	175	105.7527	88.1445
GTATATAA	ATTTTCTA	125	89.0008	42.4586
GTATATAA	TGAAAAAT	145	97.9430	56.8904
GTATATAA	AAAAAATC	222	170.2468	58.9251
GTATATAA	CATTTTTC	103	67.3343	43.7812
GTATATAA	TAAGAAAT	106	77.6412	33.0021
GTATATAA	TAGAAAAT	142	89.8764	64.9497
GTATATAA	GGAAAAAA	146	114.5185	35.4590
GTATATAA	AAAAATTA	315	211.3002	125.7773
GTATATAA	CAAAATTT	200	145.9475	63.0141
GTATATAA	ATTTTTCA	154	98.5520	68.7407
GTATATAA	TTTTTTGG	195	147.2637	54.7510
GTATATAA	ATTTCTTA	129	80.4926	60.8425
GTATATAA	GTTTTTTC	85	69.7114	16.8545
GTATATAA	TAAAACAT	140	91.8338	59.0327
GTATATAA	ATTTTGTA	144	104.2960	46.4515
GTATATAA	AAATGAAA	198	152.5654	51.6134
GTATATAA	CCAAAAAA	196	158.3253	41.8387
GTATATAA	GAAAAATG	97	65.9963	37.3558
GTATATAA	ATTCTTCA	59	44.0489	17.2420
GTATATAA	GTTTCTTG	58	41.0930	19.9872
GTATATAA	TAAATTTT	291	187.6116	127.7342
GTATATAA	GAAGAAAC	87	63.9335	26.8016
GTATATAA	TGAGAGAT	35	30.6135	4.6867
GTATATAA	AAAATTTA	286	185.4844	123.8440
GTATATAA	ATCTTTTA	107	71.5337	43.0847
GTATATAA	ATTTTTGA	126	97.2771	32.5985
GTATATAA	TAAAAAGT	110	83.7681	29.9670
GTATATAA	TATTGGGC	36	22.4020	17.0772
TATTGGGC	TAAAAAAT	112	59.9266	70.0424
TATTGGGC	ATTTTTTA	72	55.0811	19.2858
TATTGGGC	TTATATAA	83	44.0242	52.6304
TATTGGGC	AATATATT	77	54.5325	26.5657
TATTGGGC	GAAAAAAG	50	29.0312	27.1827
TATTGGGC	CTTTTTTC	43	27.7278	18.8669
TATTGGGC	AAAAATTG	72	45.5919	32.8994
TATTGGGC	TAAAATTT	92	69.4196	25.9089
TATTGGGC	TAATTTTT	94	75.0510	21.1620
TATTGGGC	CAATTTTT	62	43.9165	21.3804
TATTGGGC	AAATTTTA	82	68.1739	15.1419
TATTGGGC	TACAAAAT	63	39.3716	29.6156
TATTGGGC	ATTTTCTA	44	33.1349	12.4785
TATTGGGC	TGAAAAAT	53	36.4641	19.8200
TATTGGGC	AAAAAATC	87	63.3827	27.5543
TATTGGGC	CATTTTTC	39	25.0685	17.2360
TATTGGGC	TAAGAAAT	34	28.9058	5.5189
TATTGGGC	GGAAAAAA	64	42.6352	25.9971
TATTGGGC	AAAAATTA	86	78.6669	7.6647
TATTGGGC	CAAAATTT	76	54.3361	25.5013
TATTGGGC	ATTTTTCA	41	36.6908	4.5529
TATTGGGC	TTTTTTGG	71	54.8262	18.3544
TATTGGGC	ATTTCTTA	41	29.9673	12.8520
TATTGGGC	GTTTTTTC	43	25.9535	21.7104
TATTGGGC	TAAAACAT	51	34.1896	20.3951
TATTGGGC	ATTTTGTA	42	38.8293	3.2967
TATTGGGC	AAATGAAA	70	56.8000	14.6272
TATTGGGC	CCAAAAAA	82	58.9444	27.0702
TATTGGGC	GAAAAATG	39	24.5704	18.0188
TATTGGGC	ATTCTTCA	39	16.3994	33.7865
TATTGGGC	GTTTCTTG	23	15.2989	9.3774
TATTGGGC	TAAATTTT	88	69.8477	20.3298
TATTGGGC	GAAGAAAC	31	23.8024	8.1902
TATTGGGC	TGAGAGAT	23	11.3974	16.1485
TATTGGGC	AAAATTTA	88	69.0557	21.3333
TATTGGGC	CTCTTCTC	39	15.7633	35.3291
TATTGGGC	ATCTTTTA	37	26.6319	12.1659
TATTGGGC	ATTTTTGA	38	36.2162	1.8270
TATTGGGC	TAAAAAGT	43	31.1868	13.8118
TAAAAAGT	TAAAAAAT	417	224.0840	258.9842
TAAAAAGT	ATTTTTTA	357	205.9654	196.3599
TAAAAAGT	TTATATAA	272	164.6200	136.5881
TAAAAAGT	AATATATT	346	203.9137	182.9447
TAAAAAGT	GAAAAAAG	165	108.5564	69.0814
TAAAAAGT	CTTTTTTC	148	103.6827	52.6698
TAAAAAGT	AAAAATTG	226	170.4823	63.7102
TAAAAAGT	TAAAATTT	395	259.5815	165.8270
TAAAAAGT	TAATTTTT	420	280.6387	169.3383
TAAAAAGT	CAATTTTT	261	164.2172	120.9292
TAAAAAGT	AAATTTTA	388	254.9234	162.9764
TAAAAAGT	TACAAAAT	212	147.2227	77.3037
TAAAAAGT	ATTTTCTA	195	123.9016	88.4347
TAAAAAGT	TGAAAAAT	215	136.3506	97.9129
TAAAAAGT	AAAAAATC	358	237.0076	147.6538
TAAAAAGT	CATTTTTC	126	93.7388	37.2670
TAAAAAGT	TAAGAAAT	152	108.0876	51.8227
TAAAAAGT	TAGAAAAT	188	125.1206	76.5468
TAAAAAGT	GGAAAAAA	201	159.4260	46.5768
TAAAAAGT	AAAAATTA	422	294.1598	152.2923
TAAAAAGT	CAAAATTT	288	203.1796	100.4747
TAAAAAGT	ATTTTTCA	211	137.1983	90.8209
TAAAAAGT	TTTTTTGG	270	205.0120	74.3455
TAAAAAGT	ATTTCTTA	133	112.0570	22.7884
TAAAAAGT	GTTTTTTC	153	97.0481	69.6504
TAAAAAGT	TAAAACAT	182	127.8456	64.2794
TAAAAAGT	ATTTTGTA	208	145.1948	74.7680
TAAAAAGT	AAATGAAA	290	212.3926	90.3189
TAAAAAGT	CCAAAAAA	282	220.4113	69.4881
TAAAAAGT	GAAAAATG	137	91.8762	54.7368
TAAAAAGT	ATTCTTCA	64	61.3223	2.7354
TAAAAAGT	GTTTCTTG	70	57.2072	14.1271
TAAAAAGT	TAAATTTT	390	261.1819	156.3625
TAAAAAGT	GAAGAAAC	92	89.0045	3.0454
TAAAAAGT	AAAATTTA	388	258.2205	157.9903
TAAAAAGT	CTCTTCTC	65	58.9440	6.3570
TAAAAAGT	ATCTTTTA	140	99.5850	47.6883
TAAAAAGT	ATTTTTGA	203	135.4235	82.1741
ATTTTTGA	TAAAAAAT	474	260.2213	284.2460
ATTTTTGA	ATTTTTTA	428	239.1807	249.0548
ATTTTTGA	TTATATAA	319	191.1677	163.3407
ATTTTTGA	AATATATT	379	236.7982	178.2543
ATTTTTGA	GAAAAAAG	175	126.0630	57.4008
ATTTTTGA	CTTTTTTC	181	120.4033	73.7847
ATTTTTGA	AAAAATTG	286	197.9754	105.2049
ATTTTTGA	TAAAATTT	488	301.4433	235.0860
ATTTTTGA	TAATTTTT	519	325.8964	241.5033
ATTTTTGA	CAATTTTT	281	190.7000	108.9306
ATTTTTGA	AAATTTTA	478	296.0340	229.0272
ATTTTTGA	TACAAAAT	249	170.9648	93.6228
ATTTTTGA	ATTTTCTA	223	143.8828	97.7124
ATTTTTGA	TGAAAAAT	220	158.3394	72.3551
ATTTTTGA	AAAAAATC	378	275.2290	119.9359
ATTTTTGA	CATTTTTC	151	108.8558	49.4157
ATTTTTGA	TAAGAAAT	189	125.5185	77.3565
ATTTTTGA	TAGAAAAT	216	145.2984	85.6416
ATTTTTGA	GGAAAAAA	235	185.1361	56.0462
ATTTTTGA	AAAAATTA	510	341.5979	204.3960
ATTTTTGA	CAAAATTT	353	235.9456	142.2119
ATTTTTGA	ATTTTTCA	237	159.3238	94.1178
ATTTTTGA	TTTTTTGG	361	238.0736	150.2837
ATTTTTGA	ATTTCTTA	159	130.1281	31.8612
ATTTTTGA	GTTTTTTC	148	112.6987	40.3292
ATTTTTGA	TAAAACAT	214	148.4628	78.2472
ATTTTTGA	ATTTTGTA	237	168.6099	80.6919
ATTTTTGA	AAATGAAA	315	246.6444	77.0569
ATTTTTGA	CCAAAAAA	324	255.9563	76.3787
ATTTTTGA	GAAAAATG	131	106.6928	26.8869
ATTTTTGA	ATTCTTCA	86	71.2115	16.2276
ATTTTTGA	GTTTCTTG	88	66.4328	24.7408
ATTTTTGA	TAAATTTT	446	303.3019	171.9733
ATTTTTGA	TGAGAGAT	59	49.4913	10.3687
ATTTTTGA	AAAATTTA	475	299.8629	218.4950
ATTTTTGA	CTCTTCTC	70	68.4497	1.5678
ATTTTTGA	ATCTTTTA	167	115.6447	61.3677
ATCTTTTA	TAAAAAAT	326	191.3562	173.6800
ATCTTTTA	ATTTTTTA	288	175.8838	142.0234
ATCTTTTA	TTATATAA	223	140.5770	102.8958
ATCTTTTA	AATATATT	279	174.1318	131.5204
ATCTTTTA	GAAAAAAG	125	92.7016	37.3660
ATCTTTTA	CTTTTTTC	132	88.5397	52.7143
ATCTTTTA	AAAAATTG	207	145.5831	72.8582
ATCTTTTA	TAAAATTT	303	221.6692	94.7016
ATCTTTTA	TAATTTTT	325	239.6510	99.0084
ATCTTTTA	CAATTTTT	184	140.2330	49.9800
ATCTTTTA	AAATTTTA	319	217.6914	121.8939
ATCTTTTA	TACAAAAT	176	125.7206	59.2103
ATCTTTTA	ATTTTCTA	158	105.8056	63.3566
ATCTTTTA	TGAAAAAT	133	116.4364	17.6895
ATCTTTTA	AAAAAATC	283	202.3923	94.8727
ATCTTTTA	CATTTTTC	106	80.0481	29.7660
ATCTTTTA	TAAGAAAT	112	92.3012	21.6654
ATCTTTTA	TAGAAAAT	180	106.8465	93.8814
ATCTTTTA	GGAAAAAA	168	136.1416	35.3251
ATCTTTTA	AAAAATTA	317	251.1973	73.7542
ATCTTTTA	CAAAATTT	221	173.5049	53.4725
ATCTTTTA	ATTTTTCA	162	117.1603	52.4966
ATCTTTTA	TTTTTTGG	216	175.0697	45.3804
ATCTTTTA	ATTTCTTA	126	95.6909	34.6699
ATCTTTTA	GTTTTTTC	98	82.8741	16.4292
ATCTTTTA	TAAAACAT	157	109.1736	57.0392
ATCTTTTA	ATTTTGTA	194	123.9889	86.8472
ATCTTTTA	AAATGAAA	232	181.3723	57.1150
ATCTTTTA	CCAAAAAA	242	188.2199	60.8211
ATCTTTTA	GAAAAATG	107	78.4576	33.1990
ATCTTTTA	ATTCTTCA	67	52.3660	16.5111
ATCTTTTA	GTTTCTTG	85	48.8520	47.0777
ATCTTTTA	TAAATTTT	332	223.0359	132.0703
ATCTTTTA	GAAGAAAC	109	76.0053	39.2994
ATCTTTTA	TGAGAGAT	53	36.3939	19.9223
ATCTTTTA	AAAATTTA	294	220.5070	84.5692
ATCTTTTA	CTCTTCTC	75	50.3351	29.9089
CTCTTCTC	TAAAAAAT	120	113.2630	6.9335
CTCTTCTC	ATTTTTTA	129	104.1050	27.6592
CTCTTCTC	TTATATAA	104	83.2070	23.1982
CTCTTCTC	AATATATT	105	103.0679	1.9501
CTCTTCTC	GAAAAAAG	78	54.8697	27.4363
CTCTTCTC	CTTTTTTC	94	52.4063	54.9212
CTCTTCTC	AAAAATTG	101	86.1701	16.0386
CTCTTCTC	TAATTTTT	159	141.8485	18.1490
CTCTTCTC	CAATTTTT	100	83.0034	18.6289
CTCTTCTC	TACAAAAT	97	74.4135	25.7121
CTCTTCTC	ATTTTCTA	74	62.6259	12.3495
CTCTTCTC	TGAAAAAT	80	68.9182	11.9285
CTCTTCTC	AAAAAATC	145	119.7952	27.6878
CTCTTCTC	CATTTTTC	61	47.3802	15.4129
CTCTTCTC	TAAGAAAT	73	54.6327	21.1573
CTCTTCTC	TAGAAAAT	74	63.2421	11.6251
CTCTTCTC	GGAAAAAA	110	80.5817	34.2330
CTCTTCTC	AAAAATTA	161	148.6827	12.8140
CTCTTCTC	CAAAATTT	126	102.6969	25.7670
CTCTTCTC	ATTTTTCA	86	69.3467	18.5096
CTCTTCTC	TTTTTTGG	145	103.6231	48.7162
CTCTTCTC	ATTTCTTA	95	56.6391	49.1318
CTCTTCTC	GTTTTTTC	77	49.0528	34.7199
CTCTTCTC	TAAAACAT	83	64.6194	20.7770
CTCTTCTC	ATTTTGTA	77	73.3885	3.6989
CTCTTCTC	AAATGAAA	118	107.3536	11.1577
CTCTTCTC	CCAAAAAA	144	111.4066	36.9542
CTCTTCTC	GAAAAATG	88	46.4387	56.2499
CTCTTCTC	ATTCTTCA	61	30.9953	41.2994
CTCTTCTC	GTTTCTTG	46	28.9153	21.3564
CTCTTCTC	TAAATTTT	134	132.0141	2.0008
CTCTTCTC	GAAGAAAC	90	44.9872	62.4088
CTCTTCTC	TGAGAGAT	33	21.5414	14.0755
CTCTTCTC	AAAATTTA	136	130.5172	5.5963
AAAATTTA	TAAAAAAT	919	496.1801	566.4231
AAAATTTA	ATTTTTTA	865	456.0608	553.6894
AAAATTTA	TTATATAA	635	364.5114	352.4676
AAAATTTA	AATATATT	800	451.5178	457.5975
AAAATTTA	GAAAAAAG	350	240.3721	131.5108
AAAATTTA	CTTTTTTC	287	229.5804	64.0666
AAAATTTA	AAAAATTG	544	377.4920	198.7776
AAAATTTA	TAAAATTT	958	574.7807	489.4031
AAAATTTA	TAATTTTT	990	621.4070	461.0615
AAAATTTA	CAATTTTT	545	363.6195	220.5494
AAAATTTA	AAATTTTA	973	564.4665	529.8015
AAAATTTA	TACAAAAT	479	325.9892	184.3366
AAAATTTA	ATTTTCTA	416	274.3504	173.1721
AAAATTTA	TGAAAAAT	404	301.9156	117.6721
AAAATTTA	AAAAAATC	748	524.7963	265.0858
AAAATTTA	CATTTTTC	285	207.5621	90.3617
AAAATTTA	TAAGAAAT	304	239.3339	72.7070
AAAATTTA	TAGAAAAT	443	277.0495	207.9325
AAAATTTA	GGAAAAAA	432	353.0105	87.2328
AAAATTTA	AAAAATTA	1044	651.3460	492.5318
AAAATTTA	CAAAATTT	616	449.8923	193.5711
AAAATTTA	ATTTTTCA	453	303.7926	180.9947
AAAATTTA	TTTTTTGG	619	453.9497	191.9636
AAAATTTA	ATTTCTTA	336	248.1234	101.8702
AAAATTTA	GTTTTTTC	272	214.8897	64.1043
AAAATTTA	TAAAACAT	404	283.0833	143.6921
AAAATTTA	ATTTTGTA	434	321.4990	130.2217
AAAATTTA	AAATGAAA	598	470.2923	143.6614
AAAATTTA	CCAAAAAA	660	488.0478	199.2055
AAAATTTA	GAAAAATG	281	203.4378	90.7614
AAAATTTA	ATTCTTCA	161	135.7834	27.4253
AAAATTTA	TAAATTTT	924	578.3246	432.9650
AAAATTTA	TGAGAGAT	117	94.3681	25.1516
TGAGAGAT	TAAAAAAT	116	81.8927	40.3889
TGAGAGAT	ATTTTTTA	107	75.2712	37.6353
TGAGAGAT	TTATATAA	67	60.1613	7.2135
TGAGAGAT	AATATATT	90	74.5214	16.9852
TGAGAGAT	GAAAAAAG	57	39.6725	20.6564
TGAGAGAT	CTTTTTTC	65	37.8914	35.0781
TGAGAGAT	AAAAATTG	82	62.3037	22.5253
TGAGAGAT	TAAAATTT	110	94.8654	16.2823
TGAGAGAT	TAATTTTT	108	102.5609	5.5808
TGAGAGAT	CAATTTTT	103	60.0141	55.6355
TGAGAGAT	AAATTTTA	106	93.1631	13.6833
TGAGAGAT	TACAAAAT	59	53.8033	5.4399
TGAGAGAT	ATTTTCTA	54	45.2805	9.5098
TGAGAGAT	TGAAAAAT	51	49.8300	1.1836
TGAGAGAT	AAAAAATC	111	86.6157	27.5335
TGAGAGAT	CATTTTTC	48	34.2574	16.1904
TGAGAGAT	TAAGAAAT	47	39.5012	8.1694
TGAGAGAT	TAGAAAAT	61	45.7260	17.5806
TGAGAGAT	GGAAAAAA	75	58.2631	18.9390
TGAGAGAT	AAAAATTA	119	107.5023	12.0918
TGAGAGAT	CAAAATTT	90	74.2531	17.3098
TGAGAGAT	ATTTTTCA	60	50.1399	10.7717
TGAGAGAT	TTTTTTGG	88	74.9227	14.1574
TGAGAGAT	ATTTCTTA	64	40.9518	28.5751
TGAGAGAT	GTTTTTTC	53	35.4667	21.2899
TGAGAGAT	TAAAACAT	71	46.7219	29.7112
TGAGAGAT	ATTTTGTA	86	53.0622	41.5279
TGAGAGAT	AAATGAAA	87	77.6200	9.9252
TGAGAGAT	CCAAAAAA	96	80.5505	16.8446
TGAGAGAT	GAAAAATG	51	33.5767	21.3177
TGAGAGAT	ATTCTTCA	36	22.4105	17.0635
TGAGAGAT	GTTTCTTG	28	20.9067	8.1798
TGAGAGAT	TAAATTTT	104	95.4503	8.9216
TGAGAGAT	GAAGAAAC	48	32.5272	18.6780
GAAGAAAC	TAAAAAAT	173	171.0254	1.9860
GAAGAAAC	ATTTTTTA	169	157.1969	12.2355
GAAGAAAC	TTATATAA	142	125.6413	17.3802
GAAGAAAC	GAAAAAAG	140	82.8524	73.4414
GAAGAAAC	CTTTTTTC	111	79.1327	37.5628
GAAGAAAC	AAAAATTG	157	130.1155	29.4883
GAAGAAAC	CAATTTTT	163	125.3339	42.8314
GAAGAAAC	TACAAAAT	131	112.3633	20.1033
GAAGAAAC	ATTTTCTA	116	94.5642	23.7001
GAAGAAAC	TGAAAAAT	111	104.0655	7.1606
GAAGAAAC	AAAAAATC	193	180.8889	12.5078
GAAGAAAC	CATTTTTC	95	71.5433	26.9395
GAAGAAAC	TAAGAAAT	99	82.4946	18.0563
GAAGAAAC	TAGAAAAT	109	95.4945	14.4184
GAAGAAAC	GGAAAAAA	143	121.6771	23.0908
GAAGAAAC	CAAAATTT	183	155.0707	30.3057
GAAGAAAC	ATTTTTCA	112	104.7125	7.5354
GAAGAAAC	TTTTTTGG	164	156.4692	7.7092
GAAGAAAC	ATTTCTTA	96	85.5242	11.0927
GAAGAAAC	GTTTTTTC	97	74.0690	26.1622
GAAGAAAC	TAAAACAT	99	97.5743	1.4360
GAAGAAAC	ATTTTGTA	121	110.8156	10.6387
GAAGAAAC	AAATGAAA	175	162.1023	13.3978
GAAGAAAC	CCAAAAAA	173	168.2223	4.8449
GAAGAAAC	GAAAAATG	80	70.1218	10.5435
GAAGAAAC	ATTCTTCA	72	46.8024	31.0127
GAAGAAAC	GTTTCTTG	67	43.6617	28.6908
TAAATTTT	TAAAAAAT	970	501.8706	639.1852
TAAATTTT	ATTTTTTA	845	461.2912	511.4845
TAAATTTT	TTATATAA	605	368.6919	299.6366
TAAATTTT	AATATATT	776	456.6961	411.3842
TAAATTTT	GAAAAAAG	300	243.1288	63.0573
TAAATTTT	CTTTTTTC	323	232.2134	106.5885
TAAATTTT	AAAAATTG	597	381.8213	266.8378
TAAATTTT	TAAAATTT	944	581.3726	457.5892
TAAATTTT	TAATTTTT	960	628.5337	406.6019
TAAATTTT	CAATTTTT	574	367.7897	255.4978
TAAATTTT	AAATTTTA	927	570.9401	449.2884
TAAATTTT	TACAAAAT	457	329.7278	149.1720
TAAATTTT	ATTTTCTA	446	277.4968	211.6312
TAAATTTT	TGAAAAAT	429	305.3781	145.8197
TAAATTTT	AAAAAATC	743	530.8150	249.8579
TAAATTTT	CATTTTTC	304	209.9425	112.5389
TAAATTTT	TAAGAAAT	339	242.0788	114.1538
TAAATTTT	TAGAAAAT	454	280.2269	219.0540
TAAATTTT	GGAAAAAA	431	357.0590	81.1172
TAAATTTT	AAAAATTA	1021	658.8161	447.2934
TAAATTTT	CAAAATTT	653	455.0519	235.8412
TAAATTTT	ATTTTTCA	464	307.2767	191.2310
TAAATTTT	TTTTTTGG	628	459.1559	196.6585
TAAATTTT	ATTTCTTA	329	250.9690	89.0696
TAAATTTT	GTTTTTTC	267	217.3541	54.9274
TAAATTTT	TAAAACAT	414	286.3299	152.6506
TAAATTTT	ATTTTGTA	490	325.1862	200.9037
TAAATTTT	AAATGAAA	589	475.6859	125.8507
TAAATTTT	CCAAAAAA	640	493.6450	166.1770
TAAATTTT	GAAAAATG	274	205.7710	78.4638
TAAATTTT	ATTCTTCA	178	137.3406	46.1588
GTTTCTTG	TAAAAAAT	131	109.9258	22.9764
GTTTCTTG	ATTTTTTA	122	101.0376	23.0005
GTTTCTTG	TTATATAA	96	80.7553	16.6007
GTTTCTTG	AATATATT	117	100.0311	18.3331
GTTTCTTG	GAAAAAAG	69	53.2530	17.8746
GTTTCTTG	CTTTTTTC	70	50.8622	22.3563
GTTTCTTG	AAAAATTG	108	83.6311	27.6173
GTTTCTTG	TAAAATTT	131	127.3393	3.7129
GTTTCTTG	TAATTTTT	156	137.6690	19.5005
GTTTCTTG	CAATTTTT	85	80.5577	4.5625
GTTTCTTG	AAATTTTA	126	125.0542	0.9494
GTTTCTTG	TACAAAAT	77	72.2210	4.9338
GTTTCTTG	ATTTTCTA	81	60.7807	23.2613
GTTTCTTG	TGAAAAAT	85	66.8876	20.3692
GTTTCTTG	CATTTTTC	59	45.9841	14.7052
GTTTCTTG	TAAGAAAT	64	53.0230	12.0420
GTTTCTTG	TAGAAAAT	84	61.3787	26.3554
GTTTCTTG	GGAAAAAA	84	78.2074	6.0020
GTTTCTTG	AAAAATTA	152	144.3018	7.8999
GTTTCTTG	CAAAATTT	104	99.6710	4.4217
GTTTCTTG	ATTTTTCA	84	67.3035	18.6148
GTTTCTTG	TTTTTTGG	127	100.5699	29.6335
GTTTCTTG	ATTTCTTA	67	54.9703	13.2593
GTTTCTTG	GTTTTTTC	67	47.6075	22.8940
GTTTCTTG	TAAAACAT	71	62.7154	8.8091
GTTTCTTG	ATTTTGTA	88	71.2262	18.6099
GTTTCTTG	AAATGAAA	114	104.1905	10.2575
GTTTCTTG	CCAAAAAA	122	108.1241	14.7305
GTTTCTTG	GAAAAATG	49	45.0704	4.0961
GTTTCTTG	ATTCTTCA	43	30.0820	15.3627
ATTCTTCA	TAAAAAAT	161	117.8329	50.2540
ATTCTTCA	ATTTTTTA	140	108.3054	35.9362
ATTCTTCA	TTATATAA	113	86.5642	30.1146
ATTCTTCA	AATATATT	119	107.2265	12.3974
ATTCTTCA	GAAAAAAG	96	57.0836	49.9038
ATTCTTCA	CTTTTTTC	86	54.5208	39.1958
ATTCTTCA	AAAAATTG	114	89.6469	27.3965
ATTCTTCA	TAAAATTT	181	136.4990	51.0745
ATTCTTCA	TAATTTTT	173	147.5718	27.5029
ATTCTTCA	CAATTTTT	121	86.3524	40.8198
ATTCTTCA	AAATTTTA	159	134.0496	27.1404
ATTCTTCA	TACAAAAT	86	77.4160	9.0433
ATTCTTCA	ATTTTCTA	85	65.1528	22.6029
ATTCTTCA	TGAAAAAT	100	71.6990	33.2694
ATTCTTCA	AAAAAATC	146	124.6287	23.1071
ATTCTTCA	CATTTTTC	68	49.2919	21.8789
ATTCTTCA	TAAGAAAT	85	56.8371	34.2093
ATTCTTCA	TAGAAAAT	80	65.7938	15.6401
ATTCTTCA	GGAAAAAA	118	83.8330	40.3392
ATTCTTCA	AAAAATTA	209	154.6818	62.9015
ATTCTTCA	CAAAATTT	124	106.8405	18.4691
ATTCTTCA	ATTTTTCA	91	72.1447	21.1289
ATTCTTCA	TTTTTTGG	133	107.8041	27.9345
ATTCTTCA	ATTTCTTA	77	58.9244	20.6014
ATTCTTCA	GTTTTTTC	63	51.0320	13.2729
ATTCTTCA	TAAAACAT	88	67.2267	23.6955
ATTCTTCA	ATTTTGTA	108	76.3496	37.4552
ATTCTTCA	AAATGAAA	131	111.6851	20.8963
ATTCTTCA	CCAAAAAA	137	115.9017	22.9117
ATTCTTCA	GAAAAATG	53	48.3125	4.9079
GAAAAATG	TAAAAAAT	332	176.5435	209.6804
GAAAAATG	ATTTTTTA	242	162.2689	96.7233
GAAAAATG	TTATATAA	193	129.6951	76.7182
GAAAAATG	AATATATT	217	160.6525	65.2419
GAAAAATG	GAAAAAAG	135	85.5257	61.6218
GAAAAATG	CTTTTTTC	117	81.6859	42.0372
GAAAAATG	AAAAATTG	198	134.3137	76.8417
GAAAAATG	TAAAATTT	271	204.5100	76.2870
GAAAAATG	TAATTTTT	329	221.0999	130.7587
GAAAAATG	CAATTTTT	200	129.3778	87.1162
GAAAAATG	AAATTTTA	288	200.8402	103.8099
GAAAAATG	TACAAAAT	172	115.9887	67.7683
GAAAAATG	ATTTTCTA	149	97.6153	63.0138
GAAAAATG	TGAAAAAT	155	107.4232	56.8306
GAAAAATG	AAAAAATC	255	186.7253	79.4643
GAAAAATG	CATTTTTC	116	73.8517	52.3776
GAAAAATG	TAAGAAAT	110	85.1563	28.1591
GAAAAATG	TAGAAAAT	137	98.5757	45.0944
GAAAAATG	GGAAAAAA	177	125.6030	60.7152
GAAAAATG	AAAAATTA	312	231.7524	92.7681
GAAAAATG	CAAAATTT	241	160.0741	98.6076
GAAAAATG	ATTTTTCA	164	108.0910	68.3704
GAAAAATG	TTTTTTGG	215	161.5177	61.4950
GAAAAATG	ATTTCTTA	160	88.2836	95.1391
GAAAAATG	GTTTTTTC	100	76.4589	26.8417
GAAAAATG	TAAAACAT	158	100.7226	71.1356
GAAAAATG	ATTTTGTA	151	114.3911	41.9262
GAAAAATG	AAATGAAA	220	167.3325	60.2018
GAAAAATG	CCAAAAAA	219	173.6500	50.8146
CCAAAAAA	TAAAAAAT	670	423.5283	307.3005
CCAAAAAA	ATTTTTTA	580	389.2834	231.2579
CCAAAAAA	TTATATAA	454	311.1389	171.5475
CCAAAAAA	AATATATT	582	385.4056	239.8854
CCAAAAAA	GAAAAAAG	288	205.1763	97.6582
CCAAAAAA	CTTTTTTC	295	195.9648	120.6669
CCAAAAAA	AAAAATTG	472	322.2188	180.1852
CCAAAAAA	TAAAATTT	647	490.6200	179.0096
CCAAAAAA	TAATTTTT	691	530.4192	182.7503
CCAAAAAA	CAATTTTT	447	310.3775	163.0518
CCAAAAAA	AAATTTTA	635	481.8160	175.2998
CCAAAAAA	TACAAAAT	380	278.2571	118.4177
CCAAAAAA	ATTTTCTA	315	234.1794	93.3928
CCAAAAAA	TGAAAAAT	326	257.7084	76.6324
CCAAAAAA	AAAAAATC	651	447.9544	243.3556
CCAAAAAA	CATTTTTC	240	177.1704	72.8465
CCAAAAAA	TAAGAAAT	269	204.2901	74.0208
CCAAAAAA	TAGAAAAT	302	236.4833	73.8540
CCAAAAAA	GGAAAAAA	390	301.3219	100.6074
CCAAAAAA	AAAAATTA	734	555.9745	203.8954
CCAAAAAA	CAAAATTT	510	384.0180	144.6978
CCAAAAAA	ATTTTTCA	360	259.3106	118.1078
CCAAAAAA	TTTTTTGG	502	387.4814	129.9841
CCAAAAAA	ATTTCTTA	298	211.7926	101.7628
CCAAAAAA	GTTTTTTC	260	183.4250	90.7077
CCAAAAAA	TAAAACAT	342	241.6336	118.8067
CCAAAAAA	ATTTTGTA	347	274.4244	81.4232
CCAAAAAA	AAATGAAA	487	401.4310	94.1022
AAATGAAA	TAAAAAAT	589	408.1200	216.0834
AAATGAAA	ATTTTTTA	576	375.1210	247.0228
AAATGAAA	TTATATAA	449	299.8194	181.3253
AAATGAAA	AATATATT	516	371.3843	169.6966
AAATGAAA	GAAAAAAG	278	197.7118	94.7453
AAATGAAA	CTTTTTTC	245	188.8354	63.7937
AAATGAAA	AAAAATTG	427	310.4962	136.0474
AAATGAAA	TAAAATTT	636	472.7709	188.6297
AAATGAAA	TAATTTTT	646	511.1222	151.2873
AAATGAAA	CAATTTTT	407	299.0858	125.3897
AAATGAAA	AAATTTTA	561	464.2872	106.1510
AAATGAAA	TACAAAAT	354	268.1340	98.3448
AAATGAAA	ATTTTCTA	294	225.6598	77.7781
AAATGAAA	TGAAAAAT	338	248.3328	104.1973
AAATGAAA	AAAAAATC	549	431.6576	132.0158
AAATGAAA	CATTTTTC	218	170.7248	53.2884
AAATGAAA	TAAGAAAT	269	196.8579	83.9896
AAATGAAA	TAGAAAAT	329	227.8799	120.8217
AAATGAAA	GGAAAAAA	358	290.3596	74.9698
AAATGAAA	AAAAATTA	680	535.7478	162.1320
AAATGAAA	CAAAATTT	478	370.0472	122.3585
AAATGAAA	ATTTTTCA	332	249.8768	94.3435
AAATGAAA	TTTTTTGG	436	373.3845	67.5946
AAATGAAA	ATTTCTTA	272	204.0874	78.1330
AAATGAAA	GTTTTTTC	209	176.7519	35.0257
AAATGAAA	TAAAACAT	316	232.8429	96.4996
AAATGAAA	ATTTTGTA	347	264.4407	94.2826
ATTTTGTA	TAAAAAAT	470	278.9971	245.1197
ATTTTGTA	ATTTTTTA	456	256.4385	262.4755
ATTTTGTA	TTATATAA	318	204.9612	139.6754
ATTTTGTA	AATATATT	407	253.8840	192.0779
ATTTTGTA	GAAAAAAG	201	135.1588	79.7677
ATTTTGTA	CTTTTTTC	176	129.0908	54.5544
ATTTTGTA	AAAAATTG	343	212.2600	164.6121
ATTTTGTA	TAAAATTT	485	323.1935	196.8604
ATTTTGTA	TAATTTTT	509	349.4110	191.4854
ATTTTGTA	CAATTTTT	325	204.4596	150.6228
ATTTTGTA	AAATTTTA	477	317.3939	194.3169
ATTTTGTA	TACAAAAT	262	183.3005	93.5910
ATTTTGTA	ATTTTCTA	221	154.2645	79.4482
ATTTTGTA	TGAAAAAT	226	169.7641	64.6643
ATTTTGTA	AAAAAATC	401	295.0877	122.9822
ATTTTGTA	CATTTTTC	124	116.7101	7.5130
ATTTTGTA	TAAGAAAT	171	134.5751	40.9616
ATTTTGTA	TAGAAAAT	224	155.7822	81.3540
ATTTTGTA	GGAAAAAA	256	198.4943	65.1308
ATTTTGTA	AAAAATTA	490	366.2454	142.6399
ATTTTGTA	CAAAATTT	342	252.9699	103.1267
ATTTTGTA	ATTTTTCA	249	170.8196	93.8344
ATTTTGTA	TTTTTTGG	328	255.2514	82.2508
ATTTTGTA	ATTTCTTA	224	139.5173	106.0545
ATTTTGTA	GTTTTTTC	152	120.8303	34.8830
ATTTTGTA	TAAAACAT	203	159.1749	49.3700
TAAAACAT	TAAAAAAT	406	245.6600	203.9764
TAAAACAT	ATTTTTTA	377	225.7968	193.2538
TAAAACAT	TTATATAA	299	180.4705	150.9580
TAAAACAT	AATATATT	355	223.5476	164.1852
TAAAACAT	GAAAAAAG	149	119.0088	33.4876
TAAAACAT	CTTTTTTC	162	113.6658	57.4020
TAAAACAT	AAAAATTG	243	186.8972	63.7882
TAAAACAT	TAAAATTT	397	284.5753	132.1765
TAAAACAT	TAATTTTT	439	307.6601	156.0661
TAAAACAT	CAATTTTT	266	180.0289	103.8408
TAAAACAT	AAATTTTA	419	279.4687	169.6868
TAAAACAT	TACAAAAT	258	161.3981	121.0242
TAAAACAT	ATTTTCTA	221	135.8315	107.5711
TAAAACAT	TGAAAAAT	205	149.4791	64.7499
TAAAACAT	AAAAAATC	383	259.8279	148.6099
TAAAACAT	CATTTTTC	160	102.7645	70.8374
TAAAACAT	TAAGAAAT	189	118.4948	88.2399
TAAAACAT	TAGAAAAT	204	137.1679	80.9706
TAAAACAT	GGAAAAAA	196	174.7764	22.4631
TAAAACAT	AAAAATTA	468	322.4830	174.2916
TAAAACAT	CAAAATTT	361	222.7428	174.3126
TAAAACAT	ATTTTTCA	198	150.4085	54.4326
TAAAACAT	TTTTTTGG	283	224.7516	65.2177
TAAAACAT	ATTTCTTA	146	122.8465	25.2100
TAAAACAT	GTTTTTTC	140	106.3924	38.4312
GTTTTTTC	TAAAAAAT	294	186.4814	133.8429
GTTTTTTC	ATTTTTTA	269	171.4032	121.2363
GTTTTTTC	TTATATAA	188	136.9959	59.5004
GTTTTTTC	AATATATT	253	169.6958	101.0436
GTTTTTTC	GAAAAAAG	139	90.3400	59.8941
GTTTTTTC	CTTTTTTC	123	86.2842	43.6082
GTTTTTTC	AAAAATTG	209	141.8744	80.9650
GTTTTTTC	TAAAATTT	270	216.0222	60.2210
GTTTTTTC	TAATTTTT	341	233.5460	129.0697
GTTTTTTC	CAATTTTT	206	136.6606	84.5373
GTTTTTTC	AAATTTTA	271	212.1458	66.3530
GTTTTTTC	TACAAAAT	168	122.5179	53.0388
GTTTTTTC	ATTTTCTA	130	103.1103	30.1256
GTTTTTTC	TGAAAAAT	184	113.4702	88.9448
GTTTTTTC	AAAAAATC	275	197.2364	91.4013
GTTTTTTC	CATTTTTC	115	78.0089	44.6325
GTTTTTTC	TAAGAAAT	105	89.9499	16.2443
GTTTTTTC	TAGAAAAT	131	104.1247	30.0787
GTTTTTTC	GGAAAAAA	158	132.6734	27.6033
GTTTTTTC	AAAAATTA	311	244.7981	74.4407
GTTTTTTC	CAAAATTT	212	169.0849	47.9513
GTTTTTTC	ATTTTTCA	150	114.1757	40.9346
GTTTTTTC	TTTTTTGG	228	170.6098	66.1124
GTTTTTTC	ATTTCTTA	132	93.2532	45.8678
ATTTCTTA	TAAAAAAT	360	215.3217	185.0295
ATTTCTTA	ATTTTTTA	302	197.9116	127.6272
ATTTCTTA	TTATATAA	223	158.1829	76.5826
ATTTCTTA	AATATATT	308	195.9401	139.3055
ATTTCTTA	GAAAAAAG	138	104.3116	38.6222
ATTTCTTA	CTTTTTTC	148	99.6284	58.5732
ATTTCTTA	AAAAATTG	233	163.8159	82.0847
ATTTCTTA	TAAAATTT	356	249.4311	126.6463
ATTTCTTA	TAATTTTT	408	269.6650	168.9474
ATTTCTTA	CAATTTTT	247	157.7959	110.6773
ATTTCTTA	AAATTTTA	337	244.9552	107.5056
ATTTCTTA	TACAAAAT	236	141.4659	120.7785
ATTTCTTA	ATTTTCTA	178	119.0568	71.5886
ATTTCTTA	TGAAAAAT	182	131.0189	59.8170
ATTTCTTA	AAAAAATC	292	227.7399	72.5764
ATTTCTTA	CATTTTTC	128	90.0734	44.9799
ATTTCTTA	TAAGAAAT	149	103.8611	53.7730
ATTTCTTA	TAGAAAAT	160	120.2280	45.7254
ATTTCTTA	GGAAAAAA	191	153.1920	42.1311
ATTTCTTA	AAAAATTA	410	282.6573	152.4880
ATTTCTTA	CAAAATTT	293	195.2347	118.9493
ATTTCTTA	ATTTTTCA	203	131.8335	87.6283
ATTTCTTA	TTTTTTGG	293	196.9954	116.3187
TTTTTTGG	TAAAAAAT	615	393.9379	273.9388
TTTTTTGG	ATTTTTTA	547	362.0856	225.6748
TTTTTTGG	TTATATAA	416	289.4007	150.9551
TTTTTTGG	AATATATT	566	358.4787	258.5062
TTTTTTGG	GAAAAAAG	242	190.8414	57.4738
TTTTTTGG	CTTTTTTC	254	182.2734	84.2839
TTTTTTGG	AAAAATTG	404	299.7065	120.6389
TTTTTTGG	TAAAATTT	615	456.3422	183.5033
TTTTTTGG	TAATTTTT	674	493.3608	210.2809
TTTTTTGG	CAATTTTT	384	288.6926	109.5476
TTTTTTGG	AAATTTTA	635	448.1533	221.2909
TTTTTTGG	TACAAAAT	331	258.8163	81.4259
TTTTTTGG	ATTTTCTA	270	217.8181	57.9856
TTTTTTGG	TGAAAAAT	301	239.7033	68.5402
TTTTTTGG	AAAAAATC	524	416.6575	120.1150
TTTTTTGG	CATTTTTC	225	164.7921	70.0685
TTTTTTGG	TAAGAAAT	266	190.0171	89.4776
TTTTTTGG	TAGAAAAT	316	219.9611	114.4842
TTTTTTGG	GGAAAAAA	360	280.2697	90.1267
TTTTTTGG	AAAAATTA	694	517.1306	204.1585
TTTTTTGG	CAAAATTT	503	357.1881	172.1908
TTTTTTGG	ATTTTTCA	329	241.1936	102.1407
ATTTTTCA	TAAAAAAT	442	263.6315	228.4068
ATTTTTCA	ATTTTTTA	373	242.3153	160.8894
ATTTTTCA	TTATATAA	313	193.6730	150.2500
ATTTTTCA	AATATATT	381	239.9015	176.2396
ATTTTTCA	GAAAAAAG	196	127.7150	83.9494
ATTTTTCA	CTTTTTTC	164	121.9812	48.5439
ATTTTTCA	AAAAATTG	322	200.5699	152.4312
ATTTTTCA	TAAAATTT	460	305.3938	188.4273
ATTTTTCA	TAATTTTT	476	330.1674	174.1294
ATTTTTCA	CAATTTTT	299	193.1991	130.5799
ATTTTTCA	AAATTTTA	428	299.9136	152.2091
ATTTTTCA	TACAAAAT	240	173.2053	78.2787
ATTTTTCA	ATTTTCTA	239	145.7685	118.1721
ATTTTTCA	TGAAAAAT	262	160.4145	128.5329
ATTTTTCA	AAAAAATC	380	278.8359	117.6281
ATTTTTCA	CATTTTTC	170	110.2824	73.5683
ATTTTTCA	TAAGAAAT	162	127.1634	39.2239
ATTTTTCA	TAGAAAAT	228	147.2026	99.7582
ATTTTTCA	GGAAAAAA	261	187.5623	86.2368
ATTTTTCA	AAAAATTA	451	346.0746	119.4306
ATTTTTCA	CAAAATTT	338	239.0378	117.0914
CAAAATTT	TAAAAAAT	633	390.4169	305.9006
CAAAATTT	ATTTTTTA	599	358.8493	306.9032
CAAAATTT	TTATATAA	451	286.8141	204.1376
CAAAATTT	AATATATT	554	355.2746	246.1276
CAAAATTT	GAAAAAAG	226	189.1356	40.2440
CAAAATTT	CTTTTTTC	221	180.6443	44.5609
CAAAATTT	AAAAATTG	407	297.0277	128.2000
CAAAATTT	TAAAATTT	653	452.2634	239.8550
CAAAATTT	TAATTTTT	698	488.9511	248.4577
CAAAATTT	CAATTTTT	401	286.1122	135.3685
CAAAATTT	AAATTTTA	660	444.1477	261.4145
CAAAATTT	TACAAAAT	396	256.5030	171.9724
CAAAATTT	ATTTTCTA	328	215.8713	137.2127
CAAAATTT	TGAAAAAT	343	237.5608	125.9862
CAAAATTT	AAAAAATC	540	412.9334	144.8727
CAAAATTT	CATTTTTC	216	163.3192	60.3875
CAAAATTT	TAAGAAAT	258	188.3187	81.2245
CAAAATTT	TAGAAAAT	326	217.9950	131.1906
CAAAATTT	GGAAAAAA	352	277.7646	83.3737
CAAAATTT	AAAAATTA	755	512.5085	292.4874
AAAAATTA	TAAAAAAT	1040	565.2386	634.1171
AAAAATTA	ATTTTTTA	947	519.5356	568.5445
AAAAATTA	TTATATAA	735	415.2443	419.6876
AAAAATTA	AATATATT	822	514.3603	385.3671
AAAAATTA	GAAAAAAG	360	273.8272	98.4984
AAAAATTA	CTTTTTTC	353	261.5336	105.8666
AAAAATTA	AAAAATTG	640	430.0315	254.4703
AAAAATTA	TAAAATTT	1052	654.7789	498.8066
AAAAATTA	TAATTTTT	1125	707.8947	521.1483
AAAAATTA	CAATTTTT	595	414.2282	215.4759
AAAAATTA	AAATTTTA	1007	643.0292	451.6806
AAAAATTA	TACAAAAT	565	371.3605	237.1036
AAAAATTA	ATTTTCTA	450	312.5346	164.0396
AAAAATTA	TGAAAAAT	457	343.9363	129.8917
AAAAATTA	AAAAAATC	834	597.8377	277.6504
AAAAATTA	CATTTTTC	316	236.4507	91.6408
AAAAATTA	TAAGAAAT	400	272.6445	153.3183
AAAAATTA	TAGAAAAT	478	315.6093	198.4205
AAAAATTA	GGAAAAAA	513	402.1426	124.8996
GGAAAAAA	TAAAAAAT	460	306.3428	187.0000
GGAAAAAA	ATTTTTTA	425	281.5731	174.9713
GGAAAAAA	TTATATAA	318	225.0503	109.9414
GGAAAAAA	AATATATT	379	278.7682	116.4119
GGAAAAAA	GAAAAAAG	222	148.4063	89.4046
GGAAAAAA	CTTTTTTC	232	141.7435	114.3106
GGAAAAAA	AAAAATTG	324	233.0645	106.7348
GGAAAAAA	TAAAATTT	440	354.8710	94.6089
GGAAAAAA	TAATTTTT	494	383.6582	124.8750
GGAAAAAA	CAATTTTT	330	224.4996	127.1222
GGAAAAAA	AAATTTTA	445	348.5030	108.7702
GGAAAAAA	TACAAAAT	270	201.2665	79.3238
GGAAAAAA	ATTTTCTA	245	169.3846	90.4261
GGAAAAAA	TGAAAAAT	263	186.4034	90.5353
GGAAAAAA	AAAAAATC	435	324.0105	128.1380
GGAAAAAA	CATTTTTC	179	128.1493	59.8199
GGAAAAAA	TAAGAAAT	191	147.7654	49.0197
GGAAAAAA	TAGAAAAT	229	171.0510	66.8130
TAGAAAAT	TAAAAAAT	443	240.4238	270.7468
TAGAAAAT	ATTTTTTA	406	220.9840	246.9547
TAGAAAAT	TTATATAA	328	176.6238	203.0292
TAGAAAAT	AATATATT	385	218.7827	217.5882
TAGAAAAT	GAAAAAAG	173	116.4722	68.4456
TAGAAAAT	CTTTTTTC	161	111.2431	59.5196
TAGAAAAT	AAAAATTG	266	182.9135	99.6124
TAGAAAAT	TAAAATTT	446	278.5097	210.0063
TAGAAAAT	TAATTTTT	461	301.1024	196.3618
TAGAAAAT	CAATTTTT	288	176.1916	141.5198
TAGAAAAT	AAATTTTA	448	273.5119	221.0647
TAGAAAAT	TACAAAAT	239	157.9579	98.9783
TAGAAAAT	ATTTTCTA	220	132.9363	110.8266
TAGAAAAT	TGAAAAAT	208	146.2930	73.2007
TAGAAAAT	AAAAAATC	347	254.2897	107.8651
TAGAAAAT	CATTTTTC	141	100.5741	47.6390
TAGAAAAT	TAAGAAAT	173	115.9691	69.1944
TAAGAAAT	TAAAAAAT	348	207.6942	179.6152
TAAGAAAT	ATTTTTTA	315	190.9008	157.7579
TAAGAAAT	TTATATAA	250	152.5795	123.4438
TAAGAAAT	AATATATT	278	188.9992	107.2742
TAAGAAAT	GAAAAAAG	158	100.6165	71.3021
TAAGAAAT	CTTTTTTC	133	96.0992	43.2207
TAAGAAAT	AAAAATTG	252	158.0130	117.6215
TAAGAAAT	TAAAATTT	356	240.5953	139.4859
TAAGAAAT	TAATTTTT	370	260.1125	130.3839
TAAGAAAT	CAATTTTT	253	152.2061	128.5629
TAAGAAAT	AAATTTTA	327	236.2779	106.2591
TAAGAAAT	TACAAAAT	196	136.4546	70.9760
TAAGAAAT	ATTTTCTA	177	114.8393	76.5730
TAAGAAAT	TGAAAAAT	181	126.3777	65.0191
TAAGAAAT	AAAAAATC	341	219.6725	149.9529
TAAGAAAT	CATTTTTC	126	86.8826	46.8372
CATTTTTC	TAAAAAAT	307	180.1226	163.6956
CATTTTTC	ATTTTTTA	269	165.5585	130.5690
CATTTTTC	TTATATAA	221	132.3244	113.3523
CATTTTTC	AATATATT	241	163.9093	92.9015
CATTTTTC	GAAAAAAG	135	87.2595	58.9124
CATTTTTC	CTTTTTTC	133	83.3420	62.1638
CATTTTTC	AAAAATTG	203	137.0366	79.7705
CATTTTTC	TAAAATTT	285	208.6560	88.8636
CATTTTTC	TAATTTTT	316	225.5822	106.5101
CATTTTTC	CAATTTTT	190	132.0006	69.2013
CATTTTTC	AAATTTTA	292	204.9118	103.4189
CATTTTTC	TACAAAAT	177	118.3401	71.2579
CATTTTTC	ATTTTCTA	179	99.5943	104.9443
CATTTTTC	TGAAAAAT	168	109.6009	71.7558
CATTTTTC	AAAAAATC	258	190.5108	78.2387
AAAAAATC	TAAAAAAT	779	455.4187	418.1624
AAAAAATC	ATTTTTTA	741	418.5952	423.1823
AAAAAATC	TTATATAA	528	334.5667	240.9053
AAAAAATC	AATATATT	661	414.4255	308.5949
AAAAAATC	GAAAAAAG	344	220.6254	152.7963
AAAAAATC	CTTTTTTC	284	210.7203	84.7577
AAAAAATC	AAAAATTG	494	346.4809	175.2257
AAAAAATC	TAAAATTT	727	527.5622	233.1196
AAAAAATC	TAATTTTT	808	570.3581	281.4244
AAAAAATC	CAATTTTT	493	333.7480	192.3306
AAAAAATC	AAATTTTA	792	518.0953	336.1265
AAAAAATC	TACAAAAT	382	299.2090	93.3142
AAAAAATC	ATTTTCTA	369	251.8124	140.9995
AAAAAATC	TGAAAAAT	390	277.1131	133.2712
TGAAAAAT	TAAAAAAT	459	262.0026	257.3594
TGAAAAAT	ATTTTTTA	390	240.8181	188.0210
TGAAAAAT	TTATATAA	319	192.4764	161.1644
TGAAAAAT	AATATATT	346	238.4192	128.8533
TGAAAAAT	GAAAAAAG	182	126.9259	65.5934
TGAAAAAT	CTTTTTTC	178	121.2275	68.3724
TGAAAAAT	AAAAATTG	307	199.3306	132.5881
TGAAAAAT	TAAAATTT	424	303.5068	141.7557
TGAAAAAT	TAATTTTT	497	328.1273	206.3486
TGAAAAAT	CAATTTTT	265	192.0054	85.3847
TGAAAAAT	AAATTTTA	432	298.0605	160.3278
TGAAAAAT	TACAAAAT	251	172.1351	94.6705
TGAAAAAT	ATTTTCTA	221	144.8678	93.3374
ATTTTCTA	TAAAAAAT	411	238.0815	224.3978
ATTTTCTA	ATTTTTTA	384	218.8311	215.9394
ATTTTCTA	TTATATAA	304	174.9031	168.0499
ATTTTCTA	AATATATT	417	216.6513	273.0504
ATTTTCTA	GAAAAAAG	192	115.3375	97.8496
ATTTTCTA	CTTTTTTC	167	110.1593	69.4830
ATTTTCTA	AAAAATTG	283	181.1315	126.2812
ATTTTCTA	TAAAATTT	447	275.7963	215.8545
ATTTTCTA	TAATTTTT	471	298.1690	215.3401
ATTTTCTA	CAATTTTT	285	174.4751	139.8515
ATTTTCTA	AAATTTTA	454	270.8473	234.5101
ATTTTCTA	TACAAAAT	234	156.4190	94.2512
TACAAAAT	TAAAAAAT	500	282.8937	284.7684
TACAAAAT	ATTTTTTA	441	260.0200	232.9743
TACAAAAT	TTATATAA	360	207.8237	197.7890
TACAAAAT	AATATATT	413	257.4298	195.2253
TACAAAAT	GAAAAAAG	179	137.0465	47.8047
TACAAAAT	CTTTTTTC	156	130.8937	27.3733
TACAAAAT	AAAAATTG	328	215.2245	138.1969
TACAAAAT	TAAAATTT	492	327.7073	199.9281
TACAAAAT	TAATTTTT	514	354.2910	191.2618
TACAAAAT	CAATTTTT	260	207.3152	58.8747
TACAAAAT	AAATTTTA	500	321.8267	220.2974
AAATTTTA	TAAAAAAT	996	489.8445	706.8206
AAATTTTA	ATTTTTTA	868	450.2375	569.7695
AAATTTTA	TTATATAA	680	359.8571	432.7423
AAATTTTA	AATATATT	788	445.7525	448.9505
AAATTTTA	GAAAAAAG	307	237.3029	79.0557
AAATTTTA	CTTTTTTC	322	226.6490	113.0700
AAATTTTA	AAAAATTG	596	372.6719	279.8472
AAATTTTA	TAAAATTT	976	567.4415	529.3092
AAATTTTA	TAATTTTT	993	613.4724	478.2242
AAATTTTA	CAATTTTT	563	358.9765	253.3627
CAATTTTT	TAAAAAAT	578	315.5493	349.8396
CAATTTTT	ATTTTTTA	531	290.0352	321.1274
CAATTTTT	TTATATAA	384	231.8137	193.8081
CAATTTTT	AATATATT	488	287.1460	258.7983
CAATTTTT	GAAAAAAG	232	152.8664	96.7842
CAATTTTT	CTTTTTTC	220	146.0033	90.1996
CAATTTTT	AAAAATTG	366	240.0688	154.3451
CAATTTTT	TAAAATTT	559	365.5359	237.4547
CAATTTTT	TAATTTTT	623	395.1883	283.5798
TAATTTTT	TAAAAAAT	965	539.2575	561.5671
TAATTTTT	ATTTTTTA	907	495.6552	548.0656
TAATTTTT	TTATATAA	700	396.1577	398.4877
TAATTTTT	AATATATT	838	490.7178	448.4548
TAATTTTT	GAAAAAAG	376	261.2408	136.9191
TAATTTTT	CTTTTTTC	363	249.5122	136.0869
TAATTTTT	AAAAATTG	619	410.2652	254.5957
TAATTTTT	TAAAATTT	995	624.6821	463.1724
TAAAATTT	TAAAAAAT	963	498.7952	633.5171
TAAAATTT	ATTTTTTA	892	458.4645	593.7003
TAAAATTT	TTATATAA	637	366.4326	352.2324
TAAAATTT	AATATATT	780	453.8975	422.3095
TAAAATTT	GAAAAAAG	347	241.6390	125.5724
TAAAATTT	CTTTTTTC	319	230.7904	103.2542
TAAAATTT	AAAAATTG	580	379.4815	246.0489
AAAAATTG	TAAAAAAT	565	327.5879	307.9642
AAAAATTG	ATTTTTTA	528	301.1003	296.5526
AAAAATTG	TTATATAA	407	240.6576	213.8532
AAAAATTG	AATATATT	458	298.1010	196.6821
AAAAATTG	GAAAAAAG	244	158.6984	104.9597
AAAAATTG	CTTTTTTC	215	151.5735	75.1569
CTTTTTTC	TAAAAAAT	304	199.2301	128.4604
CTTTTTTC	ATTTTTTA	286	183.1211	127.5114
CTTTTTTC	TTATATAA	206	146.3615	70.4101
CTTTTTTC	AATATATT	298	181.2970	148.0932
CTTTTTTC	GAAAAAAG	156	96.5161	74.9028
GAAAAAAG	TAAAAAAT	344	208.5951	172.0848
GAAAAAAG	ATTTTTTA	289	191.7289	118.5895
GAAAAAAG	TTATATAA	279	153.2414	167.1761
GAAAAAAG	AATATATT	287	189.8190	118.6490
AATATATT	TAAAAAAT	776	391.8276	530.2646
AATATATT	ATTTTTTA	730	360.1459	515.7708
AATATATT	TTATATAA	561	287.8504	374.3441
TTATATAA	TAAAAAAT	645	316.3233	459.5531
TTATATAA	ATTTTTTA	573	290.7466	388.7424
ATTTTTTA	TAAAAAAT	869	395.7700	683.4771
