# Supplementary material for: The word landscape of the non-coding segments of the Arabidopsis thaliana genome
Source: BMC Genomics. 2009 Oct 8;10:463. doi: 10.1186/1471-2164-10-463 (PMC2770528; doi:10.1186/1471-2164-10-463)
Supplement: Additional file 18 — Word co-occurrences in distal promoters. Entire set of co-occurring words (taken from the top 25 words) discovered in the distal promoters with occurrence, expected occurrences and scores. [file 1471-2164-10-463-S18.CSV]

Word1	Word2	Seqs hit	E_seq	SlnSE
CTTTCTTC	ATTTTTTA	633	599.1656	34.7722
CTTTCTTC	TAAAAAAT	624	612.6312	11.4736
CTTTCTTC	GAAAAAAG	462	347.3734	131.7460
CTTTCTTC	CTTTTTTC	510	353.9064	186.3429
CTTTCTTC	TTATATAA	532	504.8957	27.8191
CTTTCTTC	CAAGAAAC	404	302.3400	117.1045
CTTTCTTC	GTTTCTTG	445	305.2272	167.7729
CTTTCTTC	GAAAAATG	378	336.4000	44.0723
CTTTCTTC	GTTTTTGA	448	380.2565	73.4484
CTTTCTTC	GAAAAAAC	354	320.2763	35.4400
CTTTCTTC	CAATTTTT	509	496.8556	12.2917
CTTTCTTC	ATTTTGTA	500	453.6079	48.6874
CTTTCTTC	TCAAAAAC	469	370.1783	110.9738
CTTTCTTC	GAAGAAAG	530	423.9255	118.3592
CTTTCTTC	GTTTTATG	253	220.4229	34.8739
CTTTCTTC	CTTTATTC	240	153.7188	106.9234
CTTTCTTC	GTTTTAAG	265	194.8004	81.5550
CTTTCTTC	ATTTTTCA	525	454.2711	75.9696
CTTTCTTC	TAAGAAGT	185	136.7488	55.9089
CTTTCTTC	CTTGTTTC	351	243.4661	128.3988
CTTTCTTC	CAAAAAAG	431	370.2643	65.4650
CTTTCTTC	TAGAAAAT	403	390.7186	12.4724
CTTTCTTC	ATTCTTCA	380	288.6612	104.4687
CTTTCTTC	GATATATC	188	127.3287	73.2579
CTTTCTTC	GTTTTTTC	413	336.0620	85.1408
CTTTCTTC	GTTTATTG	223	173.6103	55.8300
CTTTCTTC	CTTAAAAC	240	196.0802	48.5077
CTTTCTTC	CATTTTTC	386	335.1710	54.5019
CTTTCTTC	ATTTCTTA	422	365.0958	61.1248
CTTTCTTC	TGAAGAAT	362	287.2100	83.7778
CTTTCTTC	GAACAAAG	258	206.7030	57.1926
CTTTCTTC	CTTTAAAC	234	165.2876	81.3464
CTTTCTTC	GTTTAAAG	206	165.4180	45.1966
CTTTCTTC	GAAACAAG	319	242.0433	88.0678
CTTTCTTC	CTTTGTTC	321	207.5576	139.9664
CTTTCTTC	GGTTTTTG	332	273.3818	64.4962
CTTTCTTC	GTTTTTAG	249	214.2118	37.4714
CTTTCTTC	CAAGAAGC	226	162.8106	74.1161
CTTTCTTC	TGAAAAAT	471	448.6785	22.8677
CTTTCTTC	ATTTTCTA	406	391.4114	14.8571
CTTTCTTC	GATATATG	237	181.1177	63.7323
CTTTCTTC	GAATAAAG	179	150.9626	30.4933
CTTTCTTC	CTAAAAAC	256	208.3729	52.6971
CTTTCTTC	ACTTCAAA	354	285.4849	76.1481
CTTTCTTC	GATTTAAG	162	139.1030	24.6858
CTTTCTTC	GAGAAGAG	412	314.1297	111.7416
CTTTCTTC	GATCAAAG	270	205.7757	73.3415
CTTTCTTC	TGATTGAT	429	324.9606	119.1560
CTTTCTTC	CAATAAAC	225	165.7287	68.7933
CTTTCTTC	ATTCTTTA	355	293.2329	67.8585
CTTTCTTC	TAAGAAAT	401	358.3328	45.1122
CTTTCTTC	CATATATC	233	177.7234	63.0988
CTTTCTTC	AAAGAAGT	363	302.8143	65.8057
CTTTCTTC	CTTATTTC	228	158.2744	83.2236
CTTTCTTC	CTTAAATC	169	140.8960	30.7372
CTTTCTTC	CATAAAAC	273	207.8952	74.3755
CTTTCTTC	CTCTTCTC	457	304.9980	184.8008
CTCTTCTC	ATTTTTTA	483	447.4689	36.9059
CTCTTCTC	TAAAAAAT	504	457.5253	48.7590
CTCTTCTC	GAAAAAAG	347	259.4255	100.9268
CTCTTCTC	CTTTTTTC	412	264.3044	182.8958
CTCTTCTC	TTATATAA	415	377.0663	39.7809
CTCTTCTC	CAAGAAAC	323	225.7936	115.6440
CTCTTCTC	GTTTCTTG	316	227.9498	103.2109
CTCTTCTC	GAAAAATG	296	251.2303	48.5409
CTCTTCTC	GTTTTTGA	351	283.9832	74.3668
CTCTTCTC	GAAAAAAC	276	239.1888	39.5088
CTCTTCTC	CAATTTTT	410	371.0617	40.9134
CTCTTCTC	ATTTTGTA	355	338.7635	16.6195
CTCTTCTC	TCAAAAAC	366	276.4566	102.6921
CTCTTCTC	GAAGAAAG	419	316.5961	117.4223
CTCTTCTC	GTTTTATG	232	164.6162	79.6039
CTCTTCTC	CTTTATTC	145	114.8002	33.8633
CTCTTCTC	GTTTTAAG	203	145.4808	67.6318
CTCTTCTC	ATTTTTCA	390	339.2588	54.3596
CTCTTCTC	TAAGAAGT	132	102.1268	33.8695
CTCTTCTC	CTTGTTTC	265	181.8254	99.8210
CTCTTCTC	CAAAAAAG	334	276.5208	63.0775
CTCTTCTC	TAGAAAAT	319	291.7965	28.4339
CTCTTCTC	ATTCTTCA	315	215.5780	119.4637
CTCTTCTC	GATATATC	129	95.0916	39.3413
CTCTTCTC	AAAAATTG	384	372.2884	11.8939
CTCTTCTC	GTTTTTTC	297	250.9778	50.0052
CTCTTCTC	GTTTATTG	163	129.6556	37.3055
CTCTTCTC	CTTAAAAC	165	146.4366	19.6932
CTCTTCTC	CATTTTTC	304	250.3124	59.0726
CTCTTCTC	ATTTCTTA	332	272.6609	65.3729
CTCTTCTC	TGAAGAAT	269	214.4942	60.9093
CTCTTCTC	GAACAAAG	225	154.3699	84.7684
CTCTTCTC	CTTTAAAC	176	123.4401	62.4321
CTCTTCTC	GTTTAAAG	149	123.5375	27.9229
CTCTTCTC	GAAACAAG	227	180.7628	51.7026
CTCTTCTC	CTTTGTTC	248	155.0082	116.5478
CTCTTCTC	GGTTTTTG	309	204.1670	128.0505
CTCTTCTC	GTTTTTAG	217	159.9777	66.1553
CTCTTCTC	CAAGAAGC	171	121.5902	58.3122
CTCTTCTC	ATTTTCTA	306	292.3139	14.0016
CTCTTCTC	GATATATG	181	135.2624	52.7218
CTCTTCTC	GAATAAAG	170	112.7419	69.8186
CTCTTCTC	CTAAAAAC	182	155.6171	28.5027
CTCTTCTC	ACTTCAAA	255	213.2059	45.6464
CTCTTCTC	GATTTAAG	126	103.8849	24.3178
CTCTTCTC	GAGAAGAG	327	234.5984	108.5919
CTCTTCTC	GATCAAAG	226	153.6774	87.1635
CTCTTCTC	TGATTGAT	339	242.6871	113.3030
CTCTTCTC	CAATAAAC	160	123.7696	41.0804
CTCTTCTC	ATTCTTTA	239	218.9922	20.8952
CTCTTCTC	TAAGAAAT	325	267.6101	63.1456
CTCTTCTC	CATATATC	170	132.7274	42.0752
CTCTTCTC	AAAGAAGT	272	226.1478	50.2148
CTCTTCTC	CTTATTTC	150	118.2025	35.7354
CTCTTCTC	CTTAAATC	140	105.2239	39.9772
CTCTTCTC	CATAAAAC	180	155.2603	26.6137
CATAAAAC	ATTTTTTA	456	305.0073	183.3836
CATAAAAC	TAAAAAAT	491	311.8621	222.8566
CATAAAAC	GAAAAAAG	272	176.8317	117.1242
CATAAAAC	CTTTTTTC	245	180.1573	75.3198
CATAAAAC	TTATATAA	400	257.0189	176.9259
CATAAAAC	AATATATT	421	306.3327	133.8616
CATAAAAC	CAAGAAAC	234	153.9072	98.0392
CATAAAAC	GTTTCTTG	191	155.3770	39.4260
CATAAAAC	GAAAAATG	238	171.2456	78.3429
CATAAAAC	GTTTTTGA	240	193.5709	51.5988
CATAAAAC	GAAAAAAC	258	163.0378	118.4163
CATAAAAC	CAATTTTT	336	252.9261	95.4287
CATAAAAC	ATTTTGTA	316	230.9107	99.1327
CATAAAAC	TCAAAAAC	258	188.4406	81.0576
CATAAAAC	GAAGAAAG	262	215.8007	50.8251
CATAAAAC	GTTTTATG	166	112.2070	65.0126
CATAAAAC	CTTTATTC	110	78.2511	37.4614
CATAAAAC	GTTTTAAG	126	99.1638	30.1781
CATAAAAC	ATTTTTCA	301	231.2483	79.3491
CATAAAAC	TAAGAAGT	101	69.6125	37.5899
CATAAAAC	CTTGTTTC	160	123.9373	40.8637
CATAAAAC	CAAAAAAG	245	188.4844	64.2496
CATAAAAC	TAGAAAAT	307	198.8967	133.2571
CATAAAAC	ATTCTTCA	204	146.9440	66.9260
CATAAAAC	GATATATC	94	64.8171	34.9421
CATAAAAC	AAAAATTG	358	253.7622	123.2005
CATAAAAC	GTTTTTTC	223	171.0735	59.1125
CATAAAAC	GTTTATTG	126	88.3769	44.6886
CATAAAAC	CTTAAAAC	169	99.8153	88.9916
CATAAAAC	CATTTTTC	249	170.6200	94.1255
CATAAAAC	ATTTCTTA	251	185.8533	75.4243
CATAAAAC	TGAAGAAT	189	146.2053	48.5230
CATAAAAC	GAACAAAG	145	105.2229	46.4947
CATAAAAC	CTTTAAAC	140	84.1402	71.2821
CATAAAAC	GTTTAAAG	126	84.2066	50.7791
CATAAAAC	GAAACAAG	167	123.2130	50.7813
CATAAAAC	CTTTGTTC	127	105.6579	23.3655
CATAAAAC	GGTTTTTG	147	139.1660	8.0505
CATAAAAC	GTTTTTAG	133	109.0453	26.4120
CATAAAAC	CAAGAAGC	122	82.8793	47.1695
CATAAAAC	TGAAAAAT	317	228.4014	103.9117
CATAAAAC	ATTTTCTA	297	199.2494	118.5550
CATAAAAC	GATATATG	123	92.1986	35.4534
CATAAAAC	GAATAAAG	114	76.8480	44.9580
CATAAAAC	CTAAAAAC	158	106.0730	62.9579
CATAAAAC	ACTTCAAA	205	145.3271	70.5247
CATAAAAC	GATTTAAG	99	70.8109	33.1756
CATAAAAC	GAGAAGAG	195	159.9088	38.6872
CATAAAAC	GATCAAAG	148	104.7509	51.1529
CATAAAAC	TGATTGAT	203	165.4223	41.5550
CATAAAAC	CAATAAAC	121	84.3648	43.6375
CATAAAAC	ATTCTTTA	192	149.2712	48.3322
CATAAAAC	TAAGAAAT	248	182.4106	76.1778
CATAAAAC	CATATATC	126	90.4707	41.7382
CATAAAAC	AAAGAAGT	197	154.1487	48.3213
CATAAAAC	CTTATTTC	106	80.5701	29.0770
CATAAAAC	CTTAAATC	103	71.7236	37.2767
CTTAAATC	ATTTTTTA	336	206.7114	163.2246
CTTAAATC	TAAAAAAT	337	211.3570	157.2220
CTTAAATC	GAAAAAAG	191	119.8434	89.0227
CTTAAATC	CTTTTTTC	169	122.0973	54.9386
CTTAAATC	TTATATAA	271	174.1884	119.7769
CTTAAATC	AATATATT	325	207.6096	145.6539
CTTAAATC	CAAGAAAC	152	104.3069	57.2345
CTTAAATC	GTTTCTTG	163	105.3030	71.2160
CTTAAATC	GAAAAATG	146	116.0576	33.5099
CTTAAATC	GTTTTTGA	197	131.1880	80.0947
CTTAAATC	GAAAAAAC	178	110.4949	84.8729
CTTAAATC	CAATTTTT	247	171.4146	90.2299
CTTAAATC	ATTTTGTA	219	156.4942	73.5956
CTTAAATC	TCAAAAAC	187	127.7111	71.3102
CTTAAATC	GAAGAAAG	200	146.2538	62.5948
CTTAAATC	GTTTTATG	96	76.0456	22.3694
CTTAAATC	CTTTATTC	118	53.0328	94.3734
CTTAAATC	GTTTTAAG	122	67.2059	72.7437
CTTAAATC	ATTTTTCA	260	156.7230	131.6125
CTTAAATC	TAAGAAGT	82	47.1782	45.3286
CTTAAATC	CTTGTTTC	127	83.9955	52.5048
CTTAAATC	CAAAAAAG	184	127.7407	67.1477
CTTAAATC	TAGAAAAT	183	134.7974	55.9455
CTTAAATC	ATTCTTCA	152	99.5878	64.2719
CTTAAATC	GATATATC	69	43.9283	31.1569
CTTAAATC	AAAAATTG	293	171.9812	156.1067
CTTAAATC	GTTTTTTC	152	115.9410	41.1615
CTTAAATC	GTTTATTG	85	59.8953	29.7545
CTTAAATC	CTTAAAAC	103	67.6474	43.3032
CTTAAATC	CATTTTTC	164	115.6336	57.3082
CTTAAATC	ATTTCTTA	177	125.9576	60.2162
CTTAAATC	TGAAGAAT	147	99.0871	57.9817
CTTAAATC	GAACAAAG	92	71.3123	23.4343
CTTAAATC	CTTTAAAC	94	57.0240	46.9833
CTTAAATC	GTTTAAAG	81	57.0690	28.3652
CTTAAATC	GAAACAAG	113	83.5046	34.1809
CTTAAATC	CTTTGTTC	102	71.6071	36.0854
CTTAAATC	GGTTTTTG	136	94.3164	49.7760
CTTAAATC	GTTTTTAG	103	73.9028	34.1938
CTTAAATC	CAAGAAGC	60	56.1695	3.9583
CTTAAATC	TGAAAAAT	215	154.7935	70.6374
CTTAAATC	ATTTTCTA	189	135.0365	63.5422
CTTAAATC	GATATATG	112	62.4854	65.3594
CTTAAATC	GAATAAAG	67	52.0819	16.8756
CTTAAATC	CTAAAAAC	154	71.8884	117.3230
CTTAAATC	ACTTCAAA	132	98.4920	38.6532
CTTAAATC	GATTTAAG	69	47.9904	25.0543
CTTAAATC	GAGAAGAG	146	108.3744	43.5102
CTTAAATC	GATCAAAG	94	70.9924	26.3879
CTTAAATC	TGATTGAT	151	112.1110	44.9663
CTTAAATC	CAATAAAC	91	57.1762	42.2897
CTTAAATC	ATTCTTTA	127	101.1650	28.8842
CTTAAATC	TAAGAAAT	187	123.6244	77.3920
CTTAAATC	CATATATC	94	61.3144	40.1644
CTTAAATC	AAAGAAGT	147	104.4706	50.2045
CTTAAATC	CTTATTTC	89	54.6045	43.4783
CTTATTTC	ATTTTTTA	357	232.2076	153.5472
CTTATTTC	TAAAAAAT	356	237.4262	144.2063
CTTATTTC	GAAAAAAG	212	134.6251	96.2675
CTTATTTC	CTTTTTTC	216	137.1570	98.0969
CTTATTTC	TTATATAA	306	195.6731	136.8247
CTTATTTC	AATATATT	339	233.2166	126.7970
CTTATTTC	CAAGAAAC	150	117.1723	37.0484
CTTATTTC	GTTTCTTG	187	118.2913	85.6382
CTTATTTC	GAAAAATG	174	130.3723	50.2270
CTTATTTC	GTTTTTGA	210	147.3690	74.3753
CTTATTTC	GAAAAAAC	158	124.1236	38.1281
CTTATTTC	CAATTTTT	252	192.5572	67.7971
CTTATTTC	ATTTTGTA	235	175.7965	68.2108
CTTATTTC	TCAAAAAC	193	143.4632	57.2460
CTTATTTC	GAAGAAAG	205	164.2930	45.3785
CTTATTTC	GTTTTATG	129	85.4252	53.1700
CTTATTTC	CTTTATTC	114	59.5739	73.9837
CTTATTTC	GTTTTAAG	117	75.4952	51.2583
CTTATTTC	ATTTTTCA	255	176.0535	94.4713
CTTATTTC	TAAGAAGT	93	52.9972	52.2995
CTTATTTC	CTTGTTTC	126	94.3557	36.4405
CTTATTTC	CAAAAAAG	174	143.4965	33.5375
CTTATTTC	TAGAAAAT	209	151.4236	67.3509
CTTATTTC	ATTCTTCA	172	111.8711	73.9853
CTTATTTC	GATATATC	99	49.3464	68.9292
CTTATTTC	AAAAATTG	263	193.1937	81.1251
CTTATTTC	GTTTTTTC	171	130.2413	46.5589
CTTATTTC	GTTTATTG	130	67.2829	85.6216
CTTATTTC	CTTAAAAC	96	75.9912	22.4382
CTTATTTC	CATTTTTC	182	129.8961	61.3835
CTTATTTC	ATTTCTTA	225	141.4935	104.3656
CTTATTTC	TGAAGAAT	164	111.3087	63.5597
CTTATTTC	GAACAAAG	101	80.1081	23.4061
CTTATTTC	CTTTAAAC	89	64.0575	29.2682
CTTATTTC	GTTTAAAG	106	64.1080	53.3042
CTTATTTC	GAAACAAG	131	93.8042	43.7523
CTTATTTC	CTTTGTTC	142	80.4393	80.7021
CTTATTTC	GGTTTTTG	151	105.9495	53.5018
CTTATTTC	GTTTTTAG	125	83.0181	51.1569
CTTATTTC	CAAGAAGC	90	63.0975	31.9615
CTTATTTC	TGAAAAAT	237	173.8861	73.3894
CTTATTTC	ATTTTCTA	216	151.6921	76.3399
CTTATTTC	GATATATG	116	70.1925	58.2725
CTTATTTC	GAATAAAG	96	58.5058	47.5414
CTTATTTC	CTAAAAAC	110	80.7552	33.9963
CTTATTTC	ACTTCAAA	159	110.6401	57.6568
CTTATTTC	GATTTAAG	86	53.9096	40.1653
CTTATTTC	GAGAAGAG	131	121.7415	9.6020
CTTATTTC	GATCAAAG	119	79.7487	47.6289
CTTATTTC	TGATTGAT	192	125.9390	80.9660
CTTATTTC	CAATAAAC	86	64.2284	25.1035
CTTATTTC	ATTCTTTA	171	113.6429	69.8711
CTTATTTC	TAAGAAAT	195	138.8724	66.1915
CTTATTTC	CATATATC	132	68.8770	85.8633
CTTATTTC	AAAGAAGT	165	117.3562	56.2208
AAAGAAGT	ATTTTTTA	569	444.2651	140.8041
AAAGAAGT	TAAAAAAT	565	454.2495	123.2712
AAAGAAGT	GAAAAAAG	407	257.5680	186.2144
AAAGAAGT	CTTTTTTC	335	262.4121	81.8119
AAAGAAGT	TTATATAA	446	374.3666	78.0872
AAAGAAGT	AATATATT	518	446.1956	77.2948
AAAGAAGT	CAAGAAAC	288	224.1770	72.1511
AAAGAAGT	GTTTCTTG	288	226.3178	69.4139
AAAGAAGT	GAAAAATG	343	249.4315	109.2613
AAAGAAGT	GTTTTTGA	366	281.9499	95.4908
AAAGAAGT	GAAAAAAC	329	237.4762	107.2508
AAAGAAGT	CAATTTTT	413	368.4050	47.1913
AAAGAAGT	ATTTTGTA	434	336.3381	110.6386
AAAGAAGT	TCAAAAAC	331	274.4773	61.9797
AAAGAAGT	GAAGAAAG	433	314.3293	138.6884
AAAGAAGT	GTTTTATG	224	163.4376	70.6081
AAAGAAGT	CTTTATTC	143	113.9783	32.4376
AAAGAAGT	GTTTTAAG	184	144.4392	44.5422
AAAGAAGT	ATTTTTCA	387	336.8298	53.7338
AAAGAAGT	TAAGAAGT	162	101.3956	75.9079
AAAGAAGT	CTTGTTTC	230	180.5235	55.7102
AAAGAAGT	CAAAAAAG	340	274.5410	72.7073
AAAGAAGT	TAGAAAAT	364	289.7073	83.0949
AAAGAAGT	ATTCTTCA	276	214.0345	70.1768
AAAGAAGT	GATATATC	141	94.4108	56.5557
AAAGAAGT	AAAAATTG	475	369.6229	119.1449
AAAGAAGT	GTTTTTTC	327	249.1809	88.8724
AAAGAAGT	GTTTATTG	168	128.7273	44.7329
AAAGAAGT	CTTAAAAC	203	145.3882	67.7612
AAAGAAGT	CATTTTTC	311	248.5203	69.7475
AAAGAAGT	ATTTCTTA	316	270.7087	48.8848
AAAGAAGT	TGAAGAAT	282	212.9585	79.1884
AAAGAAGT	GAACAAAG	221	153.2647	80.8852
AAAGAAGT	CTTTAAAC	180	122.5563	69.1895
AAAGAAGT	GTTTAAAG	158	122.6530	40.0113
AAAGAAGT	GAAACAAG	266	179.4686	104.6700
AAAGAAGT	CTTTGTTC	209	153.8984	63.9628
AAAGAAGT	GGTTTTTG	226	202.7052	24.5848
AAAGAAGT	GTTTTTAG	224	158.8323	77.0106
AAAGAAGT	CAAGAAGC	171	120.7197	59.5409
AAAGAAGT	TGAAAAAT	402	332.6830	76.0833
AAAGAAGT	ATTTTCTA	350	290.2210	65.5516
AAAGAAGT	GATATATG	208	134.2939	91.0015
AAAGAAGT	GAATAAAG	164	111.9347	62.6399
AAAGAAGT	CTAAAAAC	182	154.5029	29.8105
AAAGAAGT	ACTTCAAA	253	211.6794	45.1141
AAAGAAGT	GATTTAAG	144	103.1411	48.0549
AAAGAAGT	GAGAAGAG	317	232.9187	97.7033
AAAGAAGT	GATCAAAG	250	152.5772	123.4476
AAAGAAGT	TGATTGAT	307	240.9495	74.3739
AAAGAAGT	CAATAAAC	165	122.8834	48.6271
AAAGAAGT	ATTCTTTA	249	217.4243	33.7650
AAAGAAGT	TAAGAAAT	325	265.6941	65.4808
AAAGAAGT	CATATATC	180	131.7771	56.1321
CATATATC	ATTTTTTA	392	260.7416	159.8309
CATATATC	TAAAAAAT	438	266.6015	217.4511
CATATATC	GAAAAAAG	264	151.1681	147.1950
CATATATC	CTTTTTTC	256	154.0111	130.0872
CATATATC	TTATATAA	386	219.7178	217.5085
CATATATC	AATATATT	413	261.8746	188.1552
CATATATC	CAAGAAAC	170	131.5707	43.5632
CATATATC	GTTTCTTG	179	132.8271	53.4024
CATATATC	GAAAAATG	211	146.3927	77.1343
CATATATC	GTTTTTGA	216	165.4780	57.5511
CATATATC	GAAAAAAC	227	139.3761	110.7247
CATATATC	CAATTTTT	335	216.2189	146.6761
CATATATC	ATTTTGTA	284	197.3986	103.3047
CATATATC	TCAAAAAC	218	161.0922	65.9490
CATATATC	GAAGAAAG	211	184.4816	28.3391
CATATATC	GTTTTATG	138	95.9224	50.1925
CATATATC	CTTTATTC	125	66.8945	78.1496
CATATATC	GTTTTAAG	127	84.7722	51.3359
CATATATC	ATTTTTCA	271	197.6872	85.4822
CATATATC	TAAGAAGT	98	59.5096	48.8853
CATATATC	CTTGTTTC	141	105.9503	40.2964
CATATATC	CAAAAAAG	231	161.1296	83.2082
CATATATC	TAGAAAAT	271	170.0308	126.3237
CATATATC	ATTCTTCA	177	125.6180	60.6940
CATATATC	GATATATC	104	55.4102	65.4812
CATATATC	AAAAATTG	315	216.9337	117.4890
CATATATC	GTTTTTTC	219	146.2456	88.4287
CATATATC	GTTTATTG	110	75.5508	41.3243
CATATATC	CTTAAAAC	135	85.3291	61.9325
CATATATC	CATTTTTC	226	145.8579	98.9659
CATATATC	ATTTCTTA	229	158.8804	83.7156
CATATATC	TGAAGAAT	187	124.9865	75.3428
CATATATC	GAACAAAG	129	89.9519	46.5093
CATATATC	CTTTAAAC	133	71.9290	81.7511
CATATATC	GTTTAAAG	83	71.9857	11.8170
CATATATC	GAAACAAG	134	105.3311	32.2580
CATATATC	CTTTGTTC	114	90.3238	26.5389
CATATATC	GGTTTTTG	133	118.9688	14.8279
CATATATC	GTTTTTAG	156	93.2195	80.3242
CATATATC	CAAGAAGC	88	70.8510	19.0746
CATATATC	TGAAAAAT	265	195.2535	80.9393
CATATATC	ATTTTCTA	262	170.3323	112.8154
CATATATC	GATATATG	137	78.8178	75.7393
CATATATC	GAATAAAG	120	65.6951	72.2961
CATATATC	CTAAAAAC	139	90.6786	59.3742
CATATATC	ACTTCAAA	158	124.2358	37.9854
CATATATC	GATTTAAG	109	60.5341	64.1074
CATATATC	GAGAAGAG	170	136.7013	37.0601
CATATATC	GATCAAAG	104	89.5484	15.5596
CATATATC	TGATTGAT	202	141.4146	72.0275
CATATATC	CAATAAAC	119	72.1209	59.5927
CATATATC	ATTCTTTA	190	127.6075	75.6323
CATATATC	TAAGAAAT	201	155.9373	51.0240
TAAGAAAT	ATTTTTTA	794	525.7174	327.3818
TAAGAAAT	TAAAAAAT	825	537.5324	353.4254
TAAGAAAT	GAAAAAAG	442	304.7910	164.2842
TAAGAAAT	CTTTTTTC	399	310.5231	100.0305
TAAGAAAT	TTATATAA	667	443.0035	272.9446
TAAGAAAT	AATATATT	794	528.0018	323.9391
TAAGAAAT	CAAGAAAC	355	265.2779	103.4256
TAAGAAAT	GTTTCTTG	293	267.8112	26.3379
TAAGAAAT	GAAAAATG	411	295.1627	136.0683
TAAGAAAT	GTTTTTGA	399	333.6431	71.3770
TAAGAAAT	GAAAAAAC	405	281.0155	148.0183
TAAGAAAT	CAATTTTT	581	435.9490	166.8781
TAAGAAAT	ATTTTGTA	560	398.0028	191.2275
TAAGAAAT	TCAAAAAC	423	324.8004	111.7403
TAAGAAAT	GAAGAAAG	439	371.9590	72.7493
TAAGAAAT	GTTTTATG	258	193.4026	74.3519
TAAGAAAT	CTTTATTC	179	134.8753	50.6633
TAAGAAAT	GTTTTAAG	230	170.9209	68.2820
TAAGAAAT	ATTTTTCA	566	398.5847	198.4815
TAAGAAAT	TAAGAAGT	199	119.9856	100.6807
TAAGAAAT	CTTGTTTC	233	213.6210	20.2326
TAAGAAAT	CAAAAAAG	432	324.8758	123.1125
TAAGAAAT	TAGAAAAT	520	342.8227	216.6400
TAAGAAAT	ATTCTTCA	299	253.2759	49.6232
TAAGAAAT	GATATATC	199	111.7202	114.8841
TAAGAAAT	AAAAATTG	602	437.3902	192.2979
TAAGAAAT	GTTTTTTC	386	294.8661	103.9560
TAAGAAAT	GTTTATTG	202	152.3284	57.0102
TAAGAAAT	CTTAAAAC	252	172.0439	96.1833
TAAGAAAT	CATTTTTC	381	294.0844	98.6534
TAAGAAAT	ATTTCTTA	477	320.3409	189.9084
TAAGAAAT	TGAAGAAT	306	252.0026	59.4085
TAAGAAAT	GAACAAAG	234	181.3645	59.6261
TAAGAAAT	CTTTAAAC	189	145.0260	50.0537
TAAGAAAT	GTTTAAAG	175	145.1404	32.7398
TAAGAAAT	GAAACAAG	282	212.3726	79.9653
TAAGAAAT	CTTTGTTC	222	182.1143	43.9655
TAAGAAAT	GGTTTTTG	310	239.8695	79.5079
TAAGAAAT	GTTTTTAG	253	187.9528	75.1912
TAAGAAAT	CAAGAAGC	151	142.8526	8.3754
TAAGAAAT	TGAAAAAT	528	393.6777	155.0017
TAAGAAAT	ATTTTCTA	477	343.4306	156.7095
TAAGAAAT	GATATATG	216	158.9156	66.2915
TAAGAAAT	GAATAAAG	247	132.4570	153.9132
TAAGAAAT	CTAAAAAC	265	182.8297	98.3613
TAAGAAAT	ACTTCAAA	347	250.4890	113.0907
TAAGAAAT	GATTTAAG	180	122.0512	69.9329
TAAGAAAT	GAGAAGAG	286	275.6224	10.5706
TAAGAAAT	GATCAAAG	236	180.5509	63.2053
TAAGAAAT	TGATTGAT	396	285.1256	130.0798
TAAGAAAT	CAATAAAC	227	145.4130	101.0994
TAAGAAAT	ATTCTTTA	341	257.2872	96.0561
ATTCTTTA	ATTTTTTA	661	430.2080	283.8896
ATTCTTTA	TAAAAAAT	693	439.8765	314.9935
ATTCTTTA	GAAAAAAG	360	249.4182	132.1102
ATTCTTTA	CTTTTTTC	341	254.1090	100.2946
ATTCTTTA	TTATATAA	554	362.5211	234.9414
ATTCTTTA	AATATATT	667	432.0774	289.6016
ATTCTTTA	CAAGAAAC	283	217.0837	75.0414
ATTCTTTA	GTTTCTTG	286	219.1568	76.1345
ATTCTTTA	GAAAAATG	315	241.5392	83.6454
ATTCTTTA	GTTTTTGA	385	273.0287	132.3116
ATTCTTTA	GAAAAAAC	316	229.9622	100.4335
ATTCTTTA	CAATTTTT	496	356.7482	163.4547
ATTCTTTA	ATTTTGTA	443	325.6959	136.2693
ATTCTTTA	TCAAAAAC	364	265.7924	114.4555
ATTCTTTA	GAAGAAAG	333	304.3835	29.9214
ATTCTTTA	GTTTTATG	216	158.2663	67.1759
ATTCTTTA	CTTTATTC	177	110.3719	83.5961
ATTCTTTA	GTTTTAAG	205	139.8690	78.3723
ATTCTTTA	ATTTTTCA	425	326.1720	112.4823
ATTCTTTA	TAAGAAGT	137	98.1873	45.6353
ATTCTTTA	CTTGTTTC	202	174.8115	29.2010
ATTCTTTA	CAAAAAAG	379	265.8542	134.3889
ATTCTTTA	TAGAAAAT	403	280.5406	145.9739
ATTCTTTA	ATTCTTCA	278	207.2622	81.6310
ATTCTTTA	GATATATC	125	91.4235	39.1014
ATTCTTTA	AAAAATTG	483	357.9276	144.7484
ATTCTTTA	GTTTTTTC	341	241.2965	117.9369
ATTCTTTA	GTTTATTG	182	124.6542	68.8802
ATTCTTTA	CTTAAAAC	217	140.7879	93.8835
ATTCTTTA	CATTTTTC	305	240.6567	72.2667
ATTCTTTA	ATTTCTTA	367	262.1431	123.4850
ATTCTTTA	TGAAGAAT	243	206.2202	39.8804
ATTCTTTA	GAACAAAG	211	148.4152	74.2392
ATTCTTTA	CTTTAAAC	180	118.6784	74.9770
ATTCTTTA	GTTTAAAG	171	118.7721	62.3222
ATTCTTTA	GAAACAAG	219	173.7899	50.6382
ATTCTTTA	CTTTGTTC	183	149.0288	37.5784
ATTCTTTA	GGTTTTTG	254	196.2914	65.4645
ATTCTTTA	GTTTTTAG	235	153.8066	99.6140
ATTCTTTA	CAAGAAGC	124	116.9000	7.3114
ATTCTTTA	TGAAAAAT	411	322.1565	100.1014
ATTCTTTA	ATTTTCTA	421	281.0380	170.1441
ATTCTTTA	GATATATG	187	130.0447	67.9241
ATTCTTTA	GAATAAAG	173	108.3929	80.8825
ATTCTTTA	CTAAAAAC	207	149.6142	67.2044
ATTCTTTA	ACTTCAAA	290	204.9816	100.6187
ATTCTTTA	GATTTAAG	166	99.8776	84.3350
ATTCTTTA	GAGAAGAG	255	225.5488	31.2953
ATTCTTTA	GATCAAAG	174	147.7494	28.4555
ATTCTTTA	TGATTGAT	270	233.3256	39.4166
ATTCTTTA	CAATAAAC	180	118.9952	74.4973
CAATAAAC	ATTTTTTA	347	243.1440	123.4177
CAATAAAC	TAAAAAAT	407	248.6085	200.6241
CAATAAAC	GAAAAAAG	197	140.9657	65.9334
CAATAAAC	CTTTTTTC	222	143.6168	96.6874
CAATAAAC	TTATATAA	334	204.8889	163.2168
CAATAAAC	AATATATT	354	244.2006	131.4427
CAATAAAC	CAAGAAAC	210	122.6909	112.8622
CAATAAAC	GTTTCTTG	165	123.8626	47.3175
CAATAAAC	GAAAAATG	197	136.5126	72.2570
CAATAAAC	GTTTTTGA	221	154.3098	79.3834
CAATAAAC	GAAAAAAC	221	129.9695	117.3206
CAATAAAC	CAATTTTT	270	201.6262	78.8418
CAATAAAC	ATTTTGTA	257	184.0761	85.7678
CAATAAAC	TCAAAAAC	256	150.2200	136.4676
CAATAAAC	GAAGAAAG	218	172.0308	51.6270
CAATAAAC	GTTTTATG	150	89.4486	77.5457
CAATAAAC	CTTTATTC	99	62.3798	45.7260
CAATAAAC	GTTTTAAG	115	79.0509	43.1067
CAATAAAC	ATTTTTCA	268	184.3452	100.2794
CAATAAAC	TAAGAAGT	97	55.4933	54.1696
CAATAAAC	CTTGTTTC	132	98.7996	38.2415
CAATAAAC	CAAAAAAG	223	150.2549	88.0490
CAATAAAC	TAGAAAAT	213	158.5553	62.8752
CAATAAAC	ATTCTTCA	152	117.1400	39.5976
CAATAAAC	GATATATC	85	51.6706	42.3099
CAATAAAC	AAAAATTG	296	202.2927	112.6705
CAATAAAC	GTTTTTTC	198	136.3754	73.8254
CAATAAAC	GTTTATTG	105	70.4518	41.8983
CAATAAAC	CTTAAAAC	132	79.5702	66.8134
CAATAAAC	CATTTTTC	175	136.0139	44.1051
CAATAAAC	ATTTCTTA	173	148.1575	26.8177
CAATAAAC	TGAAGAAT	148	116.5511	35.3546
CAATAAAC	GAACAAAG	138	83.8810	68.7040
CAATAAAC	CTTTAAAC	94	67.0744	31.7242
CAATAAAC	GTTTAAAG	85	67.1273	20.0651
CAATAAAC	GAAACAAG	155	98.2222	70.7098
CAATAAAC	CTTTGTTC	111	84.2278	30.6366
CAATAAAC	GGTTTTTG	141	110.9395	33.8082
CAATAAAC	GTTTTTAG	127	86.9281	48.1464
CAATAAAC	CAAGAAGC	95	66.0693	34.5015
CAATAAAC	TGAAAAAT	269	182.0757	104.9877
CAATAAAC	ATTTTCTA	229	158.8365	83.7789
CAATAAAC	GATATATG	111	73.4984	45.7616
CAATAAAC	GAATAAAG	87	61.2613	30.5161
CAATAAAC	CTAAAAAC	121	84.5586	43.3598
CAATAAAC	ACTTCAAA	173	115.8510	69.3706
CAATAAAC	GATTTAAG	94	56.4486	47.9366
CAATAAAC	GAGAAGAG	198	127.4752	87.1883
CAATAAAC	GATCAAAG	96	83.5047	13.3867
CAATAAAC	TGATTGAT	168	131.8704	40.6802
TGATTGAT	ATTTTTTA	587	476.7564	122.1073
TGATTGAT	TAAAAAAT	605	487.4710	130.6786
TGATTGAT	GAAAAAAG	407	276.4052	157.4867
TGATTGAT	CTTTTTTC	374	281.6035	106.1246
TGATTGAT	TTATATAA	523	401.7458	137.9475
TGATTGAT	AATATATT	560	478.8280	87.6934
TGATTGAT	CAAGAAAC	325	240.5721	97.7617
TGATTGAT	GTTTCTTG	335	242.8695	107.7382
TGATTGAT	GAAAAATG	346	267.6736	88.8079
TGATTGAT	GTTTTTGA	388	302.5703	96.4924
TGATTGAT	GAAAAAAC	318	254.8440	70.4051
TGATTGAT	CAATTTTT	436	395.3482	42.6736
TGATTGAT	ATTTTGTA	433	360.9361	78.8220
TGATTGAT	TCAAAAAC	389	294.5511	108.1914
TGATTGAT	GAAGAAAG	451	337.3177	130.9894
TGATTGAT	GTTTTATG	248	175.3906	85.9105
TGATTGAT	CTTTATTC	174	122.3141	61.3286
TGATTGAT	GTTTTAAG	210	155.0027	63.7696
TGATTGAT	ATTTTTCA	457	361.4638	107.1764
TGATTGAT	TAAGAAGT	155	108.8111	54.8408
TGATTGAT	CTTGTTTC	257	193.7261	72.6361
TGATTGAT	CAAAAAAG	349	294.6195	59.1161
TGATTGAT	TAGAAAAT	389	310.8950	87.1843
TGATTGAT	ATTCTTCA	312	229.6879	95.5599
TGATTGAT	GATATATC	150	101.3155	58.8593
TGATTGAT	AAAAATTG	474	396.6552	84.4383
TGATTGAT	GTTTTTTC	316	267.4047	52.7654
TGATTGAT	GTTTATTG	208	138.1418	85.1256
TGATTGAT	CTTAAAAC	209	156.0211	61.0997
TGATTGAT	CATTTTTC	344	266.6957	87.5594
TGATTGAT	ATTTCTTA	382	290.5069	104.5890
TGATTGAT	TGAAGAAT	302	228.5332	84.1812
TGATTGAT	GAACAAAG	222	164.4737	66.5838
TGATTGAT	CTTTAAAC	188	131.5194	67.1700
TGATTGAT	GTTTAAAG	218	131.6232	109.9924
TGATTGAT	GAAACAAG	248	192.5939	62.7055
TGATTGAT	CTTTGTTC	247	165.1537	99.4205
TGATTGAT	GGTTTTTG	318	217.5300	120.7492
TGATTGAT	GTTTTTAG	222	170.4484	58.6623
TGATTGAT	CAAGAAGC	175	129.5485	52.6279
TGATTGAT	TGAAAAAT	428	357.0137	77.6174
TGATTGAT	ATTTTCTA	351	311.4463	41.9653
TGATTGAT	GATATATG	200	144.1155	65.5405
TGATTGAT	GAATAAAG	185	120.1210	79.8934
TGATTGAT	CTAAAAAC	213	165.8024	53.3555
TGATTGAT	ACTTCAAA	251	227.1605	25.0488
TGATTGAT	GATTTAAG	140	110.6843	32.8944
TGATTGAT	GAGAAGAG	306	249.9532	61.9073
TGATTGAT	GATCAAAG	207	163.7359	48.5341
GATCAAAG	ATTTTTTA	360	301.8978	63.3656
GATCAAAG	TAAAAAAT	350	308.6826	43.9668
GATCAAAG	GAAAAAAG	296	175.0289	155.5209
GATCAAAG	CTTTTTTC	230	178.3206	58.5341
GATCAAAG	TTATATAA	290	254.3986	37.9837
GATCAAAG	AATATATT	328	303.2096	25.7772
GATCAAAG	CAAGAAAC	240	152.3382	109.0887
GATCAAAG	GTTTCTTG	246	153.7929	115.5522
GATCAAAG	GAAAAATG	214	169.4998	49.8887
GATCAAAG	GTTTTTGA	227	191.5974	38.4886
GATCAAAG	GAAAAAAC	214	161.3756	60.3997
GATCAAAG	CAATTTTT	264	250.3475	14.0182
GATCAAAG	ATTTTGTA	281	228.5566	58.0464
GATCAAAG	TCAAAAAC	237	186.5194	56.7674
GATCAAAG	GAAGAAAG	295	213.6007	95.2458
GATCAAAG	GTTTTATG	153	111.0631	49.0119
GATCAAAG	CTTTATTC	107	77.4533	34.5774
GATCAAAG	GTTTTAAG	130	98.1528	36.5311
GATCAAAG	ATTTTTCA	275	228.8907	50.4697
GATCAAAG	TAAGAAGT	108	68.9028	48.5390
GATCAAAG	CTTGTTTC	161	122.6737	43.7721
GATCAAAG	CAAAAAAG	238	186.5628	57.9537
GATCAAAG	TAGAAAAT	228	196.8689	33.4721
GATCAAAG	ATTCTTCA	209	145.4459	75.7688
GATCAAAG	GATATATC	96	64.1563	38.6905
GATCAAAG	AAAAATTG	280	251.1751	30.4190
GATCAAAG	GTTTTTTC	217	169.3294	53.8271
GATCAAAG	GTTTATTG	128	87.4759	48.7253
GATCAAAG	CTTAAAAC	148	98.7977	59.8124
GATCAAAG	CATTTTTC	228	168.8805	68.4352
GATCAAAG	ATTTCTTA	225	183.9585	45.3128
GATCAAAG	TGAAGAAT	223	144.7147	96.4269
GATCAAAG	GAACAAAG	184	104.1501	104.7148
GATCAAAG	CTTTAAAC	128	83.2824	55.0135
GATCAAAG	GTTTAAAG	115	83.3481	37.0192
GATCAAAG	GAAACAAG	167	121.9568	52.4926
GATCAAAG	CTTTGTTC	140	104.5807	40.8356
GATCAAAG	GGTTTTTG	155	137.7472	18.2908
GATCAAAG	GTTTTTAG	109	107.9335	1.0717
GATCAAAG	CAAGAAGC	142	82.0344	77.9138
GATCAAAG	TGAAAAAT	246	226.0728	20.7807
GATCAAAG	ATTTTCTA	218	197.2180	21.8404
GATCAAAG	GATATATG	122	91.2587	35.4194
GATCAAAG	GAATAAAG	96	76.0646	22.3455
GATCAAAG	CTAAAAAC	127	104.9915	24.1690
GATCAAAG	ACTTCAAA	203	143.8455	69.9266
GATCAAAG	GATTTAAG	89	70.0890	21.2595
GATCAAAG	GAGAAGAG	225	158.2786	79.1424
GAGAAGAG	ATTTTTTA	505	460.8661	46.1827
GAGAAGAG	TAAAAAAT	513	471.2236	43.5758
GAGAAGAG	GAAAAAAG	387	267.1927	143.3660
GAGAAGAG	CTTTTTTC	334	272.2177	68.3160
GAGAAGAG	TTATATAA	440	388.3556	54.9354
GAGAAGAG	CAAGAAAC	328	232.5538	112.7965
GAGAAGAG	GTTTCTTG	335	234.7746	119.0940
GAGAAGAG	GAAAAATG	348	258.7521	103.1235
GAGAAGAG	GTTTTTGA	358	292.4856	72.3580
GAGAAGAG	GAAAAAAC	331	246.3501	97.7657
GAGAAGAG	CAATTTTT	403	382.1713	21.3863
GAGAAGAG	ATTTTGTA	364	348.9061	15.4158
GAGAAGAG	TCAAAAAC	344	284.7337	65.0460
GAGAAGAG	GAAGAAAG	501	326.0750	215.1689
GAGAAGAG	GTTTTATG	237	169.5449	79.3814
GAGAAGAG	CTTTATTC	151	118.2374	36.9324
GAGAAGAG	GTTTTAAG	188	149.8365	42.6567
GAGAAGAG	ATTTTTCA	370	349.4162	21.1785
GAGAAGAG	TAAGAAGT	175	105.1844	89.0874
GAGAAGAG	CTTGTTTC	227	187.2692	43.6754
GAGAAGAG	CAAAAAAG	366	284.7999	91.8098
GAGAAGAG	TAGAAAAT	316	300.5329	15.8585
GAGAAGAG	ATTCTTCA	276	222.0324	60.0514
GAGAAGAG	GATATATC	143	97.9387	54.1259
GAGAAGAG	GTTTTTTC	308	258.4921	53.9723
GAGAAGAG	GTTTATTG	171	133.5375	42.2850
GAGAAGAG	CTTAAAAC	186	150.8209	38.9956
GAGAAGAG	CATTTTTC	283	257.8068	26.3859
GAGAAGAG	ATTTCTTA	315	280.8243	36.1756
GAGAAGAG	TGAAGAAT	296	220.9162	86.6025
GAGAAGAG	GAACAAAG	258	158.9918	124.8996
GAGAAGAG	CTTTAAAC	162	127.1359	39.2590
GAGAAGAG	GTTTAAAG	162	127.2362	39.1313
GAGAAGAG	GAAACAAG	268	186.1748	97.6326
GAGAAGAG	CTTTGTTC	235	159.6491	90.8527
GAGAAGAG	GGTTTTTG	308	210.2798	117.5515
GAGAAGAG	GTTTTTAG	202	164.7674	41.1541
GAGAAGAG	CAAGAAGC	199	125.2307	92.1664
GAGAAGAG	TGAAAAAT	372	345.1145	27.9066
GAGAAGAG	ATTTTCTA	325	301.0658	24.8613
GAGAAGAG	GATATATG	191	139.3121	60.2713
GAGAAGAG	GAATAAAG	146	116.1174	33.4347
GAGAAGAG	CTAAAAAC	171	160.2762	11.0748
GAGAAGAG	ACTTCAAA	254	219.5893	36.9762
GAGAAGAG	GATTTAAG	144	106.9952	42.7722
GATTTAAG	ATTTTTTA	351	204.0809	190.3367
GATTTAAG	TAAAAAAT	359	208.6674	194.7865
GATTTAAG	GAAAAAAG	177	118.3184	71.2904
GATTTAAG	CTTTTTTC	181	120.5435	73.5740
GATTTAAG	TTATATAA	286	171.9718	145.4772
GATTTAAG	AATATATT	331	204.9677	158.6370
GATTTAAG	CAAGAAAC	153	102.9796	60.5738
GATTTAAG	GTTTCTTG	157	103.9630	64.7171
GATTTAAG	GAAAAATG	158	114.5807	50.7679
GATTTAAG	GTTTTTGA	226	129.5186	125.8166
GATTTAAG	GAAAAAAC	157	109.0888	57.1611
GATTTAAG	CAATTTTT	286	169.2332	150.0682
GATTTAAG	ATTTTGTA	229	154.5027	90.1138
GATTTAAG	TCAAAAAC	168	126.0859	48.2161
GATTTAAG	GAAGAAAG	189	144.3926	50.8808
GATTTAAG	GTTTTATG	109	75.0779	40.6375
GATTTAAG	CTTTATTC	82	52.3579	36.7865
GATTTAAG	GTTTTAAG	123	66.3507	75.9194
GATTTAAG	ATTTTTCA	212	154.7286	66.7617
GATTTAAG	TAAGAAGT	71	46.5778	29.9304
GATTTAAG	CTTGTTTC	127	82.9266	54.1313
GATTTAAG	CAAAAAAG	202	126.1152	95.1566
GATTTAAG	TAGAAAAT	207	133.0821	91.4428
GATTTAAG	ATTCTTCA	152	98.3205	66.2185
GATTTAAG	GATATATC	79	43.3692	47.3761
GATTTAAG	AAAAATTG	240	169.7927	83.0545
GATTTAAG	GTTTTTTC	198	114.4656	108.5026
GATTTAAG	GTTTATTG	102	59.1331	55.6085
GATTTAAG	CTTAAAAC	117	66.7866	65.5986
GATTTAAG	CATTTTTC	151	114.1621	42.2287
GATTTAAG	ATTTCTTA	202	124.3547	97.9961
GATTTAAG	TGAAGAAT	137	97.8262	46.1400
GATTTAAG	GAACAAAG	85	70.4048	16.0131
GATTTAAG	CTTTAAAC	85	56.2984	35.0188
GATTTAAG	GTTTAAAG	103	56.3428	62.1373
GATTTAAG	GAAACAAG	121	82.4420	46.4272
GATTTAAG	CTTTGTTC	103	70.6959	38.7632
GATTTAAG	GGTTTTTG	161	93.1162	88.1566
GATTTAAG	GTTTTTAG	159	72.9624	123.8547
GATTTAAG	CAAGAAGC	73	55.4547	20.0672
GATTTAAG	TGAAAAAT	242	152.8237	111.2359
GATTTAAG	ATTTTCTA	172	133.3181	43.8182
GATTTAAG	GATATATG	99	61.6902	46.8264
GATTTAAG	GAATAAAG	108	51.4191	80.1490
GATTTAAG	CTAAAAAC	109	70.9736	46.7654
GATTTAAG	ACTTCAAA	136	97.2386	45.6263
ACTTCAAA	ATTTTTTA	578	418.8408	186.1640
ACTTCAAA	TAAAAAAT	570	428.2538	162.9746
ACTTCAAA	GAAAAAAG	351	242.8280	129.3200
ACTTCAAA	CTTTTTTC	367	247.3948	144.7362
ACTTCAAA	TTATATAA	513	352.9424	191.8471
ACTTCAAA	AATATATT	557	420.6608	156.3713
ACTTCAAA	CAAGAAAC	282	211.3478	81.3294
ACTTCAAA	GTTTCTTG	261	213.3661	52.5944
ACTTCAAA	GAAAAATG	303	235.1571	76.8041
ACTTCAAA	GTTTTTGA	358	265.8145	106.5888
ACTTCAAA	GAAAAAAC	284	223.8860	67.5458
ACTTCAAA	CAATTTTT	463	347.3220	133.1008
ACTTCAAA	ATTTTGTA	374	317.0902	61.7360
ACTTCAAA	TCAAAAAC	317	258.7695	64.3396
ACTTCAAA	GAAGAAAG	351	296.3409	59.4157
ACTTCAAA	GTTTTATG	182	154.0845	30.3041
ACTTCAAA	CTTTATTC	150	107.4556	50.0337
ACTTCAAA	GTTTTAAG	202	136.1733	79.6566
ACTTCAAA	ATTTTTCA	411	317.5537	106.0159
ACTTCAAA	TAAGAAGT	138	95.5929	50.6674
ACTTCAAA	CTTGTTTC	228	170.1926	66.6706
ACTTCAAA	CAAAAAAG	342	258.8296	95.2951
ACTTCAAA	TAGAAAAT	368	273.1280	109.7164
ACTTCAAA	ATTCTTCA	258	201.7858	63.4043
ACTTCAAA	GATATATC	132	89.0079	52.0182
ACTTCAAA	AAAAATTG	439	348.4702	101.3856
ACTTCAAA	GTTTTTTC	296	234.9208	68.4089
ACTTCAAA	GTTTATTG	160	121.3606	44.2253
ACTTCAAA	CTTAAAAC	204	137.0679	81.1193
ACTTCAAA	CATTTTTC	294	234.2980	66.7339
ACTTCAAA	ATTTCTTA	314	255.2166	65.0860
ACTTCAAA	TGAAGAAT	244	200.7713	47.5804
ACTTCAAA	GAACAAAG	212	144.4937	81.2703
ACTTCAAA	CTTTAAAC	186	115.5427	88.5559
ACTTCAAA	GTTTAAAG	158	115.6338	49.3223
ACTTCAAA	GAAACAAG	221	169.1980	59.0276
ACTTCAAA	CTTTGTTC	212	145.0911	80.3956
ACTTCAAA	GGTTTTTG	240	191.1048	54.6760
ACTTCAAA	GTTTTTAG	193	149.7426	48.9780
ACTTCAAA	CAAGAAGC	144	113.8112	33.8793
ACTTCAAA	TGAAAAAT	389	313.6443	83.7594
ACTTCAAA	ATTTTCTA	348	273.6123	83.6906
ACTTCAAA	GATATATG	158	126.6086	34.9962
ACTTCAAA	GAATAAAG	154	105.5289	58.2070
ACTTCAAA	CTAAAAAC	206	145.6610	71.3984
CTAAAAAC	ATTTTTTA	525	305.7082	283.9028
CTAAAAAC	TAAAAAAT	539	312.5786	293.6793
CTAAAAAC	GAAAAAAG	286	177.2380	136.8506
CTAAAAAC	CTTTTTTC	253	180.5712	85.3278
CTAAAAAC	TTATATAA	413	257.6095	194.9371
CTAAAAAC	AATATATT	476	307.0366	208.7027
CTAAAAAC	CAAGAAAC	205	154.2609	58.2948
CTAAAAAC	GTTTCTTG	209	155.7340	61.4846
CTAAAAAC	GAAAAATG	244	171.6391	85.8330
CTAAAAAC	GTTTTTGA	293	194.0157	120.7845
CTAAAAAC	GAAAAAAC	268	163.4124	132.5823
CTAAAAAC	CAATTTTT	370	253.5072	139.9010
CTAAAAAC	ATTTTGTA	350	231.4413	144.7624
CTAAAAAC	TCAAAAAC	313	188.8736	158.1042
CTAAAAAC	GAAGAAAG	254	216.2966	40.8136
CTAAAAAC	GTTTTATG	154	112.4649	48.4040
CTAAAAAC	CTTTATTC	134	78.4309	71.7734
CTAAAAAC	GTTTTAAG	149	99.3917	60.3268
CTAAAAAC	ATTTTTCA	310	231.7796	90.1434
CTAAAAAC	TAAGAAGT	98	69.7724	33.2934
CTAAAAAC	CTTGTTTC	152	124.2220	30.6751
CTAAAAAC	CAAAAAAG	296	188.9174	132.9186
CTAAAAAC	TAGAAAAT	313	199.3537	141.2014
CTAAAAAC	ATTCTTCA	177	147.2816	32.5331
CTAAAAAC	GATATATC	107	64.9661	53.3891
CTAAAAAC	AAAAATTG	384	254.3453	158.1887
CTAAAAAC	GTTTTTTC	232	171.4666	70.1449
CTAAAAAC	GTTTATTG	114	88.5800	28.7613
CTAAAAAC	CTTAAAAC	156	100.0446	69.3014
CTAAAAAC	CATTTTTC	226	171.0120	63.0091
CTAAAAAC	ATTTCTTA	265	186.2803	93.4064
CTAAAAAC	TGAAGAAT	180	146.5412	37.0170
CTAAAAAC	GAACAAAG	139	105.4646	38.3776
CTAAAAAC	CTTTAAAC	127	84.3336	51.9947
CTAAAAAC	GTTTAAAG	112	84.4001	31.6882
CTAAAAAC	GAAACAAG	140	123.4961	17.5606
CTAAAAAC	CTTTGTTC	133	105.9007	30.3037
CTAAAAAC	GGTTTTTG	196	139.4857	66.6699
CTAAAAAC	GTTTTTAG	182	109.2958	92.8106
CTAAAAAC	CAAGAAGC	127	83.0697	53.9123
CTAAAAAC	TGAAAAAT	322	228.9262	109.8509
CTAAAAAC	ATTTTCTA	296	199.7072	116.4781
CTAAAAAC	GATATATG	126	92.4105	39.0653
CTAAAAAC	GAATAAAG	110	77.0246	39.1991
GAATAAAG	ATTTTTTA	373	221.4803	194.4243
GAATAAAG	TAAAAAAT	396	226.4579	221.3067
GAATAAAG	GAAAAAAG	195	128.4059	81.4717
GAATAAAG	CTTTTTTC	221	130.8208	115.8779
GAATAAAG	TTATATAA	308	186.6337	154.2933
GAATAAAG	AATATATT	361	222.4427	174.7992
GAATAAAG	CAAGAAAC	157	111.7594	53.3640
GAATAAAG	GTTTCTTG	157	112.8266	51.8718
GAATAAAG	GAAAAATG	201	124.3496	96.5219
GAATAAAG	GTTTTTGA	217	140.5610	94.2335
GAATAAAG	GAAAAAAC	178	118.3895	72.5891
GAATAAAG	CAATTTTT	287	183.6616	128.1131
GAATAAAG	ATTTTGTA	230	167.6752	72.6916
GAATAAAG	TCAAAAAC	227	136.8357	114.9005
GAATAAAG	GAAGAAAG	218	156.7032	71.9709
GAATAAAG	GTTTTATG	127	81.4789	56.3681
GAATAAAG	CTTTATTC	87	56.8218	37.0609
GAATAAAG	GTTTTAAG	102	72.0076	35.5166
GAATAAAG	ATTTTTCA	256	167.9204	107.9520
GAATAAAG	TAAGAAGT	69	50.5489	21.4704
GAATAAAG	CTTGTTTC	116	89.9967	29.4428
GAATAAAG	CAAAAAAG	174	136.8674	41.7674
GAATAAAG	TAGAAAAT	246	144.4283	131.0069
GAATAAAG	ATTCTTCA	134	106.7030	30.5239
GAATAAAG	GATATATC	75	47.0668	34.9440
GAATAAAG	AAAAATTG	287	184.2688	127.1659
GAATAAAG	GTTTTTTC	209	124.2246	108.7308
GAATAAAG	GTTTATTG	103	64.1747	48.7314
GAATAAAG	CTTAAAAC	96	72.4806	26.9788
GAATAAAG	CATTTTTC	172	123.8953	56.4260
GAATAAAG	ATTTCTTA	208	134.9569	89.9772
GAATAAAG	TGAAGAAT	151	106.1666	53.1928
GAATAAAG	GAACAAAG	121	76.4073	55.6251
GAATAAAG	CTTTAAAC	104	61.0982	55.3185
GAATAAAG	GTTTAAAG	81	61.1464	22.7754
GAATAAAG	GAAACAAG	131	89.4708	49.9484
GAATAAAG	CTTTGTTC	100	76.7232	26.4966
GAATAAAG	GGTTTTTG	171	101.0550	89.9457
GAATAAAG	GTTTTTAG	131	79.1829	65.9502
GAATAAAG	CAAGAAGC	97	60.1826	46.3008
GAATAAAG	TGAAAAAT	242	165.8531	91.4362
GAATAAAG	ATTTTCTA	209	144.6844	76.8659
GAATAAAG	GATATATG	107	66.9498	50.1708
GATATATG	ATTTTTTA	417	265.7215	187.9158
GATATATG	TAAAAAAT	423	271.6934	187.2613
GATATATG	GAAAAAAG	257	154.0553	131.5235
GATATATG	CTTTTTTC	243	156.9525	106.2197
GATATATG	TTATATAA	348	223.9142	153.4470
GATATATG	AATATATT	413	266.8762	180.3417
GATATATG	CAAGAAAC	185	134.0836	59.5501
GATATATG	GTTTCTTG	167	135.3640	35.0744
GATATATG	GAAAAATG	207	149.1887	67.7939
GATATATG	GTTTTTGA	216	168.6384	53.4646
GATATATG	GAAAAAAC	223	142.0380	100.5901
GATATATG	CAATTTTT	348	220.3485	159.0333
GATATATG	ATTTTGTA	290	201.1688	106.0637
GATATATG	TCAAAAAC	232	164.1689	80.2352
GATATATG	GAAGAAAG	235	188.0050	52.4325
GATATATG	GTTTTATG	150	97.7545	64.2265
GATATATG	CTTTATTC	99	68.1721	36.9353
GATATATG	GTTTTAAG	137	86.3912	63.1700
GATATATG	ATTTTTCA	254	201.4629	58.8592
GATATATG	TAAGAAGT	79	60.6462	20.8869
GATATATG	CTTGTTTC	114	107.9738	6.1913
GATATATG	CAAAAAAG	216	164.2070	59.2165
GATATATG	TAGAAAAT	265	173.2782	112.5803
GATATATG	ATTCTTCA	171	128.0172	49.5043
GATATATG	GATATATC	97	56.4685	52.4797
GATATATG	AAAAATTG	328	221.0769	129.3969
GATATATG	GTTTTTTC	212	149.0388	74.7045
GATATATG	GTTTATTG	125	76.9937	60.5737
GATATATG	CTTAAAAC	111	86.9588	27.0946
GATATATG	CATTTTTC	222	148.6436	89.0499
GATATATG	ATTTCTTA	233	161.9149	84.8045
GATATATG	TGAAGAAT	155	127.3736	30.4266
GATATATG	GAACAAAG	120	91.6699	32.3158
GATATATG	CTTTAAAC	90	73.3027	18.4691
GATATATG	GTTTAAAG	118	73.3606	56.0852
GATATATG	GAAACAAG	149	107.3428	48.8599
GATATATG	CTTTGTTC	134	92.0489	50.3197
GATATATG	GGTTTTTG	155	121.2410	38.0750
GATATATG	GTTTTTAG	157	94.9999	78.8720
GATATATG	CAAGAAGC	75	72.2042	2.8492
GATATATG	TGAAAAAT	291	198.9826	110.6108
GATATATG	ATTTTCTA	245	173.5855	84.4241
ATTTTCTA	ATTTTTTA	952	574.2477	481.2399
ATTTTCTA	TAAAAAAT	964	587.1534	477.9562
ATTTTCTA	GAAAAAAG	516	332.9270	226.1027
ATTTTCTA	CTTTTTTC	507	339.1883	203.7915
ATTTTCTA	TTATATAA	780	483.8983	372.3869
ATTTTCTA	AATATATT	916	576.7430	423.7595
ATTTTCTA	CAAGAAAC	327	289.7664	39.5294
ATTTTCTA	GTTTCTTG	302	292.5336	9.6180
ATTTTCTA	GAAAAATG	430	322.4099	123.8234
ATTTTCTA	GTTTTTGA	465	364.4425	113.3059
ATTTTCTA	GAAAAAAC	386	306.9568	88.4444
ATTTTCTA	CAATTTTT	677	476.1925	238.2018
ATTTTCTA	ATTTTGTA	621	434.7435	221.4330
ATTTTCTA	TCAAAAAC	441	354.7835	95.9339
ATTTTCTA	GAAGAAAG	457	406.2955	53.7445
ATTTTCTA	GTTTTATG	318	211.2560	130.0558
ATTTTCTA	CTTTATTC	232	147.3260	105.3488
ATTTTCTA	GTTTTAAG	262	186.6991	88.7777
ATTTTCTA	ATTTTTCA	593	435.3791	183.2235
ATTTTCTA	TAAGAAGT	197	131.0618	80.2844
ATTTTCTA	CTTGTTTC	260	233.3409	28.1271
ATTTTCTA	CAAAAAAG	455	354.8659	113.0936
ATTTTCTA	TAGAAAAT	582	374.4696	256.6387
ATTTTCTA	ATTCTTCA	339	276.6565	68.8928
ATTTTCTA	GATATATC	201	122.0334	100.3010
ATTTTCTA	AAAAATTG	664	477.7668	218.5619
ATTTTCTA	GTTTTTTC	472	322.0860	180.3798
ATTTTCTA	GTTTATTG	243	166.3902	92.0303
ATTTTCTA	CTTAAAAC	241	187.9257	59.9489
ATTTTCTA	CATTTTTC	421	321.2321	113.8675
ATTTTCTA	ATTTCTTA	495	349.9124	171.7032
ATTTTCTA	TGAAGAAT	325	275.2657	53.9788
ATTTTCTA	GAACAAAG	213	198.1067	15.4396
ATTTTCTA	CTTTAAAC	233	158.4137	89.8981
ATTTTCTA	GTTTAAAG	217	158.5386	68.1161
ATTTTCTA	GAAACAAG	259	231.9773	28.5389
ATTTTCTA	CTTTGTTC	248	198.9258	54.6833
ATTTTCTA	GGTTTTTG	335	262.0125	82.3223
ATTTTCTA	GTTTTTAG	284	205.3032	92.1541
ATTTTCTA	CAAGAAGC	178	156.0397	23.4378
ATTTTCTA	TGAAAAAT	600	430.0191	199.8601
TGAAAAAT	ATTTTTTA	1020	658.2655	446.7086
TGAAAAAT	TAAAAAAT	1033	673.0593	442.5259
TGAAAAAT	GAAAAAAG	553	381.6373	205.1007
TGAAAAAT	CTTTTTTC	520	388.8147	151.1775
TGAAAAAT	TTATATAA	854	554.6971	368.5087
TGAAAAAT	AATATATT	952	661.1258	347.1190
TGAAAAAT	CAAGAAAC	374	332.1619	44.3688
TGAAAAAT	GAAAAATG	497	369.5815	147.2208
TGAAAAAT	GTTTTTGA	570	417.7638	177.1105
TGAAAAAT	GAAAAAAC	534	351.8674	222.7536
TGAAAAAT	CAATTTTT	745	545.8639	231.7059
TGAAAAAT	ATTTTGTA	676	498.3505	206.1053
TGAAAAAT	TCAAAAAC	543	406.6916	156.9564
TGAAAAAT	GAAGAAAG	495	465.7402	30.1602
TGAAAAAT	GTTTTATG	322	242.1647	91.7485
TGAAAAAT	CTTTATTC	215	168.8811	51.9103
TGAAAAAT	GTTTTAAG	298	214.0149	98.6523
TGAAAAAT	ATTTTTCA	644	499.0790	164.1777
TGAAAAAT	TAAGAAGT	226	150.2373	92.2801
TGAAAAAT	CTTGTTTC	303	267.4808	37.7795
TGAAAAAT	CAAAAAAG	538	406.7861	150.4093
TGAAAAAT	TAGAAAAT	615	429.2579	221.1321
TGAAAAAT	ATTCTTCA	385	317.1339	74.6589
TGAAAAAT	GATATATC	201	139.8880	72.8550
TGAAAAAT	AAAAATTG	757	547.6685	245.0357
TGAAAAAT	GTTTTTTC	523	369.2101	182.1168
TGAAAAAT	GTTTATTG	243	190.7347	58.8493
TGAAAAAT	CTTAAAAC	334	215.4209	146.4747
TGAAAAAT	CATTTTTC	471	368.2313	115.9352
TGAAAAAT	ATTTCTTA	495	401.1077	104.1122
TGAAAAAT	TGAAGAAT	372	315.5396	61.2349
TGAAAAAT	GAACAAAG	300	227.0915	83.5288
TGAAAAAT	CTTTAAAC	251	181.5911	81.2476
TGAAAAAT	GTTTAAAG	250	181.7343	79.7288
TGAAAAAT	GAAACAAG	347	265.9177	92.3499
TGAAAAAT	CTTTGTTC	262	228.0304	36.3827
TGAAAAAT	GGTTTTTG	408	300.3473	124.9816
TGAAAAAT	GTTTTTAG	337	235.3410	120.9990
TGAAAAAT	CAAGAAGC	203	178.8698	25.6892
CAAGAAGC	ATTTTTTA	250	238.8628	11.3929
CAAGAAGC	TAAAAAAT	247	244.2310	2.7846
CAAGAAGC	GAAAAAAG	205	138.4836	80.4129
CAAGAAGC	CTTTTTTC	174	141.0880	36.4828
CAAGAAGC	CAAGAAAC	243	120.5306	170.3814
CAAGAAGC	GTTTCTTG	183	121.6816	74.6783
CAAGAAGC	GAAAAATG	160	134.1089	28.2435
CAAGAAGC	GTTTTTGA	196	151.5927	50.3558
CAAGAAGC	GAAAAAAC	171	127.6810	49.9539
CAAGAAGC	CAATTTTT	227	198.0760	30.9400
CAAGAAGC	ATTTTGTA	211	180.8349	32.5517
CAAGAAGC	TCAAAAAC	186	147.5750	43.0423
CAAGAAGC	GAAGAAAG	266	169.0017	120.6542
CAAGAAGC	GTTTTATG	111	87.8736	25.9330
CAAGAAGC	CTTTATTC	93	61.2814	38.7925
CAAGAAGC	GTTTTAAG	101	77.6589	26.5422
CAAGAAGC	ATTTTTCA	204	181.0993	24.2912
CAAGAAGC	TAAGAAGT	69	54.5162	16.2570
CAAGAAGC	CTTGTTTC	148	97.0600	62.4387
CAAGAAGC	CAAAAAAG	178	147.6092	33.3243
CAAGAAGC	TAGAAAAT	167	155.7635	11.6324
CAAGAAGC	ATTCTTCA	159	115.0774	51.4046
CAAGAAGC	GATATATC	84	50.7607	42.3102
CAAGAAGC	AAAAATTG	220	198.7308	22.3688
CAAGAAGC	GTTTTTTC	160	133.9741	28.4043
CAAGAAGC	GTTTATTG	111	69.2113	52.4326
CAAGAAGC	CTTAAAAC	107	78.1691	33.5931
CAAGAAGC	CATTTTTC	171	133.6190	42.1808
CAAGAAGC	ATTTCTTA	160	145.5488	15.1460
CAAGAAGC	TGAAGAAT	187	114.4989	91.7316
CAAGAAGC	GAACAAAG	138	82.4040	71.1555
CAAGAAGC	CTTTAAAC	86	65.8934	22.9026
CAAGAAGC	GTTTAAAG	87	65.9454	24.1061
CAAGAAGC	GAAACAAG	156	96.4927	74.9406
CAAGAAGC	CTTTGTTC	119	82.7447	43.2402
CAAGAAGC	GGTTTTTG	138	108.9861	32.5726
CAAGAAGC	GTTTTTAG	97	85.3975	12.3573
GTTTTTAG	ATTTTTTA	582	314.2745	358.6305
GTTTTTAG	TAAAAAAT	545	321.3375	287.9201
GTTTTTAG	GAAAAAAG	289	182.2044	133.3150
GTTTTTAG	CTTTTTTC	284	185.6311	120.7605
GTTTTTAG	TTATATAA	472	264.8280	272.7680
GTTTTTAG	AATATATT	506	315.6401	238.7986
GTTTTTAG	CAAGAAAC	185	158.5835	28.5038
GTTTTTAG	GTTTCTTG	220	160.0979	69.9253
GTTTTTAG	GAAAAATG	228	176.4486	58.4400
GTTTTTAG	GTTTTTGA	327	199.4522	161.6640
GTTTTTAG	GAAAAAAC	246	167.9914	93.8290
GTTTTTAG	CAATTTTT	397	260.6108	167.1005
GTTTTTAG	ATTTTGTA	351	237.9266	136.4773
GTTTTTAG	TCAAAAAC	293	194.1660	120.5575
GTTTTTAG	GAAGAAAG	280	222.3575	64.5409
GTTTTTAG	GTTTTATG	168	115.6163	62.7794
GTTTTTAG	CTTTATTC	134	80.6286	68.0702
GTTTTTAG	GTTTTAAG	173	102.1767	91.0996
GTTTTTAG	ATTTTTCA	314	238.2744	86.6546
GTTTTTAG	TAAGAAGT	101	71.7275	34.5668
GTTTTTAG	CTTGTTTC	161	127.7029	37.3034
GTTTTTAG	CAAAAAAG	287	194.2112	112.0839
GTTTTTAG	TAGAAAAT	295	204.9398	107.4564
GTTTTTAG	ATTCTTCA	223	151.4087	86.3432
GTTTTTAG	GATATATC	98	66.7865	37.5797
GTTTTTAG	AAAAATTG	359	261.4724	113.8008
GTTTTTAG	GTTTTTTC	310	176.2713	175.0099
GTTTTTAG	GTTTATTG	151	91.0621	76.3664
GTTTTTAG	CTTAAAAC	164	102.8480	76.5247
GTTTTTAG	CATTTTTC	259	175.8040	100.3517
GTTTTTAG	ATTTCTTA	271	191.5002	94.0994
GTTTTTAG	TGAAGAAT	197	150.6475	52.8474
GTTTTTAG	GAACAAAG	149	108.4199	47.3723
GTTTTTAG	CTTTAAAC	133	86.6967	56.9151
GTTTTTAG	GTTTAAAG	133	86.7651	56.8103
GTTTTTAG	GAAACAAG	167	126.9566	45.7828
GTTTTTAG	CTTTGTTC	147	108.8682	44.1434
GTTTTTAG	GGTTTTTG	219	143.3943	92.7407
GGTTTTTG	ATTTTTTA	564	401.0840	192.2582
GGTTTTTG	TAAAAAAT	542	410.0980	151.1475
GGTTTTTG	GAAAAAAG	330	232.5333	115.5196
GGTTTTTG	CTTTTTTC	333	236.9065	113.3788
GGTTTTTG	TTATATAA	446	337.9794	123.6910
GGTTTTTG	AATATATT	480	402.8269	84.1340
GGTTTTTG	CAAGAAAC	239	202.3877	39.7405
GGTTTTTG	GTTTCTTG	331	204.3204	159.6840
GGTTTTTG	GAAAAATG	304	225.1876	91.2285
GGTTTTTG	GTTTTTGA	348	254.5453	108.8278
GGTTTTTG	GAAAAAAC	293	214.3943	91.5202
GGTTTTTG	CAATTTTT	398	332.5973	71.4488
GGTTTTTG	ATTTTGTA	373	303.6471	76.7306
GGTTTTTG	TCAAAAAC	307	247.7990	65.7686
GGTTTTTG	GAAGAAAG	329	283.7776	48.6483
GGTTTTTG	GTTTTATG	238	147.5520	113.7854
GGTTTTTG	CTTTATTC	141	102.9000	44.4153
GGTTTTTG	GTTTTAAG	179	130.4002	56.7032
GGTTTTTG	ATTTTTCA	398	304.0911	107.1117
GGTTTTTG	TAAGAAGT	144	91.5403	65.2370
GGTTTTTG	CTTGTTTC	231	162.9772	80.5744
GGTTTTTG	CAAAAAAG	286	247.8565	40.9385
GGTTTTTG	TAGAAAAT	339	261.5487	87.9297
GGTTTTTG	ATTCTTCA	260	193.2311	77.1667
GGTTTTTG	GATATATC	129	85.2344	53.4585
GGTTTTTG	AAAAATTG	393	333.6968	64.2857
GGTTTTTG	GTTTTTTC	315	224.9613	106.0429
GGTTTTTG	GTTTATTG	201	116.2155	110.1196
GGTTTTTG	CTTAAAAC	193	131.2569	74.4080
GGTTTTTG	CATTTTTC	283	224.3649	65.7050
GGTTTTTG	ATTTCTTA	305	244.3967	67.5633
GGTTTTTG	TGAAGAAT	261	192.2596	79.7808
GGTTTTTG	GAACAAAG	176	138.3679	42.3400
GGTTTTTG	CTTTAAAC	171	110.6442	74.4438
GGTTTTTG	GTTTAAAG	178	110.7315	84.4922
GGTTTTTG	GAAACAAG	217	162.0248	63.3961
GGTTTTTG	CTTTGTTC	196	138.9399	67.4383
CTTTGTTC	ATTTTTTA	361	304.5120	61.4305
CTTTGTTC	TAAAAAAT	408	311.3556	110.2953
CTTTGTTC	GAAAAAAG	239	176.5445	72.3909
CTTTGTTC	CTTTTTTC	256	179.8647	90.3610
CTTTGTTC	TTATATAA	284	256.6015	28.8118
CTTTGTTC	AATATATT	342	305.8352	38.2234
CTTTGTTC	CAAGAAAC	209	153.6573	64.2904
CTTTGTTC	GTTTCTTG	254	155.1246	125.2488
CTTTGTTC	GAAAAATG	225	170.9675	61.7911
CTTTGTTC	GTTTTTGA	266	193.2565	84.9811
CTTTGTTC	GAAAAAAC	203	162.7730	44.8325
CTTTGTTC	CAATTTTT	342	252.5153	103.7419
CTTTGTTC	ATTTTGTA	245	230.5357	14.9089
CTTTGTTC	TCAAAAAC	230	188.1345	46.2121
CTTTGTTC	GAAGAAAG	298	215.4503	96.6603
CTTTGTTC	GTTTTATG	162	112.0248	59.7579
CTTTGTTC	CTTTATTC	118	78.1240	48.6617
CTTTGTTC	GTTTTAAG	154	99.0028	68.0380
CTTTGTTC	ATTTTTCA	275	230.8727	48.0987
CTTTGTTC	TAAGAAGT	118	69.4994	62.4652
CTTTGTTC	CTTGTTTC	170	123.7360	54.0002
CTTTGTTC	CAAAAAAG	241	188.1782	59.6252
CTTTGTTC	TAGAAAAT	230	198.5736	33.7914
CTTTGTTC	ATTCTTCA	209	146.7053	73.9668
CTTTGTTC	GATATATC	102	64.7119	46.4129
CTTTGTTC	AAAAATTG	315	253.3501	68.6071
CTTTGTTC	GTTTTTTC	229	170.7957	67.1552
CTTTGTTC	GTTTATTG	130	88.2334	50.3814
CTTTGTTC	CTTAAAAC	140	99.6532	47.5925
CTTTGTTC	CATTTTTC	215	170.3429	50.0573
CTTTGTTC	ATTTCTTA	256	185.5515	82.3924
CTTTGTTC	TGAAGAAT	200	145.9678	62.9862
CTTTGTTC	GAACAAAG	143	105.0520	44.0997
CTTTGTTC	CTTTAAAC	108	84.0036	27.1374
CTTTGTTC	GTTTAAAG	125	84.0698	49.5832
CTTTGTTC	GAAACAAG	180	123.0129	68.5202
GAAACAAG	ATTTTTTA	412	355.1066	61.2254
GAAACAAG	TAAAAAAT	407	363.0873	46.4672
GAAACAAG	GAAAAAAG	312	205.8773	129.7055
GAAACAAG	CTTTTTTC	266	209.7492	63.1973
GAAACAAG	TTATATAA	322	299.2358	23.6089
GAAACAAG	AATATATT	384	356.6497	28.3732
GAAACAAG	CAAGAAAC	305	179.1874	162.2232
GAAACAAG	GTTTCTTG	275	180.8986	115.1795
GAAACAAG	GAAAAATG	259	199.3737	67.7666
GAAACAAG	GTTTTTGA	291	225.3661	74.3788
GAAACAAG	GAAAAAAC	246	189.8177	63.7798
GAAACAAG	CAATTTTT	326	294.4707	33.1600
GAAACAAG	ATTTTGTA	297	268.8392	29.5868
GAAACAAG	TCAAAAAC	276	219.3931	63.3519
GAAACAAG	GAAGAAAG	348	251.2473	113.3661
GAAACAAG	GTTTTATG	166	130.6377	39.7669
GAAACAAG	CTTTATTC	134	91.1043	51.7019
GAAACAAG	GTTTTAAG	163	115.4521	56.2179
GAAACAAG	ATTTTTCA	309	269.2322	42.5700
GAAACAAG	TAAGAAGT	139	81.0467	74.9833
GAAACAAG	CTTGTTTC	189	144.2947	51.0091
GAAACAAG	CAAAAAAG	286	219.4440	75.7598
GAAACAAG	TAGAAAAT	269	231.5666	40.3079
GAAACAAG	ATTCTTCA	214	171.0804	47.9022
GAAACAAG	GATATATC	103	75.4637	32.0409
GAAACAAG	AAAAATTG	343	295.4442	51.1929
GAAACAAG	GTTTTTTC	242	199.1734	47.1324
GAAACAAG	GTTTATTG	150	102.8934	56.5413
GAAACAAG	CTTAAAAC	163	116.2106	55.1505
GAAACAAG	CATTTTTC	256	198.6453	64.9361
GAAACAAG	ATTTCTTA	227	216.3808	10.8756
GAAACAAG	TGAAGAAT	249	170.2204	94.7094
GAAACAAG	GAACAAAG	186	122.5064	77.6706
GAAACAAG	CTTTAAAC	147	97.9608	59.6622
GAAACAAG	GTTTAAAG	136	98.0380	44.5127
GTTTAAAG	ATTTTTTA	376	242.6881	164.6173
GTTTAAAG	TAAAAAAT	352	248.1423	123.0694
GTTTAAAG	GAAAAAAG	239	140.7013	126.6280
GTTTAAAG	CTTTTTTC	225	143.3475	101.4365
GTTTAAAG	TTATATAA	294	204.5047	106.7187
GTTTAAAG	AATATATT	351	243.7426	128.0003
GTTTAAAG	CAAGAAAC	190	122.4608	83.4542
GTTTAAAG	GTTTCTTG	186	123.6303	75.9719
GTTTAAAG	GAAAAATG	192	136.2566	65.8474
GTTTAAAG	GTTTTTGA	217	154.0204	74.3903
GTTTAAAG	GAAAAAAC	185	129.7258	65.6626
GTTTAAAG	CAATTTTT	271	201.2481	80.6443
GTTTAAAG	ATTTTGTA	252	183.7309	79.6211
GTTTAAAG	TCAAAAAC	202	149.9383	60.2048
GTTTAAAG	GAAGAAAG	275	171.7082	129.5179
GTTTAAAG	GTTTTATG	144	89.2809	68.8358
GTTTAAAG	CTTTATTC	104	62.2628	53.3548
GTTTAAAG	GTTTTAAG	139	78.9026	78.7101
GTTTAAAG	ATTTTTCA	259	183.9995	88.5508
GTTTAAAG	TAAGAAGT	94	55.3892	49.7175
GTTTAAAG	CTTGTTTC	134	98.6143	41.0875
GTTTAAAG	CAAAAAAG	226	149.9731	92.6778
GTTTAAAG	TAGAAAAT	217	158.2580	68.5005
GTTTAAAG	ATTCTTCA	155	116.9203	43.6995
GTTTAAAG	GATATATC	80	51.5737	35.1212
GTTTAAAG	AAAAATTG	266	201.9134	73.3249
GTTTAAAG	GTTTTTTC	220	136.1197	105.6204
GTTTAAAG	GTTTATTG	114	70.3197	55.0787
GTTTAAAG	CTTAAAAC	138	79.4210	76.2438
GTTTAAAG	CATTTTTC	194	135.7588	69.2538
GTTTAAAG	ATTTCTTA	200	147.8797	60.3837
GTTTAAAG	TGAAGAAT	165	116.3325	57.6663
GTTTAAAG	GAACAAAG	120	83.7237	43.1964
GTTTAAAG	CTTTAAAC	107	66.9487	50.1726
CTTTAAAC	ATTTTTTA	384	242.4968	176.5071
CTTTAAAC	TAAAAAAT	355	247.9467	127.4109
CTTTAAAC	GAAAAAAG	206	140.5904	78.6972
CTTTAAAC	CTTTTTTC	234	143.2345	114.8561
CTTTAAAC	TTATATAA	328	204.3435	155.2132
CTTTAAAC	AATATATT	312	243.5505	77.2758
CTTTAAAC	CAAGAAAC	187	122.3643	79.3078
CTTTAAAC	GTTTCTTG	200	123.5328	96.3621
CTTTAAAC	GAAAAATG	169	136.1492	36.5289
CTTTAAAC	GTTTTTGA	223	153.8990	82.7052
CTTTAAAC	GAAAAAAC	194	129.6236	78.2254
CTTTAAAC	CAATTTTT	261	201.0895	68.0611
CTTTAAAC	ATTTTGTA	258	183.5861	87.7911
CTTTAAAC	TCAAAAAC	191	149.8201	46.3820
CTTTAAAC	GAAGAAAG	207	171.5729	38.8561
CTTTAAAC	GTTTTATG	147	89.2105	73.4168
CTTTAAAC	CTTTATTC	100	62.2137	47.4595
CTTTAAAC	GTTTTAAG	129	78.8404	63.5179
CTTTAAAC	ATTTTTCA	239	183.8545	62.6942
CTTTAAAC	TAAGAAGT	101	55.3456	60.7539
CTTTAAAC	CTTGTTTC	150	98.5366	63.0311
CTTTAAAC	CAAAAAAG	220	149.8549	84.4712
CTTTAAAC	TAGAAAAT	215	158.1333	66.0480
CTTTAAAC	ATTCTTCA	178	116.8282	74.9521
CTTTAAAC	GATATATC	84	51.5330	41.0419
CTTTAAAC	AAAAATTG	281	201.7543	93.0965
CTTTAAAC	GTTTTTTC	184	136.0124	55.6029
CTTTAAAC	GTTTATTG	119	70.2643	62.6963
CTTTAAAC	CTTAAAAC	109	79.3584	34.5937
CTTTAAAC	CATTTTTC	191	135.6518	65.3568
CTTTAAAC	ATTTCTTA	212	147.7631	76.5269
CTTTAAAC	TGAAGAAT	167	116.2409	60.5090
CTTTAAAC	GAACAAAG	117	83.6577	39.2465
GAACAAAG	ATTTTTTA	398	303.2582	108.2033
GAACAAAG	TAAAAAAT	367	310.0736	61.8587
GAACAAAG	GAAAAAAG	288	175.8176	142.1319
GAACAAAG	CTTTTTTC	235	179.1241	63.8040
GAACAAAG	TTATATAA	282	255.5450	27.7794
GAACAAAG	AATATATT	360	304.5759	60.1861
GAACAAAG	CAAGAAAC	248	153.0246	119.7418
GAACAAAG	GTTTCTTG	244	154.4859	111.5239
GAACAAAG	GAAAAATG	242	170.2635	85.0849
GAACAAAG	GTTTTTGA	251	192.4608	66.6557
GAACAAAG	GAAAAAAC	226	162.1028	75.1008
GAACAAAG	CAATTTTT	309	251.4756	63.6526
GAACAAAG	ATTTTGTA	295	229.5865	73.9552
GAACAAAG	TCAAAAAC	270	187.3599	98.6555
GAACAAAG	GAAGAAAG	299	214.5632	99.2200
GAACAAAG	GTTTTATG	130	111.5636	19.8822
GAACAAAG	CTTTATTC	113	77.8023	42.1735
GAACAAAG	GTTTTAAG	120	98.5951	23.5764
GAACAAAG	ATTTTTCA	274	229.9221	48.0562
GAACAAAG	TAAGAAGT	99	69.2132	35.4348
GAACAAAG	CTTGTTTC	195	123.2265	89.5002
GAACAAAG	CAAAAAAG	238	187.4034	56.8837
GAACAAAG	TAGAAAAT	223	197.7560	26.7907
GAACAAAG	ATTCTTCA	195	146.1013	56.2964
GAACAAAG	GATATATC	97	64.4454	39.6626
GAACAAAG	AAAAATTG	293	252.3069	43.8112
GAACAAAG	GTTTTTTC	244	170.0924	88.0416
GAACAAAG	GTTTATTG	126	87.8701	45.4132
GAACAAAG	CTTAAAAC	142	99.2429	50.8725
GAACAAAG	CATTTTTC	223	169.6415	60.9870
GAACAAAG	ATTTCTTA	201	184.7875	16.9038
GAACAAAG	TGAAGAAT	218	145.3668	88.3412
TGAAGAAT	ATTTTTTA	500	421.3717	85.5464
TGAAGAAT	TAAAAAAT	552	430.8416	136.7897
TGAAGAAT	GAAAAAAG	358	244.2953	136.8116
TGAAGAAT	CTTTTTTC	338	248.8897	103.4402
TGAAGAAT	TTATATAA	412	355.0751	61.2619
TGAAGAAT	AATATATT	484	423.2027	64.9691
TGAAGAAT	CAAGAAAC	283	212.6249	80.9146
TGAAGAAT	GTTTCTTG	316	214.6554	122.1998
TGAAGAAT	GAAAAATG	283	236.5781	50.7047
TGAAGAAT	GTTTTTGA	350	267.4208	94.1884
TGAAGAAT	GAAAAAAC	296	225.2389	80.8666
TGAAGAAT	CAATTTTT	410	349.4207	65.5510
TGAAGAAT	ATTTTGTA	370	319.0062	54.8682
TGAAGAAT	TCAAAAAC	335	260.3332	84.4764
TGAAGAAT	GAAGAAAG	418	298.1316	141.2616
TGAAGAAT	GTTTTATG	214	155.0155	69.0044
TGAAGAAT	CTTTATTC	162	108.1049	65.5281
TGAAGAAT	GTTTTAAG	199	136.9961	74.2971
TGAAGAAT	ATTTTTCA	384	319.4726	70.6448
TGAAGAAT	TAAGAAGT	152	96.1706	69.5791
TGAAGAAT	CTTGTTTC	216	171.2210	50.1818
TGAAGAAT	CAAAAAAG	329	260.3937	76.9410
TGAAGAAT	TAGAAAAT	316	274.7784	44.1696
TGAAGAAT	ATTCTTCA	255	203.0051	58.1483
TGAAGAAT	GATATATC	141	89.5457	64.0155
TGAAGAAT	AAAAATTG	439	350.5759	98.7408
TGAAGAAT	GTTTTTTC	322	236.3404	99.5877
TGAAGAAT	GTTTATTG	186	122.0939	78.2979
TGAAGAAT	CTTAAAAC	182	137.8962	50.5060
TGAAGAAT	CATTTTTC	286	235.7138	55.3048
TGAAGAAT	ATTTCTTA	315	256.7588	64.3972
ATTTCTTA	ATTTTTTA	814	535.6395	340.6581
ATTTCTTA	TAAAAAAT	864	547.6775	393.8857
ATTTCTTA	GAAAAAAG	419	310.5435	125.5102
ATTTCTTA	CTTTTTTC	445	316.3838	151.7977
ATTTCTTA	TTATATAA	690	451.3646	292.8472
ATTTCTTA	AATATATT	816	537.9671	339.9595
ATTTCTTA	CAAGAAAC	327	270.2847	62.2884
ATTTCTTA	GTTTCTTG	308	272.8658	37.3049
ATTTCTTA	GAAAAATG	408	300.7335	124.4575
ATTTCTTA	GTTTTTGA	440	339.9401	113.5223
ATTTCTTA	GAAAAAAC	372	286.3192	97.3845
ATTTCTTA	CAATTTTT	624	444.1768	212.1148
ATTTCTTA	ATTTTGTA	561	405.5145	182.0805
ATTTCTTA	TCAAAAAC	432	330.9305	115.1355
ATTTCTTA	GAAGAAAG	434	378.9791	58.8345
ATTTCTTA	GTTTTATG	283	197.0527	102.4391
ATTTCTTA	CTTTATTC	200	137.4208	75.0539
ATTTCTTA	GTTTTAAG	238	174.1468	74.3445
ATTTCTTA	ATTTTTCA	556	406.1074	174.6678
ATTTCTTA	TAAGAAGT	199	122.2501	96.9599
ATTTCTTA	CTTGTTTC	269	217.6528	56.9770
ATTTCTTA	CAAAAAAG	448	331.0074	135.5884
ATTTCTTA	TAGAAAAT	472	349.2930	142.1041
ATTTCTTA	ATTCTTCA	346	258.0561	101.4685
ATTTCTTA	GATATATC	182	113.8288	85.4146
ATTTCTTA	AAAAATTG	632	445.6453	220.7994
ATTTCTTA	GTTTTTTC	430	300.4313	154.1835
ATTTCTTA	GTTTATTG	219	155.2034	75.4094
ATTTCTTA	CTTAAAAC	238	175.2909	72.7860
ATTTCTTA	CATTTTTC	392	299.6348	105.3294
CATTTTTC	ATTTTTTA	730	491.7363	288.4245
CATTTTTC	TAAAAAAT	778	502.7875	339.6428
CATTTTTC	GAAAAAAG	424	285.0900	168.2977
CATTTTTC	CTTTTTTC	446	290.4516	191.2814
CATTTTTC	TTATATAA	586	414.3688	203.0861
CATTTTTC	AATATATT	668	493.8730	201.7425
CATTTTTC	CAAGAAAC	309	248.1310	67.7898
CATTTTTC	GTTTCTTG	351	250.5005	118.4012
CATTTTTC	GAAAAATG	374	276.0841	113.5278
CATTTTTC	GTTTTTGA	384	312.0772	79.6386
CATTTTTC	GAAAAAAC	346	262.8513	95.0982
CATTTTTC	CAATTTTT	548	407.7702	161.9731
CATTTTTC	ATTTTGTA	533	372.2768	191.2850
CATTTTTC	TCAAAAAC	380	303.8060	85.0371
CATTTTTC	GAAGAAAG	408	347.9164	64.9964
CATTTTTC	GTTTTATG	273	180.9015	112.3448
CATTTTTC	CTTTATTC	201	126.1573	93.6209
CATTTTTC	GTTTTAAG	222	159.8730	72.8821
CATTTTTC	ATTTTTCA	475	372.8211	115.0526
CATTTTTC	TAAGAAGT	177	112.2300	80.6411
CATTTTTC	CTTGTTTC	262	199.8130	70.9921
CATTTTTC	CAAAAAAG	375	303.8766	78.8641
CATTTTTC	TAGAAAAT	410	320.6634	100.7637
CATTTTTC	ATTCTTCA	267	236.9048	31.9306
CATTTTTC	GATATATC	138	104.4989	38.3746
CATTTTTC	AAAAATTG	562	409.1183	178.4336
CATTTTTC	GTTTTTTC	368	275.8066	106.1249
CATTTTTC	GTTTATTG	194	142.4823	59.8763
CATTTTTC	CTTAAAAC	235	160.9233	88.9845
CTTAAAAC	ATTTTTTA	472	287.6732	233.7126
CTTAAAAC	TAAAAAAT	492	294.1384	253.0987
CTTAAAAC	GAAAAAAG	270	166.7820	130.0683
CTTAAAAC	CTTTTTTC	248	169.9186	93.7710
CTTAAAAC	TTATATAA	394	242.4121	191.3704
CTTAAAAC	AATATATT	439	288.9233	183.6505
CTTAAAAC	CAAGAAAC	227	145.1604	101.4941
CTTAAAAC	GTTTCTTG	215	146.5466	82.4083
CTTAAAAC	GAAAAATG	224	161.5134	73.2610
CTTAAAAC	GTTTTTGA	277	182.5699	115.4770
CTTAAAAC	GAAAAAAC	203	153.7720	56.3802
CTTAAAAC	CAATTTTT	325	238.5518	100.5026
CTTAAAAC	ATTTTGTA	341	217.7876	152.8914
CTTAAAAC	TCAAAAAC	239	177.7312	70.7898
CTTAAAAC	GAAGAAAG	246	203.5364	46.6137
CTTAAAAC	GTTTTATG	163	105.8301	70.4021
CTTAAAAC	CTTTATTC	95	73.8039	23.9842
CTTAAAAC	GTTTTAAG	144	93.5282	62.1433
CTTAAAAC	ATTTTTCA	298	218.1061	93.0094
CTTAAAAC	TAAGAAGT	134	65.6563	95.5965
CTTAAAAC	CTTGTTTC	186	116.8937	86.3936
CTTAAAAC	CAAAAAAG	241	177.7725	73.3345
CTTAAAAC	TAGAAAAT	269	187.5930	96.9574
CTTAAAAC	ATTCTTCA	213	138.5929	91.5370
CTTAAAAC	GATATATC	109	61.1335	63.0335
CTTAAAAC	AAAAATTG	349	239.3405	131.6375
CTTAAAAC	GTTTTTTC	238	161.3511	92.5077
CTTAAAAC	GTTTATTG	129	83.3543	56.3359
GTTTATTG	ATTTTTTA	401	254.7072	181.9926
GTTTATTG	TAAAAAAT	390	260.4315	157.4847
GTTTATTG	GAAAAAAG	208	147.6696	71.2527
GTTTATTG	CTTTTTTC	231	150.4467	99.0548
GTTTATTG	TTATATAA	311	214.6328	115.3388
GTTTATTG	AATATATT	323	255.8140	75.3242
GTTTATTG	CAAGAAAC	173	128.5257	51.4091
GTTTATTG	GTTTCTTG	206	129.7531	95.2221
GTTTATTG	GAAAAATG	215	143.0047	87.6685
GTTTATTG	GTTTTTGA	248	161.6482	106.1455
GTTTATTG	GAAAAAAC	185	136.1505	56.7201
GTTTATTG	CAATTTTT	301	211.2149	106.6245
GTTTATTG	ATTTTGTA	276	192.8302	98.9711
GTTTATTG	TCAAAAAC	231	157.3640	88.6708
GTTTATTG	GAAGAAAG	248	180.2121	79.1850
GTTTATTG	GTTTTATG	171	93.7025	102.8632
GTTTATTG	CTTTATTC	116	65.3463	66.5711
GTTTATTG	GTTTTAAG	143	82.8103	78.1199
GTTTATTG	ATTTTTCA	283	193.1121	108.1558
GTTTATTG	TAAGAAGT	97	58.1324	49.6629
GTTTATTG	CTTGTTTC	175	103.4982	91.9155
GTTTATTG	CAAAAAAG	161	157.4005	3.6403
GTTTATTG	TAGAAAAT	209	166.0957	48.0219
GTTTATTG	ATTCTTCA	155	122.7108	36.2072
GTTTATTG	GATATATC	81	54.1278	32.6511
GTTTATTG	AAAAATTG	290	211.9131	90.9743
GTTTATTG	GTTTTTTC	221	142.8610	96.4202
GTTTTTTC	ATTTTTTA	746	493.0434	308.9398
GTTTTTTC	TAAAAAAT	791	504.1240	356.3262
GTTTTTTC	GAAAAAAG	423	285.8478	165.7790
GTTTTTTC	CTTTTTTC	440	291.2237	181.5805
GTTTTTTC	TTATATAA	610	415.4703	234.2692
GTTTTTTC	AATATATT	698	495.1858	239.6136
GTTTTTTC	CAAGAAAC	333	248.7906	97.0798
GTTTTTTC	GTTTCTTG	347	251.1664	112.1536
GTTTTTTC	GAAAAATG	376	276.8180	115.1421
GTTTTTTC	GTTTTTGA	402	312.9067	100.7199
GTTTTTTC	GAAAAAAC	359	263.5500	110.9594
GTTTTTTC	CAATTTTT	576	408.8542	197.4235
GTTTTTTC	ATTTTGTA	499	373.2664	144.8665
GTTTTTTC	TCAAAAAC	432	304.6136	150.9328
GTTTTTTC	GAAGAAAG	388	348.8412	41.2787
GTTTTTTC	GTTTTATG	258	181.3823	90.9069
GTTTTTTC	CTTTATTC	207	126.4926	101.9547
GTTTTTTC	GTTTTAAG	233	160.2980	87.1429
GTTTTTTC	ATTTTTCA	513	373.8121	162.3760
GTTTTTTC	TAAGAAGT	173	112.5283	74.4050
GTTTTTTC	CTTGTTTC	270	200.3442	80.5640
GTTTTTTC	CAAAAAAG	408	304.6844	119.1323
GTTTTTTC	TAGAAAAT	426	321.5158	119.8732
GTTTTTTC	ATTCTTCA	305	237.5345	76.2497
GTTTTTTC	GATATATC	154	104.7767	59.3087
GTTTTTTC	AAAAATTG	540	410.2058	148.4515
AAAAATTG	ATTTTTTA	1237	731.3568	650.0966
AAAAATTG	TAAAAAAT	1301	747.7933	720.4442
AAAAATTG	GAAAAAAG	624	424.0129	241.1052
AAAAATTG	CTTTTTTC	604	431.9872	202.4477
AAAAATTG	TTATATAA	970	616.2886	439.9733
AAAAATTG	AATATATT	1148	734.5348	512.6270
AAAAATTG	CAAGAAAC	447	369.0439	85.6644
AAAAATTG	GTTTCTTG	415	372.5681	44.7613
AAAAATTG	GAAAAATG	558	410.6184	171.1356
AAAAATTG	GTTTTTGA	625	464.1508	185.9639
AAAAATTG	GAAAAAAC	553	390.9374	191.7862
AAAAATTG	CAATTTTT	830	606.4746	260.4232
AAAAATTG	ATTTTGTA	739	553.6854	213.3502
AAAAATTG	TCAAAAAC	609	451.8491	181.7682
AAAAATTG	GAAGAAAG	587	517.4543	74.0229
AAAAATTG	GTTTTATG	373	269.0538	121.8468
AAAAATTG	CTTTATTC	271	187.6330	99.6279
AAAAATTG	GTTTTAAG	343	237.7783	125.6724
AAAAATTG	ATTTTTCA	743	554.4949	217.4303
AAAAATTG	TAAGAAGT	252	166.9191	103.8038
AAAAATTG	CTTGTTTC	325	297.1809	29.0823
AAAAATTG	CAAAAAAG	623	451.9541	199.9618
AAAAATTG	TAGAAAAT	720	476.9211	296.5681
AAAAATTG	ATTCTTCA	400	352.3472	50.7389
AAAAATTG	GATATATC	237	155.4207	99.9961
GATATATC	ATTTTTTA	292	186.8066	130.4306
GATATATC	TAAAAAAT	343	191.0049	200.8030
GATATATC	GAAAAAAG	202	108.3034	125.9130
GATATATC	CTTTTTTC	188	110.3402	100.1803
GATATATC	TTATATAA	236	157.4153	95.5668
GATATATC	AATATATT	314	187.6183	161.7048
GATATATC	CAAGAAAC	123	94.2629	32.7299
GATATATC	GTTTCTTG	140	95.1631	54.0470
GATATATC	GAAAAATG	140	104.8821	40.4328
GATATATC	GTTTTTGA	184	118.5556	80.8780
GATATATC	GAAAAAAC	177	99.8551	101.3201
GATATATC	CAATTTTT	237	154.9086	100.7783
GATATATC	ATTTTGTA	221	141.4249	98.6530
GATATATC	TCAAAAAC	172	115.4134	68.6235
GATATATC	GAAGAAAG	195	132.1706	75.8367
GATATATC	GTTTTATG	125	68.7230	74.7788
GATATATC	CTTTATTC	92	47.9261	59.9958
GATATATC	GTTTTAAG	104	60.7344	55.9395
GATATATC	ATTTTTCA	216	141.6317	91.1625
GATATATC	TAAGAAGT	63	42.6353	24.5986
GATATATC	CTTGTTTC	112	75.9073	43.5664
GATATATC	CAAAAAAG	174	115.4402	71.3926
GATATATC	TAGAAAAT	173	121.8174	60.6829
GATATATC	ATTCTTCA	131	89.9982	49.1784
ATTCTTCA	ATTTTTTA	552	423.5008	146.2760
ATTCTTCA	TAAAAAAT	553	433.0185	135.2513
ATTCTTCA	GAAAAAAG	342	245.5297	113.3364
ATTCTTCA	CTTTTTTC	309	250.1473	65.2890
ATTCTTCA	TTATATAA	448	356.8692	101.8859
ATTCTTCA	AATATATT	472	425.3410	49.1294
ATTCTTCA	CAAGAAAC	289	213.6992	87.2367
ATTCTTCA	GTTTCTTG	305	215.7400	105.6026
ATTCTTCA	GAAAAATG	310	237.7734	82.2287
ATTCTTCA	GTTTTTGA	377	268.7720	127.5700
ATTCTTCA	GAAAAAAC	279	226.3769	58.3139
ATTCTTCA	CAATTTTT	421	351.1863	76.3341
ATTCTTCA	ATTTTGTA	388	320.6181	74.0128
ATTCTTCA	TCAAAAAC	362	261.6486	117.5204
ATTCTTCA	GAAGAAAG	396	299.6380	110.4203
ATTCTTCA	GTTTTATG	222	155.7988	78.6129
ATTCTTCA	CTTTATTC	157	108.6511	57.7923
ATTCTTCA	GTTTTAAG	179	137.6883	46.9684
ATTCTTCA	ATTTTTCA	405	321.0868	94.0311
ATTCTTCA	TAAGAAGT	129	96.6565	37.2357
ATTCTTCA	CTTGTTTC	232	172.0861	69.3082
ATTCTTCA	CAAAAAAG	342	261.7094	91.5111
ATTCTTCA	TAGAAAAT	345	276.1668	76.7761
TAGAAAAT	ATTTTTTA	941	573.2313	466.4103
TAGAAAAT	TAAAAAAT	1024	586.1140	571.3484
TAGAAAAT	GAAAAAAG	503	332.3377	208.4626
TAGAAAAT	CTTTTTTC	455	338.5879	134.4587
TAGAAAAT	TTATATAA	792	483.0418	391.6109
TAGAAAAT	AATATATT	956	575.7221	484.8189
TAGAAAAT	CAAGAAAC	312	289.2535	23.6183
TAGAAAAT	GTTTCTTG	334	292.0158	44.8673
TAGAAAAT	GAAAAATG	450	321.8392	150.8379
TAGAAAAT	GTTTTTGA	523	363.7974	189.8408
TAGAAAAT	GAAAAAAC	441	306.4134	160.5723
TAGAAAAT	CAATTTTT	713	475.3496	289.0722
TAGAAAAT	ATTTTGTA	660	433.9740	276.7085
TAGAAAAT	TCAAAAAC	480	354.1555	145.9440
TAGAAAAT	GAAGAAAG	421	405.5763	15.7134
TAGAAAAT	GTTTTATG	307	210.8821	115.2934
TAGAAAAT	CTTTATTC	189	147.0652	47.4146
TAGAAAAT	GTTTTAAG	291	186.3686	129.6687
TAGAAAAT	ATTTTTCA	592	434.6084	182.9642
TAGAAAAT	TAAGAAGT	188	130.8298	68.1584
TAGAAAAT	CTTGTTTC	286	232.9279	58.7052
TAGAAAAT	CAAAAAAG	465	354.2378	126.5121
CAAAAAAG	ATTTTTTA	837	543.2224	361.8395
CAAAAAAG	TAAAAAAT	837	555.4308	343.2371
CAAAAAAG	GAAAAAAG	488	314.9397	213.7119
CAAAAAAG	CTTTTTTC	448	320.8627	149.5334
CAAAAAAG	TTATATAA	688	457.7544	280.3298
CAAAAAAG	AATATATT	795	545.5829	299.3075
CAAAAAAG	CAAGAAAC	355	274.1110	91.7976
CAAAAAAG	GTTTCTTG	327	276.7286	54.5838
CAAAAAAG	GAAAAATG	453	304.9908	179.2115
CAAAAAAG	GTTTTTGA	458	344.7525	130.0914
CAAAAAAG	GAAAAAAC	437	290.3726	178.6318
CAAAAAAG	CAATTTTT	599	450.4649	170.7039
CAAAAAAG	ATTTTGTA	571	411.2553	187.3880
CAAAAAAG	TCAAAAAC	440	335.6153	119.1560
CAAAAAAG	GAAGAAAG	511	384.3442	145.5487
CAAAAAAG	GTTTTATG	286	199.8423	102.5204
CAAAAAAG	CTTTATTC	229	139.3663	113.7252
CAAAAAAG	GTTTTAAG	254	176.6121	92.2981
CAAAAAAG	ATTTTTCA	524	411.8565	126.1879
CAAAAAAG	TAAGAAGT	181	123.9808	68.4850
CAAAAAAG	CTTGTTTC	262	220.7340	44.9031
CTTGTTTC	ATTTTTTA	439	357.1941	90.5306
CTTGTTTC	TAAAAAAT	428	365.2217	67.8888
CTTGTTTC	GAAAAAAG	265	207.0876	65.3459
CTTGTTTC	CTTTTTTC	315	210.9822	126.2516
CTTGTTTC	TTATATAA	368	300.9949	73.9642
CTTGTTTC	AATATATT	371	358.7462	12.4607
CTTGTTTC	CAAGAAAC	270	180.2408	109.1147
CTTGTTTC	GTTTCTTG	287	181.9620	130.7814
CTTGTTTC	GAAAAATG	254	200.5457	60.0182
CTTGTTTC	GTTTTTGA	307	226.6909	93.1010
CTTGTTTC	GAAAAAAC	229	190.9335	41.6314
CTTGTTTC	CAATTTTT	350	296.2017	58.4124
CTTGTTTC	ATTTTGTA	347	270.4195	86.5245
CTTGTTTC	TCAAAAAC	296	220.6828	86.9155
CTTGTTTC	GAAGAAAG	334	252.7243	93.1332
CTTGTTTC	GTTTTATG	187	131.4057	65.9772
CTTGTTTC	CTTTATTC	141	91.6398	60.7560
CTTGTTTC	GTTTTAAG	179	116.1307	77.4478
CTTGTTTC	ATTTTTCA	342	270.8149	79.8143
CTTGTTTC	TAAGAAGT	112	81.5232	35.5725
TAAGAAGT	ATTTTTTA	333	200.6270	168.7294
TAAGAAGT	TAAAAAAT	355	205.1359	194.6980
TAAGAAGT	GAAAAAAG	195	116.3159	100.7545
TAAGAAGT	CTTTTTTC	192	118.5034	92.6503
TAAGAAGT	TTATATAA	269	169.0613	124.9371
TAAGAAGT	AATATATT	357	201.4988	204.1870
TAAGAAGT	CAAGAAAC	149	101.2367	57.5862
TAAGAAGT	GTTTCTTG	150	102.2035	57.5504
TAAGAAGT	GAAAAATG	182	112.6415	87.3229
TAAGAAGT	GTTTTTGA	217	127.3266	115.6918
TAAGAAGT	GAAAAAAC	170	107.2426	78.3198
TAAGAAGT	CAATTTTT	237	166.3691	83.8628
TAAGAAGT	ATTTTGTA	218	151.8879	78.7748
TAAGAAGT	TCAAAAAC	184	123.9520	72.6876
TAAGAAGT	GAAGAAAG	231	141.9489	112.4856
TAAGAAGT	GTTTTATG	113	73.8073	48.1301
TAAGAAGT	CTTTATTC	81	51.4718	36.7266
TAAGAAGT	GTTTTAAG	115	65.2277	65.2105
TAAGAAGT	ATTTTTCA	225	152.1100	88.0868
ATTTTTCA	ATTTTTTA	1078	666.4705	518.3745
ATTTTTCA	TAAAAAAT	1058	681.4487	465.4297
ATTTTTCA	GAAAAAAG	533	386.3943	171.4465
ATTTTTCA	CTTTTTTC	569	393.6611	209.6140
ATTTTTCA	TTATATAA	796	561.6112	277.6364
ATTTTTCA	AATATATT	922	669.3665	295.2368
ATTTTTCA	CAAGAAAC	394	336.3022	62.3863
ATTTTTCA	GTTTCTTG	410	339.5137	77.3436
ATTTTTCA	GAAAAATG	504	374.1881	150.1000
ATTTTTCA	GTTTTTGA	528	422.9711	117.1064
ATTTTTCA	GAAAAAAC	506	356.2532	177.5528
ATTTTTCA	CAATTTTT	793	552.6679	286.3254
ATTTTTCA	ATTTTGTA	724	504.5622	261.4366
ATTTTTCA	TCAAAAAC	573	411.7609	189.3438
ATTTTTCA	GAAGAAAG	538	471.5455	70.9315
ATTTTTCA	GTTTTATG	367	245.1832	148.0317
ATTTTTCA	CTTTATTC	282	170.9861	141.0915
ATTTTTCA	GTTTTAAG	310	216.6825	111.0231
GTTTTAAG	ATTTTTTA	488	285.7956	261.0988
GTTTTAAG	TAAAAAAT	474	292.2186	229.2763
GTTTTAAG	GAAAAAAG	289	165.6934	160.7671
GTTTTAAG	CTTTTTTC	250	168.8096	98.1724
GTTTTAAG	TTATATAA	380	240.8299	173.3106
GTTTTAAG	AATATATT	461	287.0375	218.4150
GTTTTAAG	CAAGAAAC	206	144.2130	73.4565
GTTTTAAG	GTTTCTTG	197	145.5901	59.5744
GTTTTAAG	GAAAAATG	232	160.4592	85.5378
GTTTTAAG	GTTTTTGA	261	181.3783	94.9872
GTTTTAAG	GAAAAAAC	224	152.7684	85.7300
GTTTTAAG	CAATTTTT	342	236.9948	125.4362
GTTTTAAG	ATTTTGTA	330	216.3662	139.2998
GTTTTAAG	TCAAAAAC	232	176.5711	63.3391
GTTTTAAG	GAAGAAAG	241	202.2079	42.2956
GTTTTAAG	GTTTTATG	167	105.1394	77.2721
GTTTTAAG	CTTTATTC	116	73.3222	53.2123
CTTTATTC	ATTTTTTA	348	225.5239	150.9541
CTTTATTC	TAAAAAAT	366	230.5924	169.0854
CTTTATTC	GAAAAAAG	219	130.7502	112.9565
CTTTATTC	CTTTTTTC	228	133.2092	122.5329
CTTTATTC	TTATATAA	318	190.0411	163.7100
CTTTATTC	AATATATT	396	226.5039	221.2262
CTTTATTC	CAAGAAAC	162	113.7998	57.2112
CTTTATTC	GTTTCTTG	179	114.8865	79.3759
CTTTATTC	GAAAAATG	171	126.6198	51.3811
CTTTATTC	GTTTTTGA	219	143.1273	93.1489
CTTTATTC	GAAAAAAC	176	120.5509	66.6005
CTTTATTC	CAATTTTT	294	187.0148	133.0033
CTTTATTC	ATTTTGTA	271	170.7365	125.2013
CTTTATTC	TCAAAAAC	223	139.3339	104.8766
CTTTATTC	GAAGAAAG	213	159.5641	61.5242
CTTTATTC	GTTTTATG	116	82.9664	38.8779
GTTTTATG	ATTTTTTA	504	323.3870	223.6382
GTTTTATG	TAAAAAAT	496	330.6547	201.1286
GTTTTATG	GAAAAAAG	269	187.4875	97.1088
GTTTTATG	CTTTTTTC	307	191.0135	145.6726
GTTTTATG	TTATATAA	400	272.5068	153.5204
GTTTTATG	AATATATT	479	324.7922	186.0987
GTTTTATG	CAAGAAAC	210	163.1816	52.9712
GTTTTATG	GTTTCTTG	269	164.7399	131.9023
GTTTTATG	GAAAAATG	256	181.5648	87.9526
GTTTTATG	GTTTTTGA	304	205.2354	119.4325
GTTTTATG	GAAAAAAC	245	172.8624	85.4468
GTTTTATG	CAATTTTT	357	268.1673	102.1466
GTTTTATG	ATTTTGTA	373	244.8253	157.0455
GTTTTATG	TCAAAAAC	241	199.7959	45.1876
GTTTTATG	GAAGAAAG	306	228.8048	88.9590
GAAGAAAG	ATTTTTTA	666	621.9498	45.5746
GAAGAAAG	TAAAAAAT	733	635.9275	104.1309
GAAGAAAG	GAAAAAAG	527	360.5828	199.9853
GAAGAAAG	CTTTTTTC	508	367.3642	164.6568
GAAGAAAG	TTATATAA	537	524.0952	13.0624
GAAGAAAG	AATATATT	654	624.6523	30.0265
GAAGAAAG	CAAGAAAC	461	313.8369	177.2658
GAAGAAAG	GTTTCTTG	461	316.8340	172.8843
GAAGAAAG	GAAAAATG	439	349.1921	100.4771
GAAGAAAG	GTTTTTGA	483	394.7163	97.4932
GAAGAAAG	GAAAAAAC	401	332.4553	75.1699
GAAGAAAG	CAATTTTT	556	515.7492	41.7821
GAAGAAAG	ATTTTGTA	544	470.8571	78.5507
GAAGAAAG	TCAAAAAC	462	384.2549	85.1275
TCAAAAAC	ATTTTTTA	780	543.0962	282.3658
TCAAAAAC	TAAAAAAT	851	555.3018	363.2923
TCAAAAAC	GAAAAAAG	465	314.8666	181.2981
TCAAAAAC	CTTTTTTC	464	320.7882	171.2640
TCAAAAAC	TTATATAA	640	457.6481	214.6353
TCAAAAAC	AATATATT	769	545.4562	264.1273
TCAAAAAC	CAAGAAAC	431	274.0473	195.1600
TCAAAAAC	GTTTCTTG	369	276.6643	106.2689
TCAAAAAC	GAAAAATG	428	304.9200	145.1236
TCAAAAAC	GTTTTTGA	491	344.6724	173.7402
TCAAAAAC	GAAAAAAC	425	290.3051	161.9916
TCAAAAAC	CAATTTTT	548	450.3603	107.5326
TCAAAAAC	ATTTTGTA	545	411.1597	153.5832
ATTTTGTA	ATTTTTTA	1156	665.4975	638.3272
ATTTTGTA	TAAAAAAT	1108	680.4539	540.2074
ATTTTGTA	GAAAAAAG	555	385.8302	201.7818
ATTTTGTA	CTTTTTTC	536	393.0864	166.2162
ATTTTGTA	TTATATAA	873	560.7913	386.3782
ATTTTGTA	AATATATT	1012	668.3893	419.7908
ATTTTGTA	CAAGAAAC	412	335.8112	84.2434
ATTTTGTA	GTTTCTTG	413	339.0181	81.5238
ATTTTGTA	GAAAAATG	547	373.6419	208.4896
ATTTTGTA	GTTTTTGA	559	422.3536	156.6914
ATTTTGTA	GAAAAAAC	518	355.7332	194.6615
ATTTTGTA	CAATTTTT	757	551.8610	239.2627
CAATTTTT	ATTTTTTA	1200	728.9470	598.1710
CAATTTTT	TAAAAAAT	1279	745.3293	690.6698
CAATTTTT	GAAAAAAG	617	422.6158	233.4763
CAATTTTT	CTTTTTTC	620	430.5638	226.0669
CAATTTTT	TTATATAA	1003	614.2579	491.8069
CAATTTTT	AATATATT	1162	732.1145	536.7987
CAATTTTT	CAAGAAAC	442	367.8279	81.1930
CAATTTTT	GTTTCTTG	461	371.3405	99.7044
CAATTTTT	GAAAAATG	524	409.2654	129.4950
CAATTTTT	GTTTTTGA	663	462.6214	238.5912
CAATTTTT	GAAAAAAC	534	389.6493	168.2895
GAAAAAAC	ATTTTTTA	748	469.8839	347.7582
GAAAAAAC	TAAAAAAT	720	480.4441	291.2691
GAAAAAAC	GAAAAAAG	432	272.4208	199.1855
GAAAAAAC	CTTTTTTC	415	277.5442	166.9538
GAAAAAAC	TTATATAA	582	395.9546	224.1695
GAAAAAAC	AATATATT	707	471.9257	285.7758
GAAAAAAC	CAAGAAAC	300	237.1042	70.5848
GAAAAAAC	GTTTCTTG	273	239.3685	35.8907
GAAAAAAC	GAAAAATG	382	263.8151	141.4057
GAAAAAAC	GTTTTTGA	439	298.2087	169.7639
GTTTTTGA	ATTTTTTA	873	557.8821	390.9189
GTTTTTGA	TAAAAAAT	832	570.4199	314.0465
GTTTTTGA	GAAAAAAG	475	323.4388	182.5448
GTTTTTGA	CTTTTTTC	450	329.5217	140.2225
GTTTTTGA	TTATATAA	665	470.1076	230.6390
GTTTTTGA	AATATATT	758	560.3062	229.0675
GTTTTTGA	CAAGAAAC	349	281.5083	75.0036
GTTTTTGA	GTTTCTTG	387	284.1966	119.4896
GTTTTTGA	GAAAAATG	426	313.2215	131.0073
GAAAAATG	ATTTTTTA	767	493.5393	338.1582
GAAAAATG	TAAAAAAT	822	504.6311	401.0642
GAAAAATG	GAAAAAAG	451	286.1353	205.2061
GAAAAATG	CTTTTTTC	425	291.5166	160.2217
GAAAAATG	TTATATAA	638	415.8882	273.0141
GAAAAATG	AATATATT	707	495.6839	251.0502
GAAAAATG	CAAGAAAC	313	249.0408	71.5476
GAAAAATG	GTTTCTTG	311	251.4190	66.1410
GTTTCTTG	ATTTTTTA	518	447.8051	75.4297
GTTTCTTG	TAAAAAAT	501	457.8691	45.1014
GTTTCTTG	GAAAAAAG	367	259.6204	127.0339
GTTTCTTG	CTTTTTTC	381	264.5030	139.0447
GTTTCTTG	TTATATAA	466	377.3496	98.3323
GTTTCTTG	AATATATT	480	449.7510	31.2442
GTTTCTTG	CAAGAAAC	357	225.9632	163.2787
CAAGAAAC	ATTTTTTA	535	443.5692	100.2659
CAAGAAAC	TAAAAAAT	500	453.5380	48.7645
CAAGAAAC	GAAAAAAG	359	257.1646	119.7646
CAAGAAAC	CTTTTTTC	363	262.0010	118.3578
CAAGAAAC	TTATATAA	436	373.7801	67.1329
CAAGAAAC	AATATATT	456	445.4967	10.6262
AATATATT	ATTTTTTA	1692	882.8679	1100.6307
AATATATT	TAAAAAAT	1759	902.7094	1173.4290
AATATATT	GAAAAAAG	783	511.8532	332.8492
AATATATT	CTTTTTTC	759	521.4795	284.8768
AATATATT	TTATATAA	1447	743.9616	962.6287
TTATATAA	ATTTTTTA	1478	740.7429	1020.9899
TTATATAA	TAAAAAAT	1464	757.3903	964.8477
TTATATAA	GAAAAAAG	714	429.4546	362.9740
TTATATAA	CTTTTTTC	666	437.5312	279.8143
CTTTTTTC	ATTTTTTA	822	519.2234	377.6319
CTTTTTTC	TAAAAAAT	822	530.8924	359.3629
CTTTTTTC	GAAAAAAG	474	301.0260	215.2011
GAAAAAAG	ATTTTTTA	824	509.6387	395.9060
GAAAAAAG	TAAAAAAT	854	521.0923	421.8794
TAAAAAAT	ATTTTTTA	1855	898.8038	1344.0869
