# Supplementary material for: The word landscape of the non-coding segments of the Arabidopsis thaliana genome
Source: BMC Genomics. 2009 Oct 8;10:463. doi: 10.1186/1471-2164-10-463 (PMC2770528; doi:10.1186/1471-2164-10-463)
Supplement: Additional file 19 — NASC Microarrays. Entire set of microarray experiments available in NASC that were used for the cellular functional analysis. [file 1471-2164-10-463-S19.XLS]

## Sheet: Sheet1
Experiment ID	Numerator	Denominator	grouped by tissue	Grouped by tissue (more specific)	grouped by mutant	grouped by mutant (specific)	grouped by medium	grouped by treatment	grouped by treatment (specific)	grouped by ecotype	grouped by timing	NASC#		one word	short description
ex0001	NASC145_wounding_shoots_0.5hrs_avg	NASC145_wounding_shoots_0.25hrs_avg	shoot	shoot			MS-medium	stress	wounding	Col-0	0.5h	NASC145		abiotic_stress	wounding_shoot_0.5h/0.25h
ex0002	NASC145_wounding_shoots_1hrs_avg	NASC145_wounding_shoots_0.25hrs_avg	shoot	shoot			MS-medium	stress	wounding	Col-0	1h	NASC145		abiotic_stress	wounding_shoot_1h/0.25h
ex0003	NASC145_wounding_shoots_3hrs_avg	NASC145_wounding_shoots_0.25hrs_avg	shoot	shoot			MS-medium	stress	wounding	Col-0	3h	NASC145		abiotic_stress	wounding_shoot_3h/0.25h
ex0004	NASC145_wounding_shoots_6hrs_avg	NASC145_wounding_shoots_0.25hrs_avg	shoot	shoot			MS-medium	stress	wounding	Col-0	6h	NASC145		abiotic_stress	wounding_shoot_6h/0.25h
ex0005	NASC145_wounding_shoots_12hrs_avg	NASC145_wounding_shoots_0.25hrs_avg	shoot	shoot			MS-medium	stress	wounding	Col-0	12h	NASC145		abiotic_stress	wounding_shoot_12h/0.25h
ex0006	NASC145_wounding_shoots_24hrs_avg	NASC145_wounding_shoots_0.25hrs_avg	shoot	shoot			MS-medium	stress	wounding	Col-0	24h	NASC145		abiotic_stress	wounding_shoot_24h/0.25h
ex0007	NASC145_wounding_roots_0.5hrs_avg	NASC145_wounding_roots_0.25hrs_avg	root	root			MS-medium	stress	wounding	Col-0	0.5h	NASC145		abiotic_stress	wounding_root_0.5h/0.25h
ex0008	NASC145_wounding_roots_1hrs_avg	NASC145_wounding_roots_0.25hrs_avg	root	root			MS-medium	stress	wounding	Col-0	1h	NASC145		abiotic_stress	wounding_root_1h/0.25h
ex0009	NASC145_wounding_roots_3hrs_avg	NASC145_wounding_roots_0.25hrs_avg	root	root			MS-medium	stress	wounding	Col-0	3h	NASC145		abiotic_stress	wounding_root_3h/0.25h
ex0010	NASC145_wounding_roots_6hrs_avg	NASC145_wounding_roots_0.25hrs_avg	root	root			MS-medium	stress	wounding	Col-0	6h	NASC145		abiotic_stress	wounding_root_6h/0.25h
ex0011	NASC145_wounding_roots_12hrs_avg	NASC145_wounding_roots_0.25hrs_avg	root	root			MS-medium	stress	wounding	Col-0	12h	NASC145		abiotic_stress	wounding_root_12h/0.25h
ex0012	NASC145_wounding_roots_24hrs_avg	NASC145_wounding_roots_0.25hrs_avg	root	root			MS-medium	stress	wounding	Col-0	24h	NASC145		abiotic_stress	wounding_root_24h/0.25h
ex0013	NASC353_(35S::ZAT12)_wholeplant_avg	NASC353-wild_type_gl1_wholeplant_avg	whole plant	whole plant	overexpression	35S::ZAT12	solid medium					NASC353		abiotic_stress	overexpression_ZAT12_plant/wt
ex0014	NASC351_(35S::CBF2)_wholeplant_avg	NASC351_wild_type_Ws2_wholeplant_avg	whole plant	whole plant	overexpression	35S::CBF2	solid medium					NASC351		abiotic_stress	overexpression_CBF_plant/wt
ex0015	NASC123_P.infestans_Col-0_leaves_6hours_med	NASC123_control_Col-0_leaves_6hours_med	leaves	leaves			soil	pathogen	infiltration with P.infestans	Col-0	6h	NASC123		pathogen	P.infestans_6h/control
ex0016	NASC123_P.infestans_Col-0_leaves_12hours_med	NASC123_control_Col-0_leaves_12hours_med	leaves	leaves			soil	pathogen	infiltration with P.infestans	Col-0	12h	NASC123		pathogen	P.infestans_12h/control
ex0017	NASC123_P.infestans_Col-0_leaves_24hours_med	NASC123_control_Col-0_leaves_24hours_med	leaves	leaves			soil	pathogen	infiltration with P.infestans	Col-0	24h	NASC123		pathogen	P.infestans_24h/control
ex0018	NASC159_elevatedcarbondioxide/lowlight_Col-0_developingleaves(19-21)_2h_avg	NASC160_Control_Col-0_developingleaf(19-21)_0h_avg	leaves	developing leaves			Humax compost	CO2	elevated carbon dioxide/low light	Col-0	2h	NASC159		abiotic_stress	lowlight+elevated_leaf_2h/control
ex0019	NASC159_elevatedcarbondioxide/lowlight_Col-0_developingleaves(19-21)_4h_avg	NASC160_Control_Col-0_developingleaf(19-21)_0h_avg	leaves	developing leaves			Humax compost	CO2	elevated carbon dioxide/low light	Col-0	4h	NASC159		abiotic_stress	lowlight+elevated_leaf_4h/control
ex0020	NASC159_elevatedcarbondioxide/lowlight_Col-0_developingleaves(19-21)_12h_avg	NASC160_Control_Col-0_developingleaf(19-21)_0h_avg	leaves	developing leaves			Humax compost	CO2	elevated carbon dioxide/low light	Col-0	12h	NASC159		abiotic_stress	lowlight+elevated_leaf_12h/control
ex0021	NASC159_elevatedcarbondioxide/lowlight_Col-0_mature_leaves(19-21)_24h_med	NASC160_Control_Col-0_developingleaf(19-21)_0h_avg	leaves	mature leaves			Humax compost	CO2	elevated carbon dioxide/low light	Col-0	24h	NASC159		abiotic_stress	lowlight+elevated_leaf_24h/control
ex0022	NASC159_elevatedcarbondioxide/lowlight_Col-0_developingleaves(19-21)_48h_avg	NASC160_Control_Col-0_developingleaf(19-21)_0h_avg	leaves	developing leaves			Humax compost	CO2	elevated carbon dioxide/low light	Col-0	48h	NASC159		abiotic_stress	lowlight+elevated_leaf_48h/control
ex0023	NASC159_elevatedcarbondioxide/lowlight_Col-0_developingleaves(19-21)_96h_avg	NASC160_Control_Col-0_developingleaf(19-21)_0h_avg	leaves	developing leaves			Humax compost	CO2	elevated carbon dioxide/low light	Col-0	96h	NASC159		abiotic_stress	lowlight+elevated_leaf_96h/control
ex0024	NASC159_elevatedcarbondioxide/lowlight_Col-0_developingleaves(19-21)_2h_avg	NASC160_Control_Col-0_developingleaf(19-21)_elevatedCO2(steady-state)_0h_avg	leaves	developing leaves			Humax compost	CO2	elevated carbon dioxide/low light	Col-0	2h	NASC159		abiotic_stress	lowlight+elevatedCO2_leaf_2h/control(steady CO2)
ex0025	NASC159_elevatedcarbondioxide/lowlight_Col-0_developingleaves(19-21)_4h_avg	NASC160_Control_Col-0_developingleaf(19-21)_elevatedCO2(steady-state)_0h_avg	leaves	developing leaves			Humax compost	CO2	elevated carbon dioxide/low light	Col-0	4h	NASC159		abiotic_stress	lowlight+elevatedCO2_leaf_4h/control(steady CO2)
ex0026	NASC159_elevatedcarbondioxide/lowlight_Col-0_developingleaves(19-21)_12h_avg	NASC160_Control_Col-0_developingleaf(19-21)_elevatedCO2(steady-state)_0h_avg	leaves	developing leaves			Humax compost	CO2	elevated carbon dioxide/low light	Col-0	12h	NASC159		abiotic_stress	lowlight+elevatedCO2_leaf_12h/control(steady CO2)
ex0027	NASC159_elevatedcarbondioxide/lowlight_Col-0_mature_leaves(19-21)_24h_med	NASC160_Control_Col-0_developingleaf(19-21)_elevatedCO2(steady-state)_0h_avg	leaves	mature leaves			Humax compost	CO2	elevated carbon dioxide/low light	Col-0	24h	NASC159		abiotic_stress	lowlight+elevatedCO2_leaf_24h/control(steady CO2)
ex0028	NASC159_elevatedcarbondioxide/lowlight_Col-0_developingleaves(19-21)_48h_avg	NASC160_Control_Col-0_developingleaf(19-21)_elevatedCO2(steady-state)_0h_avg	leaves	developing leaves			Humax compost	CO2	elevated carbon dioxide/low light	Col-0	48h	NASC159		abiotic_stress	lowlight+elevatedCO2_leaf_48h/control(steady CO2)
ex0029	NASC159_elevatedcarbondioxide/lowlight_Col-0_developingleaves(19-21)_96h_avg	NASC160_Control_Col-0_developingleaf(19-21)_elevatedCO2(steady-state)_0h_avg	leaves	developing leaves			Humax compost	CO2	elevated carbon dioxide/low light	Col-0	96h	NASC159		abiotic_stress	lowlight+elevatedCO2_leaf_96h/control(steady CO2)
ex0030	NASC158_ambientCO2/lowlight(50µmol/m/s)_Col-0_developingleaf(19-21)_2h_avg	NASC160_Control_Col-0_developingleaf(19-21)_0h_avg	leaves	developing leaves			Humax compost	CO2	ambientCO2/low light (50 µmol/m/s)	Col-0	2h	NASC158		abiotic_stress	lowlight+ambientCO2_leaf_2h/control
ex0031	NASC158_ambientCO2/lowlight(50µmol/m/s)_Col-0_developingleaf(19-21)_4h_avg	NASC160_Control_Col-0_developingleaf(19-21)_0h_avg	leaves	developing leaves			Humax compost	CO2	ambientCO2/low light (50 µmol/m/s)	Col-0	4h	NASC158		abiotic_stress	lowlight+ambientCO2_leaf_4h/control
ex0032	NASC158_ambientCO2/lowlight(50µmol/m/s)_Col-0_developingleaf(19-21)_12h_avg	NASC160_Control_Col-0_developingleaf(19-21)_0h_avg	leaves	developing leaves			Humax compost	CO2	ambientCO2/low light (50 µmol/m/s)	Col-0	12h	NASC158		abiotic_stress	lowlight+ambientCO2_leaf_12h/control
ex0033	NASC158_ambientCO2/lowlight(50µmol/m/s)_Col-0_developingleaf(19-21)_24h_avg	NASC160_Control_Col-0_developingleaf(19-21)_0h_avg	leaves	developing leaves			Humax compost	CO2	ambientCO2/low light (50 µmol/m/s)	Col-0	24h	NASC158		abiotic_stress	lowlight+ambientCO2_leaf_24h/control
ex0034	NASC158_ambientCO2/lowlight(50µmol/m/s)_Col-0_developingleaf(19-21)_48h_avg	NASC160_Control_Col-0_developingleaf(19-21)_0h_avg	leaves	developing leaves			Humax compost	CO2	ambientCO2/low light (50 µmol/m/s)	Col-0	48h	NASC158		abiotic_stress	lowlight+ambientCO2_leaf_48h/control
ex0035	NASC158_ambientCO2/lowlight(50µmol/m/s)_Col-0_developingleaf(19-21)_96h_avg	NASC160_Control_Col-0_developingleaf(19-21)_0h_avg	leaves	developing leaves			Humax compost	CO2	ambientCO2/low light (50 µmol/m/s)	Col-0	96h	NASC158		abiotic_stress	lowlight+ambientCO2_leaf_96h/control
ex0036	NASC158_ambientCO2/lowlight(50µmol/m/s)_Col-0_developingleaf(19-21)_2h_avg	NASC160_Control_Col-0_developingleaf(19-21)_elevatedCO2(steady-state)_0h_avg	leaves	developing leaves			Humax compost	CO2	ambientCO2/low light (50 µmol/m/s)	Col-0	2h	NASC158		abiotic_stress	lowlight+ambientCO2_leaf_2h/control(steady CO2)
ex0037	NASC158_ambientCO2/lowlight(50µmol/m/s)_Col-0_developingleaf(19-21)_4h_avg	NASC160_Control_Col-0_developingleaf(19-21)_elevatedCO2(steady-state)_0h_avg	leaves	developing leaves			Humax compost	CO2	ambientCO2/low light (50 µmol/m/s)	Col-0	4h	NASC158		abiotic_stress	lowlight+ambientCO2_leaf_4h/control(steady CO2)
ex0038	NASC158_ambientCO2/lowlight(50µmol/m/s)_Col-0_developingleaf(19-21)_12h_avg	NASC160_Control_Col-0_developingleaf(19-21)_elevatedCO2(steady-state)_0h_avg	leaves	developing leaves			Humax compost	CO2	ambientCO2/low light (50 µmol/m/s)	Col-0	12h	NASC158		abiotic_stress	lowlight+ambientCO2_leaf_12h/control(steady CO2)
ex0039	NASC158_ambientCO2/lowlight(50µmol/m/s)_Col-0_developingleaf(19-21)_24h_avg	NASC160_Control_Col-0_developingleaf(19-21)_elevatedCO2(steady-state)_0h_avg	leaves	developing leaves			Humax compost	CO2	ambientCO2/low light (50 µmol/m/s)	Col-0	24h	NASC158		abiotic_stress	lowlight+ambientCO2_leaf_24h/control(steady CO2)
ex0040	NASC158_ambientCO2/lowlight(50µmol/m/s)_Col-0_developingleaf(19-21)_48h_avg	NASC160_Control_Col-0_developingleaf(19-21)_elevatedCO2(steady-state)_0h_avg	leaves	developing leaves			Humax compost	CO2	ambientCO2/low light (50 µmol/m/s)	Col-0	48h	NASC158		abiotic_stress	lowlight+ambientCO2_leaf_48h/control(steady CO2)
ex0041	NASC158_ambientCO2/lowlight(50µmol/m/s)_Col-0_developingleaf(19-21)_96h_avg	NASC160_Control_Col-0_developingleaf(19-21)_elevatedCO2(steady-state)_0h_avg	leaves	developing leaves			Humax compost	CO2	ambientCO2/low light (50 µmol/m/s)	Col-0	96h	NASC158		abiotic_stress	lowlight+ambientCO2_leaf_96h/control(steady CO2)
ex0042	NASC157_elevatedcarbondioxide(750ppm)/ambientlight_Col-0_developingleaf(19-21)_2h_avg	NASC160_Control_Col-0_developingleaf(19-21)_0h_avg	leaves	developing leaves			Humax compost	CO2	elevated carbon dioxide (750 ppm)/ambient light	Col-0	2h	NASC157		abiotic_stress	ambientlight+elevatedCO2_leaf_2h/control
ex0043	NASC157_elevatedcarbondioxide(750ppm)/ambientlight_Col-0_developingleaf(19-21)_4h_avg	NASC160_Control_Col-0_developingleaf(19-21)_0h_avg	leaves	developing leaves			Humax compost	CO2	elevated carbon dioxide (750 ppm)/ambient light	Col-0	4h	NASC157		abiotic_stress	ambientlight+elevatedCO2_leaf_4h/control
ex0044	NASC157_elevatedcarbondioxide(750ppm)/ambientlight_Col-0_developingleaf(19-21)_12h_avg	NASC160_Control_Col-0_developingleaf(19-21)_0h_avg	leaves	developing leaves			Humax compost	CO2	elevated carbon dioxide (750 ppm)/ambient light	Col-0	12h	NASC157		abiotic_stress	ambientlight+elevatedCO2_leaf_12h/control
ex0045	NASC157_elevatedcarbondioxide(750ppm)/ambientlight_Col-0_developingleaf(19-21)_24h_avg	NASC160_Control_Col-0_developingleaf(19-21)_0h_avg	leaves	developing leaves			Humax compost	CO2	elevated carbon dioxide (750 ppm)/ambient light	Col-0	24h	NASC157		abiotic_stress	ambientlight+elevatedCO2_leaf_24h/control
ex0046	NASC157_elevatedcarbondioxide(750ppm)/ambientlight_Col-0_developingleaf(19-21)_48h_avg	NASC160_Control_Col-0_developingleaf(19-21)_0h_avg	leaves	developing leaves			Humax compost	CO2	elevated carbon dioxide (750 ppm)/ambient light	Col-0	48h	NASC157		abiotic_stress	ambientlight+elevatedCO2_leaf_48h/control
ex0047	NASC157_elevatedcarbondioxide(750ppm)/ambientlight_Col-0_developingleaf(19-21)_96h_avg	NASC160_Control_Col-0_developingleaf(19-21)_0h_avg	leaves	developing leaves			Humax compost	CO2	elevated carbon dioxide (750 ppm)/ambient light	Col-0	96h	NASC157		abiotic_stress	ambientlight+elevatedCO2_leaf_24h/control
ex0048	NASC157_elevatedcarbondioxide(750ppm)/ambientlight_Col-0_mature_leaves(19-21)_24h_med	NASC160_Control_Col-0_developingleaf(19-21)_0h_avg	leaves	developing leaves			Humax compost	CO2	elevated carbon dioxide (750 ppm)/ambient light	Col-0	24h	NASC157		abiotic_stress	ambientlight+elevatedCO2_leaf_96h/control
ex0049	NASC157_elevatedcarbondioxide(750ppm)/ambientlight_Col-0_developingleaf(19-21)_2h_avg	NASC160_Control_Col-0_developingleaf(19-21)_elevatedCO2(steady-state)_0h_avg	leaves	developing leaves			Humax compost	CO2	elevated carbon dioxide (750 ppm)/ambient light	Col-0	2h	NASC157		abiotic_stress	ambientlight+elevatedCO2_leaf_2h/control(steady CO2)
ex0050	NASC157_elevatedcarbondioxide(750ppm)/ambientlight_Col-0_developingleaf(19-21)_4h_avg	NASC160_Control_Col-0_developingleaf(19-21)_elevatedCO2(steady-state)_0h_avg	leaves	developing leaves			Humax compost	CO2	elevated carbon dioxide (750 ppm)/ambient light	Col-0	4h	NASC157		abiotic_stress	ambientlight+elevatedCO2_leaf_4h/control(steady CO2)
ex0051	NASC157_elevatedcarbondioxide(750ppm)/ambientlight_Col-0_developingleaf(19-21)_12h_avg	NASC160_Control_Col-0_developingleaf(19-21)_elevatedCO2(steady-state)_0h_avg	leaves	developing leaves			Humax compost	CO2	elevated carbon dioxide (750 ppm)/ambient light	Col-0	12h	NASC157		abiotic_stress	ambientlight+elevatedCO2_leaf_12h/control(steady CO2)
ex0052	NASC157_elevatedcarbondioxide(750ppm)/ambientlight_Col-0_developingleaf(19-21)_24h_avg	NASC160_Control_Col-0_developingleaf(19-21)_elevatedCO2(steady-state)_0h_avg	leaves	developing leaves			Humax compost	CO2	elevated carbon dioxide (750 ppm)/ambient light	Col-0	24h	NASC157		abiotic_stress	ambientlight+elevatedCO2_leaf_24h/control(steady CO2)
ex0053	NASC157_elevatedcarbondioxide(750ppm)/ambientlight_Col-0_developingleaf(19-21)_48h_avg	NASC160_Control_Col-0_developingleaf(19-21)_elevatedCO2(steady-state)_0h_avg	leaves	developing leaves			Humax compost	CO2	elevated carbon dioxide (750 ppm)/ambient light	Col-0	48h	NASC157		abiotic_stress	ambientlight+elevatedCO2_leaf_48h/control(steady CO2)
ex0054	NASC157_elevatedcarbondioxide(750ppm)/ambientlight_Col-0_developingleaf(19-21)_96h_avg	NASC160_Control_Col-0_developingleaf(19-21)_elevatedCO2(steady-state)_0h_avg	leaves	developing leaves			Humax compost	CO2	elevated carbon dioxide (750 ppm)/ambient light	Col-0	96h	NASC157		abiotic_stress	ambientlight+elevatedCO2_leaf_96h/control(steady CO2)
ex0055	NASC157_elevatedcarbondioxide(750ppm)/ambientlight_Col-0_mature_leaves(19-21)_24h_med	NASC160_Control_Col-0_developingleaf(19-21)_elevatedCO2(steady-state)_0h_avg	leaves	developing leaves			Humax compost	CO2	elevated carbon dioxide (750 ppm)/ambient light	Col-0	24h	NASC157		abiotic_stress	ambientlight+elevatedCO2_leaf_24h/control(steady CO2)
ex0056	NASC156_Ambientcarbondioxide/ambientlight(Control)_Col-0_developingleaf(19-21)_2h_avg	NASC160_Control_Col-0_developingleaf(19-21)_0h_avg	leaves	developing leaves			Humax compost	daiurnal	grown over a 4d timecourse	Col-0	2h	NASC156		circadian	developingleaf_2h/control
ex0057	NASC156_Ambientcarbondioxide/ambientlight(Control)_Col-0_developingleaf(19-21)_4h_avg	NASC160_Control_Col-0_developingleaf(19-21)_0h_avg	leaves	developing leaves			Humax compost	daiurnal	grown over a 4d timecourse	Col-0	4h	NASC156		circadian	developingleaf_4h/control
ex0058	NASC156_Ambientcarbondioxide/ambientlight(Control)_Col-0_developingleaf(19-21)_12h_avg	NASC160_Control_Col-0_developingleaf(19-21)_0h_avg	leaves	developing leaves			Humax compost	daiurnal	grown over a 4d timecourse	Col-0	12h	NASC156		circadian	developingleaf_12h/control
ex0059	NASC156_Ambientcarbondioxide/ambientlight(Control)_Col-0_developingleaf(19-21)_24h_avg	NASC160_Control_Col-0_developingleaf(19-21)_0h_avg	leaves	developing leaves			Humax compost	daiurnal	grown over a 4d timecourse	Col-0	24h	NASC156		circadian	developingleaf_24h/control
ex0060	NASC156_Ambientcarbondioxide/ambientlight(Control)_Col-0_developingleaf(19-21)_48h_avg	NASC160_Control_Col-0_developingleaf(19-21)_0h_avg	leaves	developing leaves			Humax compost	daiurnal	grown over a 4d timecourse	Col-0	48h	NASC156		circadian	developingleaf_48h/control
ex0061	NASC156_Ambientcarbondioxide/ambientlight(Control)_Col-0_developingleaf(19-21)_96h_avg	NASC160_Control_Col-0_developingleaf(19-21)_0h_avg	leaves	developing leaves			Humax compost	daiurnal	grown over a 4d timecourse	Col-0	96h	NASC156		circadian	developingleaf_96h/control
ex0062	NASC156_Ambientcarbondioxide/ambientlight(Control)_Col-0_mature_leaves(19-21)_24h_med	NASC160_Control_Col-0_developingleaf(19-21)_0h_avg	leaves	developing leaves			Humax compost	daiurnal	grown over a 4d timecourse	Col-0	24h	NASC156		circadian	matureleaf_24h/control
ex0063	NASC156_Ambientcarbondioxide/ambientlight(Control)_Col-0_developingleaf(19-21)_2h_avg	NASC160_Control_Col-0_developingleaf(19-21)_elevatedCO2(steady-state)_0h_avg	leaves	developing leaves			Humax compost	daiurnal	grown over a 4d timecourse	Col-0	2h	NASC156		circadian	developingleaf_2h/control(steadyCO2)
ex0064	NASC156_Ambientcarbondioxide/ambientlight(Control)_Col-0_developingleaf(19-21)_4h_avg	NASC160_Control_Col-0_developingleaf(19-21)_elevatedCO2(steady-state)_0h_avg	leaves	developing leaves			Humax compost	daiurnal	grown over a 4d timecourse	Col-0	4h	NASC156		circadian	developingleaf_4h/control(steadyCO2)
ex0065	NASC156_Ambientcarbondioxide/ambientlight(Control)_Col-0_developingleaf(19-21)_12h_avg	NASC160_Control_Col-0_developingleaf(19-21)_elevatedCO2(steady-state)_0h_avg	leaves	developing leaves			Humax compost	daiurnal	grown over a 4d timecourse	Col-0	12h	NASC156		circadian	developingleaf_12h/control(steadyCO2)
ex0066	NASC156_Ambientcarbondioxide/ambientlight(Control)_Col-0_developingleaf(19-21)_24h_avg	NASC160_Control_Col-0_developingleaf(19-21)_elevatedCO2(steady-state)_0h_avg	leaves	developing leaves			Humax compost	daiurnal	grown over a 4d timecourse	Col-0	24h	NASC156		circadian	developingleaf_24h/control(steadyCO2)
ex0067	NASC156_Ambientcarbondioxide/ambientlight(Control)_Col-0_developingleaf(19-21)_48h_avg	NASC160_Control_Col-0_developingleaf(19-21)_elevatedCO2(steady-state)_0h_avg	leaves	developing leaves			Humax compost	daiurnal	grown over a 4d timecourse	Col-0	48h	NASC156		circadian	developingleaf_48h/control(steadyCO2)
ex0068	NASC156_Ambientcarbondioxide/ambientlight(Control)_Col-0_developingleaf(19-21)_96h_avg	NASC160_Control_Col-0_developingleaf(19-21)_elevatedCO2(steady-state)_0h_avg	leaves	developing leaves			Humax compost	daiurnal	grown over a 4d timecourse	Col-0	96h	NASC156		circadian	developingleaf_96h/control(steadyCO2)
ex0069	NASC156_Ambientcarbondioxide/ambientlight(Control)_Col-0_mature_leaves(19-21)_24h_med	NASC160_Control_Col-0_developingleaf(19-21)_elevatedCO2(steady-state)_0h_avg	leaves	developing leaves			Humax compost	daiurnal	grown over a 4d timecourse	Col-0	24h	NASC156		circadian	matureleaf_24h/control(steadyCO2)
ex0070	NASC350_responsetocoldsoil(4oC)_Col-0_wholeplant(18daysold),aboveground(noroots)_after1h_med	NASC350_responsetocoldsoil(4oC)_Col-0_wholeplant(18daysold),aboveground(noroots)_control_med	whole plant	whole plant			soil	cold	cold soil(4oC)	Col-0	1h	NASC350		abiotic_stress	coldsoil_1h/control
ex0071	NASC350_responsetocoldsoil(4oC)_Col-0_wholeplant(18daysold),aboveground(noroots)_after24h_med	NASC350_responsetocoldsoil(4oC)_Col-0_wholeplant(18daysold),aboveground(noroots)_control_med	whole plant	whole plant			soil	cold	cold soil(4oC)	Col-0	24h	NASC350		abiotic_stress	coldsoil_24h/control
ex0072	NASC350_responsetocoldsoil(4oC)_Col-0_wholeplant(18daysold),aboveground(noroots)_after7days_med	NASC350_responsetocoldsoil(4oC)_Col-0_wholeplant(18daysold),aboveground(noroots)_control_med	whole plant	whole plant			soil	cold	cold soil(4oC)	Col-0	7d	NASC350		abiotic_stress	coldsoil_7d/control
ex0073	NASC348_greenhouse_Col-0_rosetteleaf(15days)_med	NASC348_growthchamber_Col-0_rosetteleaf(15days)_rep1	leaves	rosette leaf			soil	tissue	greenhouse	Col-0		NASC348		experimental_design	rosetteleaf_greenhouse/growthchamber
ex0074	NASC348_greenhouse_Col-0_developedflowers+unopenedbuds(29days)_med	NASC348_growthchamber_Col-0_developedflowers+unopenedbuds(29days)_med	flower	developed flowers+unopened buds			soil	tissue	greenhouse	Col-0		NASC348		experimental_design	unopenflower_greenhouse/growthchamber
ex0075	NASC348_greenhouse_Col-0_upper2"ofthestemminussiliques+pedicels(29days)_med	NASC348_growthchamber_Col-0_upper2"ofthestemminussiliques+pedicels(29days)_med	upper2"of the stem minus siliques+pedicels	upper2"of the stem minus siliques+pedicels			soil	tissue	greenhouse	Col-0		NASC348		experimental_design	stem+pedicels_greenhouse/growthchamber
ex0076	NASC367_At-Lan_MarkstheQCandtheendodermisatleastpastthematurehairzone_avg	NASC367_At-C24_Lateralrootcapplusepidermis_avg	root	QC and the endodermis at least past the mature hair zone			MS + 4.5% sucrose	development	16h light 8h dark	Lan	6d	NASC367		tissue	QC + endodermis /Lateral root cap + epidermis
ex0077	NASC367_At-Col_roottipreachesitsfulldiameter(about0.15mmfromtheroottip)_avg	NASC367_At-C24_Lateralrootcapplusepidermis_avg	root	root tip reaches its full diameter (about 0.15 mm from the root tip)			MS + 4.5% sucrose	development	16h light 8h dark	Col-0	6d	NASC367		tissue	root tip /Lateral root cap + epidermis
ex0078	NASC367_At-Col_beginlongitudinalexpansion~0.30mmfromtheroottip_avg	NASC367_At-C24_Lateralrootcapplusepidermis_avg	root	begin longitudinal expansion ~0.30 mm from the root tip			MS + 4.5% sucrose	development	16h light 8h dark	Col-0	6d	NASC367		tissue	begin longitudinal expansion /Lateral root cap + epidermis
ex0079	NASC367_At-Col_roothairsarefullyelongated(about0.45to2mmfromtheroottip)_avg	NASC367_At-C24_Lateralrootcapplusepidermis_avg	root	root hairs are fully elongated (about 0.45 to 2 mm from the root tip)			MS + 4.5% sucrose	development	16h light 8h dark	Col-0	6d	NASC367		tissue	root hairs /Lateral root cap + epidermis
ex0080	NASC367_At-Col_Markscellsinsteleandstartstofadefromtheelongationzone_avg	NASC367_At-C24_Lateralrootcapplusepidermis_avg	root	cells in stele and starts to fade from the elongation zone			MS + 4.5% sucrose	development	16h light 8h dark	Col-0	6d	NASC367		tissue	cells in stele /Lateral root cap + epidermis
ex0081	NASC367_At-Col_MarksatrichoblastsfromtheQCup_avg	NASC367_At-C24_Lateralrootcapplusepidermis_avg	root	atrichoblasts from the QC up			MS + 4.5% sucrose	development	16h light 8h dark	Col-0	6d	NASC367		tissue	atrichoblasts from the QC up/Lateral root cap + epidermis
ex0082	NASC367_At-Col_Marksgroundtissue(endodermisandcortex)andtheQC_avg	NASC367_At-C24_Lateralrootcapplusepidermis_avg	root	ground tissue (endodermis and cortex) and the QC			MS + 4.5% sucrose	development	16h light 8h dark	Col-0	6d	NASC367		tissue	ground tissue + QC/Lateral root cap + epidermis
ex0083	NASC367_At-C24_Lateralrootcapplusepidermis_avg	NASC367_At-Lan_MarkstheQCandtheendodermisatleastpastthematurehairzone_avg	root	Lateral root cap plus epidermis			MS + 4.5% sucrose	development	16h light 8h dark	C24	6d	NASC367		tissue	Lateral root cap + epidermis/QC + endodermis
ex0084	NASC367_At-Col_roottipreachesitsfulldiameter(about0.15mmfromtheroottip)_avg	NASC367_At-Lan_MarkstheQCandtheendodermisatleastpastthematurehairzone_avg	root	root tip reaches its full diameter (about 0.15 mm from the root tip)			MS + 4.5% sucrose	development	16h light 8h dark	Col-0	6d	NASC367		tissue	root tip reaches /QC + endodermis
ex0085	NASC367_At-Col_beginlongitudinalexpansion~0.30mmfromtheroottip_avg	NASC367_At-Lan_MarkstheQCandtheendodermisatleastpastthematurehairzone_avg	root	begin longitudinal expansion ~0.30 mm from the root tip			MS + 4.5% sucrose	development	16h light 8h dark	Col-0	6d	NASC367		tissue	begin longitudinal expansion /QC + endodermis
ex0086	NASC367_At-Col_roothairsarefullyelongated(about0.45to2mmfromtheroottip)_avg	NASC367_At-Lan_MarkstheQCandtheendodermisatleastpastthematurehairzone_avg	root	root hairs are fully elongated (about 0.45 to 2 mm from the root tip)			MS + 4.5% sucrose	development	16h light 8h dark	Col-0	6d	NASC367		tissue	root hairs /QC + endodermis
ex0087	NASC367_At-Col_Markscellsinsteleandstartstofadefromtheelongationzone_avg	NASC367_At-Lan_MarkstheQCandtheendodermisatleastpastthematurehairzone_avg	root	cells in stele and starts to fade from the elongation zone			MS + 4.5% sucrose	development	16h light 8h dark	Col-0	6d	NASC367		tissue	cells in stele /QC + endodermis
ex0088	NASC367_At-Col_MarksatrichoblastsfromtheQCup_avg	NASC367_At-Lan_MarkstheQCandtheendodermisatleastpastthematurehairzone_avg	root	atrichoblasts from the QC up			MS + 4.5% sucrose	development	16h light 8h dark	Col-0	6d	NASC367		tissue	atrichoblasts from the QC up/QC + endodermis
ex0089	NASC367_At-Col_Marksgroundtissue(endodermisandcortex)andtheQC_avg	NASC367_At-Lan_MarkstheQCandtheendodermisatleastpastthematurehairzone_avg	root	ground tissue (endodermis and cortex) and the QC			MS + 4.5% sucrose	development	16h light 8h dark	Col-0	6d	NASC367		tissue	ground tissue +QC/QC + endodermis
ex0090	NASC367_At-Col_beginlongitudinalexpansion~0.30mmfromtheroottip_avg	NASC367_At-Col_roottipreachesitsfulldiameter(about0.15mmfromtheroottip)_avg	root	begin longitudinal expansion ~0.30 mm from the root tip			MS + 4.5% sucrose	development	16h light 8h dark	Col-0	6d	NASC367		tissue	begin longitudinal expansion /root tip
ex0091	NASC367_At-Col_roothairsarefullyelongated(about0.45to2mmfromtheroottip)_avg	NASC367_At-Col_roottipreachesitsfulldiameter(about0.15mmfromtheroottip)_avg	root	root hairs are fully elongated (about 0.45 to 2 mm from the root tip)			MS + 4.5% sucrose	development	16h light 8h dark	Col-0	6d	NASC367		tissue	root hairs /root tip
ex0092	NASC367_At-Col_Markscellsinsteleandstartstofadefromtheelongationzone_avg	NASC367_At-Col_roottipreachesitsfulldiameter(about0.15mmfromtheroottip)_avg	root	cells in stele and starts to fade from the elongation zone			MS + 4.5% sucrose	development	16h light 8h dark	Col-0	6d	NASC367		tissue	cells in stele /root tip
ex0093	NASC367_At-Col_MarksatrichoblastsfromtheQCup_avg	NASC367_At-Col_roottipreachesitsfulldiameter(about0.15mmfromtheroottip)_avg	root	atrichoblasts from the QC up			MS + 4.5% sucrose	development	16h light 8h dark	Col-0	6d	NASC367		tissue	atrichoblasts from the QC up/root tip
ex0094	NASC367_At-Col_Marksgroundtissue(endodermisandcortex)andtheQC_avg	NASC367_At-Col_roottipreachesitsfulldiameter(about0.15mmfromtheroottip)_avg	root	ground tissue (endodermis and cortex) and the QC			MS + 4.5% sucrose	development	16h light 8h dark	Col-0	6d	NASC367		tissue	ground tissue + QC/root tip
ex0095	NASC367_At-Col_roottipreachesitsfulldiameter(about0.15mmfromtheroottip)_avg	NASC367_At-Col_beginlongitudinalexpansion~0.30mmfromtheroottip_avg	root	root tip reaches its full diameter (about 0.15 mm from the root tip)			MS + 4.5% sucrose	development	16h light 8h dark	Col-0	6d	NASC367		tissue	root tip /begin longitudinal expansion
ex0096	NASC367_At-Col_roothairsarefullyelongated(about0.45to2mmfromtheroottip)_avg	NASC367_At-Col_beginlongitudinalexpansion~0.30mmfromtheroottip_avg	root	root hairs are fully elongated (about 0.45 to 2 mm from the root tip)			MS + 4.5% sucrose	development	16h light 8h dark	Col-0	6d	NASC367		tissue	root hairs /begin longitudinal expansion
ex0097	NASC367_At-Col_Markscellsinsteleandstartstofadefromtheelongationzone_avg	NASC367_At-Col_beginlongitudinalexpansion~0.30mmfromtheroottip_avg	root	cells in stele and starts to fade from the elongation zone			MS + 4.5% sucrose	development	16h light 8h dark	Col-0	6d	NASC367		tissue	cells in stele /begin longitudinal expansion
ex0098	NASC367_At-Col_MarksatrichoblastsfromtheQCup_avg	NASC367_At-Col_beginlongitudinalexpansion~0.30mmfromtheroottip_avg	root	atrichoblasts from the QC up			MS + 4.5% sucrose	development	16h light 8h dark	Col-0	6d	NASC367		tissue	atrichoblasts from the QC up/begin longitudinal expansion
ex0099	NASC367_At-Col_Marksgroundtissue(endodermisandcortex)andtheQC_avg	NASC367_At-Col_beginlongitudinalexpansion~0.30mmfromtheroottip_avg	root	ground tissue (endodermis and cortex) and the QC			MS + 4.5% sucrose	development	16h light 8h dark	Col-0	6d	NASC367		tissue	ground tissue + QC/begin longitudinal expansion
ex0100	NASC367_At-Col_roottipreachesitsfulldiameter(about0.15mmfromtheroottip)_avg	NASC367_At-Col_roothairsarefullyelongated(about0.45to2mmfromtheroottip)_avg	root	root tip reaches its full diameter (about 0.15 mm from the root tip)			MS + 4.5% sucrose	development	16h light 8h dark	Col-0	6d	NASC367		tissue	root tip /root hairs
ex0101	NASC367_At-Col_beginlongitudinalexpansion~0.30mmfromtheroottip_avg	NASC367_At-Col_roothairsarefullyelongated(about0.45to2mmfromtheroottip)_avg	root	begin longitudinal expansion ~0.30 mm from the root tip			MS + 4.5% sucrose	development	16h light 8h dark	Col-0	6d	NASC367		tissue	begin longitudinal expansion/root hairs
ex0102	NASC367_At-Col_Markscellsinsteleandstartstofadefromtheelongationzone_avg	NASC367_At-Col_roothairsarefullyelongated(about0.45to2mmfromtheroottip)_avg	root	cells in stele and starts to fade from the elongation zone			MS + 4.5% sucrose	development	16h light 8h dark	Col-0	6d	NASC367		tissue	cells in stele /root hairs
ex0103	NASC367_At-Col_MarksatrichoblastsfromtheQCup_avg	NASC367_At-Col_roothairsarefullyelongated(about0.45to2mmfromtheroottip)_avg	root	atrichoblasts from the QC up			MS + 4.5% sucrose	development	16h light 8h dark	Col-0	6d	NASC367		tissue	atrichoblasts from the QC up/root hairs
ex0104	NASC367_At-Col_Marksgroundtissue(endodermisandcortex)andtheQC_avg	NASC367_At-Col_roothairsarefullyelongated(about0.45to2mmfromtheroottip)_avg	root	ground tissue (endodermis and cortex) and the QC			MS + 4.5% sucrose	development	16h light 8h dark	Col-0	6d	NASC367		tissue	ground tissue + QC/root hairs
ex0105	NASC367_At-Col_roottipreachesitsfulldiameter(about0.15mmfromtheroottip)_avg	NASC367_At-Col_Markscellsinsteleandstartstofadefromtheelongationzone_avg	root	root tip reaches its full diameter (about 0.15 mm from the root tip)			MS + 4.5% sucrose	development	16h light 8h dark	Col-0	6d	NASC367		tissue	root tip /cells in stele
ex0106	NASC367_At-Col_beginlongitudinalexpansion~0.30mmfromtheroottip_avg	NASC367_At-Col_Markscellsinsteleandstartstofadefromtheelongationzone_avg	root	begin longitudinal expansion ~0.30 mm from the root tip			MS + 4.5% sucrose	development	16h light 8h dark	Col-0	6d	NASC367		tissue	begin longitudinal expansion/cells in stele
ex0107	NASC367_At-Col_roothairsarefullyelongated(about0.45to2mmfromtheroottip)_avg	NASC367_At-Col_Markscellsinsteleandstartstofadefromtheelongationzone_avg	root	root hairs are fully elongated (about 0.45 to 2 mm from the root tip)			MS + 4.5% sucrose	development	16h light 8h dark	Col-0	6d	NASC367		tissue	root hairs /cells in stele
ex0108	NASC367_At-Col_MarksatrichoblastsfromtheQCup_avg	NASC367_At-Col_Markscellsinsteleandstartstofadefromtheelongationzone_avg	root	atrichoblasts from the QC up			MS + 4.5% sucrose	development	16h light 8h dark	Col-0	6d	NASC367		tissue	atrichoblasts from the QC up/cells in stele
ex0109	NASC367_At-Col_Marksgroundtissue(endodermisandcortex)andtheQC_avg	NASC367_At-Col_Markscellsinsteleandstartstofadefromtheelongationzone_avg	root	ground tissue (endodermis and cortex) and the QC			MS + 4.5% sucrose	development	16h light 8h dark	Col-0	6d	NASC367		tissue	ground tissue + QC/cells in stele
ex0110	NASC367_At-Col_roottipreachesitsfulldiameter(about0.15mmfromtheroottip)_avg	NASC367_At-Col_MarksatrichoblastsfromtheQCup_avg	root	root tip reaches its full diameter (about 0.15 mm from the root tip)			MS + 4.5% sucrose	development	16h light 8h dark	Col-0	6d	NASC367		tissue	root tip /atrichoblasts from the QC up
ex0111	NASC367_At-Col_beginlongitudinalexpansion~0.30mmfromtheroottip_avg	NASC367_At-Col_MarksatrichoblastsfromtheQCup_avg	root	begin longitudinal expansion ~0.30 mm from the root tip			MS + 4.5% sucrose	development	16h light 8h dark	Col-0	6d	NASC367		tissue	begin longitudinal expansion/atrichoblasts from the QC up
ex0112	NASC367_At-Col_roothairsarefullyelongated(about0.45to2mmfromtheroottip)_avg	NASC367_At-Col_MarksatrichoblastsfromtheQCup_avg	root	root hairs are fully elongated (about 0.45 to 2 mm from the root tip)			MS + 4.5% sucrose	development	16h light 8h dark	Col-0	6d	NASC367		tissue	root hairs /atrichoblasts from the QC up
ex0113	NASC367_At-Col_Markscellsinsteleandstartstofadefromtheelongationzone_avg	NASC367_At-Col_MarksatrichoblastsfromtheQCup_avg	root	cells in stele and starts to fade from the elongation zone			MS + 4.5% sucrose	development	16h light 8h dark	Col-0	6d	NASC367		tissue	cells /atrichoblasts from the QC up
ex0114	NASC367_At-Col_Marksgroundtissue(endodermisandcortex)andtheQC_avg	NASC367_At-Col_MarksatrichoblastsfromtheQCup_avg	root	ground tissue (endodermis and cortex) and the QC			MS + 4.5% sucrose	development	16h light 8h dark	Col-0	6d	NASC367		tissue	ground tissue + QC/atrichoblasts from the QC up
ex0115	NASC367_At-Col_roottipreachesitsfulldiameter(about0.15mmfromtheroottip)_avg	NASC367_At-Col_Marksgroundtissue(endodermisandcortex)andtheQC_avg	root	root tip reaches its full diameter (about 0.15 mm from the root tip)			MS + 4.5% sucrose	development	16h light 8h dark	Col-0	6d	NASC367		tissue	root tip/ground tissue + QC
ex0116	NASC367_At-Col_beginlongitudinalexpansion~0.30mmfromtheroottip_avg	NASC367_At-Col_Marksgroundtissue(endodermisandcortex)andtheQC_avg	root	begin longitudinal expansion ~0.30 mm from the root tip			MS + 4.5% sucrose	development	16h light 8h dark	Col-0	6d	NASC367		tissue	begin longitudinal expansion/ground tissue+ QC
ex0117	NASC367_At-Col_roothairsarefullyelongated(about0.45to2mmfromtheroottip)_avg	NASC367_At-Col_Marksgroundtissue(endodermisandcortex)andtheQC_avg	root	root hairs are fully elongated (about 0.45 to 2 mm from the root tip)			MS + 4.5% sucrose	development	16h light 8h dark	Col-0	6d	NASC367		tissue	root hairs /ground tissue+QC
ex0118	NASC367_At-Col_Markscellsinsteleandstartstofadefromtheelongationzone_avg	NASC367_At-Col_Marksgroundtissue(endodermisandcortex)andtheQC_avg	root	cells in stele and starts to fade from the elongation zone			MS + 4.5% sucrose	development	16h light 8h dark	Col-0	6d	NASC367		tissue	cells in stele /ground tissue +QC
ex0119	NASC367_At-Col_MarksatrichoblastsfromtheQCup_avg	NASC367_At-Col_Marksgroundtissue(endodermisandcortex)andtheQC_avg	root	atrichoblasts from the QC up			MS + 4.5% sucrose	development	16h light 8h dark	Col-0	6d	NASC367		tissue	atrichoblasts from the QC up/ground tissue +QC
ex0120	NASC365_0.30mMSAin0.02%silwet_Col-0_4h_avg	NASC365_control(0.02%silwet)_Col-0_4h_avg	whole plant	whole plant			unknown	plant hormone	0.30mM SA in 0.02%silwet	Col-0	4h	NASC365		hormone	0.30mM SA_4h/control
ex0121	NASC365_0.30mMSAin0.02%silwet_Col-0_28h_avg	NASC365_control(0.02%silwet)_Col-0_28h_avg	whole plant	whole plant			unknown	plant hormone	0.30mM SA in 0.02%silwet	Col-0	28h	NASC365		hormone	0.30mM SA_28h/control
ex0122	NASC365_0.30mMSAin0.02%silwet_Col-0_52h_avg	NASC365_control(0.02%silwet)_Col-0_52h_avg	whole plant	whole plant			unknown	plant hormone	0.30mM SA in 0.02%silwet	Col-0	52h	NASC365		hormone	0.30mM SA_52h/control
ex0123	NASC373_0.30mMSAin0.02%silwet_Cvi-1_4h_avg	NASC373_control(0.02%silwet)_Cvi-1_4h_avg	whole plant	whole plant			unknown	plant hormone	0.30mM SA in 0.02%silwet	Cvi-1	4h	NASC373		hormone	0.30mM SA_4h/control
ex0124	NASC373_0.30mMSAin0.02%silwet_Cvi-1_28h_avg	NASC373_control(0.02%silwet)_Cvi-1_28h_avg	whole plant	whole plant			unknown	plant hormone	0.30mM SA in 0.02%silwet	Cvi-1	28h	NASC373		hormone	0.30mM SA_28h/control
ex0125	NASC373_0.30mMSAin0.02%silwet_Cvi-1_52h_avg	NASC373_control(0.02%silwet)_Cvi-1_52h_avg	whole plant	whole plant			unknown	plant hormone	0.30mM SA in 0.02%silwet	Cvi-1	52h	NASC373		hormone	0.30mM SA_52h/control
ex0126	NASC374_0.30mMSAin0.02%silwet_Est_4h_avg	NASC374_control(0.02%silwet)_Est_4h_avg	whole plant	whole plant			unknown	plant hormone	0.30mM SA in 0.02%silwet	Est	4h	NASC374		hormone	0.30mM SA_4h/control
ex0127	NASC374_0.30mMSAin0.02%silwet_Est_28h_avg	NASC374_control(0.02%silwet)_Est_28h_avg	whole plant	whole plant			unknown	plant hormone	0.30mM SA in 0.02%silwet	Est	28h	NASC374		hormone	0.30mM SA_28h/control
ex0128	NASC374_0.30mMSAin0.02%silwet_Est_52h_avg	NASC374_control(0.02%silwet)_Est_52h_avg	whole plant	whole plant			unknown	plant hormone	0.30mM SA in 0.02%silwet	Est	52h	NASC374		hormone	0.30mM SA_52h/control
ex0129	NASC377_0.30mMSAin0.02%silwet_Kin_4h_avg	NASC377_control(0.02%silwet)_Kin_4h_avg	whole plant	whole plant			unknown	plant hormone	0.30mM SA in 0.02%silwet	Kin	4h	NASC377		hormone	0.30mM SA_4h/control
ex0130	NASC377_0.30mMSAin0.02%silwet_Kin_28h_avg	NASC377_control(0.02%silwet)_Kin_28h_avg	whole plant	whole plant			unknown	plant hormone	0.30mM SA in 0.02%silwet	Kin	28h	NASC377		hormone	0.30mM SA_28h/control
ex0131	NASC377_0.30mMSAin0.02%silwet_Kin_52h_avg	NASC377_control(0.02%silwet)_Kin_52h_avg	whole plant	whole plant			unknown	plant hormone	0.30mM SA in 0.02%silwet	Kin	52h	NASC377		hormone	0.30mM SA_52h/control
ex0132	NASC378_0.30mMSAin0.02%silwet_Mt-0_4h_avg	NASC378_control(0.02%silwet)_Mt-0_4h_avg	whole plant	whole plant			unknown	plant hormone	0.30mM SA in 0.02%silwet	Mt-0	4h	NASC378		hormone	0.30mM SA_4h/control
ex0133	NASC378_0.30mMSAin0.02%silwet_Mt-0_28h_avg	NASC378_control(0.02%silwet)_Mt-0_28h_avg	whole plant	whole plant			unknown	plant hormone	0.30mM SA in 0.02%silwet	Mt-1	28h	NASC378		hormone	0.30mM SA_28h/control
ex0134	NASC378_0.30mMSAin0.02%silwet_Mt-0_52h_avg	NASC378_control(0.02%silwet)_Mt-0_52h_avg	whole plant	whole plant			unknown	plant hormone	0.30mM SA in 0.02%silwet	Mt-2	52h	NASC378		hormone	0.30mM SA_52h/control
ex0135	NASC375_0.30mMSAin0.02%silwet_Tsu-1_4h_avg	NASC375_control(0.02%silwet)_Tsu-1_4h_avg	whole plant	whole plant			unknown	plant hormone	0.30mM SA in 0.02%silwet	Tsu-1	4h	NASC375		hormone	0.30mM SA_4h/control
ex0136	NASC375_0.30mMSAin0.02%silwet_Tsu-1_28h_avg	NASC375_control(0.02%silwet)_Tsu-1_28h_avg	whole plant	whole plant			unknown	plant hormone	0.30mM SA in 0.02%silwet	Tsu-2	28h	NASC375		hormone	0.30mM SA_28h/control
ex0137	NASC375_0.30mMSAin0.02%silwet_Tsu-1_52h_avg	NASC375_control(0.02%silwet)_Tsu-1_52h_avg	whole plant	whole plant			unknown	plant hormone	0.30mM SA in 0.02%silwet	Tsu-3	52h	NASC375		hormone	0.30mM SA_52h/control
ex0138	NASC376_0.30mMSAin0.02%silwet_Van-0_4h_avg	NASC376_control(0.02%silwet)_Van-0_4h_avg	whole plant	whole plant			unknown	plant hormone	0.30mM SA in 0.02%silwet	Van-0	4h	NASC376		hormone	0.30mM SA_4h/control
ex0139	NASC376_0.30mMSAin0.02%silwet_Van-0_28h_avg	NASC376_control(0.02%silwet)_Van-0_28h_avg	whole plant	whole plant			unknown	plant hormone	0.30mM SA in 0.02%silwet	Van-1	28h	NASC376		hormone	0.30mM SA_28h/control
ex0140	NASC376_0.30mMSAin0.02%silwet_Van-0_52h_avg	NASC376_control(0.02%silwet)_Van-0_52h_avg	whole plant	whole plant			unknown	plant hormone	0.30mM SA in 0.02%silwet	Van-2	52h	NASC376		hormone	0.30mM SA_52h/control
ex0141	NASC324_Caesium-137_At_shoot_avg	NASC324_control_At_shoot_avg	shoot	shoot			hydroponic growth/plant medium	chemical treatment	Caesium-137			NASC324		abiotic_stress	Caesium-137_root/control
ex0142	NASC324_Caesium-137_At_root_avg	NASC324_control_At_root_avg	root	root			hydroponic growth/plant medium	chemical treatment	Caesium-137			NASC324		abiotic_stress	Caesium-137_shoot/control
ex0143	NASC196_Far-Red_Col-0Wholeseedling+root_Circadiangeneexpression_6h_rep1	NASC196_Far-Red_Col-0Wholeseedling+root_Circadiangeneexpression_2h_rep1	seedling + root	seedling + root			MS+3% sucrose	Circadian	12h:12h far-red: dark cycles for 4 days transferred to constant far-red	Col-0	6h	NASC196		circadian	12h:12h far-red: dark_6h/2h
ex0144	NASC196_Far-Red_Col-0Wholeseedling+root_Circadiangeneexpression_10h_rep1	NASC196_Far-Red_Col-0Wholeseedling+root_Circadiangeneexpression_2h_rep1	seedling + root	seedling + root			MS+3% sucrose	Circadian	12h:12h far-red: dark cycles for 4 days transferred to constant far-red	Col-0	10h	NASC196		circadian	12h:12h far-red: dark_10h/2h
ex0145	NASC196_Far-Red_Col-0Wholeseedling+root_Circadiangeneexpression_14h_med	NASC196_Far-Red_Col-0Wholeseedling+root_Circadiangeneexpression_2h_rep1	seedling + root	seedling + root			MS+3% sucrose	Circadian	12h:12h far-red: dark cycles for 4 days transferred to constant far-red	Col-0	14h	NASC196		circadian	12h:12h far-red: dark_14h/2h
ex0146	NASC196_Far-Red_Col-0Wholeseedling+root_Circadiangeneexpression_18h_rep1	NASC196_Far-Red_Col-0Wholeseedling+root_Circadiangeneexpression_2h_rep1	seedling + root	seedling + root			MS+3% sucrose	Circadian	12h:12h far-red: dark cycles for 4 days transferred to constant far-red	Col-0	18h	NASC196		circadian	12h:12h far-red: dark_18h/2h
ex0147	NASC196_Far-Red_Col-0Wholeseedling+root_Circadiangeneexpression_22h_rep1	NASC196_Far-Red_Col-0Wholeseedling+root_Circadiangeneexpression_2h_rep1	seedling + root	seedling + root			MS+3% sucrose	Circadian	12h:12h far-red: dark cycles for 4 days transferred to constant far-red	Col-0	22h	NASC196		circadian	12h:12h far-red: dark_22h/2h
ex0148	NASC196_Far-Red_Col-0Wholeseedling+root_Circadiangeneexpression_26h_rep1	NASC196_Far-Red_Col-0Wholeseedling+root_Circadiangeneexpression_2h_rep1	seedling + root	seedling + root			MS+3% sucrose	Circadian	12h:12h far-red: dark cycles for 4 days transferred to constant far-red	Col-0	26h	NASC196		circadian	12h:12h far-red: dark_26h/2h
ex0149	NASC196_Far-Red_Col-0Wholeseedling+root_Circadiangeneexpression_30h_rep1	NASC196_Far-Red_Col-0Wholeseedling+root_Circadiangeneexpression_2h_rep1	seedling + root	seedling + root			MS+3% sucrose	Circadian	12h:12h far-red: dark cycles for 4 days transferred to constant far-red	Col-0	30h	NASC196		circadian	12h:12h far-red: dark_30h/2h
ex0150	NASC196_Far-Red_Col-0Wholeseedling+root_Circadiangeneexpression_34h_rep1	NASC196_Far-Red_Col-0Wholeseedling+root_Circadiangeneexpression_2h_rep1	seedling + root	seedling + root			MS+3% sucrose	Circadian	12h:12h far-red: dark cycles for 4 days transferred to constant far-red	Col-0	34h	NASC196		circadian	12h:12h far-red: dark_34h/2h
ex0151	NASC196_Far-Red_Col-0Wholeseedling+root_Circadiangeneexpression_38h_rep1	NASC196_Far-Red_Col-0Wholeseedling+root_Circadiangeneexpression_2h_rep1	seedling + root	seedling + root			MS+3% sucrose	Circadian	12h:12h far-red: dark cycles for 4 days transferred to constant far-red	Col-0	38h	NASC196		circadian	12h:12h far-red: dark_38h/2h
ex0152	NASC196_Far-Red_Col-0Wholeseedling+root_Circadiangeneexpression_42h_rep1	NASC196_Far-Red_Col-0Wholeseedling+root_Circadiangeneexpression_2h_rep1	seedling + root	seedling + root			MS+3% sucrose	Circadian	12h:12h far-red: dark cycles for 4 days transferred to constant far-red	Col-0	42h	NASC196		circadian	12h:12h far-red: dark_42h/2h
ex0153	NASC196_Far-Red_Col-0Wholeseedling+root_Circadiangeneexpression_46h_rep1	NASC196_Far-Red_Col-0Wholeseedling+root_Circadiangeneexpression_2h_rep1	seedling + root	seedling + root			MS+3% sucrose	Circadian	12h:12h far-red: dark cycles for 4 days transferred to constant far-red	Col-0	46h	NASC196		circadian	12h:12h far-red: dark_46h/2h
ex0154	NASC196_Far-Red_Col-0Wholeseedling+root_Circadiangeneexpression_50h_rep1	NASC196_Far-Red_Col-0Wholeseedling+root_Circadiangeneexpression_2h_rep1	seedling + root	seedling + root			MS+3% sucrose	Circadian	12h:12h far-red: dark cycles for 4 days transferred to constant far-red	Col-0	50h	NASC196		circadian	12h:12h far-red: dark_50h/2h
ex0155	NASC196_White10h:10hlightdark_Col-0Wholeseedling+root_Circadiangeneexpression_26h_rep1	NASC196_White10h:10hlightdark_Col-0Wholeseedling+root_Circadiangeneexpression_24h_rep1	seedling + root	seedling + root			MS+3% sucrose	Circadian	White 10h:10hlight dark shifted to contiunous light after 24h	Col-0	26h	NASC196		circadian	10h:10h whitelight dark_26h/24h
ex0156	NASC196_White10h:10hlightdark_Col-0Wholeseedling+root_Circadiangeneexpression_28h_rep1	NASC196_White10h:10hlightdark_Col-0Wholeseedling+root_Circadiangeneexpression_24h_rep1	seedling + root	seedling + root			MS+3% sucrose	Circadian	White 10h:10hlight dark shifted to contiunous light after 24h	Col-0	28h	NASC196		circadian	10h:10h whitelight dark_28h/24h
ex0157	NASC196_White10h:10hlightdark_Col-0Wholeseedling+root_Circadiangeneexpression_30h_rep1	NASC196_White10h:10hlightdark_Col-0Wholeseedling+root_Circadiangeneexpression_24h_rep1	seedling + root	seedling + root			MS+3% sucrose	Circadian	White 10h:10hlight dark shifted to contiunous light after 24h	Col-0	30h	NASC196		circadian	10h:10h whitelight dark_30h/24h
ex0158	NASC196_White10h:10hlightdark_Col-0Wholeseedling+root_Circadiangeneexpression_32h_rep1	NASC196_White10h:10hlightdark_Col-0Wholeseedling+root_Circadiangeneexpression_24h_rep1	seedling + root	seedling + root			MS+3% sucrose	Circadian	White 10h:10hlight dark shifted to contiunous light after 24h	Col-0	32h	NASC196		circadian	10h:10h whitelight dark_32h/24h
ex0159	NASC196_White10h:10hlightdark_Col-0Wholeseedling+root_Circadiangeneexpression_34h_rep1	NASC196_White10h:10hlightdark_Col-0Wholeseedling+root_Circadiangeneexpression_24h_rep1	seedling + root	seedling + root			MS+3% sucrose	Circadian	White 10h:10hlight dark shifted to contiunous light after 24h	Col-0	34h	NASC196		circadian	10h:10h whitelight dark_34h/24h
ex0160	NASC196_White10h:10hlightdark_Col-0Wholeseedling+root_Circadiangeneexpression_36h_rep1	NASC196_White10h:10hlightdark_Col-0Wholeseedling+root_Circadiangeneexpression_24h_rep1	seedling + root	seedling + root			MS+3% sucrose	Circadian	White 10h:10hlight dark shifted to contiunous light after 24h	Col-0	36h	NASC196		circadian	10h:10h whitelight dark_36h/24h
ex0161	NASC196_White10h:10hlightdark_Col-0Wholeseedling+root_Circadiangeneexpression_38h_rep1	NASC196_White10h:10hlightdark_Col-0Wholeseedling+root_Circadiangeneexpression_24h_rep1	seedling + root	seedling + root			MS+3% sucrose	Circadian	White 10h:10hlight dark shifted to contiunous light after 24h	Col-0	38h	NASC196		circadian	10h:10h whitelight dark_38h/24h
ex0162	NASC196_White10h:10hlightdark_Col-0Wholeseedling+root_Circadiangeneexpression_40h_rep1	NASC196_White10h:10hlightdark_Col-0Wholeseedling+root_Circadiangeneexpression_24h_rep1	seedling + root	seedling + root			MS+3% sucrose	Circadian	White 10h:10hlight dark shifted to contiunous light after 24h	Col-0	40h	NASC196		circadian	10h:10h whitelight dark_40h/24h
ex0163	NASC196_White10h:10hlightdark_Col-0Wholeseedling+root_Circadiangeneexpression_42h_rep1	NASC196_White10h:10hlightdark_Col-0Wholeseedling+root_Circadiangeneexpression_24h_rep1	seedling + root	seedling + root			MS+3% sucrose	Circadian	White 10h:10hlight dark shifted to contiunous light after 24h	Col-0	42h	NASC196		circadian	10h:10h whitelight dark_42h/24h
ex0164	NASC196_White10h:10hlightdark_Col-0Wholeseedling+root_Circadiangeneexpression_44h_rep1	NASC196_White10h:10hlightdark_Col-0Wholeseedling+root_Circadiangeneexpression_24h_rep1	seedling + root	seedling + root			MS+3% sucrose	Circadian	White 10h:10hlight dark shifted to contiunous light after 24h	Col-0	44h	NASC196		circadian	10h:10h whitelight dark_44h/24h
ex0165	NASC196_White10h:10hlightdark_Col-0Wholeseedling+root_Circadiangeneexpression_46h_rep1	NASC196_White10h:10hlightdark_Col-0Wholeseedling+root_Circadiangeneexpression_24h_rep1	seedling + root	seedling + root			MS+3% sucrose	Circadian	White 10h:10hlight dark shifted to contiunous light after 24h	Col-0	46h	NASC196		circadian	10h:10h whitelight dark_46h/24h
ex0166	NASC196_White10h:10hlightdark_Col-0Wholeseedling+root_Circadiangeneexpression_48h_rep1	NASC196_White10h:10hlightdark_Col-0Wholeseedling+root_Circadiangeneexpression_24h_rep1	seedling + root	seedling + root			MS+3% sucrose	Circadian	White 10h:10hlight dark shifted to contiunous light after 24h	Col-0	48h	NASC196		circadian	10h:10h whitelight dark_48h/24h
ex0167	NASC196_White14h:14hlightdark_Col-0Wholeseedling+root_Circadiangeneexpression_26h_rep1	NASC196_White14h:14hlightdark_Col-0Wholeseedling+root_Circadiangeneexpression_24h_rep1	seedling + root	seedling + root			MS+3% sucrose	Circadian	White 14h:14hlight dark shifted to contiunous light after 24h	Col-0	26h	NASC196		circadian	14h:14h whitelight dark_26h/24h
ex0168	NASC196_White14h:14hlightdark_Col-0Wholeseedling+root_Circadiangeneexpression_28h_rep1	NASC196_White14h:14hlightdark_Col-0Wholeseedling+root_Circadiangeneexpression_24h_rep1	seedling + root	seedling + root			MS+3% sucrose	Circadian	White 14h:14hlight dark shifted to contiunous light after 24h	Col-0	28h	NASC196		circadian	14h:14h whitelight dark_28h/24h
ex0169	NASC196_White14h:14hlightdark_Col-0Wholeseedling+root_Circadiangeneexpression_30h_rep1	NASC196_White14h:14hlightdark_Col-0Wholeseedling+root_Circadiangeneexpression_24h_rep1	seedling + root	seedling + root			MS+3% sucrose	Circadian	White 14h:14hlight dark shifted to contiunous light after 24h	Col-0	30h	NASC196		circadian	14h:14h whitelight dark_30h/24h
ex0170	NASC196_White14h:14hlightdark_Col-0Wholeseedling+root_Circadiangeneexpression_32h_rep1	NASC196_White14h:14hlightdark_Col-0Wholeseedling+root_Circadiangeneexpression_24h_rep1	seedling + root	seedling + root			MS+3% sucrose	Circadian	White 14h:14hlight dark shifted to contiunous light after 24h	Col-0	32h	NASC196		circadian	14h:14h whitelight dark_32h/24h
ex0171	NASC196_White14h:14hlightdark_Col-0Wholeseedling+root_Circadiangeneexpression_34h_rep1	NASC196_White14h:14hlightdark_Col-0Wholeseedling+root_Circadiangeneexpression_24h_rep1	seedling + root	seedling + root			MS+3% sucrose	Circadian	White 14h:14hlight dark shifted to contiunous light after 24h	Col-0	34h	NASC196		circadian	14h:14h whitelight dark_34h/24h
ex0172	NASC196_White14h:14hlightdark_Col-0Wholeseedling+root_Circadiangeneexpression_36h_rep1	NASC196_White14h:14hlightdark_Col-0Wholeseedling+root_Circadiangeneexpression_24h_rep1	seedling + root	seedling + root			MS+3% sucrose	Circadian	White 14h:14hlight dark shifted to contiunous light after 24h	Col-0	36h	NASC196		circadian	14h:14h whitelight dark_36h/24h
ex0173	NASC196_White14h:14hlightdark_Col-0Wholeseedling+root_Circadiangeneexpression_38h_rep1	NASC196_White14h:14hlightdark_Col-0Wholeseedling+root_Circadiangeneexpression_24h_rep1	seedling + root	seedling + root			MS+3% sucrose	Circadian	White 14h:14hlight dark shifted to contiunous light after 24h	Col-0	38h	NASC196		circadian	14h:14h whitelight dark_38h/24h
ex0174	NASC196_White14h:14hlightdark_Col-0Wholeseedling+root_Circadiangeneexpression_40h_rep1	NASC196_White14h:14hlightdark_Col-0Wholeseedling+root_Circadiangeneexpression_24h_rep1	seedling + root	seedling + root			MS+3% sucrose	Circadian	White 14h:14hlight dark shifted to contiunous light after 24h	Col-0	40h	NASC196		circadian	14h:14h whitelight dark_40h/24h
ex0175	NASC196_White14h:14hlightdark_Col-0Wholeseedling+root_Circadiangeneexpression_42h_rep1	NASC196_White14h:14hlightdark_Col-0Wholeseedling+root_Circadiangeneexpression_24h_rep1	seedling + root	seedling + root			MS+3% sucrose	Circadian	White 14h:14hlight dark shifted to contiunous light after 24h	Col-0	42h	NASC196		circadian	14h:14h whitelight dark_42h/24h
ex0176	NASC196_White14h:14hlightdark_Col-0Wholeseedling+root_Circadiangeneexpression_44h_rep1	NASC196_White14h:14hlightdark_Col-0Wholeseedling+root_Circadiangeneexpression_24h_rep1	seedling + root	seedling + root			MS+3% sucrose	Circadian	White 14h:14hlight dark shifted to contiunous light after 24h	Col-0	44h	NASC196		circadian	14h:14h whitelight dark_44h/24h
ex0177	NASC196_White14h:14hlightdark_Col-0Wholeseedling+root_Circadiangeneexpression_46h_rep1	NASC196_White14h:14hlightdark_Col-0Wholeseedling+root_Circadiangeneexpression_24h_rep1	seedling + root	seedling + root			MS+3% sucrose	Circadian	White 14h:14hlight dark shifted to contiunous light after 24h	Col-0	46h	NASC196		circadian	14h:14h whitelight dark_46h/24h
ex0178	NASC196_White14h:14hlightdark_Col-0Wholeseedling+root_Circadiangeneexpression_48h_rep1	NASC196_White14h:14hlightdark_Col-0Wholeseedling+root_Circadiangeneexpression_24h_rep1	seedling + root	seedling + root			MS+3% sucrose	Circadian	White 14h:14hlight dark shifted to contiunous light after 24h	Col-0	48h	NASC196		circadian	14h:14h whitelight dark_48h/24h
ex0179	NASC328_12.5mMCaCl2_Cal-0 whole plant_rep1	NASC328_1mMCaCl2_Cal-0 whole plant_rep1	whole plant	seedling				abiotic_stress				NASC328		abiotic_stress	12.5mMCaCl2/1mMCaCl2_labcalcicole
ex0180	NASC328_12.5mMCaCl2_Col-4 whole plant_rep1	NASC328_1mMCaCl2_Col-4 whole plant_rep1	whole plant	seedling				abiotic_stress				NASC328		abiotic_stress	12.5mMCaCl2/1mMCaCl2_labcalcifuge
ex0181	NASC328_1mMCaCl2_wildtype Penicuik(non-calcicole )_ whole plant_rep1	NASC328_1mMCaCl2_labcalcifuge_whole plant_rep1	whole plant	seedling				ecotype				NASC328		ecotype	1mMCaCl2 wt-calcicole/1mMCaCl2 labcalcicole
ex0182	NASC328_1mMCaCl2_wildtype Penicuik(non-calcicole )_ whole plant_rep1	NASC328_12.5mMCaCl2_labcalcifuge_whole plant_rep1	whole plant	seedling				abiotic_stress				NASC328		abiotic_stress	1mM wt-calcifuge/12.5mM labcalcifuge
ex0183	NASC328_12.5mMCaCl2_wildtype Penicuik(non-calcicole )_ whole plant_rep1	NASC328_1mMCaCl2_labcalcifuge_whole plant_rep1	whole plant	seedling				abiotic_stress				NASC328		abiotic_stress	12.5mMCaCl2 wt-calcicole/1mMCaCl2 labcalcifuge
ex0184	NASC328_12.5mMCaCl2_wildtype Penicuik(non-calcicole )_ whole plant_rep1	NASC328_12.5mMCaCl2_labcalcifuge_whole plant_rep1	whole plant	seedling				ecotype				NASC328		ecotype	12.5mM wt-calcifuge/12.5mM labcalcifuge
ex0185	NASC328_1mMCaCl2_wildtype Elland(calcicole)_whole plant_rep1	NASC328_1mMCaCl2_labcalcicole_whole plant_rep1	whole plant	seedling				ecotype				NASC328		ecotype	1mM wt-calcicole / 1mM labcalcicole
ex0186	NASC328_1mMCaCl2_wildtype Elland(calcicole)_whole plant_rep1	NASC328_12.5mMCaCl2_labcalcicole_ whole plant_rep1	whole plant	seedling				abiotic_stress				NASC328		abiotic_stress	1mMCaCl2 wt-calcicole/ 12.5mMCaCl2_labcalcicole
ex0187	NASC328_12.5mMCaCl2_wildtype Elland(calcicole)_whole plant_rep1	NASC328_1mMCaCl2_labcalcicole_whole plant_rep1	whole plant	seedling				abiotic_stress				NASC328		abiotic_stress	12.5mMCaCl2 wt-calcicole/12.5mMCaCl2 labcalcole
ex0188	NASC328_12.5mMCaCl2_wildtype Elland(calcicole)_whole plant_rep1	NASC328_12.5mMCaCl2_labcalcicole_ whole plant_rep1	whole plant	seedling				ecotype				NASC328		ecotype	12.5mMCaCl2 wt-calcicole/1mMCaCl2 labcalcole
ex0189	NASC328_1mMCaCl2_wildtype Penicuik(non-calcicole )_ whole plant_rep1	NASC053_non-Calcicole_Col-4 whole plant_avg	whole plant	seedling				abiotic_stress				NASC328/053		abiotic_stress	1mMCaCl2 wt-calcifuge/non-Calcicole
ex0190	NASC328_12.5mMCaCl2_wildtype Penicuik(non-calcicole )_ whole plant_rep1	NASC053_non-Calcicole_Col-4 whole plant_avg	whole plant	seedling				abiotic_stress				NASC328/053		abiotic_stress	12.5mMCaCl2 wt-calcifuge/non-Calcicole
ex0191	NASC328_1mMCaCl2_wildtype Elland(calcicole)_whole plant_rep1	NASC053_Calcicole_Cal-0 whole plant_avg						abiotic_stress				NASC328/053		abiotic_stress	1mMCaCl2 wt-calcicole/Calcicole
ex0192	NASC334_cont.lightat27oC,12:12lightdarkat22oC_Col-0_fri;flc_med	NASC334_cont.lightat27oC,12:12lightdarkat22oC_Col-0_FRI;FLC_med	whole plant	whole plant		fri;flc	MS + 3% sucrose	Circadian	12:12lightdark at 22oC	Col-0		NASC334		circadian	fri;flc/FRI;FLC
ex0193	NASC334_cont.lightat27oC,12:12lightdarkat22oC_Col-0_FRI;FLC_med	NASC334_cont.lightat27oC,12:12lightdarkat22oC_Col-0_fri;flc_med	whole plant	whole plant		FRI;FLC	MS + 3% sucrose	Circadian	12:12lightdark at 22oC	Col-0		NASC334		circadian	FRI;FLC/fri;flc
ex0194	NASC329_postfreeze_Col-0allaerialparts_3h_rep1	NASC329_coldacclimated_Col-0allaerialparts_rep1	plant w/o root	areal parts			levington?	cold	post-freeze	Col-0	3h	NASC329		abiotic_stress	post-freeze_3h/control
ex0195	NASC329_postfreeze_Col-0allaerialparts_24h_rep1	NASC329_coldacclimated_Col-0allaerialparts_rep1	plant w/o root	areal parts			levington?	cold	post-freeze	Col-0	24h	NASC329		abiotic_stress	post-freeze_24h/control
ex0196	NASC346_untreated_COL-0:MKK2-EE4(overexpressed)_leaves2weeksold_rep1	NASC346_untreated_Col-0leaves2weeksold_rep1	leaves	leaves 2 weeks old	overexpression	COL-0:MKK2-EE4(overexpressed)	unknown			Col-0		NASC346		abiotic_stress	MKK2-EE4/control
ex0197	NASC346_untreated_COL-0:MKK2-W.T.4(overexpressed)_leaves2weeksold_rep1	NASC346_untreated_Col-0leaves2weeksold_rep1	leaves	leaves 2 weeks old	overexpression	COL-0:MKK2-W.T.4 (overexpressed)	unknown			Col-0		NASC346		abiotic_stress	MKK2-W.T.4/control
ex0198	NASC343_control_Col-0spottyalleleofimmutans_leaves3-4weeksold_avg	NASC343_control_Col-0leaves3-4weeksold_avg	leaves	leaves 3-4 weeks old		Col-0 spotty allele of immutans	commercial soil		23oC under continuous light at 15 µmoles m-2 s-1 for 1 wk and then at 100 µmoles m-2 s-1 for 2-3 wks	Col-0		NASC343		developmental	immutans/control
ex0199	NASC340_inoculatedPseudomonassyringaepv.tomatoDC3000hrpAfliCdoublemutant(conz.10e8cfu/ml)_Col-5_leaves_7h_avg	NASC340_inoculatedmockinoculumofdistilled/deionizedwater_Col-5_leaves_7h_avg	leaves	leaves		hrpAfliC double mutant	soil	pathogen	inoculated Pseudomonas syringae pv. tomato DC3000	Col-5	7h	NASC340		pathogen	P. syringae pv. tomato DC3000/control
ex0200	NASC340_inoculatedPseudomonassyringaepv.tomatoDC3000hrpAmutant(conz.10e8cfu/ml)_Col-5_leaves_7h_avg	NASC340_inoculatedmockinoculumofdistilled/deionizedwater_Col-5_leaves_7h_avg	leaves	leaves		hrpA mutant	soil	pathogen	inoculated Pseudomonas syringae pv. tomato DC3001	Col-5	7h	NASC340		pathogen	P.syringae pv. tomato DC3001/control
ex0201	NASC340_inoculatedPseudomonassyringaepv.tomatoDC3000(conz.10e8cfu/ml)_Col-5_leaves_7h_avg	NASC340_inoculatedmockinoculumofdistilled/deionizedwater_Col-5_leaves_7h_avg	leaves	leaves			soil	pathogen	inoculated Pseudomonas syringae pv. tomato DC3002	Col-5	7h	NASC340		pathogen	P.syringae pv. tomato DC3002/control
ex0202	NASC340_inoculatedE.coliO157:H7bacteria(conz.10e8cfu/ml)_Col-5_leaves_7h_avg	NASC340_inoculatedmockinoculumofdistilled/deionizedwater_Col-5_leaves_7h_avg	leaves	leaves			soil	pathogen	inoculated E. coli O157:H7 bacteria	Col-5	7h	NASC340		pathogen	E. coli O157:H7 bacteria/control
ex0203	NASC340_inoculatedE.coliTUV86-2fliCmutant(conz.10e8cfu/ml)_Col-5_leaves_7h_avg	NASC340_inoculatedmockinoculumofdistilled/deionizedwater_Col-5_leaves_7h_avg	leaves	leaves		fliC mutant	soil	pathogen	inoculated E. coli TUV86-2	Col-5	7h	NASC340		pathogen	E. coli TUV86-2/control
ex0204	NASC340_inoculatedPseudomonassyringaepv.tomatoDC3118(conz.5x10e7cfu/ml)_Col-5_leaves_10h_avg	NASC340_inoculatedmockinoculumofdistilled/deionizedwater_Col-5_leaves_10h_avg	leaves	leaves			soil	pathogen	inoculated Pseudomonas syringae pv. tomato DC3118	Col-5	10h	NASC340		pathogen	P. syringae pv. tomato DC3118/control
ex0205	NASC340_inoculatedPseudomonassyringaepv.tomatoDC3118COR-hrpSdoublemutant(conz.5x10e7cfu/ml)_Col-5_leaves_10h_avg	NASC340_inoculatedmockinoculumofdistilled/deionizedwater_Col-5_leaves_10h_avg	leaves	leaves		COR-hrpS double mutant	soil	pathogen	inoculated Pseudomonas syringae pv. tomato DC3118	Col-5	10h	NASC340		pathogen	P.ssyringaepv.tomatoDC3118 COR-hrpS doublemutant/control
ex0206	NASC340_inoculatedPseudomonassyringaeDC3118(conz.10e6cfu/ml)_Col-5_leaves_24h_avg	NASC340_inoculatedmockinoculumofdistilled/deionizedwater_Col-5_leaves_24h_avg	leaves	leaves			soil	pathogen	inoculated Pseudomonas syringae DC3118	Col-5	24h	NASC340		pathogen	P.syringae DC3118/control
ex0207	NASC340_inoculatedPseudomonassyringaeDC3118COR-hrpSdoublemutant(conz.10e6cfu/ml)_Col-5_leaves_24h_avg	NASC340_inoculatedmockinoculumofdistilled/deionizedwater_Col-5_leaves_24h_avg	leaves	leaves		COR-hrpS double mutant	soil	pathogen	inoculated Pseudomonas syringae DC3118	Col-5	24h	NASC340		pathogen	P.ssyringaepv.tomatoDC3118 COR-hrpS doublemutant/control
ex0208	NASC340_inoculatedPseudomonassyringaepv.tomatostrainDC3000(conz.10e6cfu/ml)_Col-5_leaves_24h_avg	NASC340_inoculatedmockinoculumofdistilled/deionizedwater_Col-5_leaves_24h_avg	leaves	leaves			soil	pathogen	inoculated Pseudomonas syringae pv. tomato strain DC3000	Col-5	24h	NASC340		pathogen	P.syringaepv.tomatostrainDC3000/control
ex0209	NASC335_overexpressionMBF1c_Col-0wholeplant_avg	NASC335_control_Col-0wholeplant_avg	whole plant	whole plant	overexpression	MBF1c	peat pellets			Col-0		NASC335		abiotic_stress	MBF1c/control
ex0210	NASC338_H2O2(20mMfor1h)_Col-0seedlings_avg	NASC338_control_Col-0seedlings_avg	seedling	seedling			liquid culture (MS)	H2O2	H2O2(20mM)	Col-0	1h	NASC338		abiotic_stress	20mM H2O2_1h/control
ex0211	NASC338_H2O2(20mMfor1h)_ZAT12(overexpressed)_Col-0seedlings_avg	NASC338_control_ZAT12(overexpressed)_Col-0seedlings_avg	seedling	seedling	overexpression	ZAT12 (At5g59820)	liquid culture (MS)	H2O2	H2O2(20mM)	Col-0	1h	NASC338		abiotic_stress	20mM H2O2_ZAT12_1h/control
ex0212	NASC337_E2Fa-Dpa(overexpressed)_Col-0wholeplant_growthchamber_avg	NASC337_control_Col-0wholeplant_growthchamber_avg	whole plant	whole plant	overexpression	E2Fa-Dpa	MS + 0.6% plant tissue culture agar(LabM, Bury, UK)			Col-0		NASC337		metabolism	E2Fa-Dpa/control
ex0213	NASC331_ReproductiveStages_16:8lightdark21oC_Lanopenpollinatedflowers_med	NASC331_ReproductiveStages_16:8lightdark21oC_Lanclosedflowerbudsshortlybeforepollination_med	flower	open pollinated flowers			soil	pollination	16:8 lightdark 21oC	Lan		NASC331		developmental	openpollinatedflowers/closedflowerbudsshortlybeforepollination
ex0214	NASC331_ReproductiveStages_16:8lightdark21oC_Lansiliques2dafterpollination_med	NASC331_ReproductiveStages_16:8lightdark21oC_Lanclosedflowerbudsshortlybeforepollination_med	flower	siliques 2 d after pollination			soil	pollination	16:8 lightdark 21oC	Lan		NASC331		developmental	siliques2dafterpollination//closedflowerbudsshortlybeforepollination
ex0215	NASC331_ReproductiveStages_16:8lightdark21oC_Lanclosedflowerbudsshortlybeforepollination_med	NASC331_ReproductiveStages_16:8lightdark21oC_Lanopenpollinatedflowers_med	flower	closed flower buds shortly before pollination			soil	pollination	16:8 lightdark 21oC	Lan		NASC331		developmental	closedflowerbudsshortlybeforepollination/openpollinatedflowers
ex0216	NASC331_ReproductiveStages_16:8lightdark21oC_Lansiliques2dafterpollination_med	NASC331_ReproductiveStages_16:8lightdark21oC_Lanopenpollinatedflowers_med	flower	siliques 2 d after pollination			soil	pollination	16:8 lightdark 21oC	Lan		NASC331		developmental	siliques2dafterpollination/openpollinatedflowers
ex0217	NASC331_ReproductiveStages_16:8lightdark21oC_Lanclosedflowerbudsshortlybeforepollination_med	NASC331_ReproductiveStages_16:8lightdark21oC_Lansiliques2dafterpollination_med	flower	closed flower buds shortly before pollination			soil	pollination	16:8 lightdark 21oC	Lan		NASC331		developmental	closedflowerbudsshortlybeforepollinationsiliques2dafterpollination
ex0218	NASC331_ReproductiveStages_16:8lightdark21oC_Lanopenpollinatedflowers_med	NASC331_ReproductiveStages_16:8lightdark21oC_Lansiliques2dafterpollination_med	flower	open pollinated flowers			soil	pollination	16:8 lightdark 21oC	Lan		NASC331		developmental	openpollinatedflowers/siliques2dafterpollination
ex0219	NASC330_infiltratingsuspensionofP.syringaepv.tomatoDC3000(avrRpt2)(conz.107cfu.mL-1)_Col-0_12h_rep1	NASC330_control_Col-0_12h_rep1	leaves	leaves		avrRpt2	quartz sand/ sand-potting soil mix	pathogen	infiltrating suspension of P. syringae pv. tomato DC3000	Col-0	12h	NASC330		pathogen	P.syringaepv.tomatoDC3000 avrRpt2/control
ex0220	NASC330_P.rapae_Col-0_12h_rep1	NASC330_control_Col-0_12h_rep1	leaves	leaves			quartz sand/ sand-potting soil mix	pathogen	P. rapae	Col-0	12h	NASC330		pathogen	P.rapae/control
ex0221	NASC330_infiltratingsuspensionofP.syringaepv.tomatoDC3000(avrRpt2)(conz.107cfu.mL-1)_Col-0_24h_rep1	NASC330_control_Col-0_24h_rep1	leaves	leaves		avrRpt2	quartz sand/ sand-potting soil mix	pathogen	infiltrating suspension of P. syringae pv. tomato DC3000	Col-0	24h	NASC330		pathogen	P.syringaepv.tomatoDC3000 avrRpt2/control
ex0222	NASC330_A.brassicicola_Col-0_24h_rep1	NASC330_control_Col-0_24h_rep1	leaves	leaves			quartz sand/ sand-potting soil mix	pathogen		Col-0	24h	NASC330		pathogen	A.brassicicola/control
ex0223	NASC330_P.rapae_Col-0_24h_rep1	NASC330_control_Col-0_24h_rep1	leaves	leaves			quartz sand/ sand-potting soil mix	pathogen	P. rapae	Col-0	24h	NASC330		pathogen	P.rapae/control
ex0224	NASC330_20larvaeofF.occidentalistoeachArabidopsisCol-0plant_Col-0_24h_rep1	NASC330_control_Col-0_24h_rep1	whole plant	whole plant			quartz sand/ sand-potting soil mix	pathogen	20 larvae of F. occidentalis	Col-0	24h	NASC330		pathogen	20larvaeofF.occidentalis/control
ex0225	NASC330_A.brassicicola_Col-0_48h_rep1	NASC330_control_Col-0_48h_rep1	whole plant	whole plant			quartz sand/ sand-potting soil mix	pathogen	A. brassicicola	Col-0	48h	NASC330		pathogen	A.brassicicola/control
ex0226	NASC330_20larvaeofF.occidentalistoeachArabidopsisCol-0plant_Col-0_48h_rep1	NASC330_control_Col-0_48h_rep1	whole plant	whole plant			quartz sand/ sand-potting soil mix	pathogen	20 larvae of F. occidentalis	Col-0	48h	NASC330		pathogen	20larvaeofF.occidentalis/control
ex0227	NASC330_infestedwithM.persicaebytransferring40nymphsandapterousadultstoeachplant_Col-0_48h_rep1	NASC330_control_Col-0_48h_rep1	whole plant	whole plant			quartz sand/ sand-potting soil mix	pathogen	infested with M. persicae by transferring 40 nymphs and apterous adults	Col-0	48h	NASC330		pathogen	M. persicae/control
ex0228	NASC330_infestedwithM.persicaebytransferring40nymphsandapterousadultstoeachplant_Col-0_72h_rep1	NASC330_control_Col-0_72h_rep1	whole plant	whole plant			quartz sand/ sand-potting soil mix	pathogen	infested with M. persicae by transferring 40 nymphs and apterous adults	Lan	72h	NASC330		pathogen	M. persicae/control
ex0229	NASC055_laser-capturedmicro-dissectedembryonictissues_Col-0_heartstageembryo,rootpole_avg	NASC055_laser-capturedmicro-dissectedembryonictissues_Col-0_heartstageembryo,cotyledonpole_avg	embryo	heart stage embryo,root pole			unknown	development	laser-captured micro-dissected embryonic tissues	Col-0		NASC055		tissue	heart stage embryo,root pole/heartstageembryo,cotyledonpole
ex0230	NASC055_laser-capturedmicro-dissectedembryonictissues_Col-0_torpedostage-embryocotyledon_avg	NASC055_laser-capturedmicro-dissectedembryonictissues_Col-0_heartstageembryo,cotyledonpole_avg	embryo	torpedo stage-embryo cotyledon			unknown	development	laser-captured micro-dissected embryonic tissues	Col-0		NASC055		tissue	heartstageembryo,rootpole/heartstageembryo,cotyledonpole
ex0231	NASC055_laser-capturedmicro-dissectedembryonictissues_Col-0_torpedostage-embryoroot_avg	NASC055_laser-capturedmicro-dissectedembryonictissues_Col-0_torpedostage-embryocotyledon_avg	embryo	torpedo stage-embryo root			unknown	development	laser-captured micro-dissected embryonic tissues	Col-0		NASC055		tissue	torpedostage-embryoroot/torpedostage-embryocotyledon
ex0232	NASC055_laser-capturedmicro-dissectedembryonictissues_Col-0_torpedostage-basaltissue_avg	NASC055_laser-capturedmicro-dissectedembryonictissues_Col-0_torpedostage-embryocotyledon_avg	embryo	torpedo stage-basal tissue			unknown	development	laser-captured micro-dissected embryonic tissues	Col-0		NASC055		tissue	torpedostage-basaltissue/torpedostage-embryocotyledon
ex0233	NASC055_laser-capturedmicro-dissectedembryonictissues_Col-0_torpedostage-apicaltissue_avg	NASC055_laser-capturedmicro-dissectedembryonictissues_Col-0_torpedostage-embryocotyledon_avg	embryo	torpedo stage-apical tissue			unknown	development	laser-captured micro-dissected embryonic tissues	Col-0		NASC055		tissue	torpedostage-apicaltissue/torpedostage-embryocotyledon
ex0234	NASC055_laser-capturedmicro-dissectedembryonictissues_Col-0_torpedostage-meristemtissue_avg	NASC055_laser-capturedmicro-dissectedembryonictissues_Col-0_torpedostage-embryocotyledon_avg	embryo	torpedo stage-meristem tissue			unknown	development	laser-captured micro-dissected embryonic tissues	Col-0		NASC055		tissue	torpedostage-meristemtissue/torpedostage-embryocotyledon
ex0235	NASC055_laser-capturedmicro-dissectedembryonictissues_Col-0_globularembryo,basaltissue_rep1	NASC055_laser-capturedmicro-dissectedembryonictissues_Col-0_globularembryo,apicaltissue_rep1	embryo	globular embryo, basal tissue			unknown	development	laser-captured micro-dissected embryonic tissues	Col-0		NASC055		tissue	globularembryo,basaltissue/globularembryo,apicaltissue
ex0236	NASC055_laser-capturedmicro-dissectedembryonictissues_Col-0_torpedostage-embryocotyledon_avg	NASC055_laser-capturedmicro-dissectedembryonictissues_Col-0_heartstageembryo,cotyledonpole_avg	embryo	torpedo stage-embryo cotyledon			unknown	development	laser-captured micro-dissected embryonic tissues	Col-0		NASC055		tissue	torpedostage-embryocotyledon/heartstageembryo,cotyledonpole
ex0237	NASC055_laser-capturedmicro-dissectedembryonictissues_Col-0_torpedostage-embryoroot_avg	NASC055_laser-capturedmicro-dissectedembryonictissues_Col-0_heartstageembryo,rootpole_avg	embryo	torpedo stage-embryo root			unknown	development	laser-captured micro-dissected embryonic tissues	Col-0		NASC055		tissue	torpedostage-embryoroot/torpedostage-embryocotyledon
ex0238	NASC055_laser-capturedmicro-dissectedembryonictissues_Col-0_torpedostage-basaltissue_avg	NASC055_laser-capturedmicro-dissectedembryonictissues_Col-0_globularembryo,basaltissue_rep1	embryo	torpedo stage-basal tissue			unknown	development	laser-captured micro-dissected embryonic tissues	Col-0		NASC055		tissue	torpedostage-embryoroot/globularembryo,basaltissue
ex0239	NASC055_laser-capturedmicro-dissectedembryonictissues_Col-0_torpedostage-apicaltissue_avg	NASC055_laser-capturedmicro-dissectedembryonictissues_Col-0_globularembryo,apicaltissue_rep1	embryo	torpedo stage-apical tissue			unknown	development	laser-captured micro-dissected embryonic tissues	Col-0		NASC055		tissue	torpedostage-apicaltissue/globularembryo,apicaltissue
ex0240	NASC055_laser-capturedmicro-dissectedembryonictissues_Col-0_heartstageembryo,cotyledonpole_avg	NASC055_laser-capturedmicro-dissectedembryonictissues_Col-0_torpedostage-meristemtissue_avg	embryo	heart stage embryo, cotyledon pole			unknown	development	laser-captured micro-dissected embryonic tissues	Col-0		NASC055		tissue	heartstageembryo,cotyledonpole/torpedostage-meristemtissue
ex0241	NASC055_laser-capturedmicro-dissectedembryonictissues_Col-0_heartstageembryo,rootpole_avg	NASC055_laser-capturedmicro-dissectedembryonictissues_Col-0_torpedostage-meristemtissue_avg	embryo	heart stage embryo, root pole			unknown	development	laser-captured micro-dissected embryonic tissues	Col-0		NASC055		tissue	heartstageembryo,rootpole/torpedostage-meristemtissue
ex0242	NASC055_laser-capturedmicro-dissectedembryonictissues_Col-0_torpedostage-embryocotyledon_avg	NASC055_laser-capturedmicro-dissectedembryonictissues_Col-0_torpedostage-meristemtissue_avg	embryo	torpedo stage-embryo cotyledon			unknown	development	laser-captured micro-dissected embryonic tissues	Col-0		NASC055		tissue	torpedostage-embryocotyledon/torpedostage-meristemtissue
ex0243	NASC055_laser-capturedmicro-dissectedembryonictissues_Col-0_torpedostage-embryoroot_avg	NASC055_laser-capturedmicro-dissectedembryonictissues_Col-0_torpedostage-meristemtissue_avg	embryo	torpedo stage-embryo root			unknown	development	laser-captured micro-dissected embryonic tissues	Col-0		NASC055		tissue	torpedostage-embryoroot/torpedostage-meristemtissue
ex0244	NASC055_laser-capturedmicro-dissectedembryonictissues_Col-0_torpedostage-basaltissue_avg	NASC055_laser-capturedmicro-dissectedembryonictissues_Col-0_torpedostage-meristemtissue_avg	embryo	torpedo stage-basal tissue			unknown	development	laser-captured micro-dissected embryonic tissues	Col-0		NASC055		tissue	torpedostage-basaltissue/torpedostage-meristemtissue
ex0245	NASC055_laser-capturedmicro-dissectedembryonictissues_Col-0_torpedostage-apicaltissue_avg	NASC055_laser-capturedmicro-dissectedembryonictissues_Col-0_torpedostage-meristemtissue_avg	embryo	torpedo stage-apical tissue			unknown	development	laser-captured micro-dissected embryonic tissues	Col-0		NASC055		tissue	torpedostage-apicaltissue/torpedostage-meristemtissue
ex0246	NASC055_laser-capturedmicro-dissectedembryonictissues_Col-0_globularembryo,apicaltissue_avg	NASC055_laser-capturedmicro-dissectedembryonictissues_Col-0_torpedostage-meristemtissue_avg	embryo	globular embryo, apical tissue			unknown	development	laser-captured micro-dissected embryonic tissues	Col-0		NASC055		tissue	globularembryo,apicaltissue/torpedostage-meristemtissue
ex0247	NASC055_laser-capturedmicro-dissectedembryonictissues_Col-0_globularembryo,basaltissue_avg	NASC055_laser-capturedmicro-dissectedembryonictissues_Col-0_torpedostage-meristemtissue_avg	embryo	globular embryo, basal tissue			unknown	development	laser-captured micro-dissected embryonic tissues	Col-0		NASC055		tissue	globularembryo,basaltissue/torpedostage-meristemtissue
ex0248	NASC147_12oC3-4days_GI11-MUT_ATHwholeseedling_med	NASC147_12oC3-4days_WT_ATHwholeseedling_med	seedling	whole seedling		GI11-MUT	MS + 3% sucrose	temperature	12oC	WS	3-4days	NASC147		abiotic_stress	12oC3-4days_seedling_GI11-MUT/WT
ex0249	NASC147_17oC3-4days_GI11-MUT_ATHwholeseedling_med	NASC147_17oC3-4days_WT_ATHwholeseedling_med	seedling	whole seedling		GI11-MUT	MS + 3% sucrose	temperature	17oC	WS	3-4days	NASC147		abiotic_stress	17oC3-4days_seedling_GI11-MUT/WT
ex0250	NASC147_22oC3-4days_GI11-MUT_ATHwholeseedling_med	NASC147_22oC3-4days_WT_ATHwholeseedling_med	seedling	whole seedling		GI11-MUT	MS + 3% sucrose	temperature	22oC	WS	3-4days	NASC147		abiotic_stress	22oC3-4days_seedling_GI11-MUT/WT
ex0251	NASC147_27oC3-4days_GI11-MUT_ATHwholeseedling_med	NASC147_27oC3-4days_WT_ATHwholeseedling_med	seedling	whole seedling		GI11-MUT	MS + 3% sucrose	temperature	27oC	WS	3-4days	NASC147		abiotic_stress	27oC3-4days_seedling_GI11-MUT/WT
ex0252	NASC147_12oC3-4days_GI_ATHcellculture_rep1	NASC147_12oC3-4days_WT_ATHcellculture_rep1	cell culture	cell culture		GI	MS + 3% sucrose	temperature	12oC	WS	3-4days	NASC147		abiotic_stress	12oC3-4days_cell culture_GI/WT
ex0253	NASC147_17oC3-4days_GI_ATHcellculture_rep1	NASC147_17oC3-4days_WT_ATHcellculture_rep1	cell culture	cell culture		GI	MS + 3% sucrose	temperature	17oC	WS	3-4days	NASC147		abiotic_stress	17oC3-4days_cell culture_GI/WT
ex0254	NASC147_22oC3-4days_GI_ATHcellculture_rep1	NASC147_22oC3-4days_WT_ATHcellculture_rep1	cell culture	cell culture		GI	MS + 3% sucrose	temperature	22oC	WS	3-4days	NASC147		abiotic_stress	22oC3-4days_cell culture_GI/WT
ex0255	NASC147_27oC3-4days_GI_ATHcellculture_rep1	NASC147_27oC3-4days_WT_ATHcellculture_rep1	cell culture	cell culture		GI	MS + 3% sucrose	temperature	27oC	WS	3-4days	NASC147		abiotic_stress	27oC3-4days_cell culture_GI/WT
ex0256	NASC166_MDHgenes(At2g22780andAt5g09660)knockout_Col-0wholeseeds_avg	NASC166_wildtypesegregantfromaT-DNAheterozygote_Col-0wholeseeds_avg	seed	whole seeds	knockout	MDH genes (At2g22780 and At5g09660)knockout	agar medium with 1/2 strength M&S salts + 1% sucrose	metabolism		Col-0		NASC166		metabolism	MDHgenes/control
ex0257	NASC319_geneexpressionintemperatursensitivemutant_grownat15oC_mutant(knockout)_Lanleaves_rep1	NASC319_geneexpressionintemperatursensitivemutant_grownat15oC_wt_Lanleaves_rep1	leaves	leaves	knockout	mutant(knockout)temperature sensitive	compost	temperature	15oC	Lan		NASC319		abiotic_stress	15oC_temp.sensetive mutant/wt
ex0258	NASC162_GrowthpromotionofArabidopsisbyT.hamatum_Col+trichodermawholeplant(leavesandroots)_rep1	NASC162_GrowthpromotionofArabidopsisbyT.hamatum_control_Col-0wholeplant(leavesandroots)_rep1	whole plant	trichoderma whole plant (leaves and roots)			compost	pathogen	soil borne fungus Trichoderma hamatum	Col-0		NASC162		pathogen	T.hamatum/control
ex0259	NASC163_UVBresponse_4days-345nm,1hr-305nm_Col-0wholeseedling_rep1	NASC163_UVBresponse_4days-345nm_Col-0wholeseedling_rep1	seedling	whole seedling			MS + 1% sucrose	UVB response	4days-345nm,1hr-305nm	Col-0	1h	NASC163		abiotic_stress	4days-345nm,1hr-305nm/4days-345nm
ex0260	NASC163_UVBresponse_4days-345nm,6hr-305nm_Col-0wholeseedling_rep1	NASC163_UVBresponse_4days-345nm_Col-0wholeseedling_rep1	seedling	whole seedling			MS + 1% sucrose	UVB response	4days-345nm,6hr-305nm	Col-0	6h	NASC163		abiotic_stress	4days-345nm,6hr-305nm/4days-345nm
ex0261	NASC163_UVBresponse_4days-345nm,1hr-305nm_Col-0wholeseedling_rep1	NASC163_UVBresponse_4days-305nm_Col-0wholeseedling_rep1	seedling	whole seedling			MS + 1% sucrose	UVB response	4days-345nm,1hr-305nm	Col-0	1h	NASC163		abiotic_stress	4days-345nm,1hr-305nm/4days-305nm
ex0262	NASC163_UVBresponse_4days-345nm,6hr-305nm_Col-0wholeseedling_rep1	NASC163_UVBresponse_4days-305nm_Col-0wholeseedling_rep1	seedling	whole seedling			MS + 1% sucrose	UVB response	4days-345nm,6hr-305nm	Col-0	6h	NASC163		abiotic_stress	4days-345nm,6hr-305nm/4days-305nm
ex0263	NASC136_lowN+glu_ATHwholeleafrosettesw/otherootsandinfl._avg	NASC136_highN+glu_ATHwholeleafrosettesw/otherootsandinfl._avg	leaves	whole leaf rosettes w/o the roots and infl.			1% agar media	nutrient defitioncy	lowN+glu	Ws-2		NASC136		abiotic_stress	lowN+glu/highN+glu
ex0264	NASC136_lowN_ATHwholeleafrosettesw/otherootsandinfl._avg	NASC136_highN+glu_ATHwholeleafrosettesw/otherootsandinfl._avg	leaves	whole leaf rosettes w/o the roots and infl.			1% agar media	nutrient defitioncy	lowN	Ws-2		NASC136		abiotic_stress	lowN/highN+glu
ex0265	NASC132_5uMestradiolfor9hrs_A3mutant_ATHwholeplant_rep1	NASC132_0.025%DMSO(watercontrol)for9hrs_A3mutant_ATHwholeplant_rep1	whole plant	whole plant	knockout	A3 mutant	MS	hormone(animal )	5uM estradiol	ATH	9h	NASC132		abiotic_stress	estradiol_A3 mutant/control_plant
ex0266	NASC132_5uMestradiolfor9hrs_B8mutant_ATHwholeplant_rep1	NASC132_0.025%DMSO(watercontrol)for9hrs_B8mutant_ATHwholeplant_rep1	whole plant	whole plant	knockout	B8 mutant	MS	hormone(animal )	5uM estradiol	ATH	9h	NASC132		abiotic_stress	estradiol_B8 mutant/control_plant
ex0267	NASC132_5uMestradiolfor9hrs_C3mutant_ATHwholeplant_rep1	NASC132_0.025%DMSO(watercontrol)for9hrs_C3mutant_ATHwholeplant_rep1	whole plant	whole plant	knockout	C3 mutant	MS	hormone(animal )	5uM estradiol	ATH	9h	NASC132		abiotic_stress	estradiol_C3 mutant/control_plant
ex0268	NASC132_5uMestradiolfor9hrs_D9mutant_ATHwholeplant_rep1	NASC132_0.025%DMSO(watercontrol)for9hrs_D9mutant_ATHwholeplant_rep1	whole plant	whole plant	knockout	D9 mutant	MS	hormone(animal )	5uM estradiol	ATH	9h	NASC132		abiotic_stress	estradiol_D9_mutant/control_plant
ex0269	NASC132_5uMestradiolfor9hrs_E6mutant_ATHwholeplant_rep1	NASC132_0.025%DMSO(watercontrol)for9hrs_E6mutant_ATHwholeplant_rep1	whole plant	whole plant	knockout	E6 mutant	MS	hormone(animal )	5uM estradiol	ATH	9h	NASC132		abiotic_stress	estradiol_E6_mutant/control_plant
ex0270	NASC132_5uMestradiolfor9hrs_E10mutant_ATHwholeplant_rep1	NASC132_0.025%DMSO(watercontrol)for9hrs_E10mutant_ATHwholeplant_rep1	whole plant	whole plant	knockout	E10 mutant	MS	hormone(animal )	5uM estradiol	ATH	9h	NASC132		abiotic_stress	estradiol_E10_mutant/control_plant
ex0271	NASC133_5oCfor3h_fab1-mut_ATHwholeseedling_rep1	NASC133_20oC(control)for3h_fab1-mut_ATHwholeseedling_rep1	seedling	whole seedling	knockout	fab1-mut	MS	cold	5oC	Col-0	3h	NASC133		abiotic_stress	5oCfor3h_fab1-mut/control_seedling
ex0272	NASC133_5oCfor3h_fad2-mut_ATHwholeseedling_rep1	NASC133_20oC(control)for3h_fad2-mut_ATHwholeseedling_rep1	seedling	whole seedling	knockout	fad2-mut	MS	cold	5oC	Col-0	3h	NASC133		abiotic_stress	5oCfor3h_fab2-mut/control_seedling
ex0273	NASC133_5oCfor3h_35S::FAD3_ATHwholeseedling_rep1	NASC133_20oC(control)for3h_35S::FAD3_ATHwholeseedling_rep1	seedling	whole seedling	knockout	35S::FAD3	MS	cold	5oC	Col-0	3h	NASC133		abiotic_stress	5oCfor3h_35S::FAD3/control_seedling
ex0274	NASC133_5oCfor3h_35S::AQCol_ATHwholeseedling_rep1	NASC133_20oC(control)for3h_35S::AQCol_ATHwholeseedling_rep1	seedling	whole seedling	knockout	35S::AQ	MS	cold	5oC	Col-0	3h	NASC133		abiotic_stress	5oCfor3h_35S::AQCol/control_seedling
ex0275	NASC133_5oCfor3h_Col-0(WT)_ATHwholeseedling_rep1	NASC133_20oC(control)for3h_Col-0(WT)_ATHwholeseedling_rep1	seedling	whole seedling			MS	cold	5oC	Col-0	3h	NASC133		abiotic_stress	5oCfor3h_Col-0(WT)/control_seedling
ex0276	NASC133_5oCfor3h_fad3/fad7/fad835S::AQ_ATHwholeseedling_rep1	NASC133_20oC(control)for3h_fad3/fad7/fad835S::AQ_ATHwholeseedling_rep1	seedling	whole seedling	knockout	fad3/fad7/fad8 35S::AQ	MS	cold	5oC	Col-0	3h	NASC133		abiotic_stress	5oCfor3h_fad3/fad7/fad835S::AQ/control_seedling
ex0277	NASC194_16:8lightdark3hdark_Col-0(WT)cellculture_rep1	NASC194_16:8lightdark(stayedinlightcond.control)_Col-0(WT)cellculture_rep1	cell culture	cell culture			agar	Circadian	16:8lightdark 3h dark	Col-0		NASC194		circadian	16:8lightdark3hdark/stay in const.light_cellculture
ex0278	NASC194_16:8lightdark3hdark_sfr6_Col-0cellculture_rep1	NASC194_16:8lightdark(stayedinlightcondcontrol)_sfr6_Col-0cellculture_rep1	cell culture	cell culture	knockout	sfr6	agar	Circadian	16:8lightdark 3h dark	Col-0		NASC194		circadian	16:8lightdark3hdark_sfr6/stay in const.light_cellculture
ex0279	NASC026_Fumigationwith500ppbOzonefor6hours_Col-0wholeplant_avg	NASC026_control_Col-0wholeplant_avg	plant	whole plant			0.8% agar 1 x MS with full strength vitamins	Ozone	Fumigation with 500ppb Ozone	Col-0	6h	NASC026		abiotic_stress	FumigationOzone6h/control_plant
ex0280	NASC028_7days,seedlingsimmersedinH2O2for1hour_ATH(WT)wholeplant_rep1	NASC028_control_ATH(WT)wholeplant(7days)_rep1	plant	whole plant			Agar	H2O2	seedlings immersed in H2O2	Ws-2	1h	NASC028		abiotic_stress	H2O2_1h/control_plant
ex0281	NASC028_7days,seedlingsimmersedinH2O2for1hour_OX1knockout_ATHwholeplant_rep1	NASC028_control_OX1knockout_ATHwholeplant(7days)_rep1	plant	whole plant	knockout	OX1	Agar	H2O2	seedlings immersed in H2O2	Ws-2	1h	NASC028		abiotic_stress	H2O2_OX1knockout_1h/control_plant
ex0282	NASC001_clv1-2/hog-1_avg	NASC001_clv1-2_median	whole plant	whole plant	knockout	clv1-2, hog-1 (chalcone synthase)	MS, 0.7% agar		constant light	Ler-0	1h	NASC001		developmental	clv1-2+hog-1/clv1-2
ex0283	NASC349_cold_1hrcold_avg	NASC349_control_avg	whole plant	shoot + root			phytagar 0.80%	cold	4oC	Col-0	1h	NASC349		abiotic_stress	4oC_1hr/control
ex0284	NASC349_cold_4hrcold_avg	NASC349_control_avg	whole plant	shoot + root			phytagar 0.80%	cold	4oC	Col-0	4h	NASC349		abiotic_stress	4oC_4hr/control
ex0285	NASC349_cold_7daycold_avg	NASC349_control_avg	whole plant	shoot + root			phytagar 0.80%	cold	4oC	Col-0	7d	NASC349		abiotic_stress	4oC_7d/control
ex0286	NASC137_control_shoots_0.25hr_avg	NASC137_control_shoots_0_avg	shoots	shoots			MS	stress treatment	control	Col-0	0.25h	NASC137		circadian	shoots_0.25hr/control
ex0287	NASC137_control_shoots_0.5hravg	NASC137_control_shoots_0_avg	shoots	shoots			MS	stress treatment	control	Col-0	0.5h	NASC137		circadian	shoots_0.5hr/control
ex0288	NASC137_control_shoots_1hr_avg	NASC137_control_shoots_0_avg	shoots	shoots			MS	stress treatment	control	Col-0	1h	NASC137		circadian	shoots_1hr/control
ex0289	NASC137_control_shoots_3hr_avg	NASC137_control_shoots_0_avg	shoots	shoots			MS	stress treatment	control	Col-0	3h	NASC137		circadian	shoots_3hr/control
ex0290	NASC137_control_shoots_4hr_avg	NASC137_control_shoots_0_avg	shoots	shoots			MS	stress treatment	control	Col-0	4h	NASC137		circadian	shoots_4hr/control
ex0291	NASC137_control_shoots_6hr_avg	NASC137_control_shoots_0_avg	shoots	shoots			MS	stress treatment	control	Col-0	6h	NASC137		circadian	shoots_6hr/control
ex0292	NASC137_control_shoots_12hr_avg	NASC137_control_shoots_0_avg	shoots	shoots			MS	stress treatment	control	Col-0	12h	NASC137		circadian	shoots_12hr/control
ex0293	NASC137_control_shoots_24hr_avg	NASC137_control_shoots_0_avg	shoots	shoots			MS	stress treatment	control	Col-0	24h	NASC137		circadian	shoots_24hr/control
ex0294	NASC137_control_roots_0.25hr_avg	NASC137_control_roots_0_avg	roots	roots			MS	stress treatment	control	Col-0	0.25h	NASC137		circadian	roots_0.25hr/control
ex0295	NASC137_control_roots_0.5hr_avg	NASC137_control_roots_0_avg	roots	roots			MS	stress treatment	control	Col-0	0.5h	NASC137		circadian	roots_0.5hr/control
ex0296	NASC137_control_roots_1hr_avg	NASC137_control_roots_0_avg	roots	roots			MS	stress treatment	control	Col-0	1h	NASC137		circadian	roots_1hr/control
ex0297	NASC137_control_roots_3hr_avg	NASC137_control_roots_0_avg	roots	roots			MS	stress treatment	control	Col-0	3h	NASC137		circadian	roots_3hr/control
ex0298	NASC137_control_roots_4hr_avg	NASC137_control_roots_0_avg	roots	roots			MS	stress treatment	control	Col-0	4h	NASC137		circadian	roots_4hr/control
ex0299	NASC137_control_roots_6hr_avg	NASC137_control_roots_0_avg	roots	roots			MS	stress treatment	control	Col-0	6h	NASC137		circadian	roots_6hr/control
ex0300	NASC137_control_roots_12hr_avg	NASC137_control_roots_0_avg	roots	roots			MS	stress treatment	control	Col-0	12h	NASC137		circadian	roots_12hr/control
ex0301	NASC137_control_roots_24hr_avg	NASC137_control_roots_0_avg	roots	roots			MS	stress treatment	control	Col-0	24h	NASC137		circadian	roots_24hr/control
ex0302	NASC123_control_Col-0_leaves_12hours_med	NASC123_control_Col-0_leaves_6hours_med	leaves	leaves			GS90 : vermiculite (1:1)		control	Col-0	12h	NASC123		circadian	leaves_24h/6h
ex0303	NASC123_control_Col-0_leaves_24hours_med	NASC123_control_Col-0_leaves_6hours_med	leaves	leaves			GS90 : vermiculite (1:1)		control	Col-0	24h	NASC123		circadian	leaves_12h/6h
ex0304	NASC160_Control_Col-0_developingleaf(19-21)_elevatedCO2(steady-state)_0h_avg	NASC160_Control_Col-0_developingleaf(19-21)_0h_avg	leaves	developing leaves			Humax compost	CO2	elevated CO2	Col-0	0h	NASC160		abiotic_stress	developingleaf+elevatedCO2/developingleaf
ex0305	NASC348_controlledsystem_Col-0_developedflowers+unopenedbuds(29days)_med	NASC348_controlledsystem_Col-0_rosetteleaf(15days)_rep1	flower	developed flowers+unopened buds(29days)			soil	tissue	greenhouse	Col-0		NASC348		tissue	developedflowers+unopenedbuds/rosetteleaf
ex0306	NASC348_controlledsystem_Col-0_upper2"ofthestemminussiliques+pedicels(29days)_med	NASC348_controlledsystem_Col-0_rosetteleaf(15days)_rep1	fruit	upper2"of the stem minus siliques+pedicels(29days)			soil	tissue	greenhouse	Col-0		NASC348		tissue	upper2"ofthestemminussiliques+pedicels/rosetteleaf
ex0307	NASC365_control(0.02%silwet)_Col-0_28h_avg	NASC365_control(0.02%silwet)_Col-0_4h_avg	whole plant	whole plant			unknown	Circadian	0.02% silwet control	Col-0	28h	NASC365		circadian	Col-0_28h/4h
ex0308	NASC365_control(0.02%silwet)_Col-0_52h_avg	NASC365_control(0.02%silwet)_Col-0_4h_avg	whole plant	whole plant			unknown	Circadian	0.02% silwet control	Col-0	52h	NASC365		circadian	Col-0_52h/4h
ex0309	NASC373_control(0.02%silwet)_Cvi-1_28h_avg	NASC373_control(0.02%silwet)_Cvi-1_4h_avg	whole plant	whole plant			unknown	Circadian	0.02% silwet control	Cvi-1	28h	NASC373		circadian	Cvi-1_28h/4h
ex0310	NASC373_control(0.02%silwet)_Cvi-1_52h_avg	NASC373_control(0.02%silwet)_Cvi-1_4h_avg	whole plant	whole plant			unknown	Circadian	0.02% silwet control	Cvi-1	52h	NASC373		circadian	Cvi-1_52h/4h
ex0311	NASC374_control(0.02%silwet)_Est_28h_avg	NASC374_control(0.02%silwet)_Est_4h_avg	whole plant	whole plant			unknown	Circadian	0.02% silwet control	Est	28h	NASC374		circadian	Est_28h/4h
ex0312	NASC374_control(0.02%silwet)_Est_52h_avg	NASC374_control(0.02%silwet)_Est_4h_avg	whole plant	whole plant			unknown	Circadian	0.02% silwet control	Est	52h	NASC374		circadian	Est_52h/4h
ex0313	NASC377_control(0.02%silwet)_Kin_28h_avg	NASC377_control(0.02%silwet)_Kin_4h_avg	whole plant	whole plant			unknown	Circadian	0.02% silwet control	Kin	28h	NASC377		circadian	Kin_28h/4h
ex0314	NASC377_control(0.02%silwet)_Kin_52h_avg	NASC377_control(0.02%silwet)_Kin_4h_avg	whole plant	whole plant			unknown	Circadian	0.02% silwet control	Kin	52h	NASC377		circadian	Kin_52h/4h
ex0315	NASC378_control(0.02%silwet)_Mt-0_28h_avg	NASC378_control(0.02%silwet)_Mt-0_4h_avg	whole plant	whole plant			unknown	Circadian	0.02% silwet control	Mt-0	28h	NASC378		circadian	Mt-0_28h/4h
ex0316	NASC378_control(0.02%silwet)_Mt-0_52h_avg	NASC378_control(0.02%silwet)_Mt-0_4h_avg	whole plant	whole plant			unknown	Circadian	0.02% silwet control	Mt-0	52h	NASC378		circadian	Mt-0_52h/4h
ex0317	NASC375_control(0.02%silwet)_Tsu-1_28h_avg	NASC375_control(0.02%silwet)_Tsu-1_4h_avg	whole plant	whole plant			unknown	Circadian	0.02% silwet control	Tsu-1	28h	NASC375		circadian	Tsu-1_28h/4h
ex0318	NASC375_control(0.02%silwet)_Tsu-1_52h_avg	NASC375_control(0.02%silwet)_Tsu-1_4h_avg	whole plant	whole plant			unknown	Circadian	0.02% silwet control	Tsu-1	52h	NASC375		circadian	Tsu-1_52h/4h
ex0319	NASC376_control(0.02%silwet)_Van-0_28h_avg	NASC376_control(0.02%silwet)_Van-0_4h_avg	whole plant	whole plant			unknown	Circadian	0.02% silwet control	Van-0	28h	NASC376		circadian	Van-0_28h/4h
ex0320	NASC376_control(0.02%silwet)_Van-0_52h_avg	NASC376_control(0.02%silwet)_Van-0_4h_avg	whole plant	whole plant			unknown	Circadian	0.02% silwet control	Van-0	52h	NASC376		circadian	Van-0_52h/4h
ex0321	NASC321_control-ABAtreated_Col-0_rossetteleaves_rep1	NASC321_controlnontreated_Col-0_rossetteleaves_rep1	leaves	rosette leaves			½ x MS media (0,7% agar, 2% sucrose, 0,1% MES, pH 5,7) + 50 µg/ml kanamycin/mixture of peat and vermiculite (1:1).	plant hormone	control-ABA treated_	Col-0	90min	NASC321		hormone	ABA_control/control_rosette leaves
ex0322	NASC321_control-nontreated_Col-0_ERD15overexpressed_rossetteleaves_rep1	NASC321_controlnontreated_Col-0_rossetteleaves_rep1	leaves	rosette leaves	overexpression	ERD15	½ x MS media (0,7% agar, 2% sucrose, 0,1% MES, pH 5,7) + 50 µg/ml kanamycin/mixture of peat and vermiculite (1:1).	plant hormone	control-non treated	Col	90min	NASC321		hormone	ERD15overexpressed_control/control_rosette leaves
ex0323	NASC321_ABA-treated_Col-0_ERD15overexpressed_rossetteleaves_rep1	NASC321_controlnontreated_Col-0_rossetteleaves_rep1	leaves	rosette leaves	overexpression	ERD15	½ x MS media (0,7% agar, 2% sucrose, 0,1% MES, pH 5,7) + 50 µg/ml kanamycin/mixture of peat and vermiculite (1:1).	plant hormone	ABA treated_	Col	90min	NASC321		hormone	ABA_ERD15overexpressed/ABA_control
ex0324	NASC321_ABA-treated_Col-0_ERD15overexpressed_rossetteleaves_rep1	NASC321_control-ABAtreated_Col-0_rossetteleaves_rep1	leaves	rosette leaves	overexpression	ERD15	½ x MS media (0,7% agar, 2% sucrose, 0,1% MES, pH 5,7) + 50 µg/ml kanamycin/mixture of peat and vermiculite (1:1).	plant hormone	ABA treated_	Col	90min	NASC321		hormone	ABA_ERD15overexpressed/control
ex0325	NASC340_inoculatedmockinoculumofdistilled/deionizedwater_Col-5_leaves_10h_avg	NASC340_inoculatedmockinoculumofdistilled/deionizedwater_Col-5_leaves_7h_avg	leaves	leaves			soil	Circadian	inoculated mock inoculum of distilled/deionized water	Col-5	10h	NASC340		circadian	leaves_24h/7h
ex0326	NASC340_inoculatedmockinoculumofdistilled/deionizedwater_Col-5_leaves_24h_avg	NASC340_inoculatedmockinoculumofdistilled/deionizedwater_Col-5_leaves_7h_avg	leaves	leaves			soil	Circadian	inoculated mock inoculum of distilled/deionized water	Col-5	24h	NASC340		circadian	leaves_10h/7h
ex0327	NASC340_inoculatedmockinoculumofdistilled/deionizedwater_Col-5_leaves_24h_avg	NASC340_inoculatedmockinoculumofdistilled/deionizedwater_Col-5_leaves_10h_avg	leaves	leaves			soil	Circadian	inoculated mock inoculum of distilled/deionized water	Col-5	24h	NASC340		circadian	leaves_24h/10h
ex0328	NASC338_control_ZAT12(overexpressed)_Col-0seedlings_avg	NASC338_control_Col-0seedlings_avg	seedling	seedling	overexpression	ZAT12 (At5g59820)	liquid culture (MS)	H2O2	control	Col-0		NASC338		abiotic_stress	control_ZAT12(overexpressed)/control_seedling
ex0329	NASC330_control_Col-0_24h_rep1	NASC330_control_Col-0_12h_rep1	plant	plant			quartz sand/ sand-potting soil mix	circadian	infested with M. persicae by transferring 40 nymphs and apterous adults	Col-0	24h	NASC330		circadian	control_Col-0_24h/12h_plant
ex0330	NASC330_control_Col-0_48h_rep1	NASC330_control_Col-0_12h_rep1	plant	plant			quartz sand/ sand-potting soil mix	circadian	infested with M. persicae by transferring 40 nymphs and apterous adults	Col-0	48h	NASC330		circadian	control_Col-0_48h/12h_plant
ex0331	NASC330_control_Col-0_72h_rep1	NASC330_control_Col-0_12h_rep1	plant	plant			quartz sand/ sand-potting soil mix	circadian	infested with M. persicae by transferring 40 nymphs and apterous adults	Col-0	72h	NASC330		circadian	control_Col-0_72h/12h_plant
ex0332	NASC147_17oC3-4days_WT_ATHwholeseedling_med	NASC147_12oC3-4days_WT_ATHwholeseedling_med	leaves	rosette leaves			MS + 3% sucrose	temperature	17oC	WS	3-4days	NASC147		abiotic_stress	17oC/12oC_3-4_rosette leaves
ex0333	NASC147_22oC3-4days_WT_ATHwholeseedling_med	NASC147_12oC3-4days_WT_ATHwholeseedling_med	leaves	rosette leaves			MS + 3% sucrose	temperature	22oC	WS	3-4days	NASC147		abiotic_stress	22oC/12oC_3-4d_rosette leaves
ex0334	NASC147_27oC3-4days_WT_ATHwholeseedling_med	NASC147_12oC3-4days_WT_ATHwholeseedling_med	leaves	rosette leaves			MS + 3% sucrose	temperature	27oC	WS	3-4days	NASC147		abiotic_stress	27oC/12oC_3-4_rosette leaves
ex0335	NASC147_17oC3-4days_WT_ATHcellculture_rep1	NASC147_12oC3-4days_WT_ATHcellculture_rep1	cell culture	cell culture			MS + 3% sucrose	temperature	17oC	WS	3-4days	NASC147		abiotic_stress	17oC/12oC_3-4_cellculture
ex0336	NASC147_22oC3-4days_WT_ATHcellculture_rep1	NASC147_12oC3-4days_WT_ATHcellculture_rep1	cell culture	cell culture			MS + 3% sucrose	temperature	22oC	WS	3-4days	NASC147		abiotic_stress	22oC/12oC_3-4_cellculture
ex0337	NASC147_27oC3-4days_WT_ATHcellculture_rep1	NASC147_12oC3-4days_WT_ATHcellculture_rep1	cell culture	cell culture			MS + 3% sucrose	temperature	27oC	WS	3-4days	NASC147		abiotic_stress	27oC/12oC_3-4_cellculture
ex0338	NASC163_UVBresponse_4days-305nm_Col-0wholeseedling_rep1	NASC163_UVBresponse_4days-345nm_Col-0wholeseedling_rep1	seedling	whole seedling			MS + 1% sucrose	UVB response	305nm	Col-0	4 d	NASC163		abiotic_stress	305nmUV/345nmUV_4d_seedling
ex0339	NASC132_0.025%DMSO(watercontrol)for9hrs_B8mutant_ATHwholeplant_rep1	NASC132_0.025%DMSO(watercontrol)for9hrs_A3mutant_ATHwholeplant_rep1	plant	whole plant		B8/A3 mutant	MS	signaling	0.025% DMSO (water control)		9h	NASC132		abiotic_stress	B8/A3 mutant_plant
ex0340	NASC132_0.025%DMSO(watercontrol)for9hrs_C3mutant_ATHwholeplant_rep1	NASC132_0.025%DMSO(watercontrol)for9hrs_A3mutant_ATHwholeplant_rep1	plant	whole plant		C3/A3 mutant	MS	signaling	0.025% DMSO (water control)		9h	NASC132		abiotic_stress	C3/A3 mutant_plant
ex0341	NASC132_0.025%DMSO(watercontrol)for9hrs_D9mutant_ATHwholeplant_rep1	NASC132_0.025%DMSO(watercontrol)for9hrs_A3mutant_ATHwholeplant_rep1	plant	whole plant		D9/A3 mutant	MS	signaling	0.025% DMSO (water control)		9h	NASC132		abiotic_stress	D9/A3 mutant_plant
ex0342	NASC132_0.025%DMSO(watercontrol)for9hrs_E6mutant_ATHwholeplant_rep1	NASC132_0.025%DMSO(watercontrol)for9hrs_A3mutant_ATHwholeplant_rep1	plant	whole plant		E6/A3 mutant	MS	signaling	0.025% DMSO (water control)		9h	NASC132		abiotic_stress	E6/A3 mutant_plant
ex0343	NASC132_0.025%DMSO(watercontrol)for9hrs_E10mutant_ATHwholeplant_rep1	NASC132_0.025%DMSO(watercontrol)for9hrs_A3mutant_ATHwholeplant_rep1	plant	whole plant		E10/A3 mutant	MS	signaling	0.025% DMSO (water control)		9h	NASC132		abiotic_stress	E10/A3 mutant_plant
ex0344	NASC132_0.025%DMSO(watercontrol)for9hrs_A3mutant_ATHwholeplant_rep1	NASC132_0.025%DMSO(watercontrol)for9hrs_B8mutant_ATHwholeplant_rep1	plant	whole plant		A3/B8 mutant	MS	signaling	0.025% DMSO (water control)		9h	NASC132		abiotic_stress	A3/B8 mutant_plant
ex0345	NASC132_0.025%DMSO(watercontrol)for9hrs_C3mutant_ATHwholeplant_rep1	NASC132_0.025%DMSO(watercontrol)for9hrs_B8mutant_ATHwholeplant_rep1	plant	whole plant		C3/B8 mutant	MS	signaling	0.025% DMSO (water control)		9h	NASC132		abiotic_stress	C3/B8 mutant_plant
ex0346	NASC132_0.025%DMSO(watercontrol)for9hrs_D9mutant_ATHwholeplant_rep1	NASC132_0.025%DMSO(watercontrol)for9hrs_B8mutant_ATHwholeplant_rep1	plant	whole plant		D9/B8 mutant	MS	signaling	0.025% DMSO (water control)		9h	NASC132		abiotic_stress	D9/B8 mutant_plant
ex0347	NASC132_0.025%DMSO(watercontrol)for9hrs_E6mutant_ATHwholeplant_rep1	NASC132_0.025%DMSO(watercontrol)for9hrs_B8mutant_ATHwholeplant_rep1	plant	whole plant		E6/B8 mutant	MS	signaling	0.025% DMSO (water control)		9h	NASC132		abiotic_stress	E6/B8 mutant_plant
ex0348	NASC132_0.025%DMSO(watercontrol)for9hrs_E10mutant_ATHwholeplant_rep1	NASC132_0.025%DMSO(watercontrol)for9hrs_B8mutant_ATHwholeplant_rep1	plant	whole plant		E10/B8 mutant	MS	signaling	0.025% DMSO (water control)		9h	NASC132		abiotic_stress	E10/B8 mutant_plant
ex0349	NASC132_0.025%DMSO(watercontrol)for9hrs_A3mutant_ATHwholeplant_rep1	NASC132_0.025%DMSO(watercontrol)for9hrs_C3mutant_ATHwholeplant_rep1	plant	whole plant		A3/C3 mutant	MS	signaling	0.025% DMSO (water control)		9h	NASC132		abiotic_stress	A3/C3 mutant_plant
ex0350	NASC132_0.025%DMSO(watercontrol)for9hrs_B8mutant_ATHwholeplant_rep1	NASC132_0.025%DMSO(watercontrol)for9hrs_C3mutant_ATHwholeplant_rep1	plant	whole plant		B8/C3 mutant	MS	signaling	0.025% DMSO (water control)		9h	NASC132		abiotic_stress	B8/C3 mutant_plant
ex0351	NASC132_0.025%DMSO(watercontrol)for9hrs_D9mutant_ATHwholeplant_rep1	NASC132_0.025%DMSO(watercontrol)for9hrs_C3mutant_ATHwholeplant_rep1	plant	whole plant		D9/C3mutant	MS	signaling	0.025% DMSO (water control)		9h	NASC132		abiotic_stress	D9/C3mutant_plant
ex0352	NASC132_0.025%DMSO(watercontrol)for9hrs_E6mutant_ATHwholeplant_rep1	NASC132_0.025%DMSO(watercontrol)for9hrs_C3mutant_ATHwholeplant_rep1	plant	whole plant		E6/C3 mutant	MS	signaling	0.025% DMSO (water control)		9h	NASC132		abiotic_stress	E6/C3 mutant_plant
ex0353	NASC132_0.025%DMSO(watercontrol)for9hrs_E10mutant_ATHwholeplant_rep1	NASC132_0.025%DMSO(watercontrol)for9hrs_C3mutant_ATHwholeplant_rep1	plant	whole plant		E10/C3 mutant	MS	signaling	0.025% DMSO (water control)		9h	NASC132		abiotic_stress	E10/C3 mutant_plant
ex0354	NASC132_0.025%DMSO(watercontrol)for9hrs_A3mutant_ATHwholeplant_rep1	NASC132_0.025%DMSO(watercontrol)for9hrs_D9mutant_ATHwholeplant_rep1	plant	whole plant		A3/D9 mutant	MS	signaling	0.025% DMSO (water control)		9h	NASC132		abiotic_stress	A3/D9 mutant_plant
ex0355	NASC132_0.025%DMSO(watercontrol)for9hrs_B8mutant_ATHwholeplant_rep1	NASC132_0.025%DMSO(watercontrol)for9hrs_D9mutant_ATHwholeplant_rep1	plant	whole plant		B8/D9 mutant	MS	signaling	0.025% DMSO (water control)		9h	NASC132		abiotic_stress	B8/D9 mutant_plant
ex0356	NASC132_0.025%DMSO(watercontrol)for9hrs_C3mutant_ATHwholeplant_rep1	NASC132_0.025%DMSO(watercontrol)for9hrs_D9mutant_ATHwholeplant_rep1	plant	whole plant		C3/D9 mutant	MS	signaling	0.025% DMSO (water control)		9h	NASC132		abiotic_stress	C3/D9 mutant_plant
ex0357	NASC132_0.025%DMSO(watercontrol)for9hrs_E6mutant_ATHwholeplant_rep1	NASC132_0.025%DMSO(watercontrol)for9hrs_D9mutant_ATHwholeplant_rep1	plant	whole plant		E6 /D9mutant	MS	signaling	0.025% DMSO (water control)		9h	NASC132		abiotic_stress	E6 /D9mutant_plant
ex0358	NASC132_0.025%DMSO(watercontrol)for9hrs_E10mutant_ATHwholeplant_rep1	NASC132_0.025%DMSO(watercontrol)for9hrs_D9mutant_ATHwholeplant_rep1	plant	whole plant		E10/D9 mutant	MS	signaling	0.025% DMSO (water control)		9h	NASC132		abiotic_stress	E10/D9 mutant_plant
ex0359	NASC132_0.025%DMSO(watercontrol)for9hrs_A3mutant_ATHwholeplant_rep1	NASC132_0.025%DMSO(watercontrol)for9hrs_E6mutant_ATHwholeplant_rep1	plant	whole plant		A3/E6 mutant	MS	signaling	0.025% DMSO (water control)		9h	NASC132		abiotic_stress	A3/E6 mutant_plant
ex0360	NASC132_0.025%DMSO(watercontrol)for9hrs_B8mutant_ATHwholeplant_rep1	NASC132_0.025%DMSO(watercontrol)for9hrs_E6mutant_ATHwholeplant_rep1	plant	whole plant		B8/E6 mutant	MS	signaling	0.025% DMSO (water control)		9h	NASC132		abiotic_stress	B8/E6 mutant_plant
ex0361	NASC132_0.025%DMSO(watercontrol)for9hrs_C3mutant_ATHwholeplant_rep1	NASC132_0.025%DMSO(watercontrol)for9hrs_E6mutant_ATHwholeplant_rep1	plant	whole plant		C3/E6 mutant	MS	signaling	0.025% DMSO (water control)		9h	NASC132		abiotic_stress	C3/E6 mutant_plant
ex0362	NASC132_0.025%DMSO(watercontrol)for9hrs_D9mutant_ATHwholeplant_rep1	NASC132_0.025%DMSO(watercontrol)for9hrs_E6mutant_ATHwholeplant_rep1	plant	whole plant		D9/E6 mutant	MS	signaling	0.025% DMSO (water control)		9h	NASC132		abiotic_stress	D9/E6 mutant_plant
ex0363	NASC132_0.025%DMSO(watercontrol)for9hrs_E10mutant_ATHwholeplant_rep1	NASC132_0.025%DMSO(watercontrol)for9hrs_E6mutant_ATHwholeplant_rep1	plant	whole plant		E10/E6 mutant	MS	signaling	0.025% DMSO (water control)		9h	NASC132		abiotic_stress	E10/E6 mutant_plant
ex0364	NASC132_0.025%DMSO(watercontrol)for9hrs_A3mutant_ATHwholeplant_rep1	NASC132_0.025%DMSO(watercontrol)for9hrs_E10mutant_ATHwholeplant_rep1	plant	whole plant		A3/E10 mutant	MS	signaling	0.025% DMSO (water control)		9h	NASC132		abiotic_stress	A3/E10 mutant_plant
ex0365	NASC132_0.025%DMSO(watercontrol)for9hrs_B8mutant_ATHwholeplant_rep1	NASC132_0.025%DMSO(watercontrol)for9hrs_E10mutant_ATHwholeplant_rep1	plant	whole plant		B8/E10 mutant	MS	signaling	0.025% DMSO (water control)		9h	NASC132		abiotic_stress	B8/E10 mutant_plant
ex0366	NASC132_0.025%DMSO(watercontrol)for9hrs_C3mutant_ATHwholeplant_rep1	NASC132_0.025%DMSO(watercontrol)for9hrs_E10mutant_ATHwholeplant_rep1	plant	whole plant		C3 /E10 mutant	MS	signaling	0.025% DMSO (water control)		9h	NASC132		abiotic_stress	C3 /E10 mutant_plant
ex0367	NASC132_0.025%DMSO(watercontrol)for9hrs_D9mutant_ATHwholeplant_rep1	NASC132_0.025%DMSO(watercontrol)for9hrs_E10mutant_ATHwholeplant_rep1	plant	whole plant		D9/E10 mutant	MS	signaling	0.025% DMSO (water control)		9h	NASC132		abiotic_stress	D9/E10 mutant_plant
ex0368	NASC132_0.025%DMSO(watercontrol)for9hrs_E6mutant_ATHwholeplant_rep1	NASC132_0.025%DMSO(watercontrol)for9hrs_E10mutant_ATHwholeplant_rep1	plant	whole plant		E6/E10 mutant	MS	signaling	0.025% DMSO (water control)		9h	NASC132		abiotic_stress	E6/E10 mutant_plant
ex0369	NASC133_20oC(control)for3h_fad2-mut_ATHwholeseedling_rep1	NASC133_20oC(control)for3h_fab1-mut_ATHwholeseedling_rep1	seedling	whole seedling		fad2-mut	MS	cold	20oC	Col-0	3h	NASC133		abiotic_stress	fad2-mut/fab1-mut_seedling
ex0370	NASC133_20oC(control)for3h_35S::FAD3_ATHwholeseedling_rep1	NASC133_20oC(control)for3h_fab1-mut_ATHwholeseedling_rep1	seedling	whole seedling		35S::FAD3	MS	cold	20oC	Col-0	3h	NASC133		abiotic_stress	35S::FAD3/fab1-mut_seedling
ex0371	NASC133_20oC(control)for3h_35S::AQCol_ATHwholeseedling_rep1	NASC133_20oC(control)for3h_fab1-mut_ATHwholeseedling_rep1	seedling	whole seedling		35S::AQ	MS	cold	20oC	Col-0	3h	NASC133		abiotic_stress	35S::AQCol/fab1-mut_seedling
ex0372	NASC133_20oC(control)for3h_Col-0(WT)_ATHwholeseedling_rep1	NASC133_20oC(control)for3h_fab1-mut_ATHwholeseedling_rep1	seedling	whole seedling			MS	cold	20oC	Col-0	3h	NASC133		abiotic_stress	WT/fab1-mut_seedling
ex0373	NASC133_20oC(control)for3h_fad3/fad7/fad835S::AQ_ATHwholeseedling_rep1	NASC133_20oC(control)for3h_fab1-mut_ATHwholeseedling_rep1	seedling	whole seedling		fad3/fad7/fad8 35S::AQ	MS	cold	20oC	Col-0	3h	NASC133		abiotic_stress	fad3+fad7+fad835S::AQ/fab1-mut_seedling
ex0374	NASC133_20oC(control)for3h_fab1-mut_ATHwholeseedling_rep1	NASC133_20oC(control)for3h_fad2-mut_ATHwholeseedling_rep1	seedling	whole seedling		fab1-mut	MS	cold	20oC	Col-0	3h	NASC133		abiotic_stress	fab1-mut/fad2-mut_seedling
ex0375	NASC133_20oC(control)for3h_35S::FAD3_ATHwholeseedling_rep1	NASC133_20oC(control)for3h_fad2-mut_ATHwholeseedling_rep1	seedling	whole seedling		35S::FAD3	MS	cold	20oC	Col-0	3h	NASC133		abiotic_stress	35S::FAD3/fad2-mut_seedling
ex0376	NASC133_20oC(control)for3h_35S::AQCol_ATHwholeseedling_rep1	NASC133_20oC(control)for3h_fad2-mut_ATHwholeseedling_rep1	seedling	whole seedling		35S::AQ	MS	cold	20oC	Col-0	3h	NASC133		abiotic_stress	35S::AQCol/ fad2-mut
ex0377	NASC133_20oC(control)for3h_Col-0(WT)_ATHwholeseedling_rep1	NASC133_20oC(control)for3h_fad2-mut_ATHwholeseedling_rep1	seedling	whole seedling		fad3/fad7/fad8 35S::AQ	MS	cold	20oC	Col-0	3h	NASC133		abiotic_stress	WT/fad2-mut_seedling
ex0378	NASC133_20oC(control)for3h_fad3/fad7/fad835S::AQ_ATHwholeseedling_rep1	NASC133_20oC(control)for3h_fad2-mut_ATHwholeseedling_rep1	seedling	whole seedling		fad3/fad7/fad8 35S::AQ	MS	cold	20oC	Col-0	3h	NASC133		abiotic_stress	fad3+fad7+fad835S::AQ/fab2-mut_seedling
ex0379	NASC133_20oC(control)for3h_fab1-mut_ATHwholeseedling_rep1	NASC133_20oC(control)for3h_35S::FAD3_ATHwholeseedling_rep1	seedling	whole seedling		fab1-mut	MS	cold	20oC	Col-0	3h	NASC133		abiotic_stress	fab1-mut/ 35S::FAD3_seedling
ex0380	NASC133_20oC(control)for3h_fad2-mut_ATHwholeseedling_rep1	NASC133_20oC(control)for3h_35S::FAD3_ATHwholeseedling_rep1	seedling	whole seedling		fad2-mut	MS	cold	20oC	Col-0	3h	NASC133		abiotic_stress	fad2-mut/ 35S::FAD3_seedling
ex0381	NASC133_20oC(control)for3h_35S::AQCol_ATHwholeseedling_rep1	NASC133_20oC(control)for3h_35S::FAD3_ATHwholeseedling_rep1	seedling	whole seedling		35S::AQ	MS	cold	20oC	Col-0	3h	NASC133		abiotic_stress	35S::AQCol/35S::FAD3
ex0382	NASC133_20oC(control)for3h_Col-0(WT)_ATHwholeseedling_rep1	NASC133_20oC(control)for3h_35S::FAD3_ATHwholeseedling_rep1	seedling	whole seedling			MS	cold	20oC	Col-0	3h	NASC133		abiotic_stress	WT/35S::FAD3_seedling
ex0383	NASC133_20oC(control)for3h_fad3/fad7/fad835S::AQ_ATHwholeseedling_rep1	NASC133_20oC(control)for3h_35S::FAD3_ATHwholeseedling_rep1	seedling	whole seedling		fad3/fad7/fad8 35S::AQ	MS	cold	20oC	Col-0	3h	NASC133		abiotic_stress	fad3+fad7+fad835S::AQ/35S::FAD3_seedling
ex0384	NASC133_20oC(control)for3h_fab1-mut_ATHwholeseedling_rep1	NASC133_20oC(control)for3h_35S::AQCol_ATHwholeseedling_rep1	seedling	whole seedling		fab1-mut	MS	cold	20oC	Col-0	3h	NASC133		abiotic_stress	fab1-mut/35S::AQCol_seedling
ex0385	NASC133_20oC(control)for3h_fad2-mut_ATHwholeseedling_rep1	NASC133_20oC(control)for3h_35S::AQCol_ATHwholeseedling_rep1	seedling	whole seedling		fad2-mut	MS	cold	20oC	Col-0	3h	NASC133		abiotic_stress	fad2-mut/35S::AQCol_seedling
ex0386	NASC133_20oC(control)for3h_35S::FAD3_ATHwholeseedling_rep1	NASC133_20oC(control)for3h_35S::AQCol_ATHwholeseedling_rep1	seedling	whole seedling		35S::FAD3	MS	cold	20oC	Col-0	3h	NASC133		abiotic_stress	35S::FAD3/35S::AQCol_seedling
ex0387	NASC133_20oC(control)for3h_Col-0(WT)_ATHwholeseedling_rep1	NASC133_20oC(control)for3h_35S::AQCol_ATHwholeseedling_rep1	seedling	whole seedling			MS	cold	20oC	Col-0	3h	NASC133		abiotic_stress	WT/35S::AQCol_seedling
ex0388	NASC133_20oC(control)for3h_fad3/fad7/fad835S::AQ_ATHwholeseedling_rep1	NASC133_20oC(control)for3h_35S::AQCol_ATHwholeseedling_rep1	seedling	whole seedling		fad3/fad7/fad8 35S::AQ	MS	cold	20oC	Col-0	3h	NASC133		abiotic_stress	fad3+fad7+fad835S::AQ/35S::AQCol_seedling
ex0389	NASC133_20oC(control)for3h_fab1-mut_ATHwholeseedling_rep1	NASC133_20oC(control)for3h_Col-0(WT)_ATHwholeseedling_rep1	seedling	whole seedling		fab1-mut	MS	cold	20oC	Col-0	3h	NASC133		abiotic_stress	fab1-mut/WT_seedling
ex0390	NASC133_20oC(control)for3h_fad2-mut_ATHwholeseedling_rep1	NASC133_20oC(control)for3h_Col-0(WT)_ATHwholeseedling_rep1	seedling	whole seedling		fad2-mut	MS	cold	20oC	Col-0	3h	NASC133		abiotic_stress	fad2-mut/WT_seedling
ex0391	NASC133_20oC(control)for3h_35S::FAD3_ATHwholeseedling_rep1	NASC133_20oC(control)for3h_Col-0(WT)_ATHwholeseedling_rep1	seedling	whole seedling		35S::FAD3	MS	cold	20oC	Col-0	3h	NASC133		abiotic_stress	35S::FAD3/WT_seedling
ex0392	NASC133_20oC(control)for3h_35S::AQCol_ATHwholeseedling_rep1	NASC133_20oC(control)for3h_Col-0(WT)_ATHwholeseedling_rep1	seedling	whole seedling		35S::AQ Col	MS	cold	20oC	Col-0	3h	NASC133		abiotic_stress	35S::AQCol/WT_seedling
ex0393	NASC133_20oC(control)for3h_fad3/fad7/fad835S::AQ_ATHwholeseedling_rep1	NASC133_20oC(control)for3h_Col-0(WT)_ATHwholeseedling_rep1	seedling	whole seedling		fad3/fad7/fad8 35S::AQ	MS	cold	20oC	Col-0	3h	NASC133		abiotic_stress	fad3+fad7+fad835S::AQ/WT_seedling
ex0394	NASC133_20oC(control)for3h_fab1-mut_ATHwholeseedling_rep1	NASC133_20oC(control)for3h_fad3/fad7/fad835S::AQ_ATHwholeseedling_rep1	seedling	whole seedling		fab1-mut	MS	cold	20oC	Col-0	3h	NASC133		abiotic_stress	fab1-mut/fad3+fad7+fad835S::AQ
ex0395	NASC133_20oC(control)for3h_fad2-mut_ATHwholeseedling_rep1	NASC133_20oC(control)for3h_fad3/fad7/fad835S::AQ_ATHwholeseedling_rep1	seedling	whole seedling		fad2-mut	MS	cold	20oC	Col-0	3h	NASC133		abiotic_stress	fad2-mut/fad3+fad7+fad835S::AQ_seedling
ex0396	NASC133_20oC(control)for3h_35S::FAD3_ATHwholeseedling_rep1	NASC133_20oC(control)for3h_fad3/fad7/fad835S::AQ_ATHwholeseedling_rep1	seedling	whole seedling		35S::FAD3	MS	cold	20oC	Col-0	3h	NASC133		abiotic_stress	35S::FAD3/fad3+fad7+fad835S::AQ_seedling
ex0397	NASC133_20oC(control)for3h_35S::AQCol_ATHwholeseedling_rep1	NASC133_20oC(control)for3h_fad3/fad7/fad835S::AQ_ATHwholeseedling_rep1	seedling	whole seedling		35S::AQ	MS	cold	20oC	Col-0	3h	NASC133		abiotic_stress	35S::AQCol/fad3+fad7+fad835S::AQ_seedling
ex0398	NASC133_20oC(control)for3h_Col-0(WT)_ATHwholeseedling_rep1	NASC133_20oC(control)for3h_fad3/fad7/fad835S::AQ_ATHwholeseedling_rep1	seedling	whole seedling			MS	cold	20oC	Col-0	3h	NASC133		abiotic_stress	WT/fad3+fad7+fad835S::AQ_seedling
ex0399	NASC194_16:8lightdark(stayedinlightcondcontrol)_sfr6_Col-0cellculture_rep1	NASC194_16:8lightdark(stayedinlightcond.control)_Col-0(WT)cellculture_rep1	cell culture	cell culture		sfr6	agar	Circadian	16:8lightdark (stayed in light condcontrol)	Col-0		NASC194		circadian	sfr6/control_cellculture
ex0400	NASC028_control_OX1knockout_ATHwholeplant(7days)_rep1	NASC028_control_ATH(WT)wholeplant(7days)_rep1	plant	whole plant	knockout	OX1 knockout	agar					NASC028		abiotic_stress	control_OX1knockout/WT_control_plant
ex0401	NASC069_seeddormancy_Seed imbibed 24h in dark_CviPrimarydormantprolongedimbibedwholeseed_avg	NASC069_seeddormancy_Seed imbibed 24h in dark_CviPrimary dormant whole seed_avg	seed	Primary dormant prolonged imbibed whole seed			peat/sand/vermiculite	seed dormancy	dark	Cvi	24h	NASC069		seed dormancy	Primary dormant prolonged imbibed in dark seed/Primary dormant seed
ex0402	NASC069_seeddormancy_Secondary dormant induced by prolonged warm dark imbibition_Cvi Secondary dormant seed_rep1	NASC069_seeddormancy_Seed imbibed 24hr in dark_Cvi Primary dormant whole seed_avg	seed	Secondary dormant seed			peat/sand/vermiculite	seed dormancy	warm dark imbibition	Cvi		NASC069		seed dormancy	warm dark imbibition secondary dormant seed/imbibed 24h dark primary dormant seed
ex0403	NASC069_seeddormancy_Primarydormantimbibed48hrinthedark_CviNondormantwholeseed_avg	NASC069_seeddormancy_Seedimbibed24hrinthedark_CviPrimarydormantwholeseed_avg	seed	Non dormant whole seed			peat/sand/vermiculite	seed dormancy	dark	Cvi	48h	NASC069		seed dormancy	imbibed 48h dark Non dormant whole seed/imbibed 24hd dark Primary dormant seed
ex0404	NASC069_seeddormancy_Primarydormantimbibed30hrinthedark_CviPrimarydormantwholeseed_avg	NASC069_seeddormancy_Seedimbibed24hrinthedark_CviPrimarydormantwholeseed_avg	seed	Primary dormant prolonged imbibed whole seed			peat/sand/vermiculite	seed dormancy	dark	Cvi	30h	NASC069		seed dormancy	imbibed30hdark/imbibed24hdark_Primary dormant seed
ex0405	NASC069_seeddormancy_Dormancy induced by prolonged moist dark chilling_Cvi Secondary dormant seed_avg	NASC069_seeddormancy_Seedimbibed24hrinthedark_CviPrimarydormantwholeseed_avg	seed	Secondary dormant seed			peat/sand/vermiculite	seed dormancy	warm dark imbibition	Cvi		NASC069		seed dormancy	moist dark chilling secondary dormant seed/imbibed 24h dark primary dormant seed
ex0406	NASC069_seeddormancy_Light induced to germinate imbibed20hrdark,4hrredlight_Cviwholeseed_avg	NASC069_seeddormancy_Seedimbibed24hrinthedark_CviPrimarydormantwholeseed_avg	seed	whole seed			peat/sand/vermiculite	seed dormancy	Light induced to germinate imbibed 20hr dark, 4 hr red light	Cvi		NASC069		seed dormancy	imbibed20hrdark,4h redlight_seed/imbibed 24h dark primary dormant seed
ex0407	NASC069_seeddormancy_dry_CviPrimarydormantwholeseed_avg	NASC069_seeddormancy_Seedimbibed24hrinthedark_CviPrimarydormantwholeseed_avg	seed	Primary dormant prolonged imbibed whole seed			peat/sand/vermiculite	seed dormancy	dry	Cvi		NASC069		seed dormancy	dry primary dormant seed/imbibed 24h dark primary dormant seed
ex0408	NASC069_seeddormancy_dry_CviNon-dormantwholeseed_avg	NASC069_seeddormancy_Seedimbibed24hrinthedark_CviPrimarydormantwholeseed_avg	seed	Non dormant whole seed			peat/sand/vermiculite	seed dormancy	dry	Cvi		NASC069		seed dormancy	dry_non-dormant seed/imbibed 24h dark primary dormant seed
ex0409	NASC069_seeddormancy_Primarydormantimbibed24hrwhitelight_CviPrimarydormantwholeseed_avg	NASC069_seeddormancy_Seedimbibed24hrinthedark_CviPrimarydormantwholeseed_avg	seed	Primary dormant whole seed			peat/sand/vermiculite	seed dormancy	white light	Cvi	24h	NASC069		seed dormancy	imbibed 24h whitelight/imbibed 24h dark primary dormant seed
ex0410	NASC069_seeddormancy_Primarydormantimbibed24hrnitrate_CviPrimarydormantwholeseed_avg	NASC069_seeddormancy_Seedimbibed24hrinthedark_CviPrimarydormantwholeseed_avg	seed	Primary dormant whole seed			peat/sand/vermiculite	seed dormancy	nitrate	Cvi	24h	NASC069		seed dormancy	imbibed 24h nitrate/imbibed 24h dark primary dormant seed
ex0411	NASC069_seeddormancy_24hnitrateimbibitioninwhitelight_CviPrimarydormantwholeseed_avg	NASC069_seeddormancy_Seedimbibed24hrinthedark_CviPrimarydormantwholeseed_avg	seed	Primary dormant whole seed			peat/sand/vermiculite	seed dormancy	nitrate imbibition in white light	Cvi	24h	NASC069		seed dormancy	imbibed 24h nitrate in white light /imbibed 24h dark primary dormant seed
ex0412	NASC069_seeddormancy_4dimbibitionat4oCintheabsenceoflight_CviPrimarydormantwholeseed_avg	NASC069_seeddormancy_Seedimbibed24hrinthedark_CviPrimarydormantwholeseed_avg	seed	Primary dormant whole seed			peat/sand/vermiculite	seed dormancy	4d imbibition at 4oC in the absence of light	Cvi	4d	NASC069		seed dormancy	inbibed 4d+4oC_no light/imbibed 24h dark primary dormant seed
ex0413	NASC069_seeddormancy_Seedimbibed24hrinthedark_CviPrimarydormantwholeseed_avg	NASC069_seeddormancy_Seedimbibed24hrinthedark_CviPrimarydormantprolongedimbibedwholeseed_avg	seed	Primary dormant whole seed			peat/sand/vermiculite	seed dormancy	dark	Cvi	24h	NASC069		seed dormancy	imbibed 24h dark primary dormant seed/imbibed 24h dark primary dormant prolonged imbibed seed
ex0414	NASC069_seeddormancy_Secondarydormantinducedbyprolongedwarmdarkimbibition_CviSecondarydormantseed_rep1	NASC069_seeddormancy_Seedimbibed24hrinthedark_CviPrimarydormantprolongedimbibedwholeseed_avg	seed	Secondary dormant seed			peat/sand/vermiculite	seed dormancy	warm dark imbibition	Cvi		NASC069		seed dormancy	prolonged warm dark imbibition_secondary dormant seed/imbibed 24h dark primary dormant prolonged imbibed seed
ex0415	NASC069_seeddormancy_Primarydormantimbibed48hrinthedark_CviNondormantwholeseed_avg	NASC069_seeddormancy_Seedimbibed24hrinthedark_CviPrimarydormantprolongedimbibedwholeseed_avg	seed	Non dormant whole seed			peat/sand/vermiculite	seed dormancy	dark	Cvi	48h	NASC069		seed dormancy	imbibed 48h dark_non dormant seed/imbibed 24h dark primary dormant prolonged imbibed seed
ex0416	NASC069_seeddormancy_Primarydormantimbibed30hrinthedark_CviPrimarydormantwholeseed_avg	NASC069_seeddormancy_Seedimbibed24hrinthedark_CviPrimarydormantprolongedimbibedwholeseed_avg	seed	Primary dormant whole seed			peat/sand/vermiculite	seed dormancy		Cvi	30h	NASC069		seed dormancy	imbibed 30h dark_primary dormant seed/imbibed 24h dark primary dormant prolonged imbibed seed
ex0417	NASC069_seeddormancy_Dormancyinducedbyprolongedmoistdarkchilling_CviSecondarydormantseed_avg	NASC069_seeddormancy_Seedimbibed24hrinthedark_CviPrimarydormantprolongedimbibedwholeseed_avg	seed	Secondary dormant seed			peat/sand/vermiculite	seed dormancy	prolonged moist dark chilling	Cvi		NASC069		seed dormancy	moist dark chilling secondary dormant seed/imbibed 24h dark primary dormant prolonged imbibed seed
ex0418	NASC069_seeddormancy_Lightinducedtogerminateimbibed20hrdark,4hrredlight_Cviwholeseed_avg	NASC069_seeddormancy_Seedimbibed24hrinthedark_CviPrimarydormantprolongedimbibedwholeseed_avg	seed	whole seed			peat/sand/vermiculite	seed dormancy	Light induced to germinate imbibed 20hr dark, 4 hr red light	Cvi		NASC069		seed dormancy	imbibed20hrdark,4h redlight_seed/imbibed 24h dark primary dormant prolonged imbibed seed
ex0419	NASC069_seeddormancy_dry_CviPrimarydormantwholeseed_avg	NASC069_seeddormancy_Seedimbibed24hrinthedark_CviPrimarydormantprolongedimbibedwholeseed_avg	seed	Primary dormant prolonged imbibed whole seed			peat/sand/vermiculite	seed dormancy	dry	Cvi		NASC069		seed dormancy	dry primary dormant seed/imbibed 24h dark primary dormant prolonged imbibed seed
ex0420	NASC069_seeddormancy_dry_CviNon-dormantwholeseed_avg	NASC069_seeddormancy_Seedimbibed24hrinthedark_CviPrimarydormantprolongedimbibedwholeseed_avg	seed	Non dormant whole seed			peat/sand/vermiculite	seed dormancy	dry	Cvi		NASC069		seed dormancy	dry_non-dormant seed/imbibed 24h dark primary dormant prolonged imbibed seed
ex0421	NASC069_seeddormancy_Primarydormantimbibed24hrwhitelight_CviPrimarydormantwholeseed_avg	NASC069_seeddormancy_Seedimbibed24hrinthedark_CviPrimarydormantprolongedimbibedwholeseed_avg	seed	Primary dormant whole seed			peat/sand/vermiculite	seed dormancy	white light	Cvi	24h	NASC069		seed dormancy	imbibed 24h whitelight/imbibed 24h dark primary dormant prolonged imbibed seed
ex0422	NASC069_seeddormancy_Primarydormantimbibed24hrnitrate_CviPrimarydormantwholeseed_avg	NASC069_seeddormancy_Seedimbibed24hrinthedark_CviPrimarydormantprolongedimbibedwholeseed_avg	seed	Primary dormant whole seed			peat/sand/vermiculite	seed dormancy	nitrate	Cvi	24h	NASC069		seed dormancy	imbibed 24h nitrate/imbibed 24h dark primary dormant prolonged imbibed seed
ex0423	NASC069_seeddormancy_24hnitrateimbibitioninwhitelight_CviPrimarydormantwholeseed_avg	NASC069_seeddormancy_Seedimbibed24hrinthedark_CviPrimarydormantprolongedimbibedwholeseed_avg	seed	Primary dormant whole seed			peat/sand/vermiculite	seed dormancy	nitrate imbibition in white light	Cvi	24h	NASC069		seed dormancy	imbibed 24h nitrate in white light /imbibed 24h dark primary dormant prolonged imbibed seed
ex0424	NASC069_seeddormancy_4dimbibitionat4oCintheabsenceoflight_CviPrimarydormantwholeseed_avg	NASC069_seeddormancy_Seedimbibed24hrinthedark_CviPrimarydormantprolongedimbibedwholeseed_avg	seed	Primary dormant whole seed			peat/sand/vermiculite	seed dormancy	4d imbibition at 4oC in the absence of light	Cvi	4d	NASC069		seed dormancy	inbibed 4d+4oC_no light /imbibed 24h dark primary dormant prolonged imbibed seed
ex0425	NASC069_seeddormancy_Seedimbibed24hrinthedark_CviPrimarydormantwholeseed_avg	NASC069_seeddormancy_Secondarydormantinducedbyprolongedwarmdarkimbibition_CviSecondarydormantseed_rep1	seed	Primary dormant whole seed			peat/sand/vermiculite	seed dormancy	dark	Cvi	24h	NASC069		seed dormancy	imbibed 24h dark primary dormant seed/ warm dark imbibition_secondary dormant seed
ex0426	NASC069_seeddormancy_Seedimbibed24hrinthedark_CviPrimarydormantprolongedimbibedwholeseed_avg	NASC069_seeddormancy_Secondarydormantinducedbyprolongedwarmdarkimbibition_CviSecondarydormantseed_rep1	seed	Primary dormant prolonged imbibed whole seed			peat/sand/vermiculite	seed dormancy	dark	Cvi	24h	NASC069		seed dormancy	imbibed 24h dark primary dormant prolonged imbibed seed/ warm dark imbibition_secondary dormant seed
ex0427	NASC069_seeddormancy_Primarydormantimbibed48hrinthedark_CviNondormantwholeseed_avg	NASC069_seeddormancy_Secondarydormantinducedbyprolongedwarmdarkimbibition_CviSecondarydormantseed_rep1	seed	Non dormant whole seed			peat/sand/vermiculite	seed dormancy	dark	Cvi	48h	NASC069		seed dormancy	imbibed 48h dark Non dormant whole seed/warm dark imbibition_secondary dormant seed
ex0428	NASC069_seeddormancy_Primarydormantimbibed30hrinthedark_CviPrimarydormantwholeseed_avg	NASC069_seeddormancy_Secondarydormantinducedbyprolongedwarmdarkimbibition_CviSecondarydormantseed_rep1	seed	Primary dormant whole seed			peat/sand/vermiculite	seed dormancy		Cvi	30h	NASC069		seed dormancy	imbibed30hdark/imbibed24hdark_Primary dormant seed/warm dark imbibition_secondary dormant seed
ex0429	NASC069_seeddormancy_Dormancyinducedbyprolongedmoistdarkchilling_CviSecondarydormantseed_avg	NASC069_seeddormancy_Secondarydormantinducedbyprolongedwarmdarkimbibition_CviSecondarydormantseed_rep1	seed	Secondary dormant seed			peat/sand/vermiculite	seed dormancy	prolonged moist dark chilling	Cvi		NASC069		seed dormancy	moist dark chilling secondary dormant seed/warm dark imbibition_secondary dormant seed
ex0430	NASC069_seeddormancy_Lightinducedtogerminateimbibed20hrdark,4hrredlight_Cviwholeseed_avg	NASC069_seeddormancy_Secondarydormantinducedbyprolongedwarmdarkimbibition_CviSecondarydormantseed_rep1	seed	whole seed			peat/sand/vermiculite	seed dormancy	Light induced to germinate imbibed 20hr dark, 4 hr red light	Cvi		NASC069		seed dormancy	imbibed20hrdark,4h redlight_seed/warm dark imbibition_secondary dormant seed
ex0431	NASC069_seeddormancy_dry_CviPrimarydormantwholeseed_avg	NASC069_seeddormancy_Secondarydormantinducedbyprolongedwarmdarkimbibition_CviSecondarydormantseed_rep1	seed	Primary dormant prolonged imbibed whole seed			peat/sand/vermiculite	seed dormancy	dry	Cvi		NASC069		seed dormancy	dry primary dormant seed/warm dark imbibition_secondary dormant seed
ex0432	NASC069_seeddormancy_dry_CviNon-dormantwholeseed_avg	NASC069_seeddormancy_Secondarydormantinducedbyprolongedwarmdarkimbibition_CviSecondarydormantseed_rep1	seed	Non dormant whole seed			peat/sand/vermiculite	seed dormancy	dry	Cvi		NASC069		seed dormancy	dry_non-dormant seed/warm dark imbibition_secondary dormant seed
ex0433	NASC069_seeddormancy_Primarydormantimbibed24hrwhitelight_CviPrimarydormantwholeseed_avg	NASC069_seeddormancy_Secondarydormantinducedbyprolongedwarmdarkimbibition_CviSecondarydormantseed_rep1	seed	Primary dormant whole seed			peat/sand/vermiculite	seed dormancy	white light	Cvi	24h	NASC069		seed dormancy	imbibed 24h whitelight/warm dark imbibition_secondary dormant seed
ex0434	NASC069_seeddormancy_Primarydormantimbibed24hrnitrate_CviPrimarydormantwholeseed_avg	NASC069_seeddormancy_Secondarydormantinducedbyprolongedwarmdarkimbibition_CviSecondarydormantseed_rep1	seed	Primary dormant whole seed			peat/sand/vermiculite	seed dormancy	nitrate	Cvi	24h	NASC069		seed dormancy	imbibed 24h nitrate/warm dark imbibition_secondary dormant seed
ex0435	NASC069_seeddormancy_24hnitrateimbibitioninwhitelight_CviPrimarydormantwholeseed_avg	NASC069_seeddormancy_Secondarydormantinducedbyprolongedwarmdarkimbibition_CviSecondarydormantseed_rep1	seed	Primary dormant whole seed			peat/sand/vermiculite	seed dormancy	nitrate imbibition in white light	Cvi	24h	NASC069		seed dormancy	imbibed 24h nitrate in white light/warm dark imbibition_secondary dormant seed
ex0436	NASC069_seeddormancy_4dimbibitionat4oCintheabsenceoflight_CviPrimarydormantwholeseed_avg	NASC069_seeddormancy_Secondarydormantinducedbyprolongedwarmdarkimbibition_CviSecondarydormantseed_rep1	seed	Primary dormant whole seed			peat/sand/vermiculite	seed dormancy	4d imbibition at 4oC in the absence of light	Cvi	4d	NASC069		seed dormancy	inbibed 4d+4oC_no light/warm dark imbibition_secondary dormant seed
ex0437	NASC069_seeddormancy_Seedimbibed24hrinthedark_CviPrimarydormantwholeseed_avg	NASC069_seeddormancy_Primarydormantimbibed48hrinthedark_CviNondormantwholeseed_avg	seed	Primary dormant whole seed			peat/sand/vermiculite	seed dormancy	dark	Cvi	24h	NASC069		seed dormancy	imbibed 24h dark primary dormant seed/imbibed 48h dark Non dormant whole seed
ex0438	NASC069_seeddormancy_Seedimbibed24hrinthedark_CviPrimarydormantprolongedimbibedwholeseed_avg	NASC069_seeddormancy_Primarydormantimbibed48hrinthedark_CviNondormantwholeseed_avg	seed	Primary dormant prolonged imbibed whole seed			peat/sand/vermiculite	seed dormancy	dark	Cvi	24h	NASC069		seed dormancy	imbibed 24h dark primary dormant prolonged imbibed seed/imbibed 48h dark Non dormant whole seed
ex0439	NASC069_seeddormancy_Secondarydormantinducedbyprolongedwarmdarkimbibition_CviSecondarydormantseed_rep1	NASC069_seeddormancy_Primarydormantimbibed48hrinthedark_CviNondormantwholeseed_avg	seed	Secondary dormant seed			peat/sand/vermiculite	seed dormancy	dark	Cvi	48h	NASC069		seed dormancy	warm dark imbibition_secondary dormant seed/imbibed 48h dark Non dormant whole seed
ex0440	NASC069_seeddormancy_Primarydormantimbibed30hrinthedark_CviPrimarydormantwholeseed_avg	NASC069_seeddormancy_Primarydormantimbibed48hrinthedark_CviNondormantwholeseed_avg	seed	Primary dormant whole seed			peat/sand/vermiculite	seed dormancy		Cvi	30h	NASC069		seed dormancy	imbibed 30h dark_primary dormant seed/imbibed 48h dark Non dormant whole seed
ex0441	NASC069_seeddormancy_Dormancyinducedbyprolongedmoistdarkchilling_CviSecondarydormantseed_avg	NASC069_seeddormancy_Primarydormantimbibed48hrinthedark_CviNondormantwholeseed_avg	seed	Secondary dormant seed			peat/sand/vermiculite	seed dormancy	prolonged moist dark chilling	Cvi		NASC069		seed dormancy	moist dark chilling secondary dormant seed/imbibed 48h dark Non dormant whole seed
ex0442	NASC069_seeddormancy_Primarydormantimbibed48hrinthedark_CviNondormantwholeseed_avg	NASC069_seeddormancy_Primarydormantimbibed48hrinthedark_CviNondormantwholeseed_avg	seed	Non dormant whole seed			peat/sand/vermiculite	seed dormancy	dark	Cvi	48h	NASC069		seed dormancy	imbibed 48h dark_non dormant seed/imbibed 48h dark Non dormant whole seed
ex0443	NASC069_seeddormancy_dry_CviPrimarydormantwholeseed_avg	NASC069_seeddormancy_Primarydormantimbibed48hrinthedark_CviNondormantwholeseed_avg	seed	Primary dormant whole seed			peat/sand/vermiculite	seed dormancy	dry	Cvi		NASC069		seed dormancy	dry primary dormant seed/imbibed 48h dark Non dormant whole seed
ex0444	NASC069_seeddormancy_dry_CviNon-dormantwholeseed_avg	NASC069_seeddormancy_Primarydormantimbibed48hrinthedark_CviNondormantwholeseed_avg	seed	Non dormant whole seed			peat/sand/vermiculite	seed dormancy	dry	Cvi		NASC069		seed dormancy	dry_non-dormant seed/imbibed 48h dark Non dormant whole seed
ex0445	NASC069_seeddormancy_Primarydormantimbibed24hrwhitelight_CviPrimarydormantwholeseed_avg	NASC069_seeddormancy_Primarydormantimbibed48hrinthedark_CviNondormantwholeseed_avg	seed	Primary dormant whole seed			peat/sand/vermiculite	seed dormancy	white light	Cvi	24h	NASC069		seed dormancy	imbibed 24h whitelight/imbibed 48h dark Non dormant whole seed
ex0446	NASC069_seeddormancy_Primarydormantimbibed24hrnitrate_CviPrimarydormantwholeseed_avg	NASC069_seeddormancy_Primarydormantimbibed48hrinthedark_CviNondormantwholeseed_avg	seed	Primary dormant whole seed			peat/sand/vermiculite	seed dormancy	nitrate	Cvi	24h	NASC069		seed dormancy	imbibed 24h nitrate/imbibed 48h dark Non dormant whole seed
ex0447	NASC069_seeddormancy_24hnitrateimbibitioninwhitelight_CviPrimarydormantwholeseed_avg	NASC069_seeddormancy_Primarydormantimbibed48hrinthedark_CviNondormantwholeseed_avg	seed	Primary dormant whole seed			peat/sand/vermiculite	seed dormancy	nitrate imbibition in white light	Cvi	24h	NASC069		seed dormancy	imbibed 24h nitrate in white light/imbibed 48h dark Non dormant whole seed
ex0448	NASC069_seeddormancy_4dimbibitionat4oCintheabsenceoflight_CviPrimarydormantwholeseed_avg	NASC069_seeddormancy_Primarydormantimbibed48hrinthedark_CviNondormantwholeseed_avg	seed	Primary dormant whole seed			peat/sand/vermiculite	seed dormancy	4d imbibition at 4oC in the absence of light	Cvi	4d	NASC069		seed dormancy	inbibed 4d+4oC_no light/imbibed 48h dark Non dormant whole seed
ex0449	NASC069_seeddormancy_Seedimbibed24hrinthedark_CviPrimarydormantwholeseed_avg	NASC069_seeddormancy_Primarydormantimbibed30hrinthedark_CviPrimarydormantwholeseed_avg	seed	Primary dormant whole seed			peat/sand/vermiculite	seed dormancy	dark	Cvi	24h	NASC069		seed dormancy	imbibed 24h dark primary dormant prolonged imbibed seed/imbibed30hdark primary dormant seed
ex0450	NASC069_seeddormancy_Seedimbibed24hrinthedark_CviPrimarydormantprolongedimbibedwholeseed_avg	NASC069_seeddormancy_Primarydormantimbibed30hrinthedark_CviPrimarydormantwholeseed_avg	seed	Primary dormant prolonged imbibed whole seed			peat/sand/vermiculite	seed dormancy	dark	Cvi	24h	NASC069		seed dormancy	imbibed 24h dark primary dormant prolonged imbibed seed/imbibed30hdark primary dormant seed
ex0451	NASC069_seeddormancy_Secondarydormantinducedbyprolongedwarmdarkimbibition_CviSecondarydormantseed_rep1	NASC069_seeddormancy_Primarydormantimbibed30hrinthedark_CviPrimarydormantwholeseed_avg	seed	Secondary dormant seed			peat/sand/vermiculite	seed dormancy	warm dark imbibition	Cvi		NASC069		seed dormancy	warm dark imbibition_secondary dormant seed/imbibed30hdark primary dormant seed
ex0452	NASC069_seeddormancy_Primarydormantimbibed48hrinthedark_CviNondormantwholeseed_avg	NASC069_seeddormancy_Primarydormantimbibed30hrinthedark_CviPrimarydormantwholeseed_avg	seed	Non dormant whole seed			peat/sand/vermiculite	seed dormancy	dark	Cvi	48h	NASC069		seed dormancy	imbibed 48h dark Non dormant whole seed/imbibed30hdark primary dormant seed
ex0453	NASC069_seeddormancy_Dormancyinducedbyprolongedmoistdarkchilling_CviSecondarydormantseed_avg	NASC069_seeddormancy_Primarydormantimbibed30hrinthedark_CviPrimarydormantwholeseed_avg	seed	Secondary dormant seed			peat/sand/vermiculite	seed dormancy	prolonged moist dark chilling	Cvi		NASC069		seed dormancy	moist dark chilling secondary dormant seed/imbibed30hdark primary dormant seed
ex0454	NASC069_seeddormancy_Lightinducedtogerminateimbibed20hrdark,4hrredlight_Cviwholeseed_avg	NASC069_seeddormancy_Primarydormantimbibed30hrinthedark_CviPrimarydormantwholeseed_avg	seed	whole seed			peat/sand/vermiculite	seed dormancy	Light induced to germinate imbibed 20hr dark, 4 hr red light	Cvi		NASC069		seed dormancy	imbibed20hrdark,4h redlight_seed/imbibed30hdark primary dormant seed
ex0455	NASC069_seeddormancy_dry_CviPrimarydormantwholeseed_avg	NASC069_seeddormancy_Primarydormantimbibed30hrinthedark_CviPrimarydormantwholeseed_avg	seed	Primary dormant whole seed			peat/sand/vermiculite	seed dormancy	dry	Cvi		NASC069		seed dormancy	dry primary dormant seed/imbibed30hdark primary dormant seed
ex0456	NASC069_seeddormancy_dry_CviNon-dormantwholeseed_avg	NASC069_seeddormancy_Primarydormantimbibed30hrinthedark_CviPrimarydormantwholeseed_avg	seed	Non-dormant whole seed			peat/sand/vermiculite	seed dormancy	dry	Cvi		NASC069		seed dormancy	dry_non-dormant seed/imbibed30hdark primary dormant seed
ex0457	NASC069_seeddormancy_Primarydormantimbibed24hrwhitelight_CviPrimarydormantwholeseed_avg	NASC069_seeddormancy_Primarydormantimbibed30hrinthedark_CviPrimarydormantwholeseed_avg	seed	Primary dormant whole seed			peat/sand/vermiculite	seed dormancy	white light	Cvi	24h	NASC069		seed dormancy	imbibed 24h whitelight/imbibed30hdark primary dormant seed
ex0458	NASC069_seeddormancy_Primarydormantimbibed24hrnitrate_CviPrimarydormantwholeseed_avg	NASC069_seeddormancy_Primarydormantimbibed30hrinthedark_CviPrimarydormantwholeseed_avg	seed	Primary dormant whole seed			peat/sand/vermiculite	seed dormancy	nitrate	Cvi	24h	NASC069		seed dormancy	imbibed 24h nitrate/imbibed30hdark primary dormant seed
ex0459	NASC069_seeddormancy_24hnitrateimbibitioninwhitelight_CviPrimarydormantwholeseed_avg	NASC069_seeddormancy_Primarydormantimbibed30hrinthedark_CviPrimarydormantwholeseed_avg	seed	Primary dormant whole seed			peat/sand/vermiculite	seed dormancy	nitrate imbibition in white light	Cvi	24h	NASC069		seed dormancy	imbibed 24h nitrate in white light/imbibed30hdark primary dormant seed
ex0460	NASC069_seeddormancy_4dimbibitionat4oCintheabsenceoflight_CviPrimarydormantwholeseed_avg	NASC069_seeddormancy_Primarydormantimbibed30hrinthedark_CviPrimarydormantwholeseed_avg	seed	Primary dormant whole seed			peat/sand/vermiculite	seed dormancy	4d imbibition at 4oC in the absence of light	Cvi	4d	NASC069		seed dormancy	inbibed 4d+4oC_no light/imbibed30hdark primary dormant seed
ex0461	NASC069_seeddormancy_Seedimbibed24hrinthedark_CviPrimarydormantwholeseed_avg	NASC069_seeddormancy_Dormancyinducedbyprolongedmoistdarkchilling_CviSecondarydormantseed_avg	seed	Primary dormant whole seed			peat/sand/vermiculite	seed dormancy	dark	Cvi	24h	NASC069		seed dormancy	imbibed 24h dark primary dormant seed/moist dark chilling secondary dormant seed
ex0462	NASC069_seeddormancy_Seedimbibed24hrinthedark_CviPrimarydormantprolongedimbibedwholeseed_avg	NASC069_seeddormancy_Dormancyinducedbyprolongedmoistdarkchilling_CviSecondarydormantseed_avg	seed	Primary dormant prolonged imbibed whole seed			peat/sand/vermiculite	seed dormancy	dark	Cvi		NASC069		seed dormancy	imbibed 24h dark primary dormant prolonged imbibed seed/moist dark chilling secondary dormant seed
ex0463	NASC069_seeddormancy_Secondarydormantinducedbyprolongedwarmdarkimbibition_CviSecondarydormantseed_rep1	NASC069_seeddormancy_Dormancyinducedbyprolongedmoistdarkchilling_CviSecondarydormantseed_avg	seed	Secondary dormant seed			peat/sand/vermiculite	seed dormancy	warm dark imbibition	Cvi		NASC069		seed dormancy	warm dark imbibition_secondary dormant seed/moist dark chilling secondary dormant seed
ex0464	NASC069_seeddormancy_Primarydormantimbibed48hrinthedark_CviNondormantwholeseed_avg	NASC069_seeddormancy_Dormancyinducedbyprolongedmoistdarkchilling_CviSecondarydormantseed_avg	seed	Non dormant whole seed			peat/sand/vermiculite	seed dormancy	dark	Cvi	48h	NASC069		seed dormancy	imbibed 48h dark Non dormant whole seed/moist dark chilling secondary dormant seed
ex0465	NASC069_seeddormancy_Primarydormantimbibed30hrinthedark_CviPrimarydormantwholeseed_avg	NASC069_seeddormancy_Dormancyinducedbyprolongedmoistdarkchilling_CviSecondarydormantseed_avg	seed	Primary dormant whole seed			peat/sand/vermiculite	seed dormancy	dark	Cvi	30h	NASC069		seed dormancy	imbibed 30h dark_primary dormant seed/moist dark chilling secondary dormant seed
ex0466	NASC069_seeddormancy_Lightinducedtogerminateimbibed20hrdark,4hrredlight_Cviwholeseed_avg	NASC069_seeddormancy_Dormancyinducedbyprolongedmoistdarkchilling_CviSecondarydormantseed_avg	seed	whole seed			peat/sand/vermiculite	seed dormancy	Light induced to germinate imbibed 20hr dark, 4 hr red light	Cvi		NASC069		seed dormancy	imbibed20hrdark,4h redlight_seed/moist dark chilling secondary dormant seed
ex0467	NASC069_seeddormancy_dry_CviPrimarydormantwholeseed_avg	NASC069_seeddormancy_Dormancyinducedbyprolongedmoistdarkchilling_CviSecondarydormantseed_avg	seed	whole seed			peat/sand/vermiculite	seed dormancy	dry	Cvi		NASC069		seed dormancy	dry primary dormant seed/moist dark chilling secondary dormant seed
ex0468	NASC069_seeddormancy_dry_CviNon-dormantwholeseed_avg	NASC069_seeddormancy_Dormancyinducedbyprolongedmoistdarkchilling_CviSecondarydormantseed_avg	seed	whole seed			peat/sand/vermiculite	seed dormancy	dry	Cvi		NASC069		seed dormancy	dry_non-dormant seed/moist dark chilling secondary dormant seed
ex0469	NASC069_seeddormancy_Primarydormantimbibed24hrwhitelight_CviPrimarydormantwholeseed_avg	NASC069_seeddormancy_Dormancyinducedbyprolongedmoistdarkchilling_CviSecondarydormantseed_avg	seed	Primary dormant whole seed			peat/sand/vermiculite	seed dormancy	white light	Cvi	24h	NASC069		seed dormancy	imbibed 24h whitelight/moist dark chilling secondary dormant seed
ex0470	NASC069_seeddormancy_Primarydormantimbibed24hrnitrate_CviPrimarydormantwholeseed_avg	NASC069_seeddormancy_Dormancyinducedbyprolongedmoistdarkchilling_CviSecondarydormantseed_avg	seed	Primary dormant whole seed			peat/sand/vermiculite	seed dormancy	nitrate	Cvi	24h	NASC069		seed dormancy	imbibed 24h nitrate/moist dark chilling secondary dormant seed
ex0471	NASC069_seeddormancy_24hnitrateimbibitioninwhitelight_CviPrimarydormantwholeseed_avg	NASC069_seeddormancy_Dormancyinducedbyprolongedmoistdarkchilling_CviSecondarydormantseed_avg	seed	Primary dormant whole seed			peat/sand/vermiculite	seed dormancy	nitrate imbibition in white light	Cvi	24h	NASC069		seed dormancy	imbibed 24h nitrate in white light/moist dark chilling secondary dormant seed
ex0472	NASC069_seeddormancy_4dimbibitionat4oCintheabsenceoflight_CviPrimarydormantwholeseed_avg	NASC069_seeddormancy_Dormancyinducedbyprolongedmoistdarkchilling_CviSecondarydormantseed_avg	seed	Primary dormant whole seed			peat/sand/vermiculite	seed dormancy	4d imbibition at 4oC in the absence of light	Cvi	4d	NASC069		seed dormancy	inbibed 4d+4oC_no light/moist dark chilling secondary dormant seed
ex0473	NASC069_seeddormancy_Seedimbibed24hrinthedark_CviPrimarydormantwholeseed_avg	NASC069_seeddormancy_Lightinducedtogerminateimbibed20hrdark,4hrredlight_Cviwholeseed_avg	seed	Primary dormant whole seed			peat/sand/vermiculite	seed dormancy	dark	Cvi	24h	NASC069		seed dormancy	imbibed 24h dark primary dormant seed/imbibed20hrdark,4h redlight_seed
ex0474	NASC069_seeddormancy_Seedimbibed24hrinthedark_CviPrimarydormantprolongedimbibedwholeseed_avg	NASC069_seeddormancy_Lightinducedtogerminateimbibed20hrdark,4hrredlight_Cviwholeseed_avg	seed	Primary dormant prolonged imbibed whole seed			peat/sand/vermiculite	seed dormancy	dark	Cvi	24h	NASC069		seed dormancy	imbibed 24h dark primary dormant prolonged imbibed seed/imbibed20hrdark,4h redlight_seed
ex0475	NASC069_seeddormancy_Secondarydormantinducedbyprolongedwarmdarkimbibition_CviSecondarydormantseed_rep1	NASC069_seeddormancy_Lightinducedtogerminateimbibed20hrdark,4hrredlight_Cviwholeseed_avg	seed	Secondary dormant seed			peat/sand/vermiculite	seed dormancy	warm dark imbibition	Cvi		NASC069		seed dormancy	warm dark imbibition_secondary dormant seed/imbibed20hrdark,4h redlight_seed
ex0476	NASC069_seeddormancy_Primarydormantimbibed48hrinthedark_CviNondormantwholeseed_avg	NASC069_seeddormancy_Lightinducedtogerminateimbibed20hrdark,4hrredlight_Cviwholeseed_avg	seed	Non dormant whole seed			peat/sand/vermiculite	seed dormancy	dark	Cvi	48h	NASC069		seed dormancy	imbibed 48h dark Non dormant whole seed/imbibed20hrdark,4h redlight_seed
ex0477	NASC069_seeddormancy_Primarydormantimbibed30hrinthedark_CviPrimarydormantwholeseed_avg	NASC069_seeddormancy_Lightinducedtogerminateimbibed20hrdark,4hrredlight_Cviwholeseed_avg	seed	Primary dormant whole seed			peat/sand/vermiculite	seed dormancy	prolonged moist dark chilling	Cvi		NASC069		seed dormancy	imbibed 30h dark_primary dormant seed/imbibed20hrdark,4h redlight_seed
ex0478	NASC069_seeddormancy_Dormancyinducedbyprolongedmoistdarkchilling_CviSecondarydormantseed_avg	NASC069_seeddormancy_Lightinducedtogerminateimbibed20hrdark,4hrredlight_Cviwholeseed_avg	seed	Secondary dormant seed			peat/sand/vermiculite	seed dormancy	prolonged moist dark chilling	Cvi		NASC069		seed dormancy	moist dark chilling secondary dormant seed/imbibed20hrdark,4h redlight_seed
ex0479	NASC069_seeddormancy_dry_CviPrimarydormantwholeseed_avg	NASC069_seeddormancy_Lightinducedtogerminateimbibed20hrdark,4hrredlight_Cviwholeseed_avg	seed	Primary dormant prolonged imbibed whole seed			peat/sand/vermiculite	seed dormancy	dry	Cvi		NASC069		seed dormancy	dry primary dormant seed/imbibed20hrdark,4h redlight_seed
ex0480	NASC069_seeddormancy_dry_CviNon-dormantwholeseed_avg	NASC069_seeddormancy_Lightinducedtogerminateimbibed20hrdark,4hrredlight_Cviwholeseed_avg	seed	Non dormant whole seed			peat/sand/vermiculite	seed dormancy	dry	Cvi		NASC069		seed dormancy	dry_non-dormant seed/imbibed20hrdark,4h redlight_seed
ex0481	NASC069_seeddormancy_Primarydormantimbibed24hrwhitelight_CviPrimarydormantwholeseed_avg	NASC069_seeddormancy_Lightinducedtogerminateimbibed20hrdark,4hrredlight_Cviwholeseed_avg	seed	Primary dormant whole seed			peat/sand/vermiculite	seed dormancy	white light	Cvi	24h	NASC069		seed dormancy	imbibed 24h whitelight/imbibed20hrdark,4h redlight_seed
ex0482	NASC069_seeddormancy_Primarydormantimbibed24hrnitrate_CviPrimarydormantwholeseed_avg	NASC069_seeddormancy_Lightinducedtogerminateimbibed20hrdark,4hrredlight_Cviwholeseed_avg	seed	Primary dormant whole seed			peat/sand/vermiculite	seed dormancy	nitrate	Cvi	24h	NASC069		seed dormancy	imbibed 24h nitrate/imbibed20hrdark,4h redlight_seed
ex0483	NASC069_seeddormancy_24hnitrateimbibitioninwhitelight_CviPrimarydormantwholeseed_avg	NASC069_seeddormancy_Lightinducedtogerminateimbibed20hrdark,4hrredlight_Cviwholeseed_avg	seed	Primary dormant whole seed			peat/sand/vermiculite	seed dormancy	nitrate imbibition in white light	Cvi	24h	NASC069		seed dormancy	imbibed 24h nitrate in white light/imbibed20hrdark,4h redlight_seed
ex0484	NASC069_seeddormancy_4dimbibitionat4oCintheabsenceoflight_CviPrimarydormantwholeseed_avg	NASC069_seeddormancy_Lightinducedtogerminateimbibed20hrdark,4hrredlight_Cviwholeseed_avg	seed	Primary dormant whole seed			peat/sand/vermiculite	seed dormancy	4d imbibition at 4oC in the absence of light	Cvi	4d	NASC069		seed dormancy	inbibed 4d+4oC_no light/imbibed20hrdark,4h redlight_seed
ex0485	NASC069_seeddormancy_Seedimbibed24hrinthedark_CviPrimarydormantwholeseed_avg	NASC069_seeddormancy_dry_CviPrimarydormantwholeseed_avg	seed	Primary dormant whole seed			peat/sand/vermiculite	seed dormancy	dark	Cvi	24h	NASC069		seed dormancy	imbibed 24h dark primary dormant seed/dry primary dormant seed
ex0486	NASC069_seeddormancy_Seedimbibed24hrinthedark_CviPrimarydormantprolongedimbibedwholeseed_avg	NASC069_seeddormancy_dry_CviPrimarydormantwholeseed_avg	seed	Primary dormant prolonged imbibed whole seed			peat/sand/vermiculite	seed dormancy	dark	Cvi	24h	NASC069		seed dormancy	imbibed 24h dark primary dormant prolonged imbibed seed//dry primary dormant seed
ex0487	NASC069_seeddormancy_Secondarydormantinducedbyprolongedwarmdarkimbibition_CviSecondarydormantseed_rep1	NASC069_seeddormancy_dry_CviPrimarydormantwholeseed_avg	seed	Secondary dormant seed			peat/sand/vermiculite	seed dormancy	warm dark imbibition	Cvi		NASC069		seed dormancy	warm dark imbibition_secondary dormant seed//dry primary dormant seed
ex0488	NASC069_seeddormancy_Primarydormantimbibed48hrinthedark_CviNondormantwholeseed_avg	NASC069_seeddormancy_dry_CviPrimarydormantwholeseed_avg	seed	Non dormant whole seed			peat/sand/vermiculite	seed dormancy	dark	Cvi	48h	NASC069		seed dormancy	imbibed 48h dark Non dormant whole seed//dry primary dormant seed
ex0489	NASC069_seeddormancy_Primarydormantimbibed30hrinthedark_CviPrimarydormantwholeseed_avg	NASC069_seeddormancy_dry_CviPrimarydormantwholeseed_avg	seed	Primary dormant whole seed			peat/sand/vermiculite	seed dormancy	dark	Cvi	30h	NASC069		seed dormancy	imbibed 30h dark_primary dormant seed/dry primary dormant seed
ex0490	NASC069_seeddormancy_Dormancyinducedbyprolongedmoistdarkchilling_CviSecondarydormantseed_avg	NASC069_seeddormancy_dry_CviPrimarydormantwholeseed_avg	seed	Secondary dormant seed			peat/sand/vermiculite	seed dormancy	moist dark chilling	Cvi		NASC069		seed dormancy	moist dark chilling secondary dormant seed//dry primary dormant seed
ex0491	NASC069_seeddormancy_Lightinducedtogerminateimbibed20hrdark,4hrredlight_Cviwholeseed_avg	NASC069_seeddormancy_dry_CviPrimarydormantwholeseed_avg	seed	Primary dormant prolonged imbibed whole seed			peat/sand/vermiculite	seed dormancy	Light induced to germinate imbibed 20hr dark, 4 hr red light	Cvi		NASC069		seed dormancy	imbibed20hrdark,4h redlight_seed/dry primary dormant seed
ex0492	NASC069_seeddormancy_dry_CviNon-dormantwholeseed_avg	NASC069_seeddormancy_dry_CviPrimarydormantwholeseed_avg	seed	Non dormant whole seed			peat/sand/vermiculite	seed dormancy	dry	Cvi		NASC069		seed dormancy	dry_non-dormant seed/dry primary dormant seed
ex0493	NASC069_seeddormancy_Primarydormantimbibed24hrwhitelight_CviPrimarydormantwholeseed_avg	NASC069_seeddormancy_dry_CviPrimarydormantwholeseed_avg	seed	Primary dormant whole seed			peat/sand/vermiculite	seed dormancy	white light	Cvi	24h	NASC069		seed dormancy	imbibed 24h whitelight/dry primary dormant seed
ex0494	NASC069_seeddormancy_Primarydormantimbibed24hrnitrate_CviPrimarydormantwholeseed_avg	NASC069_seeddormancy_dry_CviPrimarydormantwholeseed_avg	seed	Primary dormant whole seed			peat/sand/vermiculite	seed dormancy	nitrate imbibition in white light	Cvi	24h	NASC069		seed dormancy	imbibed 24h nitrate/dry primary dormant seed
ex0495	NASC069_seeddormancy_24h_CviPrimarydormantwholeseed_avg	NASC069_seeddormancy_dry_CviPrimarydormantwholeseed_avg	seed	Primary dormant whole seed			peat/sand/vermiculite	seed dormancy		Cvi	24h	NASC069		seed dormancy	imbibed 24h nitrate in white light/dry primary dormant seed
ex0496	NASC069_seeddormancy_4dimbibitionat4oCintheabsenceoflight_CviPrimarydormantwholeseed_avg	NASC069_seeddormancy_dry_CviPrimarydormantwholeseed_avg	seed	Primary dormant whole seed			peat/sand/vermiculite	seed dormancy	4d imbibition at 4oC in the absence of light	Cvi	4d	NASC069		seed dormancy	inbibed 4d+4oC_no light/dry primary dormant seed
ex0497	NASC069_seeddormancy_Seedimbibed24hrinthedark_CviPrimarydormantwholeseed_avg	NASC069_seeddormancy_dry_CviNon-dormantwholeseed_avg	seed	Primary dormant prolonged imbibed whole seed			peat/sand/vermiculite	seed dormancy	dark	Cvi	24h	NASC069		seed dormancy
ex0498	NASC069_seeddormancy_Seedimbibed24hrinthedark_CviPrimarydormantprolongedimbibedwholeseed_avg	NASC069_seeddormancy_dry_CviNon-dormantwholeseed_avg	seed	Primary dormant prolonged imbibed whole seed			peat/sand/vermiculite	seed dormancy	dark	Cvi	24h	NASC069		seed dormancy
ex0499	NASC069_seeddormancy_Secondarydormantinducedbyprolongedwarmdarkimbibition_CviSecondarydormantseed_rep1	NASC069_seeddormancy_dry_CviNon-dormantwholeseed_avg	seed	Secondary dormant seed			peat/sand/vermiculite	seed dormancy	prolonged warm dark imbibition	Cvi	48h	NASC069		seed dormancy
ex0500	NASC069_seeddormancy_Primarydormantimbibed48hrinthedark_CviNondormantwholeseed_avg	NASC069_seeddormancy_dry_CviNon-dormantwholeseed_avg	seed	Non dormant whole seed			peat/sand/vermiculite	seed dormancy	dark	Cvi	48h	NASC069		seed dormancy
ex0501	NASC069_seeddormancy_Primarydormantimbibed30hrinthedark_CviPrimarydormantwholeseed_avg	NASC069_seeddormancy_dry_CviNon-dormantwholeseed_avg	seed	Primary dormant whole seed			peat/sand/vermiculite	seed dormancy	dark	Cvi	30h	NASC069		seed dormancy
ex0502	NASC069_seeddormancy_Dormancyinducedbyprolongedmoistdarkchilling_CviSecondarydormantseed_avg	NASC069_seeddormancy_dry_CviNon-dormantwholeseed_avg	seed	Secondary dormant seed			peat/sand/vermiculite	seed dormancy	prolonged moist dark chilling	Cvi		NASC069		seed dormancy
ex0503	NASC069_seeddormancy_Lightinducedtogerminateimbibed20hrdark,4hrredlight_Cviwholeseed_avg	NASC069_seeddormancy_dry_CviNon-dormantwholeseed_avg	seed	whole seed			peat/sand/vermiculite	seed dormancy	Light induced to germinate imbibed 20hr dark, 4 hr red light	Cvi		NASC069		seed dormancy
ex0504	NASC069_seeddormancy_dry_CviPrimarydormantwholeseed_avg	NASC069_seeddormancy_dry_CviNon-dormantwholeseed_avg	seed	Primary dormant whole seed			peat/sand/vermiculite	seed dormancy	dry	Cvi		NASC069		seed dormancy
ex0505	NASC069_seeddormancy_Primarydormantimbibed24hrwhitelight_CviPrimarydormantwholeseed_avg	NASC069_seeddormancy_dry_CviNon-dormantwholeseed_avg	seed	Primary dormant whole seed			peat/sand/vermiculite	seed dormancy	white light	Cvi	24h	NASC069		seed dormancy
ex0506	NASC069_seeddormancy_Primarydormantimbibed24hrnitrate_CviPrimarydormantwholeseed_avg	NASC069_seeddormancy_dry_CviNon-dormantwholeseed_avg	seed	Primary dormant whole seed			peat/sand/vermiculite	seed dormancy	nitrate	Cvi	24h	NASC069		seed dormancy
ex0507	NASC069_seeddormancy_24hnitrateimbibitioninwhitelight_CviPrimarydormantwholeseed_avg	NASC069_seeddormancy_dry_CviNon-dormantwholeseed_avg	seed	Primary dormant whole seed			peat/sand/vermiculite	seed dormancy	nitrate imbibition in white light	Cvi	24h	NASC069		seed dormancy
ex0508	NASC069_seeddormancy_4dimbibitionat4oCintheabsenceoflight_CviPrimarydormantwholeseed_avg	NASC069_seeddormancy_dry_CviNon-dormantwholeseed_avg	seed	Primary dormant whole seed			peat/sand/vermiculite	seed dormancy	4d imbibition at 4oC in the absence of light	Cvi	4d	NASC069		seed dormancy
ex0509	NASC069_seeddormancy_Seedimbibed24hrinthedark_CviPrimarydormantwholeseed_avg	NASC069_seeddormancy_Primarydormantimbibed24hrwhitelight_CviPrimarydormantwholeseed_avg	seed	Primary dormant whole seed			peat/sand/vermiculite	seed dormancy	dark	Cvi	24h	NASC069		seed dormancy
ex0510	NASC069_seeddormancy_Seedimbibed24hrinthedark_CviPrimarydormantprolongedimbibedwholeseed_avg	NASC069_seeddormancy_Primarydormantimbibed24hrwhitelight_CviPrimarydormantwholeseed_avg	seed	Primary dormant prolonged imbibed whole seed			peat/sand/vermiculite	seed dormancy	dark	Cvi	24h	NASC069		seed dormancy
ex0511	NASC069_seeddormancy_Secondarydormantinducedbyprolongedwarmdarkimbibition_CviSecondarydormantseed_rep1vs	NASC069_seeddormancy_Primarydormantimbibed24hrwhitelight_CviPrimarydormantwholeseed_avg	seed	Secondary dormant seed			peat/sand/vermiculite	seed dormancy	prolonged warm dark imbibition	Cvi		NASC069		seed dormancy
ex0512	NASC069_seeddormancy_Primarydormantimbibed48hrinthedark_CviNondormantwholeseed_avg	NASC069_seeddormancy_Primarydormantimbibed24hrwhitelight_CviPrimarydormantwholeseed_avg	seed	Non dormant whole seed			peat/sand/vermiculite	seed dormancy	dark	Cvi	48h	NASC069		seed dormancy
ex0513	NASC069_seeddormancy_Primarydormantimbibed30hrinthedark_CviPrimarydormantwholeseed_avg	NASC069_seeddormancy_Primarydormantimbibed24hrwhitelight_CviPrimarydormantwholeseed_avg	seed	Primary dormant whole seed			peat/sand/vermiculite	seed dormancy	dark	Cvi	30h	NASC069		seed dormancy
ex0514	NASC069_seeddormancy_Dormancyinducedbyprolongedmoistdarkchilling_CviSecondarydormantseed_avg	NASC069_seeddormancy_Primarydormantimbibed24hrwhitelight_CviPrimarydormantwholeseed_avg	seed	Secondary dormant seed			peat/sand/vermiculite	seed dormancy	prolonged moist dark chilling	Cvi		NASC069		seed dormancy
ex0515	NASC069_seeddormancy_Lightinducedtogerminateimbibed20hrdark,4hrredlight_Cviwholeseed_avg	NASC069_seeddormancy_Primarydormantimbibed24hrwhitelight_CviPrimarydormantwholeseed_avg	seed	whole seed			peat/sand/vermiculite	seed dormancy	Light induced to germinate imbibed 20hr dark, 4 hr red light	Cvi		NASC069		seed dormancy
ex0516	NASC069_seeddormancy_dry_CviPrimarydormantwholeseed_avg	NASC069_seeddormancy_Primarydormantimbibed24hrwhitelight_CviPrimarydormantwholeseed_avg	seed	Primary dormant whole seed			peat/sand/vermiculite	seed dormancy	dry	Cvi		NASC069		seed dormancy
ex0517	NASC069_seeddormancy_dry_CviNon-dormantwholeseed_avg	NASC069_seeddormancy_Primarydormantimbibed24hrwhitelight_CviPrimarydormantwholeseed_avg	seed	Non-dormant whole seed			peat/sand/vermiculite	seed dormancy	dry	Cvi		NASC069		seed dormancy
ex0518	NASC069_seeddormancy_Primarydormantimbibed24hrnitrate_CviPrimarydormantwholeseed_avg	NASC069_seeddormancy_Primarydormantimbibed24hrwhitelight_CviPrimarydormantwholeseed_avg	seed	Primary dormant whole seed			peat/sand/vermiculite	seed dormancy	nitrate	Cvi	24h	NASC069		seed dormancy
ex0519	NASC069_seeddormancy_24hnitrateimbibitioninwhitelight_CviPrimarydormantwholeseed_avg	NASC069_seeddormancy_Primarydormantimbibed24hrwhitelight_CviPrimarydormantwholeseed_avg	seed	Primary dormant whole seed			peat/sand/vermiculite	seed dormancy	nitrate imbibition in white light	Cvi	24h	NASC069		seed dormancy
ex0520	NASC069_seeddormancy_4dimbibitionat4oCintheabsenceoflight_CviPrimarydormantwholeseed_avg	NASC069_seeddormancy_Primarydormantimbibed24hrwhitelight_CviPrimarydormantwholeseed_avg	seed	Primary dormant whole seed			peat/sand/vermiculite	seed dormancy	4d imbibition at 4oC in the absence of light	Cvi	4d	NASC069		seed dormancy
ex0521	NASC069_seeddormancy_Seedimbibed24hrinthedark_CviPrimarydormantwholeseed_avg	NASC069_seeddormancy_Primarydormantimbibed24hrnitrate_CviPrimarydormantwholeseed_avg	seed	Primary dormant whole seed			peat/sand/vermiculite	seed dormancy	dark	Cvi	24h	NASC069		seed dormancy
ex0522	NASC069_seeddormancy_Seedimbibed24hrinthedark_CviPrimarydormantprolongedimbibedwholeseed_avg	NASC069_seeddormancy_Primarydormantimbibed24hrnitrate_CviPrimarydormantwholeseed_avg	seed	Primary dormant prolonged imbibed whole seed			peat/sand/vermiculite	seed dormancy	dark	Cvi	24h	NASC069		seed dormancy
ex0523	NASC069_seeddormancy_Secondarydormantinducedbyprolongedwarmdarkimbibition_CviSecondarydormantseed_rep1	NASC069_seeddormancy_Primarydormantimbibed24hrnitrate_CviPrimarydormantwholeseed_avg	seed	Secondary dormant seed			peat/sand/vermiculite	seed dormancy	prolonged warm dark imbibition	Cvi		NASC069		seed dormancy
ex0524	NASC069_seeddormancy_Primarydormantimbibed48hrinthedark_CviNondormantwholeseed_avg	NASC069_seeddormancy_Primarydormantimbibed24hrnitrate_CviPrimarydormantwholeseed_avg	seed	Non dormant whole seed			peat/sand/vermiculite	seed dormancy	dark	Cvi	48h	NASC069		seed dormancy
ex0525	NASC069_seeddormancy_Primarydormantimbibed30hrinthedark_CviPrimarydormantwholeseed_avg	NASC069_seeddormancy_Primarydormantimbibed24hrnitrate_CviPrimarydormantwholeseed_avg	seed	Primary dormant whole seed			peat/sand/vermiculite	seed dormancy	dark	Cvi	30h	NASC069		seed dormancy
ex0526	NASC069_seeddormancy_Dormancyinducedbyprolongedmoistdarkchilling_CviSecondarydormantseed_avg	NASC069_seeddormancy_Primarydormantimbibed24hrnitrate_CviPrimarydormantwholeseed_avg	seed	Secondary dormant seed			peat/sand/vermiculite	seed dormancy	prolonged moist dark chilling	Cvi		NASC069		seed dormancy
ex0527	NASC069_seeddormancy_Lightinducedtogerminateimbibed20hrdark,4hrredlight_Cviwholeseed_avg	NASC069_seeddormancy_Primarydormantimbibed24hrnitrate_CviPrimarydormantwholeseed_avg	seed	whole seed			peat/sand/vermiculite	seed dormancy	Light induced to germinate imbibed 20hr dark, 4 hr red light	Cvi		NASC069		seed dormancy
ex0528	NASC069_seeddormancy_dry_CviPrimarydormantwholeseed_avg	NASC069_seeddormancy_Primarydormantimbibed24hrnitrate_CviPrimarydormantwholeseed_avg	seed	Primary dormant whole seed			peat/sand/vermiculite	seed dormancy	dry	Cvi		NASC069		seed dormancy
ex0529	NASC069_seeddormancy_dry_CviNon-dormantwholeseed_avg	NASC069_seeddormancy_Primarydormantimbibed24hrnitrate_CviPrimarydormantwholeseed_avg	seed	Non-dormant whole seed			peat/sand/vermiculite	seed dormancy	dry	Cvi		NASC069		seed dormancy
ex0530	NASC069_seeddormancy_Primarydormantimbibed24hrwhitelight_CviPrimarydormantwholeseed_avg	NASC069_seeddormancy_Primarydormantimbibed24hrnitrate_CviPrimarydormantwholeseed_avg	seed	Primary dormant whole seed			peat/sand/vermiculite	seed dormancy	white light	Cvi	24h	NASC069		seed dormancy
ex0531	NASC069_seeddormancy_24hnitrateimbibitioninwhitelight_CviPrimarydormantwholeseed_avg	NASC069_seeddormancy_Primarydormantimbibed24hrnitrate_CviPrimarydormantwholeseed_avg	seed	Primary dormant whole seed			peat/sand/vermiculite	seed dormancy	nitrate imbibition in white light	Cvi	24h	NASC069		seed dormancy
ex0532	NASC069_seeddormancy_4dimbibitionat4oCintheabsenceoflight_CviPrimarydormantwholeseed_avg	NASC069_seeddormancy_Primarydormantimbibed24hrnitrate_CviPrimarydormantwholeseed_avg	seed	Primary dormant whole seed			peat/sand/vermiculite	seed dormancy	4d imbibition at 4oC in the absence of light	Cvi	4d	NASC069		seed dormancy
ex0533	NASC069_seeddormancy_Seedimbibed24hrinthedark_CviPrimarydormantwholeseed_avg	NASC069_seeddormancy_24hnitrateimbibitioninwhitelight_CviPrimarydormantwholeseed_avg	seed	Primary dormant whole seed			peat/sand/vermiculite	seed dormancy	dark	Cvi	24h	NASC069		seed dormancy
ex0534	NASC069_seeddormancy_Seedimbibed24hrinthedark_CviPrimarydormantprolongedimbibedwholeseed_avg	NASC069_seeddormancy_24hnitrateimbibitioninwhitelight_CviPrimarydormantwholeseed_avg	seed	Primary dormant prolonged imbibed whole seed			peat/sand/vermiculite	seed dormancy	dark	Cvi	24h	NASC069		seed dormancy
ex0535	NASC069_seeddormancy_Secondarydormantinducedbyprolongedwarmdarkimbibition_CviSecondarydormantseed_rep1	NASC069_seeddormancy_24hnitrateimbibitioninwhitelight_CviPrimarydormantwholeseed_avg	seed	Secondary dormant seed			peat/sand/vermiculite	seed dormancy	prolonged warm dark imbibition	Cvi		NASC069		seed dormancy
ex0536	NASC069_seeddormancy_Primarydormantimbibed48hrinthedark_CviNondormantwholeseed_avg	NASC069_seeddormancy_24hnitrateimbibitioninwhitelight_CviPrimarydormantwholeseed_avg	seed	Non dormant whole seed			peat/sand/vermiculite	seed dormancy	dark	Cvi	48h	NASC069		seed dormancy
ex0537	NASC069_seeddormancy_Primarydormantimbibed30hrinthedark_CviPrimarydormantwholeseed_avg	NASC069_seeddormancy_24hnitrateimbibitioninwhitelight_CviPrimarydormantwholeseed_avg	seed	Primary dormant whole seed			peat/sand/vermiculite	seed dormancy	dark	Cvi	30h	NASC069		seed dormancy
ex0538	NASC069_seeddormancy_Dormancyinducedbyprolongedmoistdarkchilling_CviSecondarydormantseed_avg	NASC069_seeddormancy_24hnitrateimbibitioninwhitelight_CviPrimarydormantwholeseed_avg	seed	Secondary dormant seed			peat/sand/vermiculite	seed dormancy	prolonged moist dark chilling	Cvi		NASC069		seed dormancy
ex0539	NASC069_seeddormancy_Lightinducedtogerminateimbibed20hrdark,4hrredlight_Cviwholeseed_avg	NASC069_seeddormancy_24hnitrateimbibitioninwhitelight_CviPrimarydormantwholeseed_avg	seed	whole seed			peat/sand/vermiculite	seed dormancy	Light induced to germinate imbibed 20hr dark, 4 hr red light	Cvi		NASC069		seed dormancy
ex0540	NASC069_seeddormancy_dry_CviPrimarydormantwholeseed_avg	NASC069_seeddormancy_24hnitrateimbibitioninwhitelight_CviPrimarydormantwholeseed_avg	seed	Primary dormant whole seed			peat/sand/vermiculite	seed dormancy	dry	Cvi		NASC069		seed dormancy
ex0541	NASC069_seeddormancy_dry_CviNon-dormantwholeseed_avg	NASC069_seeddormancy_24hnitrateimbibitioninwhitelight_CviPrimarydormantwholeseed_avg	seed	Non-dormant whole seed			peat/sand/vermiculite	seed dormancy	dry	Cvi		NASC069		seed dormancy
ex0542	NASC069_seeddormancy_Primarydormantimbibed24hrwhitelight_CviPrimarydormantwholeseed_avg	NASC069_seeddormancy_24hnitrateimbibitioninwhitelight_CviPrimarydormantwholeseed_avg	seed	Primary dormant whole seed			peat/sand/vermiculite	seed dormancy	white light	Cvi	24h	NASC069		seed dormancy
ex0543	NASC069_seeddormancy_Primarydormantimbibed24hrnitrate_CviPrimarydormantwholeseed_avg	NASC069_seeddormancy_24hnitrateimbibitioninwhitelight_CviPrimarydormantwholeseed_avg	seed	Primary dormant whole seed			peat/sand/vermiculite	seed dormancy	nitrate	Cvi	24h	NASC069		seed dormancy
ex0544	NASC069_seeddormancy_4dimbibitionat4oCintheabsenceoflight_CviPrimarydormantwholeseed_avg	NASC069_seeddormancy_24hnitrateimbibitioninwhitelight_CviPrimarydormantwholeseed_avg	seed	Primary dormant whole seed			peat/sand/vermiculite	seed dormancy	4d imbibition at 4oC in the absence of light	Cvi	4d	NASC069		seed dormancy
ex0545	NASC069_seeddormancy_Seedimbibed24hrinthedark_CviPrimarydormantwholeseed_avg	NASC069_seeddormancy_4dimbibitionat4oCintheabsenceoflight_CviPrimarydormantwholeseed_avg	seed	Primary dormant whole seed			peat/sand/vermiculite	seed dormancy	dark	Cvi	24h	NASC069		seed dormancy
ex0546	NASC069_seeddormancy_Seedimbibed24hrinthedark_CviPrimarydormantprolongedimbibedwholeseed_avg	NASC069_seeddormancy_4dimbibitionat4oCintheabsenceoflight_CviPrimarydormantwholeseed_avg	seed	Primary dormant prolonged imbibed whole seed			peat/sand/vermiculite	seed dormancy	dark	Cvi	24h	NASC069		seed dormancy
ex0547	NASC069_seeddormancy_Secondarydormantinducedbyprolongedwarmdarkimbibition_CviSecondarydormantseed_rep1	NASC069_seeddormancy_4dimbibitionat4oCintheabsenceoflight_CviPrimarydormantwholeseed_avg	seed	Secondary dormant seed			peat/sand/vermiculite	seed dormancy	prolonged warm dark imbibition	Cvi		NASC069		seed dormancy
ex0548	NASC069_seeddormancy_Primarydormantimbibed48hrinthedark_CviNondormantwholeseed_avg	NASC069_seeddormancy_4dimbibitionat4oCintheabsenceoflight_CviPrimarydormantwholeseed_avg	seed	Non dormant whole seed			peat/sand/vermiculite	seed dormancy	dark	Cvi	48h	NASC069		seed dormancy
ex0549	NASC069_seeddormancy_Primarydormantimbibed30hrinthedark_CviPrimarydormantwholeseed_avg	NASC069_seeddormancy_4dimbibitionat4oCintheabsenceoflight_CviPrimarydormantwholeseed_avg	seed	Primary dormant whole seed			peat/sand/vermiculite	seed dormancy	dark	Cvi	30h	NASC069		seed dormancy
ex0550	NASC069_seeddormancy_Dormancyinducedbyprolongedmoistdarkchilling_CviSecondarydormantseed_avg	NASC069_seeddormancy_4dimbibitionat4oCintheabsenceoflight_CviPrimarydormantwholeseed_avg	seed	Secondary dormant seed			peat/sand/vermiculite	seed dormancy	prolonged moist dark chilling	Cvi		NASC069		seed dormancy
ex0551	NASC069_seeddormancy_Lightinducedtogerminateimbibed20hrdark,4hrredlight_Cviwholeseed_avg	NASC069_seeddormancy_4dimbibitionat4oCintheabsenceoflight_CviPrimarydormantwholeseed_avg	seed	whole seed			peat/sand/vermiculite	seed dormancy	Light induced to germinate imbibed 20hr dark, 4 hr red light	Cvi		NASC069		seed dormancy
ex0552	NASC069_seeddormancy_dry_CviPrimarydormantwholeseed_avg	NASC069_seeddormancy_4dimbibitionat4oCintheabsenceoflight_CviPrimarydormantwholeseed_avg	seed	Primary dormant whole seed			peat/sand/vermiculite	seed dormancy	dry	Cvi		NASC069		seed dormancy
ex0553	NASC069_seeddormancy_dry_CviNon-dormantwholeseed_avg	NASC069_seeddormancy_4dimbibitionat4oCintheabsenceoflight_CviPrimarydormantwholeseed_avg	seed	Non-dormant whole seed			peat/sand/vermiculite	seed dormancy	dry	Cvi		NASC069		seed dormancy
ex0554	NASC069_seeddormancy_Primarydormantimbibed24hrwhitelight_CviPrimarydormantwholeseed_avg	NASC069_seeddormancy_4dimbibitionat4oCintheabsenceoflight_CviPrimarydormantwholeseed_avg	seed	Primary dormant whole seed			peat/sand/vermiculite	seed dormancy	white light	Cvi	24h	NASC069		seed dormancy
ex0555	NASC069_seeddormancy_Primarydormantimbibed24hrnitrate_CviPrimarydormantwholeseed_avg	NASC069_seeddormancy_4dimbibitionat4oCintheabsenceoflight_CviPrimarydormantwholeseed_avg	seed	Primary dormant whole seed			peat/sand/vermiculite	seed dormancy	nitrate	Cvi	24h	NASC069		seed dormancy
ex0556	NASC069_seeddormancy_24hnitrateimbibitioninwhitelight_CviPrimarydormantwholeseed_avg	NASC069_seeddormancy_4dimbibitionat4oCintheabsenceoflight_CviPrimarydormantwholeseed_avg	seed	Primary dormant whole seed			peat/sand/vermiculite	seed dormancy	nitrate imbibition in white light	Cvi	24h	NASC069		seed dormancy
ex0557	NASC104_Thalspiarvense(seeddonor:AJMBaker;stockcode#363o)_wholeshoot_med	NASC104_Thalspiarvense(seeddonor:AJMBaker;stockcode#363o)_wholeshoot_avg	shoots	whole shoot seed donor: AJM Baker; stock code #363o				gentic comparison		Thlaspi caerulescens/T. arvense		NASC104			T.arvense_363o/T.arvense_363o
ex0558	NASC104_ThlaspicaerulescensfromaFrenchpopulation(seeddonor:AJMBaker;stockcode#00198e)_wholeshoot_med	NASC104_ThlaspicaerulescensfromaFrenchpopulation(seeddonor:AJMBaker;stockcode#00198e)_wholeshoot_avg	shoots	whole shoot seed donor: AJM Baker; stock code #00198e			standard potting compost	gentic comparison		Thlaspi caerulescens/T. arvense		NASC104			T.caerulescens_00198e/T.caerulescens_00198e
ex0559	NASC104_ThlaspicaerulescensfromaFrenchpopulation(seeddonor:AJMBaker;stockcode#00198e)_wholeshoot_med	NASC104_Thalspiarvense(seeddonor:AJMBaker;stockcode#363o)_wholeshoot_med	shoots	whole shoot seed donor: AJM Baker; stock code #00198e			standard potting compost	gentic comparison		Thlaspi caerulescens/T. arvense		NASC104		ecotype	T.caerulescens_00198e/T.arvense_363o
ex0560	NASC104_ThlaspicaerulescensfromaFrenchpopulation(seeddonor:AJMBaker;stockcode#00198e)_wholeshoot_avg	NASC104_Thalspiarvense(seeddonor:AJMBaker;stockcode#363o)_wholeshoot_med	shoots	whole shoot seed donor: AJM Baker; stock code #00198e			standard potting compost	gentic comparison		Thlaspi caerulescens/T. arvense		NASC104		ecotype	T.caerulescens_00198e/T.arvense_363o
ex0561	NASC104_ThlaspicaerulescensfromaFrenchpopulation(seeddonor:AJMBaker;stockcode#00198e)_wholeshoot_med	NASC104_Thalspiarvense(seeddonor:AJMBaker;stockcode#363o)_wholeshoot_avg	shoots	whole shoot seed donor: AJM Baker; stock code #00198e			standard potting compost	gentic comparison		Thlaspi caerulescens/T. arvense		NASC104		ecotype	T.caerulescens_00198e/T.arvense_363o
ex0562	NASC104_ThlaspicaerulescensfromaFrenchpopulation(seeddonor:AJMBaker;stockcode#00198e)_wholeshoot_avg	NASC104_Thalspiarvense(seeddonor:AJMBaker;stockcode#363o)_wholeshoot_avg	shoots	whole shoot seed donor: AJM Baker; stock code #00198e			standard potting compost	gentic comparison		Thlaspi caerulescens/T. arvense		NASC104		ecotype	T.caerulescens_00198e/T.arvense_363o
ex0563	NASC108_Circadianexpression_7days12h:12hlightdarkthenconstantwhitelightat22C_Col-0wholeseedlings_30h_rep1	NASC108_Circadianexpression_7days12h:12hlightdarkthenconstantwhitelightat22C_Col-0wholeseedlings_26h_rep1	seedling	whole seedling			MS agar plates with 3% sucrose	Circadian	continuous white light after 7 d 12h:12h	Col-0	30h	NASC108		circadian
ex0564	NASC108_Circadianexpression_7days12h:12hlightdarkthenconstantwhitelightat22C_Col-0wholeseedlings_34h_rep1	NASC108_Circadianexpression_7days12h:12hlightdarkthenconstantwhitelightat22C_Col-0wholeseedlings_26h_rep1	seedling	whole seedling			MS agar plates with 3% sucrose	Circadian	continuous white light after 7 d 12h:12h	Col-0	34h	NASC108		circadian
ex0565	NASC108_Circadianexpression_7days12h:12hlightdarkthenconstantwhitelightat22C_Col-0wholeseedlings_38h_rep1	NASC108_Circadianexpression_7days12h:12hlightdarkthenconstantwhitelightat22C_Col-0wholeseedlings_26h_rep1	seedling	whole seedling			MS agar plates with 3% sucrose	Circadian	continuous white light after 7 d 12h:12h	Col-0	38h	NASC108		circadian
ex0566	NASC108_Circadianexpression_7days12h:12hlightdarkthenconstantwhitelightat22C_Col-0wholeseedlings_42h_rep1	NASC108_Circadianexpression_7days12h:12hlightdarkthenconstantwhitelightat22C_Col-0wholeseedlings_26h_rep1	seedling	whole seedling			MS agar plates with 3% sucrose	Circadian	continuous white light after 7 d 12h:12h	Col-0	42h	NASC108		circadian
ex0567	NASC108_Circadianexpression_7days12h:12hlightdarkthenconstantwhitelightat22C_Col-0wholeseedlings_46h_rep1	NASC108_Circadianexpression_7days12h:12hlightdarkthenconstantwhitelightat22C_Col-0wholeseedlings_26h_rep1	seedling	whole seedling			MS agar plates with 3% sucrose	Circadian	continuous white light after 7 d 12h:12h	Col-0	48h	NASC108		circadian
ex0568	NASC108_Circadianexpression_7days12h:12hlightdarkthenconstantwhitelightat22C_Col-0wholeseedlings_50h_rep1	NASC108_Circadianexpression_7days12h:12hlightdarkthenconstantwhitelightat22C_Col-0wholeseedlings_26h_rep1	seedling	whole seedling			MS agar plates with 3% sucrose	Circadian	continuous white light after 7 d 12h:12h	Col-0	50h	NASC108		circadian
ex0569	NASC108_Circadianexpression_7days12h:12hlightdarkthenconstantwhitelightat22C_Col-0wholeseedlings_54h_rep1	NASC108_Circadianexpression_7days12h:12hlightdarkthenconstantwhitelightat22C_Col-0wholeseedlings_26h_rep1	seedling	whole seedling			MS agar plates with 3% sucrose	Circadian	continuous white light after 7 d 12h:12h	Col-0	54h	NASC108		circadian
ex0570	NASC108_Circadianexpression_7days12h:12hlightdarkthenconstantwhitelightat22C_Col-0wholeseedlings_58h_rep1	NASC108_Circadianexpression_7days12h:12hlightdarkthenconstantwhitelightat22C_Col-0wholeseedlings_26h_rep1	seedling	whole seedling			MS agar plates with 3% sucrose	Circadian	continuous white light after 7 d 12h:12h	Col-0	58h	NASC108		circadian
ex0571	NASC108_Circadianexpression_7days12h:12hlightdarkthenconstantwhitelightat22C_Col-0wholeseedlings_62h_rep1	NASC108_Circadianexpression_7days12h:12hlightdarkthenconstantwhitelightat22C_Col-0wholeseedlings_26h_rep1	seedling	whole seedling			MS agar plates with 3% sucrose	Circadian	continuous white light after 7 d 12h:12h	Col-0	62h	NASC108		circadian
ex0572	NASC108_Circadianexpression_7days12h:12hlightdarkthenconstantwhitelightat22C_Col-0wholeseedlings_66h_rep1	NASC108_Circadianexpression_7days12h:12hlightdarkthenconstantwhitelightat22C_Col-0wholeseedlings_26h_rep1	seedling	whole seedling			MS agar plates with 3% sucrose	Circadian	continuous white light after 7 d 12h:12h	Col-0	66h	NASC108		circadian
ex0573	NASC108_Circadianexpression_7days12h:12hlightdarkthenconstantwhitelightat22C_Col-0wholeseedlings_70h_rep1	NASC108_Circadianexpression_7days12h:12hlightdarkthenconstantwhitelightat22C_Col-0wholeseedlings_26h_rep1	seedling	whole seedling			MS agar plates with 3% sucrose	Circadian	continuous white light after 7 d 12h:12h	Col-0	70h	NASC108		circadian
ex0574	NASC108_Circadianexpression_7days12h:12hlightdarkthenconstantwhitelightat22C_Col-0wholeseedlings_74h_rep1	NASC108_Circadianexpression_7days12h:12hlightdarkthenconstantwhitelightat22C_Col-0wholeseedlings_26h_rep1	seedling	whole seedling			MS agar plates with 3% sucrose	Circadian	continuous white light after 7 d 12h:12h	Col-0	74h	NASC108		circadian
ex0575	NASC127_Comparativetranscriptomeanalysis_ATHcellculture(WT)_rep1	NASC127_Comparativetranscriptomeanalysis_Col-0cellculture(WT)_rep1	cell culture	cell culture			0.8% agar plates/1 x MS	transcriptome ananlysis		Col-0		NASC127		abiotic_stress
ex0576	NASC127_Comparativetranscriptomeanalysis_camta1-1,knockoutformtheINRAcollectioninWS_ATHwholeseedling_rep1	NASC127_Comparativetranscriptomeanalysis_ATHcellculture(WT)_rep1	seedling	whole seedling	knockout	camta1-1 (INRA collection )	1 X MS 0.8% agar	transcriptome ananlysis		Col-0		NASC127		abiotic_stress	camta1-1/ATHcellculture
ex0577	NASC127_Comparativetranscriptomeanalysis_camta1-2,knockoutfromtheSALKcollectioninCol.0_ATHwholeseedling_rep1	NASC127_Comparativetranscriptomeanalysis_Col-0cellculture(WT)_rep1	seedling	whole seedling	knockout	camta1-2 (SALK collection)	1 X MS 0.8% agar	transcriptome ananlysis		Col-0		NASC127		abiotic_stress	camta1-2
ex0578	NASC130_PASTA2knockout_Col-0matureleaves_rep1	NASC130_control_Col-0matureleaves_rep1	leaves	mature leaves	knockout	PASTA2	MS/soil			Col-0		NASC130		metabolism
ex0579	NASC025_ADD3knockout_Col-3gl1hypocotyls;cotyledons;meristems;trueleaves1and2;trueleavesprimordialinitals_med	NASC025_Col-0hypocotyls;cotyledons;meristems;trueleaves1and2;trueleavesprimordialinitals(WT)_med	leaves	hypocotyls; cotyledons;meristems; true leaves 1 and 2; true leaves primordial initals	knockout	ADD3	Fertiloam Peat Light Mix			Col		NASC025		developmental
ex0580	NASC025_Col-0hypocotyls;cotyledons;meristems;trueleaves1and2;trueleavesprimordialinitals(WT)_med	NASC025_ADD3knockout_Col-3gl1hypocotyls;cotyledons;meristems;trueleaves1and2;trueleavesprimordialinitals_med	leaves	hypocotyls; cotyledons;meristems; true leaves 1 and 2; true leaves primordial initals			Fertiloam Peat Light Mix			Col		NASC025		developmental
ex0581	NASC095_apolycomb-chromodomainbindingproteinknockout_Col-0wholeseedlings_med	NASC095_Col-0wholeseedlings_med	seedling	whole seedling	knockout	CDB1	1/2 MS10 media			Col		NASC095		metabolism
ex0582	NASC082_siliquesenescence_20daysafteranthesis_Col-1matureandsenescingsiliques_avg	NASC082_siliquesenescence_10daysafteranthesis_Col-1matureandsenescingsiliques_avg	fruit	mature and senescing siliques			compost: Levington M3			Col-1	20d	NASC082		senescence
ex0583	NASC094_spikemix1_CATMA_Col-1wholeshoot_rep1	NASC094ReferenceSpikeMix_CATMA_Col-1wholeshoot_rep1	shoots	CATMA microarray			Agar plates	comparison microarray (CATMA vs Affymetrix & Agilent)	spikemix 1	Col-1		NASC094		array_comparison
ex0584	NASC094_spikemix2_CATMA_Col-1wholeshoot_rep1	NASC094ReferenceSpikeMix_CATMA_Col-1wholeshoot_rep1	shoots	CATMA microarray			Agar plates	comparison microarray (CATMA vs Affymetrix & Agilent)	spikemix 2	Col-1		NASC094		array_comparison
ex0585	NASC094_spikemix3_CATMA_Col-1wholeshoot_rep1	NASC094ReferenceSpikeMix_CATMA_Col-1wholeshoot_rep1	shoots	CATMA microarray			Agar plates	comparison microarray (CATMA vs Affymetrix & Agilent)	spikemix 3	Col-1		NASC094		array_comparison
ex0586	NASC094_spikemix4_CATMA_Col-1wholeshoot_rep1	NASC094ReferenceSpikeMix_CATMA_Col-1wholeshoot_rep1	shoots	CATMA microarray			Agar plates	comparison microarray (CATMA vs Affymetrix & Agilent)	spikemix 4	Col-1		NASC094		array_comparison
ex0587	NASC094_spikemix5_CATMA_Col-1wholeshoot_rep1	NASC094ReferenceSpikeMix_CATMA_Col-1wholeshoot_rep1	shoots	CATMA microarray			Agar plates	comparison microarray (CATMA vs Affymetrix & Agilent)	spikemix 5	Col-1		NASC094		array_comparison
ex0588	NASC094_spikemix6_CATMA_Col-1wholeshoot_rep1	NASC094ReferenceSpikeMix_CATMA_Col-1wholeshoot_rep1	shoots	CATMA microarray			Agar plates	comparison microarray (CATMA vs Affymetrix & Agilent)	spikemix 6	Col-1		NASC094		array_comparison
ex0589	NASC094_spikemix7_CATMA_Col-1wholeshoot_rep1	NASC094ReferenceSpikeMix_CATMA_Col-1wholeshoot_rep1	shoots	CATMA microarray			Agar plates	comparison microarray (CATMA vs Affymetrix & Agilent)	spikemix 7	Col-1		NASC094		array_comparison
ex0590	NASC023_ms1ttg(MS1knockout)_Ler-0YoungFlowerBuds_avg	NASC023_wildtype_Ler-0YoungFlowerBuds_avg	flower	Young Flower Buds	knockout	ms1ttg (MS1)	compost(6 parts Levington M3; 6 parts John Innes No.3; 1 part vermiculite; 1 part perlite)	genetic analysis	22 hour daylight/21-22oC	Ler-0		NASC023		developmental
ex0591	NASC023_LerttgYoungFlowerBuds_med	NASC023_wildtype_Ler-0YoungFlowerBuds_avg	flower	Young Flower Buds			compost(6 parts Levington M3; 6 parts John Innes No.3; 1 part vermiculite; 1 part perlite)	genetic analysis	22 hour daylight/21-22oC	Ler-0		NASC023		developmental
ex0592	NASC023_ms1ttg(MS1knockout)_Ler-0OldFlowerBuds_avg	NASC023_wildtype_Ler-0OldFlowerBuds_avg	flower	Old Flower Buds	knockout	ms1ttg (MS1)	compost(6 parts Levington M3; 6 parts John Innes No.3; 1 part vermiculite; 1 part perlite)	genetic analysis	22 hour daylight/21-22oC	Ler-0		NASC023		developmental
ex0593	NASC023_LerttgOldFlowerBuds_med	NASC023_wildtype_Ler-0OldFlowerBuds_avg	flower	Old Flower Buds			compost(6 parts Levington M3; 6 parts John Innes No.3; 1 part vermiculite; 1 part perlite)	genetic analysis	22 hour daylight/21-22oC	Ler-0		NASC023		developmental
ex0594	NASC117_identifyinggenesinvolvedinsec.walldevelopment_8:16lightdark_Colhypocotyl_rep2	NASC117_identifyinggenesinvolvedinsec.walldevelopment_8:16lightdark_Colhypocotyl_rep1	leaves	hypocotyl			compost..vermiculite	Circadian	light/dark	Col	8:12h	NASC117		developmental
ex0595	NASC121_phosphatestarvation_Brassicaoleracea_ATHshoot_rep1	NASC121_control_Brassicaoleracea_ATHshoot_rep1	shoots	shoot			compost	starvation	Pottasium	ATH		NASC121		abiotic_stress
ex0596	NASC020_UV(1kJ/m2)+dark,harvested30minafterUVtreatment_Col-0aerialpartofseedling_med	NASC020_control_Col-0seedlingprotoplasts_med	seedling	aerial part of seedling			MS+ 20g/l glucose	UV treatment	1 kJ/m2	Col-0	30min	NASC020		abiotic_stress
ex0597	NASC020_UV(50kJ/m2)+dark,harvested30minafterUVtreatment_Col-0aerialpartofseedling_med	NASC020_control_Col-0seedlingprotoplasts_med	seedling	aerial part of seedling			MS+ 20g/l glucose	UV treatment	50 kJ/m2	Col-0	30min	NASC020		abiotic_stress
ex0598	NASC071_50µMmycotoxin_Col-015(WT)DAGseedlings_2h_rep1	NASC071_control10%DMSOin0.01NKOH,50µlin10mlmedium_Col-0(WT)15DAGseedlings_2h_rep1	seedling	15 DAG seedlings			MS + 2.5% sucrose	pathogen	50 µM mycotoxin	Col-0	2h	NASC071		pathogen
ex0599	NASC071_50µMmycotoxin_Col-015(WT)DAGseedlings_24h_rep1	NASC071_control10%DMSOin0.01NKOH,50µlin10mlmedium_Col-015(WT)DAGseedlings_24h_rep1	seedling	15 DAG seedlings			MS + 2.5% sucrose	pathogen	50 µM mycotoxin	Col-0	24h	NASC071		pathogen
ex0600	NASC071_50µMmycotoxin_sensitivitymutant(knockout)Col-015DAGseedlings_2h_rep1	NASC071_control10%DMSOin0.01NKOH,50µlin10mlmedium_sensitivitymutant(knockout)Col-015DAGseedlings_2h_rep1	seedling	15 DAG seedlings	knockout	sensitivity mutant	MS + 2.5% sucrose	pathogen	50 µM mycotoxin	Col-0	2h	NASC071		pathogen
ex0601	NASC071_50µMmycotoxin_sensitivitymutant(knockout)Col-015DAGseedlings_24h_rep1	NASC071_control10%DMSOin0.01NKOH,50µlin10mlmedium_sensitivitymutant(knockout)Col-015DAGseedlings_24h_rep1	seedling	15 DAG seedlings	knockout	sensitivity mutant	MS + 2.5% sucrose	pathogen	50 µM mycotoxin	Col-0	24h	NASC071		pathogen
ex0602	NASC085_25umZinc_A.halleriwholerootsystem_avg	NASC085_control_A.halleriwholerootsystem_avg	root	whole root system			Full mineral medium	metal tolerance	25um Zinc	A. halleri		NASC085		abiotic_stress
ex0603	NASC085_25umZinc_A.halleriRosetteleaves_avg	NASC085_control_A.halleriRosetteleaves_avg	leaves	rosette leaves			Full mineral medium	metal tolerance	25um Zinc	A. halleri		NASC085		abiotic_stress
ex0604	NASC085_25umZinc_A.petraeawholerootsystem_avg	NASC085_control_A.petraeawholerootsystem_avg	root	whole root system			Full mineral medium	metal tolerance	25um Zinc	A.petraea		NASC085		abiotic_stress
ex0605	NASC085_25umZinc_A.petraeaRosetteleaves_avg	NASC085_control_A.petraeaRosetteleaves_avg	leaves	rosette leaves			Full mineral medium	metal tolerance	25um Zinc	A.petraea		NASC085		abiotic_stress
ex0606	NASC039_axr4mutant(knockout)_Col-0wholeplant_rep1	NASC039_control_Col-0wholeplant_rep1	plant	whole plant	knockout	axr4	unknown	genetic analysis	contant light/22C	Col-0		NASC039		hormone
ex0607	NASC105_Potassium-starved_ws-2ATH_shoots_avg	NASC105_control_ws-2ATH_shoots_avg	shoots	shoots			0.8 % (w/v) agar containing 1 % (w/v) sucrose and a 1/10 MS salt mix	starvation	Pottasium	ws-2 ATH		NASC105		abiotic_stress
ex0608	NASC105_Caesium-treated_ws-2ATH_shoots_avg	NASC105_control_ws-2ATH_shoots_avg	shoots	shoots			0.8 % (w/v) agar containing 1 % (w/v) sucrose and a 1/10 MS salt mix	element treatment	Caesium	ws-2 ATH		NASC105		abiotic_stress
ex0609	NASC105_Potassium-starved_ws-2ATH_root_avg	NASC105_control_ws-2ATH_root_avg	root	roots			0.8 % (w/v) agar containing 1 % (w/v) sucrose and a 1/10 MS salt mix	starvation	Pottasium	ws-2 ATH		NASC105		abiotic_stress
ex0610	NASC105_Caesium-treated_ws-2ATH_root_avg	NASC105_control_ws-2ATH_root_avg	root	roots			0.8 % (w/v) agar containing 1 % (w/v) sucrose and a 1/10 MS salt mix	element treatment	Caesium	ws-2 ATH		NASC105		abiotic_stress
ex0611	NASC102_pho1mutant_Col-2Rosetteleaves_avg	NASC102_control_Col-2Rosetteleaves_avg	leaves	Rosette leaves		pho1mutant	0.8 % agar containing MS salts and 1 % sucrose	genetic analysis	24oC/16h light	Col-2		NASC102		abiotic_stress
ex0612	NASC051_herbicideNorflurazon_Col-0wholeyoungseedlingsinentiretywithcotyledons,hypocotylandprimaryroots-(noemergedtrueleaves)_med	NASC051_control_Col-0wholeyoungseedlingsinentiretywithcotyledons,hypocotylandprimaryroots-(noemergedtrueleaves)_med	seedling	whole young seedlings in entirety with cotyledons, hypocotyl and primary roots - (no emerged true leaves)			MS basal salts solidified + agar	herbicide treatment	Norflurazon	Col-0		NASC051		biotic	herbicide
ex0613	NASC051_Norflurazon_gun1,gun5(knockout)Col-0wholeyoungseedlings_med	NASC051_control_Col-0wholeyoungseedlingsinentiretywithcotyledons,hypocotylandprimaryroots-(noemergedtrueleaves)_med	seedling	whole young seedlings	knockout	gun1,gun5	MS basal salts solidified + agar	herbicide treatment	Norflurazon	Col-0		NASC051		biotic
ex0614	NASC352_1mLsolutionsof2,4-D._Col-0wholeplant_med	NASC352_control_Plantswerefloodedwith1mLdistilledwater_Col-0wholeplant_rep1	plant	whole plant			MS + 1.5% sucrose	plant hormone	1 mL solutions of 2,4-D	Col-0		NASC352		hormone
ex0615	NASC092_MYB61knockout_Col-0xylem_avg	NASC092_wildtype_Col-0xylem_avg	vascular tissue	xylem	knockout	MYB61	compost	genetic analysis	contant light/22C	Col-0		NASC092		developmental
ex0616	NASC092_MYB50knockout_Col-0xylem_avg	NASC092_wildtype_Col-0xylem_avg	vascular tissue	xylem	knockout	MYB50	compost	genetic analysis	contant light/22C	Col-0		NASC092		developmental
ex0617	NASC092_MYB61knockout_Col-0cork_avg	NASC092_wildtype_Col-0cork_avg	dermal tissue	cork	knockout	MYB61	compost	genetic analysis	contant light/22C	Col-0		NASC092		developmental
ex0618	NASC092_MYB50knockout_Col-0cork_avg	NASC092_wildtype_Col-0cork_avg	dermal tissue	cork	knockout	MYB50	compost	genetic analysis	contant light/22C	Col-0		NASC092		developmental
ex0619	NASC092_abi1knockout_Lerhypocotyl_avg	NASC092_wildtype_Lerhypocotyl_avg	leaves	hypocotyl	knockout	abi1	compost	genetic analysis	contant light/22C	Ler		NASC092		hormone
ex0620	NASC092_aba1knockout_Lerhypocotyl_avg	NASC092_wildtype_Lerhypocotyl_avg	leaves	hypocotyl	knockout	aba1	compost	genetic analysis	contant light/22C	Ler		NASC092		hormone
ex0621	NASC092_max4knockout_Col-0hypocotyl_avg	NASC092_wildtype_Col-0hypocotyl_avg	leaves	hypocotyl	knockout	max4	compost	genetic analysis	contant light/22C	Col-0		NASC092		developmental
ex0622	NASC092_axr1knockout_Col-0hypocotyl_avg	NASC092_wildtype_Col-0hypocotyl_avg	leaves	hypocotyl	knockout	axr1	compost	genetic analysis	contant light/22C	Col-0		NASC092		hormone
ex0623	NASC040_seedlingswereincubatedinhorizontalpositionfor8hoursunder150umol/m2/s,with15mLwater_Col-0wholeseedling_rep1	NASC040_seedlingsincubatedinhorizontalpositionfor8hoursunder150umol/m2/s,noothertreatment_Col-0wholeseedling_rep1	seedling	whole seedling			1/2 x MS 0.8% agar	metabolism	water (control)	Col-0	8h	NASC040		metabolism
ex0624	NASC040_seedlingswereincubatedinhorizontalpositionfor8hoursunder150umol/m2/s,with15mL 30mMglucose_Col-0wholeseedling_rep1	NASC040_seedlingsincubatedinhorizontalpositionfor8hoursunder150umol/m2/s,noothertreatment_Col-0wholeseedling_rep1	seedling	whole seedling			1/2 x MS 0.8% agar	metabolism	30 mM glucose	Col-0	8h	NASC040		metabolism
ex0625	NASC040_seedlingswereincubatedinhorizontalpositionfor8hoursunder150umol/m2/s,with15mL30mM3-O-methylglucose_Col-0wholeseedling_rep1	NASC040_seedlingsincubatedinhorizontalpositionfor8hoursunder150umol/m2/s,noothertreatment_Col-0wholeseedling_rep1	seedling	whole seedling			1/2 x MS 0.8% agar	metabolism	30 mM 3-O-methylglucose	Col-0	8h	NASC040		metabolism
ex0626	NASC040_seedlingswereincubatedinhorizontalpositionfor8hoursunder150umol/m2/s,with15mL30mM6-deoxyglucose_Col-0wholeseedling_rep1	NASC040_seedlingsincubatedinhorizontalpositionfor8hoursunder150umol/m2/s,noothertreatment_Col-0wholeseedling_rep1	seedling	whole seedling			1/2 x MS 0.8% agar	metabolism	0 mM 6-deoxyglucose	Col-0	8h	NASC040		metabolism
ex0627	NASC040_seedlingswereincubatedinhorizontalpositionfor8hoursunder150umol/m2/s,with15mL30mMmanitol_Col-0wholeseedling_rep1	NASC040_seedlingsincubatedinhorizontalpositionfor8hoursunder150umol/m2/s,noothertreatment_Col-0wholeseedling_rep1	seedling	whole seedling			1/2 x MS 0.8% agar	metabolism	30 mM manitol	Col-0	8h	NASC040		metabolism
ex0628	NASC066_ACN1-2(T-DNAinsertintoAt3g16910)col-7wholeseedling_rep1	NASC066_col-7wholeseedling_rep1	seedling	whole seedling	knockout	ACN1-2 (T-DNA insert into At3g16910)	agar 1/2-strength MS salts pH 5.7	genetic analysis	control	Col-7		NASC066		metabolism
ex0629	NASC066_100mMsucrose_col-7wholeseedling_rep1	NASC066_col-7wholeseedling_rep1	seedling	whole seedling			agar 1/2-strength MS salts pH 5.7	genetic analysis	100 mM sucrose	Col-7		NASC066		metabolism
ex0630	NASC066_100mMsucrose_ACN1-2(T-DNAinsertintoAt3g16910)col-7wholeseedling_rep1	NASC066_col-7wholeseedling_rep1	seedling	whole seedling	knockout	ACN1-2 (T-DNA insert into At3g16910)	agar 1/2-strength MS salts pH 5.7	genetic analysis	100 mM sucrose	Col-7		NASC066		metabolism
ex0631	NASC035_Inoculatedwithpre-germinatedGigasporaroseaspores_col-1wholeroot_med	NASC035_Inoculatedwithwettedsterilefilterpaper_col-1wholeroot_med	root	whole root			1:1 Terra Green/sand	arbuscular mycorrhizasa symbiosis	Inoculated with pre-germinated Gigaspora rosea spores	Col-1		NASC035		biotic
ex0632	NASC046_Plantstransferredafter9dMSplate+nodexamethasone1hour._ANGR4-12(knockout?)_ATHroot_med	NASC046_Plantstransferredafter9dMSplate+nodexamethasone1hour.control_ATHroot_med	root	roots	knockout	ANGR4-12	MS + 0.25% sucrose	genetic analysis	control	C24	1h	NASC046		developmental
ex0633	NASC046_Plantstransferredafter9dMSplate+1uMdexamethasone1hour_ANGR4-12(knockout?)_ATHroot_med	NASC046_Plantstransferredafter9dMSplate+1uMdexamethasone1hour.control_ATHroot_med	root	roots	knockout	ANGR4-12	MS + 0.25% sucrose	genetic analysis	1uM dexamethasone	C24	1h	NASC046		developmental
ex0634	NASC103_ANR1mutant-nitrate-continuous_Col-0wholerootsystem_rep1	NASC103_wildtype-nitrate-continuous_Col-0wholerootsystem_rep1	root	whole root system	mutant	ANR1	hydropony/ holgand medium	genetic analysis	8h light/16h dark + 20oC	Col-0		NASC103		tissue
ex0635	NASC103_T-DNAinsertintoAt2g14210mutant-nitrate-minus_Col-0wholerootsystem_med	NASC103_wildtype-nitrate-minus_Col-0wholerootsystem_med	root	whole root system	knockout	T-DNA insert into At2g14210	hydropony/ holgand medium	genetic analysis	8h light/16h dark + 20oC	Col-0		NASC103		tissue
ex0636	NASC101_10aphidscagedon2rosetteleavesfor8hours_Col-02maturerosetteleaves_avg	NASC101_Col-02maturerosetteleaves_avg	leaves	mature leaves			compost	insect response	10 aphids (Myzus persicae)	Col-0	8h	NASC101		biotic
ex0637	NASC043_TumourtissueinducedatthebaseofaninflorescencestalkwithAgrobacteriumtumefaciens_ws-2Tumour_med	NASC043_Inflorescencestalkinjuredatthebasewithainjectionneedle_ws-2Inflorescencestalk_med	tissue	tumor tissue			compost	pathogen	Agrobacterium tumefaciens	ws-2		NASC043		pathogen
ex0638	NASC182_Notreatment_Arr21c-overexpression_Col-0wholeplant_avg	NASC182_Notreatment_Col-0wholeplant_avg	plant	whole plant	overexpression	Arr21c	unknown	genetic analysis	control	Col		NASC182		hormone
ex0639	NASC176_10uMABAfor30min_Col-0seedling_med	NASC176_mocktreatmentfor30min_Col-0seedling_med	seedling	seedling			unknown	plant hormone	10uM ABA	Col-0	30min	NASC176		hormone
ex0640	NASC176_10uMABAfor1h_Col-0seedling_med	NASC176_mocktreatmentfor1h_Col-0seedling_med	seedling	seedling			unknown	plant hormone	10uM ABA	Col-0	1h	NASC176		hormone
ex0641	NASC176_10uMABAfor3h_Col-0seedling_med	NASC176_mocktreatmentfor3h_Col-0seedling_med	seedling	seedling			unknown	plant hormone	10uM ABA	Col-0	3h	NASC176		hormone
ex0642	NASC183_24himbibedinwater_Col-0seeds_med	NASC183_notreatment_Col-0seeds_med	seed	seed			dry seeds	plant hormone	control	Col-0	24h	NASC183		developmental
ex0643	NASC183_24himbibedin3uMABA_Col-0seeds_med	NASC183_notreatment_Col-0seeds_med	seed	seed			dry seeds	plant hormone	3 uM ABA	Col-0	24h	NASC183		hormone
ex0644	NASC183_24himbibedin30uMABA_Col-0seeds_med	NASC183_notreatment_Col-0seeds_med	seed	seed			dry seeds	plant hormone	30uM ABA	Col-0	24h	NASC183		hormone
ex0645	NASC172_10uMACCfor30min_Col-0seedling_med	NASC172_mocktreatmentfor30min_Col-0seedling_med	seedling	seedling			unknown	plant hormone	10uM ACC	Col-0	30min	NASC172		hormone
ex0646	NASC172_10uMACCfor1h_Col-0seedling_med	NASC172_mocktreatmentfor1h_Col-0seedling_med	seedling	seedling			unknown	plant hormone	10uM ACC	Col-0	1h	NASC172		hormone
ex0647	NASC172_10uMACCfor3h_Col-0seedling_med	NASC172_mocktreatmentfor3h_Col-0seedling_med	seedling	seedling			unknown	plant hormone	10uM ACC	Col-0	3h	NASC172		hormone
ex0648	NASC186_10uM2,4,6-T(2,4,6-trihydroxybenzamide)for3h_Col-0wholeplant_med	NASC186_mocktreatmentfor3h_Col-0wholeplant_med	plant	whole plant			unknown	plant hormone	10uM 2,4,6-T (2,4,6-trihydroxybenzamide)	Col-0	3h	NASC186		hormone
ex0649	NASC186_10uMPCIB(p-chlorophenoxyisobutyricacid)(auxininhibitor)for3h_Col-0wholeplant_med	NASC186_mocktreatmentfor3h_Col-0wholeplant_med	plant	whole plant			unknown	plant hormone	10uM PCIB (p-chlorophenoxyisobutyric acid) (auxin inhibitor)	Col-0	3h	NASC186		hormone
ex0650	NASC186_10uMTIBA(2,3,5-triiodobenzoicacid)(inhibitorofauxintransport)for3h_Col-0wholeplant_med	NASC186_mocktreatmentfor3h_Col-0wholeplant_med	plant	whole plant			unknown	plant hormone	10uM TIBA (2,3,5-triiodobenzoic acid) (inhibitor of auxin transport)	Col-0	3h	NASC186		hormone
ex0651	NASC186_10uMNPA(naphthylphthalamicacid)(inhibitorofauxintransport)for3h_Col-0wholeplant_med	NASC186_mocktreatmentfor3h_Col-0wholeplant_med	plant	whole plant			unknown	plant hormone	10uM NPA (naphthylphthalamic acid) (inhibitor of auxin transport)	Col-0	3h	NASC186		hormone
ex0652	NASC167_Botrytiscinereainfection_harvested18hafterinoculated_Col-04-weekoldrosette-stageplants_avg	NASC167_control_harvested18hafterinoculated_Col-04-weekoldrosette-stageplants_avg	leaves	rosette leaves			unknown	pathogen	Botrytis cinerea	Col-0	18h	NASC167		pathogen
ex0653	NASC167_Botrytiscinereainfection_harvested48hafterinoculated_Col-04-weekoldrosette-stageplants_avg	NASC167_control_harvested48hafterinoculated_Col-04-weekoldrosette-stageplants_avg	leaves	rosette leaves			unknown	pathogen	Botrytis cinerea	Col-0	48h	NASC167		pathogen
ex0654	NASC178_10nMBLfor30min_Col-0seedling_med	NASC178_mocktreatmentfor30min_Col-0seedling_med	seedling	seedling			unknown	plant hormone	10nM Brassinolide	Col-0	30min	NASC178		hormone
ex0655	NASC178_10nMBLfor1h_Col-0seedling_med	NASC178_mocktreatmentfor1h_Col-0seedling_med	seedling	seedling			unknown	plant hormone	10nM Brassinolide	Col-0	1h	NASC178		hormone
ex0656	NASC178_10nMBLfor3h_Col-0seedling_med	NASC178_mocktreatmentfor3h_Col-0seedling_med	seedling	seedling			unknown	plant hormone	10nM Brassinolide	Col-0	3h	NASC178		hormone
ex0657	NASC178_10nMBLfor30min_de-etiolated(det2mutant)_Col-0seedling_med	NASC178_mocktreatmentfor30min_de-etiolated(det2mutant)_Col-0seedling_med	seedling	seedling			unknown	plant hormone	10nM Brassinolide	Col-0	30min	NASC178		hormone
ex0658	NASC178_10nMBLfor1h_de-etiolated(det2mutant)_Col-0seedling_med	NASC178_mocktreatmentfor1h_de-etiolated(det2mutant)_Col-0seedling_med	seedling	seedling	mutant	de-etiolated(det2 mutant)	unknown	plant hormone	10nM Brassinolide	Col-0	1h	NASC178		hormone
ex0659	NASC178_10nMBLfor3h_de-etiolated(det2mutant)_Col-0seedling_med	NASC178_mocktreatmentfor3h_de-etiolated(det2mutant)_Col-0seedling_med	seedling	seedling	mutant	de-etiolated(det2 mutant)	unknown	plant hormone	10nM Brassinolide	Col-0	3h	NASC178		hormone
ex0660	NASC179_1uMtyphasterolfor3h_de-etiolated(det2mutant)_Col-0wholeplant_med	NASC179_mocktreatmentfor3h_de-etiolated(det2mutant)_Col-0wholeplant_med	plant	whole plant	mutant	de-etiolated(det2 mutant)	unknown	plant hormone	1uM typhasterol	Col-0	3h	NASC179		hormone
ex0661	NASC179_1uM6-deoxocastasteronefor3h_de-etiolated(det2mutant)_Col-0wholeplant_med	NASC179_mocktreatmentfor3h_de-etiolated(det2mutant)_Col-0wholeplant_med	plant	whole plant	mutant	de-etiolated(det2 mutant)	unknown	plant hormone	1uM 6-deoxocastasterone	Col-0	3h	NASC179		hormone
ex0662	NASC179_100nMcastasteronefor3h_de-etiolated(det2mutant)_Col-0wholeplant_med	NASC179_mocktreatmentfor3h_de-etiolated(det2mutant)_Col-0wholeplant_med	plant	whole plant	mutant	de-etiolated(det2 mutant)	unknown	plant hormone	100nM castasterone	Col-0	3h	NASC179		hormone
ex0663	NASC179_10nMbrassinolidefor3h_de-etiolated(det2mutant)_Col-0wholeplant_med	NASC179_mocktreatmentfor3h_de-etiolated(det2mutant)_Col-0wholeplant_med	plant	whole plant	mutant	de-etiolated(det2 mutant)	unknown	plant hormone	10nM brassinolide	Col-0	3h	NASC179		hormone
ex0664	NASC179_10uMcampestanolfor3h_de-etiolated(det2mutant)_Col-0wholeplant_med	NASC179_mocktreatmentfor3h_de-etiolated(det2mutant)_Col-0wholeplant_med	plant	whole plant	mutant	de-etiolated(det2 mutant)	unknown	plant hormone	10uM campestanol	Col-0	3h	NASC179		hormone
ex0665	NASC179_1uM6-deoxocathasteronefor3h_de-etiolated(det2mutant)_Col-0wholeplant_med	NASC179_mocktreatmentfor3h_de-etiolated(det2mutant)_Col-0wholeplant_med	plant	whole plant	mutant	de-etiolated(det2 mutant)	unknown	plant hormone	1uM 6-deoxocathasterone	Col-0	3h	NASC179		hormone
ex0666	NASC179_1uMcathasteronefor3h_de-etiolated(det2mutant)_Col-0wholeplant_med	NASC179_mocktreatmentfor3h_de-etiolated(det2mutant)_Col-0wholeplant_med	plant	whole plant	mutant	de-etiolated(det2 mutant)	unknown	plant hormone	1uM cathasterone	Col-0	3h	NASC179		hormone
ex0667	NASC179_1uM6-deoxoteasteronefor3h_de-etiolated(det2mutant)_Col-0wholeplant_med	NASC179_mocktreatmentfor3h_de-etiolated(det2mutant)_Col-0wholeplant_med	plant	whole plant	mutant	de-etiolated(det2 mutant)	unknown	plant hormone	1uM 6-deoxoteasterone	Col-0	3h	NASC179		hormone
ex0668	NASC179_1uMteasteronefor3h_de-etiolated(det2mutant)_Col-0wholeplant_med	NASC179_mocktreatmentfor3h_de-etiolated(det2mutant)_Col-0wholeplant_med	plant	whole plant	mutant	de-etiolated(det2 mutant)	unknown	plant hormone	1uM teasterone	Col-0	3h	NASC179		hormone
ex0669	NASC179_1uM3-dehydro-6-deoxoteasteronefor3h_de-etiolated(det2mutant)_Col-0wholeplant_med	NASC179_mocktreatmentfor3h_de-etiolated(det2mutant)_Col-0wholeplant_med	plant	whole plant	mutant	de-etiolated(det2 mutant)	unknown	plant hormone	1uM 3-dehydro-6-deoxoteasterone	Col-0	3h	NASC179		hormone
ex0670	NASC179_1uM3-dehydroteasteronefor3h_de-etiolated(det2mutant)_Col-0wholeplant_med	NASC179_mocktreatmentfor3h_de-etiolated(det2mutant)_Col-0wholeplant_med	plant	whole plant	mutant	de-etiolated(det2 mutant)	unknown	plant hormone	1uM 3-dehydroteasterone	Col-0	3h	NASC179		hormone
ex0671	NASC179_1uM6-deoxotyphasterolfor3h_de-etiolated(det2mutant)_Col-0wholeplant_med	NASC179_mocktreatmentfor3h_de-etiolated(det2mutant)_Col-0wholeplant_med	plant	whole plant	mutant	de-etiolated(det2 mutant)	unknown	plant hormone	1uM 6-deoxotyphasterol	Col-0	3h	NASC179		hormone
ex0672	NASC187_3uMbrassinazole220(Brz220)(brassinosteroidbiosynthesisinhibitor)for3h_Col-0wholeplant_med	NASC187_mocktreatmentfor3h_Col-0wholeplant_med	plant	whole plant			unknown	plant hormone	3uM brassinazole 220 (Brz220) (brassinosteroid biosynthesis inhibitor)	Col-0	3h	NASC187		hormone
ex0673	NASC187_10uMbrassinazole220(Brz220)(brassinosteroidbiosynthesisinhibitor)for3h_Col-0wholeplant_med	NASC187_mocktreatmentfor3h_Col-0wholeplant_med	plant	whole plant			unknown	plant hormone	10uM brassinazole 220 (Brz220) (brassinosteroid biosynthesis inhibitor)	Col-0	3h	NASC187		hormone
ex0674	NASC187_10uMbrassinazole91(Brz91)(brassinosteroidbiosynthesisinhibitor)for12h_Col-0wholeplant_med	NASC187_mocktreatmentfor12h_Col-0wholeplant_med	plant	whole plant			unknown	plant hormone	10uM brassinazole 91 (Brz91) (brassinosteroid biosynthesis inhibitor)	Col-0	12h	NASC187		hormone
ex0675	NASC188_10uMAgNO3(ethyleneinhibitor)for3h_col-0wholeplant_med	NASC188_mocktreatmentfor3h_col-0wholeplant_med	plant	whole plant			unknown	plant hormone	10uM AgNO3 (ethylene inhibitor)	Col-0	3h	NASC188		hormone
ex0676	NASC188_10uMAVG(aminoethoxyvinylglycine)(ethyleneinhibitor)for3h_col-0wholeplant_med	NASC188_mocktreatmentfor3h_col-0wholeplant_med	plant	whole plant			unknown	plant hormone	10uM AVG (aminoethoxyvinylglycine) (ethylene inhibitor)	Col-0	3h	NASC188		hormone
ex0677	NASC181_20uMt-zeatinfor3h_Col-0wholeplant(21-day-oldplants,vegetativestage)_avg	NASC181_Notreatment_Col-0wholeplant(21-day-oldplants,vegetativestage)_avg	plant	whole plant			unknown	plant hormone	20uM t-zeatin	Col-0	3h	NASC181		hormone
ex0678	NASC181_20uMt-zeatinfor3h_ARR22-overexpression_Col-0wholeplant(21-day-oldplants,vegetativestage)_avg	NASC181_Notreatment_ARR22-overexpression_Col-0wholeplant(21-day-oldplants,vegetativestage)_avg	plant	whole plant	overexpression	ARR22	unknown	plant hormone	20uM t-zeatin	Col-0	3h	NASC181		hormone
ex0679	NASC138_Coldstress(4°C)inms-media_Col-0shoot_harvestedafter1h_rep1	NASC138_Coldstress(4°C)inms-media_Col-0shoot_harvestedafter0.5h_rep1	shoot	shoot			MS	cold treatment	4oC	Col-0	1h	NASC138		abiotic_stress
ex0680	NASC138_Coldstress(4°C)inms-media_Col-0shoot_harvestedafter3h_rep1	NASC138_Coldstress(4°C)inms-media_Col-0shoot_harvestedafter0.5h_rep1	shoot	shoot			MS	cold treatment	4oC	Col-0	3h	NASC138		abiotic_stress
ex0681	NASC138_Coldstress(4°C)inms-media_Col-0shoot_harvestedafter6h_rep1	NASC138_Coldstress(4°C)inms-media_Col-0shoot_harvestedafter0.5h_rep1	shoot	shoot			MS	cold treatment	4oC	Col-0	6h	NASC138		abiotic_stress
ex0682	NASC138_Coldstress(4°C)inms-media_Col-0shoot_harvestedafter12h_rep1	NASC138_Coldstress(4°C)inms-media_Col-0shoot_harvestedafter0.5h_rep1	shoot	shoot			MS	cold treatment	4oC	Col-0	12h	NASC138		abiotic_stress
ex0683	NASC138_Coldstress(4°C)inms-media_Col-0shoot_harvestedafter24h_rep1	NASC138_Coldstress(4°C)inms-media_Col-0shoot_harvestedafter0.5h_rep1	shoot	shoot			MS	cold treatment	4oC	Col-0	24h	NASC138		abiotic_stress
ex0684	NASC138_Coldstress(4°C)nms-media_Col-0root_harvestedafter1h_rep1	NASC138_Coldstress(4°C)inms-media_Col-0root_harvestedafter0.5h_rep1	root	root			MS	cold treatment	4oC	Col-0	1h	NASC138		abiotic_stress
ex0685	NASC138_Coldstress(4°C)inms-media_Col-0root_harvestedafter3h_rep1	NASC138_Coldstress(4°C)inms-media_Col-0root_harvestedafter0.5h_rep1	root	root			MS	cold treatment	4oC	Col-0	3h	NASC138		abiotic_stress
ex0686	NASC138_Coldstress(4°C)inms-media_Col-0root_harvestedafter6h_rep1	NASC138_Coldstress(4°C)inms-media_Col-0root_harvestedafter0.5h_rep1	root	root			MS	cold treatment	4oC	Col-0	6h	NASC138		abiotic_stress
ex0687	NASC138_Coldstress(4°C)inms-media_Col-0root_harvestedafter12h_rep1	NASC138_Coldstress(4°C)inms-media_Col-0root_harvestedafter0.5h_rep1	root	root			MS	cold treatment	4oC	Col-0	12h	NASC138		abiotic_stress
ex0688	NASC138_Coldstress(4°C)inms-media_Col-0root_harvestedafter24h_rep1	NASC138_Coldstress(4°C)inms-media_Col-0root_harvestedafter0.5h_rep1	root	root			MS	cold treatment	4oC	Col-0	24h	NASC138		abiotic_stress
ex0689	NASC138_Coldstress(4°C)inms-media_Col-0shoot_harvestedafter0.5h_rep1	NASC138_Coldstress(4°C)inms-media_Col-0root_harvestedafter0.5h_rep1	shoot	shoot			MS	cold treatment	4oC	Col-0	0.5h	NASC138		abiotic_stress
ex0690	NASC138_Coldstress(4°C)inms-media_Col-0shoot_harvestedafter1h_rep1	NASC138_Coldstress(4°C)nms-media_Col-0root_harvestedafter1h_rep1	shoot	shoot			MS	cold treatment	4oC	Col-0	1h	NASC138		abiotic_stress
ex0691	NASC138_Coldstress(4°C)inms-media_Col-0shoot_harvestedafter3h_rep1	NASC138_Coldstress(4°C)inms-media_Col-0root_harvestedafter3h_rep1	shoot	shoot			MS	cold treatment	4oC	Col-0	3h	NASC138		abiotic_stress
ex0692	NASC138_Coldstress(4°C)inms-media_Col-0shoot_harvestedafter6h_rep1	NASC138_Coldstress(4°C)inms-media_Col-0root_harvestedafter6h_rep1	shoot	shoot			MS	cold treatment	4oC	Col-0	6h	NASC138		abiotic_stress
ex0693	NASC138_Coldstress(4°C)inms-media_Col-0shoot_harvestedafter12h_rep1	NASC138_Coldstress(4°C)inms-media_Col-0root_harvestedafter12h_rep1	shoot	shoot			MS	cold treatment	4oC	Col-0	12h	NASC138		abiotic_stress
ex0694	NASC138_Coldstress(4°C)inms-media_Col-0shoot_harvestedafter24h_rep1	NASC138_Coldstress(4°C)inms-media_Col-0root_harvestedafter24h_rep1	shoot	shoot			MS	cold treatment	4oC	Col-0	24h	NASC138		abiotic_stress
ex0695	NASC189_10uMCHX(cycloheximide)for3h_col-0wholeplant(7daysold)_med	NASC189_mocktreatmentfor3h_col-0wholeplant(7daysold)_med	plant	whole plant			unknown	protein biosynthesis	10uM CHX (cycloheximide)	Col-0	3h	NASC189		metabolism
ex0696	NASC141_droughtstressfor15min_Col-0shoot_harvestedafter0.5h_med	NASC141_droughtstressfor15min_Col-0shoot_harvestedafter0.25h_med	shoot	shoot			MS	stress	drought stress	Col-0	0.5h	NASC141		abiotic_stress
ex0697	NASC141_droughtstressfor15min_Col-0shoot_harvestedafter1h_med	NASC141_droughtstressfor15min_Col-0shoot_harvestedafter0.25h_med	shoot	shoot			MS	stress	drought stress	Col-0	1h	NASC141		abiotic_stress
ex0698	NASC141_droughtstressfor15min_Col-0shoot_harvestedafter3h_med	NASC141_droughtstressfor15min_Col-0shoot_harvestedafter0.25h_med	shoot	shoot			MS	stress	drought stress	Col-0	3h	NASC141		abiotic_stress
ex0699	NASC141_droughtstressfor15min_Col-0shoot_harvestedafter6h_med	NASC141_droughtstressfor15min_Col-0shoot_harvestedafter0.25h_med	shoot	shoot			MS	stress	drought stress	Col-0	6h	NASC141		abiotic_stress
ex0700	NASC141_droughtstressfor15min_Col-0shoot_harvestedafter12h_med	NASC141_droughtstressfor15min_Col-0shoot_harvestedafter0.25h_med	shoot	shoot			MS	stress	drought stress	Col-0	12h	NASC141		abiotic_stress
ex0701	NASC141_droughtstressfor15min_Col-0shoot_harvestedafter24h_med	NASC141_droughtstressfor15min_Col-0shoot_harvestedafter0.25h_med	shoot	shoot			MS	stress	drought stress	Col-0	24h	NASC141		abiotic_stress
ex0702	NASC141_droughtstressfor15min_Col-0root_harvestedafter0.5h_med	NASC141_droughtstressfor15min_Col-0root_harvestedafter0.25h_med	root	root			MS	stress	drought stress	Col-0	0.5h	NASC141		abiotic_stress
ex0703	NASC141_droughtstressfor15min_Col-0root_harvestedafter1h_med	NASC141_droughtstressfor15min_Col-0root_harvestedafter0.25h_med	root	root			MS	stress	drought stress	Col-0	1h	NASC141		abiotic_stress
ex0704	NASC141_droughtstressfor15min_Col-0root_harvestedafter3h_med	NASC141_droughtstressfor15min_Col-0root_harvestedafter0.25h_med	root	root			MS	stress	drought stress	Col-0	3h	NASC141		abiotic_stress
ex0705	NASC141_droughtstressfor15min_Col-0root_harvestedafter6h_med	NASC141_droughtstressfor15min_Col-0root_harvestedafter0.25h_med	root	root			MS	stress	drought stress	Col-0	6h	NASC141		abiotic_stress
ex0706	NASC141_droughtstressfor15min_Col-0root_harvestedafter12h_med	NASC141_droughtstressfor15min_Col-0root_harvestedafter0.25h_med	root	root			MS	stress	drought stress	Col-0	12h	NASC141		abiotic_stress
ex0707	NASC141_droughtstressfor15min_Col-0root_harvestedafter24h_med	NASC141_droughtstressfor15min_Col-0root_harvestedafter0.25h_med	root	root			MS	stress	drought stress	Col-0	24h	NASC141		abiotic_stress
ex0708	NASC141_droughtstressfor15min_Col-0shoot_harvestedafter0.25h_med	NASC141_droughtstressfor15min_Col-0root_harvestedafter0.25h_med	shoot	shoot			MS	stress	drought stress	Col-0	0.25h	NASC141		abiotic_stress
ex0709	NASC141_droughtstressfor15min_Col-0shoot_harvestedafter0.5h_med	NASC141_droughtstressfor15min_Col-0root_harvestedafter0.5h_med	shoot	shoot			MS	stress	drought stress	Col-0	0.5h	NASC141		abiotic_stress
ex0710	NASC141_droughtstressfor15min_Col-0shoot_harvestedafter1h_med	NASC141_droughtstressfor15min_Col-0root_harvestedafter1h_med	shoot	shoot			MS	stress	drought stress	Col-0	1h	NASC141		abiotic_stress
ex0711	NASC141_droughtstressfor15min_Col-0shoot_harvestedafter3h_med	NASC141_droughtstressfor15min_Col-0root_harvestedafter3h_med	shoot	shoot			MS	stress	drought stress	Col-0	3h	NASC141		abiotic_stress
ex0712	NASC141_droughtstressfor15min_Col-0shoot_harvestedafter6h_med	NASC141_droughtstressfor15min_Col-0root_harvestedafter6h_med	shoot	shoot			MS	stress	drought stress	Col-0	6h	NASC141		abiotic_stress
ex0713	NASC141_droughtstressfor15min_Col-0shoot_harvestedafter12h_med	NASC141_droughtstressfor15min_Col-0root_harvestedafter12h_med	shoot	shoot			MS	stress	drought stress	Col-0	12h	NASC141		abiotic_stress
ex0714	NASC141_droughtstressfor15min_Col-0shoot_harvestedafter24h_med	NASC141_droughtstressfor15min_Col-0root_harvestedafter24h_med	shoot	shoot			MS	stress	drought stress	Col-0	24h	NASC141		abiotic_stress
ex0715	NASC195_imbibedinwater(1hour)_Col-0seeds_med	NASC195_notreatment_Col-0seeds_med	seeds	dry seeds				germination	imbibed in water (control)	Col-0	1h	NASC195		developmental
ex0716	NASC195_imbibedinwater(3hours)_Col-0seeds_med	NASC195_notreatment_Col-0seeds_med	seeds	dry seeds				germination	imbibed in water (control)	Col-0	3h	NASC195		developmental
ex0717	NASC184_5uMgibberellintreatmentfor3hours_Lerseeds_med	NASC184_watertreatmentfor3hours_Lerseeds_med	seeds	seeds			unknown	plant hormone	5 uM gibberellin	Ler	3h	NASC184		hormone
ex0718	NASC184_5uMgibberellintreatmentfor6hours_Lerseeds_med	NASC184_watertreatmentfor6hours_Lerseeds_med	seeds	seeds			unknown	plant hormone	5 uM gibberellin	Ler	6h	NASC184		hormone
ex0719	NASC184_5uMgibberellintreatmentfor9hours_Lerseeds_med	NASC184_watertreatmentfor9hours_Lerseeds_med	seeds	seeds			unknown	plant hormone	5 uM gibberellin	Ler	9h	NASC184		hormone
ex0720	NASC122_leavesinfiltratedwith1mMCaCl2+2.5mMMgCL2,harvestedafter1h_Col-0leaves_avg	NASC122_leavesinfiltratedwithwater,harvested1h_Col-0leaves_avg	leaves	leaves			GS90 : vermiculite (1:1)	pathogen	1 mM CaCl2 + 2.5 mM MgCL2	Col-0	1h	NASC122		abiotic_stress
ex0721	NASC122_leavesinfiltratedwith1µMGST,harvestedafter1h_Col-0leaves_avg	NASC122_leavesinfiltratedwithwater,harvested1h_Col-0leaves_avg	leaves	leaves			GS90 : vermiculite (1:1)	pathogen	1 µM GST	Col-0	1h	NASC122		pathogen
ex0722	NASC122_leavesinfiltratedwith10µMHrpZ,harvestedafter1h_Col-0leaves_avg	NASC122_leavesinfiltratedwithwater,harvested1h_Col-0leaves_avg	leaves	leaves			GS90 : vermiculite (1:1)	pathogen	10 µM HrpZ	Col-0	1h	NASC122		pathogen
ex0723	NASC122_leavesinfiltratedwith1µMGST-NPP1,harvestedafter1h_Col-0leaves_avg	NASC122_leavesinfiltratedwithwater,harvested1h_Col-0leaves_avg	leaves	leaves			GS90 : vermiculite (1:1)	pathogen	1 µM GST-NPP1	Col-0	1h	NASC122		pathogen
ex0724	NASC122_leavesinfiltratedwith1µMFlg-22,harvested1h_Col-0leaves_avg	NASC122_leavesinfiltratedwithwater,harvested1h_Col-0leaves_avg	leaves	leaves			GS90 : vermiculite (1:1)	pathogen	1 µM Flg-22	Col-0	1h	NASC122		pathogen
ex0725	NASC122_leavesinfiltratedwith100µg/mlLPSfromP.syringaepv.tomatoDC3000,harvestedafter1h_Col-0leaves_avg	NASC122_leavesinfiltratedwithwater,harvested1h_Col-0leaves_avg	leaves	leaves			GS90 : vermiculite (1:1)	pathogen	100µg/ml LPS from P.syringae pv.tomato DC3000	Col-0	1h	NASC122		pathogen
ex0726	NASC122_leavesinfiltratedwith1mMCaCl2+2.5mMMgCl2,harvestedafter4h_Col-0leaves_avg	NASC122_leavesinfiltratedwithwater,harvested4h_Col-0leaves_avg	leaves	leaves			GS90 : vermiculite (1:1)	pathogen	1 mM CaCl2 + 2.5 mM MgCl2	Col-0	4h	NASC122		pathogen
ex0727	NASC122_leavesinfiltratedwith1µMGST,harvestedafter4h_Col-0leaves_avg	NASC122_leavesinfiltratedwithwater,harvested4h_Col-0leaves_avg	leaves	leaves			GS90 : vermiculite (1:1)	pathogen	1 µM GST	Col-0	4h	NASC122		pathogen
ex0728	NASC122_leavesinfiltratedwith10µMHrpZ,harvestedafter4h_Col-0leaves_avg	NASC122_leavesinfiltratedwithwater,harvested4h_Col-0leaves_avg	leaves	leaves			GS90 : vermiculite (1:1)	pathogen	10 µM HrpZ	Col-0	4h	NASC122		pathogen
ex0729	NASC122_leavesinfiltratedwith1µMGST-NPP1,harvestedafter4h_Col-0leaves_avg	NASC122_leavesinfiltratedwithwater,harvested4h_Col-0leaves_avg	leaves	leaves			GS90 : vermiculite (1:1)	pathogen	1 µM GST-NPP1	Col-0	4h	NASC122		pathogen
ex0730	NASC122_leavesinfiltratedwith1µMFlg-22,harvestedafter4h_Col-0leaves_avg	NASC122_leavesinfiltratedwithwater,harvested4h_Col-0leaves_avg	leaves	leaves			GS90 : vermiculite (1:1)	pathogen	1 µM Flg-22	Col-0	4h	NASC122		pathogen
ex0731	NASC122_leavesinfiltratedwith100µg/mlLPSfromP.syringaepv.tomatoDC3000,harvestedafter4h_Col-0leaves_avg	NASC122_leavesinfiltratedwithwater,harvested4h_Col-0leaves_avg	leaves	leaves			GS90 : vermiculite (1:1)	pathogen	100µg/ml LPS from P.syringae pv.tomato DC3000	Col-0	4h	NASC122		pathogen
ex0732	NASC177_1uMGA3for30min_Col-0seedlings(7dold)_med	NASC177_mocktreatmentfor30min_Col-0seedlings(7dold)_med	seedling	seedling			unknown	plant hormone	1uM GA3	Col-0	30min	NASC177		hormone
ex0733	NASC177_1uMGA3for1h_Col-0seedlings(7dold)_med	NASC177_mocktreatmentfor1h_Col-0seedlings(7dold)_med	seedling	seedling			unknown	plant hormone	1uM GA3	Col-0	1h	NASC177		hormone
ex0734	NASC177_1uMGA3for3h_Col-0seedlings(7dold)_med	NASC177_mocktreatmentfor3h_Col-0seedlings(7dold)_med	seedling	seedling			unknown	plant hormone	1uM GA3	Col-0	3h	NASC177		hormone
ex0735	NASC177_1uMGA3for30min_gibberellindeficient(leaky)_Lerseedlings(7dold)_med	NASC177_mocktreatmentfor30min_gibberellindeficient(leaky)_Lerseedlings(7dold)_med	seedling	seedling	leaky mutant	gibberellin deficient	unknown	plant hormone	1uM GA3	Ler	30min	NASC177		hormone
ex0736	NASC177_1uMGA3for1h_gibberellindeficient(leaky)_Lerseedlings(7dold)_med	NASC177_mocktreatmentfor1h_gibberellindeficient(leaky)_Lerseedlings(7dold)_med	seedling	seedling	leaky mutant	gibberellin deficient	unknown	plant hormone	1uM GA3	Ler	1h	NASC177		hormone
ex0737	NASC177_1uMGA3for3h_gibberellindeficient(leaky)_Lerseedlings(7dold)_med	NASC177_mocktreatmentfor3h_gibberellindeficient(leaky)_Lerseedlings(7dold)_med	seedling	seedling	leaky mutant	gibberellin deficient	unknown	plant hormone	1uM GA3	Ler	3h	NASC177		hormone
ex0738	NASC185_10uMpaclobutrazol(GAbiosynthesisinhibitor)for3h_Col-0wholeplant(7dold)_med	NASC185_mocktreatmentfor3h_Col-0wholeplant(7dold)_med	plant	whole plant (7 d old)			unknown	plant hormone	10uM paclobutrazol (GA biosynthesis inhibitor)	Col-0	3h	NASC185		hormone
ex0739	NASC185_10uMprohexadione(GAbiosynthesisinhibitor)for3h_Col-0wholeplant(7dold)_med	NASC185_mocktreatmentfor3h_Col-0wholeplant(7dold)_med	plant	whole plant (7 d old)			unknown	plant hormone	10uM prohexadione (GA biosynthesis inhibitor)	Col-0	3h	NASC185		hormone
ex0740	NASC185_10uMpropiconazole(GAbiosynthesisinhibitor)for3h_Col-0wholeplant(7dold)_med	NASC185_mocktreatmentfor3h_Col-0wholeplant(7dold)_med	plant	whole plant (7 d old)			unknown	plant hormone	10uM propiconazole (GA biosynthesis inhibitor)	Col-0	3h	NASC185		hormone
ex0741	NASC185_10uMuniconazole(GAbiosynthesisinhibitor)for3h_Col-0wholeplant(7dold)_med	NASC185_mocktreatmentfor3h_Col-0wholeplant(7dold)_med	plant	whole plant (7 d old)			unknown	plant hormone	10uM uniconazole (GA biosynthesis inhibitor)	Col-0	3h	NASC185		hormone
ex0742	NASC185_10uMpaclobutrazol(GAbiosynthesisinhibitor)for12h_Col-0wholeplant(7dold)_med	NASC185_mocktreatmentfor12h_Col-0wholeplant(7dold)_med	plant	whole plant (7 d old)			unknown	plant hormone	10uM paclobutrazol (GA biosynthesis inhibitor)	Col-0	12h	NASC185		hormone
ex0743	NASC185_10uMprohexadione(GAbiosynthesisinhibitor)for12h_Col-0wholeplant(7dold)_med	NASC185_mocktreatmentfor12h_Col-0wholeplant(7dold)_med	plant	whole plant (7 d old)			unknown	plant hormone	10uM prohexadione (GA biosynthesis inhibitor)	Col-0	12h	NASC185		hormone
ex0744	NASC185_10uMpropiconazole(GAbiosynthesisinhibitor)for12h_Col-0wholeplant(7dold)_med	NASC185_mocktreatmentfor12h_Col-0wholeplant(7dold)_med	plant	whole plant (7 d old)			unknown	plant hormone	10uM propiconazole (GA biosynthesis inhibitor)	Col-0	12h	NASC185		hormone
ex0745	NASC185_10uMuniconazole(GAbiosynthesisinhibitor)for12h_Col-0wholeplant(7dold)_med	NASC185_mocktreatmentfor12h_Col-0wholeplant(7dold)_med	plant	whole plant (7 d old)			unknown	plant hormone	10uM uniconazole (GA biosynthesis inhibitor)	Col-0	12h	NASC185		hormone
ex0746	NASC142_Bleomycin+mitomycin,harvestedafter1h_Col-0shoot_med	NASC142_Bleomycin+mitomycin,harvestedafter0.5h_Col-0shoot_med	shoot	shoot			MS	pathogen	Bleomycin + mitomycin	Col-0	1h	NASC142		pathogen
ex0747	NASC142_Bleomycin+mitomycin,harvestedafter3h_Col-0shoot_med	NASC142_Bleomycin+mitomycin,harvestedafter0.5h_Col-0shoot_med	shoot	shoot			MS	pathogen	Bleomycin + mitomycin	Col-0	3h	NASC142		pathogen
ex0748	NASC142_Bleomycin+mitomycin,harvestedafter6h_Col-0shoot_med	NASC142_Bleomycin+mitomycin,harvestedafter0.5h_Col-0shoot_med	shoot	shoot			MS	pathogen	Bleomycin + mitomycin	Col-0	6h	NASC142		pathogen
ex0749	NASC142_Bleomycin+mitomycin,harvestedafter12h_Col-0shoot_med	NASC142_Bleomycin+mitomycin,harvestedafter0.5h_Col-0shoot_med	shoot	shoot			MS	pathogen	Bleomycin + mitomycin	Col-0	12h	NASC142		pathogen
ex0750	NASC142_Bleomycin+mitomycin,harvestedafter24h_Col-0shoot_med	NASC142_Bleomycin+mitomycin,harvestedafter0.5h_Col-0shoot_med	shoot	shoot			MS	pathogen	Bleomycin + mitomycin	Col-0	24h	NASC142		pathogen
ex0751	NASC142_Bleomycin+mitomycin,harvestedafter1h_Col-0root_med	NASC142_Bleomycin+mitomycin,harvestedafter0.5h_Col-0root_med	root	root			MS	pathogen	Bleomycin + mitomycin	Col-0	1h	NASC142		pathogen
ex0752	NASC142_Bleomycin+mitomycin,harvestedafter3h_Col-0root_med	NASC142_Bleomycin+mitomycin,harvestedafter0.5h_Col-0root_med	root	root			MS	pathogen	Bleomycin + mitomycin	Col-0	3h	NASC142		pathogen
ex0753	NASC142_Bleomycin+mitomycin,harvestedafter6h_Col-0root_med	NASC142_Bleomycin+mitomycin,harvestedafter0.5h_Col-0root_med	root	root			MS	pathogen	Bleomycin + mitomycin	Col-0	6h	NASC142		pathogen
ex0754	NASC142_Bleomycin+mitomycin,harvestedafter12h_Col-0root_med	NASC142_Bleomycin+mitomycin,harvestedafter0.5h_Col-0root_med	root	root			MS	pathogen	Bleomycin + mitomycin	Col-0	12h	NASC142		pathogen
ex0755	NASC142_Bleomycin+mitomycin,harvestedafter24h_Col-0root_med	NASC142_Bleomycin+mitomycin,harvestedafter0.5h_Col-0root_med	root	root			MS	pathogen	Bleomycin + mitomycin	Col-0	24h	NASC142		pathogen
ex0756	NASC142_Bleomycin+mitomycin,harvestedafter0.5h_Col-0shoot_med	NASC142_Bleomycin+mitomycin,harvestedafter0.5h_Col-0root_med	shoot	shoot			MS	pathogen	Bleomycin + mitomycin	Col-0	0.5h	NASC142		pathogen
ex0757	NASC142_Bleomycin+mitomycin,harvestedafter1h_Col-0shoot_med	NASC142_Bleomycin+mitomycin,harvestedafter1h_Col-0root_med	shoot	shoot			MS	pathogen	Bleomycin + mitomycin	Col-0	1h	NASC142		pathogen
ex0758	NASC142_Bleomycin+mitomycin,harvestedafter3h_Col-0shoot_med	NASC142_Bleomycin+mitomycin,harvestedafter3h_Col-0root_med	shoot	shoot			MS	pathogen	Bleomycin + mitomycin	Col-0	3h	NASC142		pathogen
ex0759	NASC142_Bleomycin+mitomycin,harvestedafter6h_Col-0shoot_med	NASC142_Bleomycin+mitomycin,harvestedafter6h_Col-0root_med	shoot	shoot			MS	pathogen	Bleomycin + mitomycin	Col-0	6h	NASC142		pathogen
ex0760	NASC142_Bleomycin+mitomycin,harvestedafter12h_Col-0shoot_med	NASC142_Bleomycin+mitomycin,harvestedafter12h_Col-0root_med	shoot	shoot			MS	pathogen	Bleomycin + mitomycin	Col-0	12h	NASC142		pathogen
ex0761	NASC142_Bleomycin+mitomycin,harvestedafter24h_Col-0shoot_med	NASC142_Bleomycin+mitomycin,harvestedafter24h_Col-0root_med	shoot	shoot			MS	pathogen	Bleomycin + mitomycin	Col-0	24h	NASC142		pathogen
ex0762	NASC146_heatstresstreatmentstartedat3hrsoflightperiod,harvestedafter0.5h_Col-0shoot_med	NASC146_heatstresstreatmentstartedat3hrsoflightperiod,harvestedafter0.25h_Col-0shoot_med	shoot	shoot			MS	stress	heat	Col-0	0.5h	NASC146		abiotic_stress
ex0763	NASC146_heatstresstreatmentstartedat3hrsoflightperiod,harvestedafter1h_Col-0shoot_med	NASC146_heatstresstreatmentstartedat3hrsoflightperiod,harvestedafter0.25h_Col-0shoot_med	shoot	shoot			MS	stress	heat	Col-0	1h	NASC146		abiotic_stress
ex0764	NASC146_heatstresstreatmentstartedat3hrsoflightperiod,harvestedafter3h_Col-0shoot_med	NASC146_heatstresstreatmentstartedat3hrsoflightperiod,harvestedafter0.25h_Col-0shoot_med	shoot	shoot			MS	stress	heat	Col-0	3h	NASC146		abiotic_stress
ex0765	NASC146_heatstresstreatmentstartedat3hrsoflightperiod,harvestedafter3h+1hrecovery_Col-0shoot_med	NASC146_heatstresstreatmentstartedat3hrsoflightperiod,harvestedafter0.25h_Col-0shoot_med	shoot	shoot			MS	stress	heat	Col-0	3h+1h recovery	NASC146		abiotic_stress
ex0766	NASC146_heatstresstreatmentstartedat3hrsoflightperiod,harvestedafter3h+3hrecovery_Col-0shoot_med	NASC146_heatstresstreatmentstartedat3hrsoflightperiod,harvestedafter0.25h_Col-0shoot_med	shoot	shoot			MS	stress	heat	Col-0	3h+3h recovery	NASC146		abiotic_stress
ex0767	NASC146_heatstresstreatmentstartedat3hrsoflightperiod,harvestedafter3h+9hrecovery_Col-0shoot_med	NASC146_heatstresstreatmentstartedat3hrsoflightperiod,harvestedafter0.25h_Col-0shoot_med	shoot	shoot			MS	stress	heat	Col-0	3h+9h recovery	NASC146		abiotic_stress
ex0768	NASC146_heatstresstreatmentstartedat3hrsoflightperiod,harvestedafter3h+21hrecovery_Col-0shoot_med	NASC146_heatstresstreatmentstartedat3hrsoflightperiod,harvestedafter0.25h_Col-0shoot_med	shoot	shoot			MS	stress	heat	Col-0	3h+21h recovery	NASC146		abiotic_stress
ex0769	NASC146_heatstresstreatmentstartedat3hrsoflightperiod,harvestedafter3h+1hrecovery_Col-0shoot_med	NASC146_heatstresstreatmentstartedat3hrsoflightperiod,harvestedafter1h_Col-0shoot_med	shoot	shoot			MS	stress	heat	Col-0	3h+1h recovery	NASC146		abiotic_stress
ex0770	NASC146_heatstresstreatmentstartedat3hrsoflightperiod,harvestedafter3h+1hrecovery_Col-0shoot_med	NASC146_heatstresstreatmentstartedat3hrsoflightperiod,harvestedafter3h_Col-0shoot_med	shoot	shoot			MS	stress	heat	Col-0	3h+1h recovery	NASC146		abiotic_stress
ex0771	NASC146_heatstresstreatmentstartedat3hrsoflightperiod,harvestedafter3h+3hrecovery_Col-0shoot_med	NASC146_heatstresstreatmentstartedat3hrsoflightperiod,harvestedafter3h_Col-0shoot_med	shoot	shoot			MS	stress	heat	Col-0	3h+3h recovery	NASC146		abiotic_stress
ex0772	NASC146_heatstresstreatmentstartedat3hrsoflightperiod,harvestedafter3h+9hrecovery_Col-0shoot_med	NASC146_heatstresstreatmentstartedat3hrsoflightperiod,harvestedafter3h_Col-0shoot_med	shoot	shoot			MS	stress	heat	Col-0	3h+9h recovery	NASC146		abiotic_stress
ex0773	NASC146_heatstresstreatmentstartedat3hrsoflightperiod,harvestedafter3h+21hrecovery_Col-0shoot_med	NASC146_heatstresstreatmentstartedat3hrsoflightperiod,harvestedafter3h_Col-0shoot_med	shoot	shoot			MS	stress	heat	Col-0	3h+21h recovery	NASC146		abiotic_stress
ex0774	NASC146_heatstresstreatmentstartedat3hrsoflightperiod,harvestedafter0.5h_Col-0root_med	NASC146_heatstresstreatmentstartedat3hrsoflightperiod,harvestedafter0.25h_Col-0root_med	root	root			MS	stress	heat	Col-0	0.5h	NASC146		abiotic_stress
ex0775	NASC146_heatstresstreatmentstartedat3hrsoflightperiod,harvestedafter1h_Col-0root_med	NASC146_heatstresstreatmentstartedat3hrsoflightperiod,harvestedafter0.25h_Col-0root_med	root	root			MS	stress	heat	Col-0	1h	NASC146		abiotic_stress
ex0776	NASC146_heatstresstreatmentstartedat3hrsoflightperiod,harvestedafter3h_Col-0root_med	NASC146_heatstresstreatmentstartedat3hrsoflightperiod,harvestedafter0.25h_Col-0root_med	root	root			MS	stress	heat	Col-0	3h	NASC146		abiotic_stress
ex0777	NASC146_heatstresstreatmentstartedat3hrsoflightperiod,harvestedafter3h+1hrecovery_Col-0root_med	NASC146_heatstresstreatmentstartedat3hrsoflightperiod,harvestedafter0.25h_Col-0root_med	root	root			MS	stress	heat	Col-0	3h+1h recovery	NASC146		abiotic_stress
ex0778	NASC146_heatstresstreatmentstartedat3hrsoflightperiod,harvestedafter3h+3hrecovery_Col-0root_med	NASC146_heatstresstreatmentstartedat3hrsoflightperiod,harvestedafter0.25h_Col-0root_med	root	root			MS	stress	heat	Col-0	3h+3h recovery	NASC146		abiotic_stress
ex0779	NASC146_heatstresstreatmentstartedat3hrsoflightperiod,harvestedafter3h+9hrecovery_Col-0root_med	NASC146_heatstresstreatmentstartedat3hrsoflightperiod,harvestedafter0.25h_Col-0root_med	root	root			MS	stress	heat	Col-0	3h+9h recovery	NASC146		abiotic_stress
ex0780	NASC146_heatstresstreatmentstartedat3hrsoflightperiod,harvestedafter3h+21hrecovery_Col-0root_med	NASC146_heatstresstreatmentstartedat3hrsoflightperiod,harvestedafter0.25h_Col-0root_med	root	root			MS	stress	heat	Col-0	3h+21h recovery	NASC146		abiotic_stress
ex0781	NASC146_heatstresstreatmentstartedat3hrsoflightperiod,harvestedafter3h+1hrecovery_Col-0root_med	NASC146_heatstresstreatmentstartedat3hrsoflightperiod,harvestedafter1h_Col-0root_med	root	root			MS	stress	heat	Col-0	3h+1h recovery	NASC146		abiotic_stress
ex0782	NASC146_heatstresstreatmentstartedat3hrsoflightperiod,harvestedafter3h+1hrecovery_Col-0root_med	NASC146_heatstresstreatmentstartedat3hrsoflightperiod,harvestedafter3h_Col-0root_med	root	root			MS	stress	heat	Col-0	3h+1h recovery	NASC146		abiotic_stress
ex0783	NASC146_heatstresstreatmentstartedat3hrsoflightperiod,harvestedafter3h+3hrecovery_Col-0root_med	NASC146_heatstresstreatmentstartedat3hrsoflightperiod,harvestedafter3h_Col-0root_med	root	root			MS	stress	heat	Col-0	3h+3h recovery	NASC146		abiotic_stress
ex0784	NASC146_heatstresstreatmentstartedat3hrsoflightperiod,harvestedafter3h+9hrecovery_Col-0root_med	NASC146_heatstresstreatmentstartedat3hrsoflightperiod,harvestedafter3h_Col-0root_med	root	root			MS	stress	heat	Col-0	3h+9h recovery	NASC146		abiotic_stress
ex0785	NASC146_heatstresstreatmentstartedat3hrsoflightperiod,harvestedafter3h+21hrecovery_Col-0root_med	NASC146_heatstresstreatmentstartedat3hrsoflightperiod,harvestedafter3h_Col-0root_med	root	root			MS	stress	heat	Col-0	3h+21h recovery	NASC146		abiotic_stress
ex0786	NASC023_wildtype_Ler-0OldFlowerBuds_avg	NASC023_wildtype_Ler-0YoungFlowerBuds_avg	flower	Old Flower Buds			compost(6 parts Levington M3; 6 parts John Innes No.3; 1 part vermiculite; 1 part perlite)	genetic analysis		Ler		NASC023		tissue
ex0787	NASC071_control10%DMSOin0.01NKOH,50µlin10mlmedium_Col-015(WT)DAGseedlings_24h_rep1	NASC071_control10%DMSOin0.01NKOH,50µlin10mlmedium_Col-0(WT)15DAGseedlings_2h_rep1	seedling	seedling ( DAG)			MS + 2.5% sucrose	genetic analysis	10% DMSO in 0.01 N KOH(control)	Col-0	24h	NASC071		circadian
ex0788	NASC071_control10%DMSOin0.01NKOH,50µlin10mlmedium_sensitivitymutant(knockout)Col-015DAGseedlings_24h_rep1	NASC071_control10%DMSOin0.01NKOH,50µlin10mlmedium_sensitivitymutant(knockout)Col-015DAGseedlings_2h_rep1	seedling	seedling ( DAG)	knockout	sensitivity mutant	MS + 2.5% sucrose	genetic analysis	10% DMSO in 0.01 N KOH	Col-0	24h	NASC071		circadian
ex0789	NASC085_control_A.halleriwholerootsystem_avg	NASC085_control_A.petraeawholerootsystem_avg	root	whole root system			Full mineral medium	metal tolerance	control	A.halleri		NASC085		ecotype
ex0790	NASC085_control_A.halleriRosetteleaves_avg	NASC085_control_A.petraeaRosetteleaves_avg	leaves	rosette leaves			Full mineral medium	metal tolerance	control	A.halleri		NASC085		ecotype
ex0791	NASC105_control_ws-2ATH_shoots_avg	NASC105_control_ws-2ATH_root_avg	plant	root/shoot			0.8 % (w/v) agar containing 1 % (w/v) sucrose and a 1/10 MS salt mix	starvation	control	ws-2		NASC105		tissue
ex0792	NASC092_wildtype_Col-0cork_avg	NASC092_wildtype_Col-0xylem_avg	dermal tissue	cork			compost	genetic analysis	contant light/22C	Col-0		NASC092		tissue
ex0793	NASC092_wildtype_Col-0xylem_avg	NASC092_wildtype_Col-0hypocotyl_avg	vascular tissue	xylem			compost	genetic analysis	contant light/22C	Col-0		NASC092		tissue
ex0794	NASC092_wildtype_Col-0cork_avg	NASC092_wildtype_Col-0hypocotyl_avg	dermal tissue	cork			compost	genetic analysis	contant light/22C	Col-0		NASC092		tissue
ex0795	NASC092_wildtype_Lerhypocotyl_avg	NASC092_wildtype_Col-0hypocotyl_avg	leaves	hypocotyl			compost	genetic analysis	contant light/22C	Ler		NASC092		tissue
ex0796	NASC046_Plantstransferredafter9dMSplate+1uMdexamethasone1hour.control_ATHroot_med	NASC046_Plantstransferredafter9dMSplate+nodexamethasone1hour.control_ATHroot_med	root	root			MS + 0.25% sucrose	genetic analysis	1uM dexamethasone (control)	ATH	1h	NASC046		developmental
ex0797	NASC103_wildtype-nitrate-continuous_Col-0wholerootsystem_rep1	NASC103_wildtype-nitrate-minus_Col-0wholerootsystem_med	root	whole root system			hydropony/ holgand medium	genetic analysis	nitrate-continuous	Col-0		NASC103		abiotic_stress
ex0798	NASC176_mocktreatmentfor1h_Col-0seedling_med	NASC176_mocktreatmentfor30min_Col-0seedling_med	seedling	seedling			unknown	plant hormone	mock treatment (control)	Col-0	1h	NASC176		circadian
ex0799	NASC176_mocktreatmentfor3h_Col-0seedling_med	NASC176_mocktreatmentfor30min_Col-0seedling_med	seedling	seedling			unknown	plant hormone	mock treatment (control)	Col-0	3h	NASC176		circadian
ex0800	NASC172_mocktreatmentfor1h_Col-0seedling_med	NASC172_mocktreatmentfor30min_Col-0seedling_med	seedling	seedling			unknown	plant hormone	mock treatment (control)	Col-0	1h	NASC176		circadian
ex0801	NASC172_mocktreatmentfor3h_Col-0seedling_med	NASC172_mocktreatmentfor30min_Col-0seedling_med	seedling	seedling			unknown	plant hormone	mock treatment (control)	Col-0	3h	NASC176		circadian
ex0802	NASC167_control_harvested48hafterinoculated_Col-04-weekoldrosette-stageplants_avg	NASC167_control_harvested18hafterinoculated_Col-04-weekoldrosette-stageplants_avg	leaves	old rosette-stage plants			unknown	pathogen	control	Col-0	48h	NASC167		circadian
ex0803	NASC178_mocktreatmentfor30min_de-etiolated(det2mutant)_Col-0seedling_med	NASC178_mocktreatmentfor30min_Col-0seedling_med	seedling	seedling	mutant	de-etiolated(det2 mutant)	unknown	plant hormone	mock treatment (control)	Col-0	30min	NASC178		hormone	det2/control
ex0804	NASC178_mocktreatmentfor1h_de-etiolated(det2mutant)_Col-0seedling_med	NASC178_mocktreatmentfor1h_Col-0seedling_med	seedling	seedling	mutant	de-etiolated(det2 mutant)	unknown	plant hormone	mock treatment (control)	Col-0	1h	NASC178		hormone	det2/control
ex0805	NASC178_mocktreatmentfor3h_de-etiolated(det2mutant)_Col-0seedling_med	NASC178_mocktreatmentfor3h_Col-0seedling_med	seedling	seedling	mutant	de-etiolated(det2 mutant)	unknown	plant hormone	mock treatment (control)	Col-0	3h	NASC178		hormone	det2/control
ex0806	NASC187_mocktreatmentfor12h_Col-0wholeplant_med	NASC187_mocktreatmentfor3h_Col-0wholeplant_med	plant	whole plant			unknown	plant hormone	mock treatment	Col-0	12h	NASC187		circadian
ex0807	NASC181_Notreatment_ARR22-overexpression_Col-0wholeplant(21-day-oldplants,vegetativestage)_avg	NASC181_Notreatment_Col-0wholeplant(21-day-oldplants,vegetativestage)_avg	plant	whole plant(21-day-old plants, vegetative stage)	overexpression	ARR22	unknown	plant hormone	mock treatment	Col-0		NASC181		circadian
ex0808	NASC184_watertreatmentfor6hours_Lerseeds_med	NASC184_watertreatmentfor3hours_Lerseeds_med	seeds	seeds			unknown	plant hormone	water treatment	Ler	6h	NASC184		circadian
ex0809	NASC184_watertreatmentfor9hours_Lerseeds_med	NASC184_watertreatmentfor3hours_Lerseeds_med	seeds	seeds			unknown	plant hormone	water treatment	Ler	9h	NASC184		circadian
ex0810	NASC122_leavesinfiltratedwithwater,harvested4h_Col-0leaves_avg	NASC122_leavesinfiltratedwithwater,harvested1h_Col-0leaves_avg	leaves				GS90 : vermiculite (1:1)	pathogen	water	Col-0	4h	NASC122		circadian
ex0811	NASC177_mocktreatmentfor1h_Col-0seedlings(7dold)_med	NASC177_mocktreatmentfor30min_Col-0seedlings(7dold)_med	seedling	seedling			unknown	plant hormone	mock treatment (control)	Col-0	1h	NASC177		circadian
ex0812	NASC177_mocktreatmentfor3h_Col-0seedlings(7dold)_med	NASC177_mocktreatmentfor30min_Col-0seedlings(7dold)_med	seedling	seedling			unknown	plant hormone	mock treatment (control)	Col-0	3h	NASC177		circadian
ex0813	NASC177_mocktreatmentfor1h_gibberellindeficient(leaky)_Lerseedlings(7dold)_med	NASC177_mocktreatmentfor30min_gibberellindeficient(leaky)_Lerseedlings(7dold)_med	seedling	seedling	leaky mutant	gibberellin deficient (leaky)	unknown	plant hormone	mock treatment (control)	Col-0	1h	NASC177		circadian
ex0814	NASC177_mocktreatmentfor3h_gibberellindeficient(leaky)_Lerseedlings(7dold)_med	NASC177_mocktreatmentfor30min_gibberellindeficient(leaky)_Lerseedlings(7dold)_med	seedling	seedling	leaky mutant	gibberellin deficient (leaky)	unknown	plant hormone	mock treatment (control)	Col-0	3h	NASC177		circadian
ex0815	NASC185_mocktreatmentfor12h_Col-0wholeplant(7dold)_med	NASC185_mocktreatmentfor3h_Col-0wholeplant(7dold)_med	plant	whole plant(7d old)			unknown	plant hormone	mock treatment	Col-0	12h	NASC185		circadian
ex0816	NASC180_notreatment_de-etiolated_Col-0seedling(7dold)_med	NASC180_notreatment_Wassilewskijaseedling(7dold)_med	seedling	seedling		de-etiolated	unknown	plant hormone	no treatement	Col-0		NASC180		ecotype
ex0817	NASC180_notreatment_Ler-0seedling(7dold)_med	NASC180_notreatment_Wassilewskijaseedling(7dold)_med	seedling	seedling (7d)			unknown	plant hormone	no treatement	Ler		NASC180		ecotype
ex0818	NASC180_notreatment_gibberellindeficient(leaky)_Ler-0seedling(7dold)_med	NASC180_notreatment_Wassilewskijaseedling(7dold)_med	seedling	seedling (7d)	leaky mutant	gibberellin deficient (leaky)	unknown	plant hormone	no treatement	Ler		NASC180		ecotype
ex0819	NASC180_notreatment_Wassilewskijaseedling(7dold)_med	NASC180_notreatment_de-etiolated_Col-0seedling(7dold)_med	seedling	Wassilewskija seedling (7d old)			unknown	plant hormone	no treatement	Ler		NASC180		ecotype
ex0820	NASC180_notreatment_Ler-0seedling(7dold)_med	NASC180_notreatment_de-etiolated_Col-0seedling(7dold)_med	seedling	seedling (7d)			unknown	plant hormone	no treatement	Ler		NASC180		ecotype
ex0821	NASC180_notreatment_gibberellindeficient(leaky)_Ler-0seedling(7dold)_med	NASC180_notreatment_de-etiolated_Col-0seedling(7dold)_med	seedling	seedling (7d)	leaky mutant	gibberellin deficient (leaky)	unknown	plant hormone	no treatement	Ler		NASC180		ecotype
ex0822	NASC180_notreatment_Wassilewskijaseedling(7dold)_med	NASC180_notreatment_Ler-0seedling(7dold)_med	seedling	Wassilewskija seedling (7d old)			unknown	plant hormone	no treatement	Ler		NASC180		ecotype
ex0823	NASC180_notreatment_de-etiolated_Col-0seedling(7dold)_med	NASC180_notreatment_Ler-0seedling(7dold)_med	seedling	seedling (7d)		de-etiolated	unknown	plant hormone	no treatement	Ler		NASC180		ecotype
ex0824	NASC180_notreatment_gibberellindeficient(leaky)_Ler-0seedling(7dold)_med	NASC180_notreatment_Ler-0seedling(7dold)_med	seedling	seedling (7d)	leaky mutant	gibberellin deficient (leaky)	unknown	plant hormone	no treatement	Ler		NASC180		ecotype
ex0825	NASC180_notreatment_Wassilewskijaseedling(7dold)_med	NASC180_notreatment_gibberellindeficient(leaky)_Ler-0seedling(7dold)_med	seedling	Wassilewskija seedling (7d old)			unknown	plant hormone	no treatement	Ler		NASC180		ecotype
ex0826	NASC180_notreatment_de-etiolated_Col-0seedling(7dold)_med	NASC180_notreatment_gibberellindeficient(leaky)_Ler-0seedling(7dold)_med	seedling	seedling (7d)		de-etiolated	unknown	plant hormone	no treatement	Ler		NASC180		ecotype
ex0827	NASC180_notreatment_Ler-0seedling(7dold)_med	NASC180_notreatment_gibberellindeficient(leaky)_Ler-0seedling(7dold)_med	seedling	seedling (7d)			unknown	plant hormone	no treatement	Ler		NASC180		ecotype
ex0828	NASC175_1uMIAAfor30min_Col-0seedling_med	NASC175_mocktreatmentfor30min_Col-0seedling_med	seedling	seedling			unknown	plant hormone	1uM IAA	Col-0	30min	NASC175		hormone
ex0829	NASC175_1uMIAAfor1h_Col-0seedling_med	NASC175_mocktreatmentfor1h_Col-0seedling_med	seedling	seedling			unknown	plant hormone	1uM IAA	Col-0	1h	NASC175		hormone
ex0830	NASC175_1uMIAAfor3h_Col-0seedling_med	NASC175_mocktreatmentfor3h_Col-0seedling_med	seedling	seedling			unknown	plant hormone	1uM IAA	Col-0	3h	NASC175		hormone
ex0831	NASC150_developmentbaseline_Col-0leaves1+2(7dold)_avg	NASC150_developmentbaseline_Col-0cotyledone(7dold)_avg	leaves	leaves 1 + 2 (7d old)			soil	development	constant light/ 23oC	Col-0		NASC150		developmental
ex0832	NASC150_shortdays_Col-0vegrosette(forphasechange)(7dold)_avg	NASC150_developmentbaseline_Col-0cotyledone(7dold)_avg	leaves	veg rosette (for phase change)(7d old)			soil	development	constant light/ 23oC	Col-0		NASC150		developmental
ex0833	NASC150_developmentbaseline_Col-0rosetteleaf#4,1cmlong(17dold)_avg	NASC150_developmentbaseline_Col-0cotyledone(7dold)_avg	leaves	rosette leaf #4, 1cm long (17d old)			soil	development	constant light/ 23oC	Col-0		NASC150		developmental
ex0834	NASC150_developmentbaseline_gl1T_Col-0rosetteleaf#4,1cmlong(17dold)_avg	NASC150_developmentbaseline_Col-0cotyledone(7dold)_avg	leaves	rosette leaf #4, 1cm long (17d old)	mutant	gl1T	soil	development	constant light/ 23oC	Col-0		NASC150		developmental
ex0835	NASC150_developmentbaseline_Col-0rosetteleaf#2(17dold)_avg	NASC150_developmentbaseline_Col-0cotyledone(7dold)_avg	leaves	rosette leaf # 2 (17d old)			soil	development	constant light/ 23oC	Col-0		NASC150		developmental
ex0836	NASC150_developmentbaseline_Col-0rosetteleaf#4(17dold)_avg	NASC150_developmentbaseline_Col-0cotyledone(7dold)_avg	leaves	rosette leaf # 4 (17d old)			soil	development	constant light/ 23oC	Col-0		NASC150		developmental
ex0837	NASC150_developmentbaseline_Col-0rosetteleaf#6(17dold)_avg	NASC150_developmentbaseline_Col-0cotyledone(7dold)_avg	leaves	rosette leaf # 6 (17d old)			soil	development	constant light/ 23oC	Col-0		NASC150		developmental
ex0838	NASC150_developmentbaseline_Col-0rosetteleaf#8(17dold)_avg	NASC150_developmentbaseline_Col-0cotyledone(7dold)_avg	leaves	rosette leaf # 8 (17d old)			soil	development	constant light/ 23oC	Col-0		NASC150		developmental
ex0839	NASC150_developmentbaseline_Col-0rosetteleaf#10(17dold)_avg	NASC150_developmentbaseline_Col-0cotyledone(7dold)_avg	leaves	rosette leaf # 10 (17d old)			soil	development	constant light/ 23oC	Col-0		NASC150		developmental
ex0840	NASC150_developmentbaseline_Col-0rosetteleaf#12(17dold)_avg	NASC150_developmentbaseline_Col-0cotyledone(7dold)_avg	leaves	rosette leaf # 12 (17d old)			soil	development	constant light/ 23oC	Col-0		NASC150		developmental
ex0841	NASC150_developmentbaseline_gl1T_Col-0rosetteleaf#12(17dold)_avg	NASC150_developmentbaseline_Col-0cotyledone(7dold)_avg	leaves	rosette leaf # 12 (17d old)	mutant	gl1T	soil	development	constant light/ 23oC	Col-0		NASC150		developmental
ex0842	NASC150_developmentbaseline_Col-0leaf7,petiol(17dold)_avg	NASC150_developmentbaseline_Col-0cotyledone(7dold)_avg	leaves	petiol (17d old)			soil	development	constant light/ 23oC	Col-0		NASC150		developmental
ex0843	NASC150_developmentbaseline_Col-0leaf7,proximalhalf(17dold)_avg	NASC150_developmentbaseline_Col-0cotyledone(7dold)_avg	leaves	proximal half (17d old)			soil	development	constant light/ 23oC	Col-0		NASC150		developmental
ex0844	NASC150_developmentbaseline_Col-0leaf7,distalhalf(17dold)_avg	NASC150_developmentbaseline_Col-0cotyledone(7dold)_avg	leaves	leaf 7, distal half(17d old)			soil	development	constant light/ 23oC	Col-0		NASC150		developmental
ex0845	NASC150_developmentbaseline_Col-0senescingleaves(35dold)_avg	NASC150_developmentbaseline_Col-0cotyledone(7dold)_avg	leaves	senescing leaves(35d old)			soil	development	constant light/ 23oC	Col-0		NASC150		developmental
ex0846	NASC150_developmentbaseline_Col-0caulineleaves(21dold)_avg	NASC150_developmentbaseline_Col-0cotyledone(7dold)_avg	leaves	cauline leaves(21d old)			soil	development	constant light/ 23oC	Col-0		NASC150		developmental
ex0847	NASC150_shortdays_Col-0vegrosette(forphasechange)(14dold)_avg	NASC150_developmentbaseline_Col-0cotyledone(7dold)_avg	leaves	veg rosette (for phase change)(14d old)			soil	development	constant light/ 23oC	Col-0		NASC150		developmental
ex0848	NASC150_shortdays_Col-0vegrosette(forphasechange)(21dold)_avg	NASC150_developmentbaseline_Col-0cotyledone(7dold)_avg	leaves	veg rosette (for phase change)(21d old)			soil	development	constant light/ 23oC	Col-0		NASC150		developmental
ex0849	NASC150_comparisonwithCAGEdata_Col-0leaf(15dold)_avg	NASC150_developmentbaseline_Col-0cotyledone(7dold)_avg	leaves	leaf(15d old)			soil	development	constant light/ 23oC	Col-0		NASC150		developmental
ex0850	NASC150_developmentbaseline_Col-0rosetteleaf#4,1cmlong(17dold)_avg	NASC150_developmentbaseline_Col-0leaves1+2(7dold)_avg	leaves	rosette leaf #4, 1cm long (17d old)			soil	development	constant light/ 23oC	Col-0		NASC150		developmental
ex0851	NASC150_developmentbaseline_gl1T_Col-0rosetteleaf#4,1cmlong(17dold)_avg	NASC150_developmentbaseline_Col-0leaves1+2(7dold)_avg	leaves	Col-0 rosette leaf #4, 1cm long (17d old)	mutant	gl1T	soil	development	constant light/ 23oC	Col-0		NASC150		developmental
ex0852	NASC150_developmentbaseline_Col-0rosetteleaf#2(17dold)_avg	NASC150_developmentbaseline_Col-0leaves1+2(7dold)_avg	leaves	rosette leaf # 2 (17d old)			soil	development	constant light/ 23oC	Col-0		NASC150		developmental
ex0853	NASC150_developmentbaseline_Col-0rosetteleaf#4(17dold)_avg	NASC150_developmentbaseline_Col-0leaves1+2(7dold)_avg	leaves	rosette leaf # 4 (17d old)			soil	development	constant light/ 23oC	Col-0		NASC150		developmental
ex0854	NASC150_developmentbaseline_Col-0rosetteleaf#6(17dold)_avg	NASC150_developmentbaseline_Col-0leaves1+2(7dold)_avg	leaves	rosette leaf # 6 (17d old)			soil	development	constant light/ 23oC	Col-0		NASC150		developmental
ex0855	NASC150_developmentbaseline_Col-0rosetteleaf#8(17dold)_avg	NASC150_developmentbaseline_Col-0leaves1+2(7dold)_avg	leaves	rosette leaf # 8 (17d old)			soil	development	constant light/ 23oC	Col-0		NASC150		developmental
ex0856	NASC150_developmentbaseline_Col-0rosetteleaf#10(17dold)_avg	NASC150_developmentbaseline_Col-0leaves1+2(7dold)_avg	leaves	rosette leaf # 10 (17d old)			soil	development	constant light/ 23oC	Col-0		NASC150		developmental
ex0857	NASC150_developmentbaseline_Col-0rosetteleaf#12(17dold)_avg	NASC150_developmentbaseline_Col-0leaves1+2(7dold)_avg	leaves	rosette leaf # 12 (17d old)			soil	development	constant light/ 23oC	Col-0		NASC150		developmental
ex0858	NASC150_developmentbaseline_gl1T_Col-0rosetteleaf#12(17dold)_avg	NASC150_developmentbaseline_Col-0leaves1+2(7dold)_avg	leaves	rosette leaf # 12 (17d old)	mutant	gl1T	soil	development	constant light/ 23oC	Col-0		NASC150		developmental
ex0859	NASC150_developmentbaseline_Col-0leaf7,petiol(17dold)_avg	NASC150_developmentbaseline_Col-0leaves1+2(7dold)_avg	leaves	petiol (17d old)			soil	development	constant light/ 23oC	Col-0		NASC150		developmental
ex0860	NASC150_developmentbaseline_Col-0leaf7,proximalhalf(17dold)_avg	NASC150_developmentbaseline_Col-0leaves1+2(7dold)_avg	leaves	proximal half (17d old)			soil	development	constant light/ 23oC	Col-0		NASC150		developmental
ex0861	NASC150_developmentbaseline_Col-0leaf7,distalhalf(17dold)_avg	NASC150_developmentbaseline_Col-0leaves1+2(7dold)_avg	leaves	leaf 7, distal half(17d old)			soil	development	constant light/ 23oC	Col-0		NASC150		developmental
ex0862	NASC150_developmentbaseline_Col-0senescingleaves(35dold)_avg	NASC150_developmentbaseline_Col-0leaves1+2(7dold)_avg	leaves	senescing leaves(35d old)			soil	development	constant light/ 23oC	Col-0		NASC150		developmental
ex0863	NASC150_developmentbaseline_Col-0caulineleaves(21dold)_avg	NASC150_developmentbaseline_Col-0leaves1+2(7dold)_avg	leaves	cauline leaves(21d old)			soil	development	constant light/ 23oC	Col-0		NASC150		developmental
ex0864	NASC150_shortdays_Col-0vegrosette(forphasechange)(14dold)_avg	NASC150_developmentbaseline_Col-0leaves1+2(7dold)_avg	leaves	veg rosette (for phase change)(14d old)			soil	development	constant light/ 23oC	Col-0		NASC150		developmental
ex0865	NASC150_shortdays_Col-0vegrosette(forphasechange)(21dold)_avg	NASC150_developmentbaseline_Col-0leaves1+2(7dold)_avg	leaves	veg rosette (for phase change)(21d old)			soil	development	constant light/ 23oC	Col-0		NASC150		developmental
ex0866	NASC150_comparisonwithCAGEdata_Col-0leaf(15dold)_avg	NASC150_developmentbaseline_Col-0leaves1+2(7dold)_avg	leaves	leaf(15d old)			soil	development	constant light/ 23oC	Col-0		NASC150		developmental
ex0867	NASC150_developmentbaseline_gl1T_Col-0rosetteleaf#4,1cmlong(17dold)_avg	NASC150_developmentbaseline_Col-0rosetteleaf#4,1cmlong(17dold)_avg	leaves	rosette leaf #4, 1cm long (17d old)	mutant	gl1T	soil	development	constant light/ 23oC	Col-0		NASC150		developmental
ex0868	NASC150_developmentbaseline_Col-0rosetteleaf#2(17dold)_avg	NASC150_developmentbaseline_Col-0rosetteleaf#4,1cmlong(17dold)_avg	leaves	rosette leaf # 2 (17d old)			soil	development	constant light/ 23oC	Col-0		NASC150		developmental
ex0869	NASC150_developmentbaseline_Col-0rosetteleaf#4(17dold)_avg	NASC150_developmentbaseline_Col-0rosetteleaf#4,1cmlong(17dold)_avg	leaves	rosette leaf # 4 (17d old)			soil	development	constant light/ 23oC	Col-0		NASC150		developmental
ex0870	NASC150_developmentbaseline_Col-0rosetteleaf#6(17dold)_avg	NASC150_developmentbaseline_Col-0rosetteleaf#4,1cmlong(17dold)_avg	leaves	rosette leaf # 6 (17d old)			soil	development	constant light/ 23oC	Col-0		NASC150		developmental
ex0871	NASC150_developmentbaseline_Col-0rosetteleaf#8(17dold)_avg	NASC150_developmentbaseline_Col-0rosetteleaf#4,1cmlong(17dold)_avg	leaves	rosette leaf # 8 (17d old)			soil	development	constant light/ 23oC	Col-0		NASC150		developmental
ex0872	NASC150_developmentbaseline_Col-0rosetteleaf#10(17dold)_avg	NASC150_developmentbaseline_Col-0rosetteleaf#4,1cmlong(17dold)_avg	leaves	rosette leaf # 10 (17d old)			soil	development	constant light/ 23oC	Col-0		NASC150		developmental
ex0873	NASC150_developmentbaseline_Col-0rosetteleaf#12(17dold)_avg	NASC150_developmentbaseline_Col-0rosetteleaf#4,1cmlong(17dold)_avg	leaves	rosette leaf # 12 (17d old)			soil	development	constant light/ 23oC	Col-0		NASC150		developmental
ex0874	NASC150_developmentbaseline_gl1T_Col-0rosetteleaf#12(17dold)_avg	NASC150_developmentbaseline_Col-0rosetteleaf#4,1cmlong(17dold)_avg	leaves	rosette leaf # 12 (17d old)	mutant	gl1T	soil	development	constant light/ 23oC	Col-0		NASC150		developmental
ex0875	NASC150_developmentbaseline_Col-0leaf7,petiol(17dold)_avg	NASC150_developmentbaseline_Col-0rosetteleaf#4,1cmlong(17dold)_avg	leaves	petiol (17d old)			soil	development	constant light/ 23oC	Col-0		NASC150		developmental
ex0876	NASC150_developmentbaseline_Col-0leaf7,proximalhalf(17dold)_avg	NASC150_developmentbaseline_Col-0rosetteleaf#4,1cmlong(17dold)_avg	leaves	proximal half (17d old)			soil	development	constant light/ 23oC	Col-0		NASC150		developmental
ex0877	NASC150_developmentbaseline_Col-0leaf7,distalhalf(17dold)_avg	NASC150_developmentbaseline_Col-0rosetteleaf#4,1cmlong(17dold)_avg	leaves	leaf 7, distal half(17d old)			soil	development	constant light/ 23oC	Col-0		NASC150		developmental
ex0878	NASC150_developmentbaseline_Col-0senescingleaves(35dold)_avg	NASC150_developmentbaseline_Col-0rosetteleaf#4,1cmlong(17dold)_avg	leaves	senescing leaves(35d old)			soil	development	constant light/ 23oC	Col-0		NASC150		developmental
ex0879	NASC150_developmentbaseline_Col-0caulineleaves(21dold)_avg	NASC150_developmentbaseline_Col-0rosetteleaf#4,1cmlong(17dold)_avg	leaves	cauline leaves(21d old)			soil	development	constant light/ 23oC	Col-0		NASC150		developmental
ex0880	NASC150_shortdays_Col-0vegrosette(forphasechange)(14dold)_avg	NASC150_shortdays_Col-0vegrosette(forphasechange)(7dold)_avg	leaves	veg rosette (for phase change)(14d old)			soil	development	constant light/ 23oC	Col-0		NASC150		developmental
ex0881	NASC150_shortdays_Col-0vegrosette(forphasechange)(21dold)_avg	NASC150_shortdays_Col-0vegrosette(forphasechange)(7dold)_avg	leaves	veg rosette (for phase change)(21d old)			soil	development	constant light/ 23oC	Col-0		NASC150		developmental
ex0882	NASC150_comparisonwithCAGEdata_Col-0leaf(15dold)_avg	NASC150_shortdays_Col-0vegrosette(forphasechange)(7dold)_avg	leaves	leaf(15d old)			soil	development	constant light/ 23oC	Col-0		NASC150		developmental
ex0883	NASC124_45mincontinuousfar-redlight_Col-0mainlyhypocotylandcotyledons_avg	NASC124_45minofcompletedarkness(darkcontrol)_Col-0mainlyhypocotylandcotyledons_avg	leaves	hypocotyl and cotyledons			MS / agar 1.2 %	Circadian	continuous far-red light	Col-0	45min	NASC124		circadian
ex0884	NASC124_45mincontinuousredlight_Col-0mainlyhypocotylandcotyledons_avg	NASC124_45minofcompletedarkness(darkcontrol)_Col-0mainlyhypocotylandcotyledons_avg	leaves	hypocotyl and cotyledons			MS / agar 1.2 %	Circadian	continuous red light	Col-0	45min	NASC124		circadian
ex0885	NASC124_45mincontinuousbluelight_Col-0mainlyhypocotylandcotyledons_avg	NASC124_45minofcompletedarkness(darkcontrol)_Col-0mainlyhypocotylandcotyledons_avg	leaves	hypocotyl and cotyledons			MS / agar 1.2 %	Circadian	continuous blue light	Col-0	45min	NASC124		circadian
ex0886	NASC124_45mincontinuouswhitelight_Col-0mainlyhypocotylandcotyledons_avg	NASC124_45minofcompletedarkness(darkcontrol)_Col-0mainlyhypocotylandcotyledons_avg	leaves	hypocotyl and cotyledons			MS / agar 1.2 %	Circadian	continuous white light	Col-0	45min	NASC124		circadian
ex0887	NASC124_1minredlightpulsefollowedby44minofdarkness_Col-0mainlyhypocotylandcotyledons_avg	NASC124_45minofcompletedarkness(darkcontrol)_Col-0mainlyhypocotylandcotyledons_avg	leaves	hypocotyl and cotyledons			MS / agar 1.2 %	Circadian	1 min red light pulse followed by 44 min of darkness	Col-0	1min	NASC124		circadian
ex0888	NASC124_5minUV-Alightpulsefollowedby40minofdarkness_Col-0mainlyhypocotylandcotyledons_avg	NASC124_45minofcompletedarkness(darkcontrol)_Col-0mainlyhypocotylandcotyledons_avg	leaves	hypocotyl and cotyledons			MS / agar 1.2 %	Circadian	5 min UV-A light pulse followed by 40 min of darkness	Col-0	5min	NASC124		circadian
ex0889	NASC124_5minUV-A/Blightpulsefollowedby40minofdarkness_Col-0mainlyhypocotylandcotyledons_rep2	NASC124_45minofcompletedarkness(darkcontrol)_Col-0mainlyhypocotylandcotyledons_avg	leaves	hypocotyl and cotyledons			MS / agar 1.2 %	Circadian	5 min UV-A/B light pulse followed by 40 min of darkness	Col-0	5min	NASC124		circadian
ex0890	NASC124_94hincompletedarkness_ul__Col-0mainlyhypocotylandcotyledons_avg	NASC124_45minofcompletedarkness(darkcontrol)_Col-0mainlyhypocotylandcotyledons_avg	leaves	hypocotyl and cotyledons	mutant	ul	MS / agar 1.2 %	Circadian	complete darkness	Col-0	94h	NASC124		circadian
ex0891	NASC124_94hincompletedarkness_us_Col-0mainlyhypocotylandcotyledons_avg	NASC124_45minofcompletedarkness(darkcontrol)_Col-0mainlyhypocotylandcotyledons_avg	leaves	hypocotyl and cotyledons	mutant	us	MS / agar 1.2 %	Circadian	complete darkness	Col-0	94h	NASC124		circadian
ex0892	NASC124_4hcontinuousfar-redlight_Col-0mainlyhypocotylandcotyledons_avg	NASC124_4hofcompletedarkness(darkcontrol)_Col-0mainlyhypocotylandcotyledons_avg	leaves	hypocotyl and cotyledons			MS / agar 1.2 %	Circadian	continuous far-red light	Col-0	4h	NASC124		circadian
ex0893	NASC124_4hcontinuousredlight_Col-0mainlyhypocotylandcotyledons_avg	NASC124_4hofcompletedarkness(darkcontrol)_Col-0mainlyhypocotylandcotyledons_avg	leaves	hypocotyl and cotyledons			MS / agar 1.2 %	Circadian	continuous red light	Col-0	4h	NASC124		circadian
ex0894	NASC124_4hcontinuousbluelight_Col-0mainlyhypocotylandcotyledons_avg	NASC124_4hofcompletedarkness(darkcontrol)_Col-0mainlyhypocotylandcotyledons_avg	leaves	hypocotyl and cotyledons			MS / agar 1.2 %	Circadian	continuous blue light	Col-0	4h	NASC124		circadian
ex0895	NASC124_4hcontinuouswhitelight_Col-0mainlyhypocotylandcotyledons_avg	NASC124_4hofcompletedarkness(darkcontrol)_Col-0mainlyhypocotylandcotyledons_avg	leaves	hypocotyl and cotyledons			MS / agar 1.2 %	Circadian	continuous white light	Col-0	4h	NASC124		circadian
ex0896	NASC124_1minredlightpulsefollowedby4hofdarkness_Col-0mainlyhypocotylandcotyledons_avg	NASC124_4hofcompletedarkness(darkcontrol)_Col-0mainlyhypocotylandcotyledons_avg	leaves	hypocotyl and cotyledons			MS / agar 1.2 %	Circadian	1 min red light pulse followed by 4 h of darkness	Col-0	1min	NASC124		circadian
ex0897	NASC124_5minUV-Alightpulsefollowedby4hofdarkness_Col-0mainlyhypocotylandcotyledons_rep2	NASC124_4hofcompletedarkness(darkcontrol)_Col-0mainlyhypocotylandcotyledons_avg	leaves	hypocotyl and cotyledons			MS / agar 1.2 %	Circadian	5 min UV-A light pulse followed by 4 h of darkness	Col-0	5min	NASC124		circadian
ex0898	NASC124_94hincompletedarkness_ul__Col-0mainlyhypocotylandcotyledons_avg	NASC124_4hofcompletedarkness(darkcontrol)_Col-0mainlyhypocotylandcotyledons_avg	leaves	hypocotyl and cotyledons	mutant	ul	MS / agar 1.2 %	Circadian	complete darkness	Col-0	94h	NASC124		circadian
ex0899	NASC124_94hincompletedarkness_us_Col-0mainlyhypocotylandcotyledons_avg	NASC124_4hofcompletedarkness(darkcontrol)_Col-0mainlyhypocotylandcotyledons_avg	leaves	hypocotyl and cotyledons	mutant	us	MS / agar 1.2 %	Circadian	complete darkness	Col-0	94h	NASC124		circadian
ex0900	NASC174_10uMMethylJasmonatefor30min_Col-0seedling_med	NASC174_mocktreatmentfor30min_Col-0seedling_med	seedling	seedling			unknown	plant hormone	10uM Methyl Jasmonate	Col-0	30 min	NASC174		hormone
ex0901	NASC174_10uMMethylJasmonatefor1h_Col-0seedling_med	NASC174_mocktreatmentfor1h_Col-0seedling_med	seedling	seedling			unknown	plant hormone	10uM Methyl Jasmonate	Col-0	1h	NASC174		hormone
ex0902	NASC174_10uMMethylJasmonatefor3h_Col-0seedling_med	NASC174_mocktreatmentfor3h_Col-0seedling_med	seedling	seedling			unknown	plant hormone	10uM Methyl Jasmonate	Col-0	3h	NASC174		hormone
ex0903	NASC190_10uMMG132(carbobenzoxyl-leucinyl-leucinyl-leucinal)for3h_Col-0completeplant_rep1	NASC190_mocktreatmentfor3h_Col-0completeplant_rep1	plant	whole plant			unknown	proteasome inhibitor	10uM MG132 (carbobenzoxyl-leucinyl-leucinyl-leucinal)	Col-0	3h	NASC190		metabolism
ex0904	NASC155_3dayslongdaycondition_Col-0wildtypewithanAG::GUSreporter_apicalregion;rosettstage_med	NASC155_notreatment_Col-0apicalregion;rosettstage_med	meritstem tissue	apical region; rosett stage		AG::GUS reporter	unknown	daiurnal	no treatement	Col-0	3d	NASC155		circadian
ex0905	NASC155_5dayslongdaycondition_Col-0wildtypewithanAG::GUSreporter_apicalregion;rosettstage_med	NASC155_notreatment_Col-0apicalregion;rosettstage_med	meritstem tissue	apical region; rosett stage		AG::GUS reporter	unknown	daiurnal	no treatement	Col-0	5d	NASC155		circadian
ex0906	NASC155_7dayslongdaycondition_Col-0wildtypewithanAG::GUSreporter_apicalregion;rosettstage_med	NASC155_notreatment_Col-0apicalregion;rosettstage_med	meritstem tissue	apical region; rosett stage		AG::GUS reporter	unknown	daiurnal	no treatement	Col-0	7d	NASC155		circadian
ex0907	NASC155_3dayslongdaycondition_LerwithanAG::GUSreporter_apicalregion;rosettstage_med	NASC155_notreatment_LerwithanAG::GUSreporter_apicalregion;rosettstage_med	meritstem tissue	apical region; rosett stage		AG::GUS reporter	unknown	daiurnal	no treatement	Ler	3d	NASC155		circadian
ex0908	NASC155_5dayslongdaycondition_LerwithanAG::GUSreporter_apicalregion;rosettstage_med	NASC155_notreatment_LerwithanAG::GUSreporter_apicalregion;rosettstage_med	meritstem tissue	apical region; rosett stage		AG::GUS reporter	unknown	daiurnal	no treatement	Ler	5d	NASC155		circadian
ex0909	NASC155_7dayslongdaycondition_LerwithanAG::GUSreporter_apicalregion;rosettstage_med	NASC155_notreatment_LerwithanAG::GUSreporter_apicalregion;rosettstage_med	meritstem tissue	apical region; rosett stage		AG::GUS reporter	unknown	daiurnal	no treatement	Ler	7d	NASC155		circadian
ex0910	NASC155_3dayslongdaycondition_co-2_apicalregion;rosettstage_med	NASC155_notreatment_co-2_apicalregion;rosettstage_med	meritstem tissue	apical region; rosett stage		co-2	unknown	daiurnal	no treatement		3d	NASC155		circadian
ex0911	NASC155_5dayslongdaycondition_co-2_apicalregion;rosettstage_med	NASC155_notreatment_co-2_apicalregion;rosettstage_med	meritstem tissue	apical region; rosett stage		co-2	unknown	daiurnal	no treatement		5d	NASC155		circadian
ex0912	NASC155_7dayslongdaycondition_co-2_apicalregion;rosettstage_med	NASC155_notreatment_co-2_apicalregion;rosettstage_med	meritstem tissue	apical region; rosett stage		co-2	unknown	daiurnal	no treatement		7d	NASC155		circadian
ex0913	NASC155_3dayslongdaycondition_ft-2_apicalregion;rosettstage_med	NASC155_notreatment_ft-2_apicalregion;rosettstage_med	meritstem tissue	apical region; rosett stage		ft-2	unknown	daiurnal	no treatement		3d	NASC155		circadian
ex0914	NASC155_5dayslongdaycondition_ft-2_apicalregion;rosettstage_med	NASC155_notreatment_ft-2_apicalregion;rosettstage_med	meritstem tissue	apical region; rosett stage		ft-2	unknown	daiurnal	no treatement		5d	NASC155		circadian
ex0915	NASC155_7dayslongdaycondition_ft-2_apicalregion;rosettstage_med	NASC155_notreatment_ft-2_apicalregion;rosettstage_med	meritstem tissue	apical region; rosett stage		ft-2	unknown	daiurnal	no treatement		7d	NASC155		circadian
ex0916	NASC155_3dayslongdaycondition_lfy-12_apicalregion;rosettstage_med	NASC155_notreatment_lfy-12_apicalregion;rosettstage_med	meritstem tissue	apical region; rosett stage		lfy-12	unknown	daiurnal	no treatement		3d	NASC155		circadian
ex0917	NASC155_5dayslongdaycondition_lfy-12_apicalregion;rosettstage_med	NASC155_notreatment_lfy-12_apicalregion;rosettstage_med	meritstem tissue	apical region; rosett stage		lfy-12	unknown	daiurnal	no treatement		5d	NASC155		circadian
ex0918	NASC155_7dayslongdaycondition_lfy-12_apicalregion;rosettstage_med	NASC155_notreatment_lfy-12_apicalregion;rosettstage_med	meritstem tissue	apical region; rosett stage		lfy-12	unknown	daiurnal	no treatement		7d	NASC155		circadian
ex0919	NASC139_Osmoticstress(300mMMannitol)_Col-0shoots_harvested1haftertreatment_med	NASC139_Osmoticstress(300mMMannitol)_Col-0shoots_harvested0.5haftertreatment_med	shoot	shoot			MS	osmotic stress	300 mM Mannitol	Col-0	1h	NASC139		abiotic_stress
ex0920	NASC139_Osmoticstress(300mMMannitol)_Col-0shoots_harvested3haftertreatment_med	NASC139_Osmoticstress(300mMMannitol)_Col-0shoots_harvested0.5haftertreatment_med	shoot	shoot			MS	osmotic stress	300 mM Mannitol	Col-0	3h	NASC139		abiotic_stress
ex0921	NASC139_Osmoticstress(300mMMannitol)_Col-0shoots_harvested6haftertreatment_med	NASC139_Osmoticstress(300mMMannitol)_Col-0shoots_harvested0.5haftertreatment_med	shoot	shoot			MS	osmotic stress	300 mM Mannitol	Col-0	6h	NASC139		abiotic_stress
ex0922	NASC139_Osmoticstress(300mMMannitol)_Col-0shoots_harvested12haftertreatment_med	NASC139_Osmoticstress(300mMMannitol)_Col-0shoots_harvested0.5haftertreatment_med	shoot	shoot			MS	osmotic stress	300 mM Mannitol	Col-0	12h	NASC139		abiotic_stress
ex0923	NASC139_Osmoticstress(300mMMannitol)_Col-0shoots_harvested24haftertreatment_med	NASC139_Osmoticstress(300mMMannitol)_Col-0shoots_harvested0.5haftertreatment_med	shoot	shoot			MS	osmotic stress	300 mM Mannitol	Col-0	24h	NASC139		abiotic_stress
ex0924	NASC139_Osmoticstress(300mMMannitol)_Col-0roots_harvested1haftertreatment_med	NASC139_Osmoticstress(300mMMannitol)_Col-0roots_harvested0.5haftertreatment_med	root	root			MS	osmotic stress	300 mM Mannitol	Col-0	1h	NASC139		abiotic_stress
ex0925	NASC139_Osmoticstress(300mMMannitol)_Col-0roots_harvested3haftertreatment_med	NASC139_Osmoticstress(300mMMannitol)_Col-0roots_harvested0.5haftertreatment_med	root	root			MS	osmotic stress	300 mM Mannitol	Col-0	3h	NASC139		abiotic_stress
ex0926	NASC139_Osmoticstress(300mMMannitol)_Col-0roots_harvested6haftertreatment_med	NASC139_Osmoticstress(300mMMannitol)_Col-0roots_harvested0.5haftertreatment_med	root	root			MS	osmotic stress	300 mM Mannitol	Col-0	6h	NASC139		abiotic_stress
ex0927	NASC139_Osmoticstress(300mMMannitol)_Col-0roots_harvested12haftertreatment_med	NASC139_Osmoticstress(300mMMannitol)_Col-0roots_harvested0.5haftertreatment_med	root	root			MS	osmotic stress	300 mM Mannitol	Col-0	12h	NASC139		abiotic_stress
ex0928	NASC139_Osmoticstress(300mMMannitol)_Col-0roots_harvested24haftertreatment_med	NASC139_Osmoticstress(300mMMannitol)_Col-0roots_harvested0.5haftertreatment_med	root	root			MS	osmotic stress	300 mM Mannitol	Col-0	24h	NASC139		abiotic_stress
ex0929	NASC143_oxidativestress_Col-0shoot_harvestedafter1htreatment_med	NASC143_oxidativestress_Col-0shoot_harvestedafter0.5htreatment_med	shoot	shoot			MS	oxidative stress	10 µM Methyl Viologen	Col-0	1h	NASC143		abiotic_stress
ex0930	NASC143_oxidativestress_Col-0shoot_harvestedafter3htreatment_med	NASC143_oxidativestress_Col-0shoot_harvestedafter0.5htreatment_med	shoot	shoot			MS	oxidative stress	10 µM Methyl Viologen	Col-0	3h	NASC143		abiotic_stress
ex0931	NASC143_oxidativestress_Col-0shoot_harvestedafter6htreatment_med	NASC143_oxidativestress_Col-0shoot_harvestedafter0.5htreatment_med	shoot	shoot			MS	oxidative stress	10 µM Methyl Viologen	Col-0	6h	NASC143		abiotic_stress
ex0932	NASC143_oxidativestress_Col-0shoot_harvestedafter12htreatment_med	NASC143_oxidativestress_Col-0shoot_harvestedafter0.5htreatment_med	shoot	shoot			MS	oxidative stress	10 µM Methyl Viologen	Col-0	12h	NASC143		abiotic_stress
ex0933	NASC143_oxidativestress_Col-0shoot_harvestedafter24htreatment_med	NASC143_oxidativestress_Col-0shoot_harvestedafter0.5htreatment_med	shoot	shoot			MS	oxidative stress	10 µM Methyl Viologen	Col-0	24h	NASC143		abiotic_stress
ex0934	NASC143_oxidativestress_Col-0root_harvestedafter1htreatment_med	NASC143_oxidativestress_Col-0rhoot_harvestedafter0.5htreatment_med	root	root			MS	oxidative stress	10 µM Methyl Viologen	Col-0	1h	NASC143		abiotic_stress
ex0935	NASC143_oxidativestress_Col-0root_harvestedafter3htreatment_med	NASC143_oxidativestress_Col-0rhoot_harvestedafter0.5htreatment_med	root	root			MS	oxidative stress	10 µM Methyl Viologen	Col-0	3h	NASC143		abiotic_stress
ex0936	NASC143_oxidativestress_Col-0root_harvestedafter6htreatment_med	NASC143_oxidativestress_Col-0rhoot_harvestedafter0.5htreatment_med	root	root			MS	oxidative stress	10 µM Methyl Viologen	Col-0	6h	NASC143		abiotic_stress
ex0937	NASC143_oxidativestress_Col-0root_harvestedafter12htreatment_med	NASC143_oxidativestress_Col-0rhoot_harvestedafter0.5htreatment_med	root	root			MS	oxidative stress	10 µM Methyl Viologen	Col-0	12h	NASC143		abiotic_stress
ex0938	NASC143_oxidativestress_Col-0root_harvestedafter24htreatment_med	NASC143_oxidativestress_Col-0rhoot_harvestedafter0.5htreatment_med	root	root			MS	oxidative stress	10 µM Methyl Viologen	Col-0	24h	NASC143		abiotic_stress
ex0939	NASC168_Mocktreatment(10mMMgCl2solution),4h_Col-0leaf_med	NASC168_notreatment_Col-0leaf_med	leaves	leaves			unknown	pathogen	Mock treatment (10mM MgCl2 solution)-control	Col-0	4h	NASC168		abiotic_stress
ex0940	NASC168_Mocktreatment(10mMMgCl2solution),8h_Col-0leaf_med	NASC168_notreatment_Col-0leaf_med	leaves	leaves			unknown	pathogen	Mock treatment (10mM MgCl2 solution)-control	Col-0	8h	NASC168		abiotic_stress
ex0941	NASC168_Mocktreatment(10mMMgCl2solution),16h_Col-0leaf_med	NASC168_notreatment_Col-0leaf_med	leaves	leaves			unknown	pathogen	Mock treatment (10mM MgCl2 solution)-control	Col-0	16h	NASC168		abiotic_stress
ex0942	NASC168_Mocktreatment(10mMMgCl2solution),24h_Col-0leaf_med	NASC168_notreatment_Col-0leaf_med	leaves	leaves			unknown	pathogen	Mock treatment (10mM MgCl2 solution)-control	Col-0	24h	NASC168		abiotic_stress
ex0943	NASC168_Mocktreatment(10mMMgCl2solution),48h_Col-0leaf_med	NASC168_notreatment_Col-0leaf_med	leaves	leaves			unknown	pathogen	Mock treatment (10mM MgCl2 solution)-control	Col-0	48h	NASC168		abiotic_stress
ex0944	NASC168_Avirulentpathogen(PseudomonassyringaeES4326avrRpt2)infection,4h_Col-0leaf_med	NASC168_notreatment_Col-0leaf_med	leaves	leaves			unknown	pathogen	Avirulent pathogen (Pseudomonas syringae ES4326 avrRpt2)	Col-0	4h	NASC168		pathogen
ex0945	NASC168_Avirulentpathogen(PseudomonassyringaeES4326avrRpt2)infection,8h_Col-0leaf_med	NASC168_notreatment_Col-0leaf_med	leaves	leaves			unknown	pathogen	Avirulent pathogen (Pseudomonas syringae ES4326 avrRpt2)	Col-0	8h	NASC168		pathogen
ex0946	NASC168_Avirulentpathogen(PseudomonassyringaeES4326avrRpt2)infection,16h_Col-0leaf_med	NASC168_notreatment_Col-0leaf_med	leaves	leaves			unknown	pathogen	Avirulent pathogen (Pseudomonas syringae ES4326 avrRpt2)	Col-0	16h	NASC168		pathogen
ex0947	NASC168_Avirulentpathogen(PseudomonassyringaeES4326avrRpt2)infection,24h_Col-0leaf_med	NASC168_notreatment_Col-0leaf_med	leaves	leaves			unknown	pathogen	Avirulent pathogen (Pseudomonas syringae ES4326 avrRpt2)	Col-0	24h	NASC168		pathogen
ex0948	NASC168_Avirulentpathogen(PseudomonassyringaeES4326avrRpt2)infection,48h_Col-0leaf_med	NASC168_notreatment_Col-0leaf_med	leaves	leaves			unknown	pathogen	Avirulent pathogen (Pseudomonas syringae ES4326 avrRpt2)	Col-0	48h	NASC168		pathogen
ex0949	NASC168_Virulentpathogen(PseudomonassyringaeES4326)infection,4h_Col-0leaf_med	NASC168_notreatment_Col-0leaf_med	leaves	leaves			unknown	pathogen	Virulent pathogen (Pseudomonas syringae ES4326) infection	Col-0	4h	NASC168		pathogen
ex0950	NASC168_Virulentpathogen(PseudomonassyringaeES4326)infection,8h_Col-0leaf_med	NASC168_notreatment_Col-0leaf_med	leaves	leaves			unknown	pathogen	Virulent pathogen (Pseudomonas syringae ES4326) infection	Col-0	8h	NASC168		pathogen
ex0951	NASC168_Virulentpathogen(PseudomonassyringaeES4326)infection,16h_Col-0leaf_med	NASC168_notreatment_Col-0leaf_med	leaves	leaves			unknown	pathogen	Virulent pathogen (Pseudomonas syringae ES4326) infection	Col-0	16h	NASC168		pathogen
ex0952	NASC168_Virulentpathogen(PseudomonassyringaeES4326)infection,24h_Col-0leaf_med	NASC168_notreatment_Col-0leaf_med	leaves	leaves			unknown	pathogen	Virulent pathogen (Pseudomonas syringae ES4326) infection	Col-0	24h	NASC168		pathogen
ex0953	NASC168_Virulentpathogen(PseudomonassyringaeES4326)infection,48h_Col-0leaf_med	NASC168_notreatment_Col-0leaf_med	leaves	leaves			unknown	pathogen	Virulent pathogen (Pseudomonas syringae ES4326) infection	Col-0	48h	NASC168		pathogen
ex0954	NASC168_Avirulentpathogen(PseudomonassyringaeES4326avrRpt2)infection,4h_Col-0leaf_med	NASC168_Mocktreatment(10mMMgCl2solution),4h_Col-0leaf_med	leaves	leaves			unknown	pathogen	Avirulent pathogen (Pseudomonas syringae ES4326 avrRpt2)	Col-0	4h	NASC168		pathogen
ex0955	NASC168_Virulentpathogen(PseudomonassyringaeES4326)infection,4h_Col-0leaf_med	NASC168_Mocktreatment(10mMMgCl2solution),4h_Col-0leaf_med	leaves	leaves			unknown	pathogen	Avirulent pathogen (Pseudomonas syringae ES4326 avrRpt2)	Col-0	8h	NASC168		pathogen
ex0956	NASC168_Avirulentpathogen(PseudomonassyringaeES4326avrRpt2)infection,8h_Col-0leaf_med	NASC168_Mocktreatment(10mMMgCl2solution),8h_Col-0leaf_med	leaves	leaves			unknown	pathogen	Avirulent pathogen (Pseudomonas syringae ES4326 avrRpt2)	Col-0	16h	NASC168		pathogen
ex0957	NASC168_Virulentpathogen(PseudomonassyringaeES4326)infection,8h_Col-0leaf_med	NASC168_Mocktreatment(10mMMgCl2solution),8h_Col-0leaf_med	leaves	leaves			unknown	pathogen	Avirulent pathogen (Pseudomonas syringae ES4326 avrRpt2)	Col-0	24h	NASC168		pathogen
ex0958	NASC168_Avirulentpathogen(PseudomonassyringaeES4326avrRpt2)infection,16h_Col-0leaf_med	NASC168_Mocktreatment(10mMMgCl2solution),16h_Col-0leaf_med	leaves	leaves			unknown	pathogen	Avirulent pathogen (Pseudomonas syringae ES4326 avrRpt2)	Col-0	48h	NASC168		pathogen
ex0959	NASC168_Virulentpathogen(PseudomonassyringaeES4326)infection,16h_Col-0leaf_med	NASC168_Mocktreatment(10mMMgCl2solution),16h_Col-0leaf_med	leaves	leaves			unknown	pathogen	Virulent pathogen (Pseudomonas syringae ES4326) infection	Col-0	4h	NASC168		pathogen
ex0960	NASC168_Avirulentpathogen(PseudomonassyringaeES4326avrRpt2)infection,24h_Col-0leaf_med	NASC168_Mocktreatment(10mMMgCl2solution),24h_Col-0leaf_med	leaves	leaves			unknown	pathogen	Virulent pathogen (Pseudomonas syringae ES4326) infection	Col-0	8h	NASC168		pathogen
ex0961	NASC168_Virulentpathogen(PseudomonassyringaeES4326)infection,24h_Col-0leaf_med	NASC168_Mocktreatment(10mMMgCl2solution),24h_Col-0leaf_med	leaves	leaves			unknown	pathogen	Virulent pathogen (Pseudomonas syringae ES4326) infection	Col-0	16h	NASC168		pathogen
ex0962	NASC168_Avirulentpathogen(PseudomonassyringaeES4326avrRpt2)infection,48h_Col-0leaf_med	NASC168_Mocktreatment(10mMMgCl2solution),48h_Col-0leaf_med	leaves	leaves			unknown	pathogen	Virulent pathogen (Pseudomonas syringae ES4326) infection	Col-0	24h	NASC168		pathogen
ex0963	NASC168_Virulentpathogen(PseudomonassyringaeES4326)infection,48h_Col-0leaf_med	NASC168_Mocktreatment(10mMMgCl2solution),48h_Col-0leaf_med	leaves	leaves			unknown	pathogen	Virulent pathogen (Pseudomonas syringae ES4326) infection	Col-0	48h	NASC168		pathogen
ex0964	NASC171_TransferredtotheMGRLagarmediumcontaining0uMsulfatefor12hr_Col-0root_med	NASC171_notreatment_Col-0root_med	root	root			MGRL agar medium	abiotic treatment	0uM sulfate (control)	Col-0	12h	NASC171		abiotic_stress
ex0965	NASC171_TransferredtotheMGRLagarmediumcontaining0uMsulfatefor24hr_Col-0root_med	NASC171_notreatment_Col-0root_med	root	root			MGRL agar medium	abiotic treatment	0uM sulfate (control)	Col-0	24h	NASC171		abiotic_stress
ex0966	NASC171_TransferredtotheMGRLagarmediumcontaining0uMsulfatefor2hr_Col-0root_med	NASC171_notreatment_Col-0root_med	root	root			MGRL agar medium	abiotic treatment	0uM sulfate (control)	Col-0	2h	NASC171		abiotic_stress
ex0967	NASC171_TransferredtotheMGRLagarmediumcontaining0uMsulfatefor4hr_Col-0root_med	NASC171_notreatment_Col-0root_med	root	root			MGRL agar medium	abiotic treatment	0uM sulfate (control)	Col-0	4h	NASC171		abiotic_stress
ex0968	NASC171_TransferredtotheMGRLagarmediumcontaining0uMsulfatefor8hr_Col-0root_med	NASC171_notreatment_Col-0root_med	root	root			MGRL agar medium	abiotic treatment	0uM sulfate (control)	Col-0	8h	NASC171		abiotic_stress
ex0969	NASC171_TransferredtotheMGRLagarmediumcontaining1500uMsulfatefor12hr_Col-0root_med	NASC171_notreatment_Col-0root_med	root	root			MGRL agar medium	sulfate	1500uM sulfate	Col-0	12h	NASC171		abiotic_stress
ex0970	NASC171_TransferredtotheMGRLagarmediumcontaining1500uMsulfatefor24hr_Col-0root_med	NASC171_notreatment_Col-0root_med	root	root			MGRL agar medium	sulfate	1500uM sulfate	Col-0	24h	NASC171		abiotic_stress
ex0971	NASC171_TransferredtotheMGRLagarmediumcontaining1500uMsulfatefor2hr_Col-0root_med	NASC171_notreatment_Col-0root_med	root	root			MGRL agar medium	sulfate	1500uM sulfate	Col-0	2h	NASC171		abiotic_stress
ex0972	NASC171_TransferredtotheMGRLagarmediumcontaining1500uMsulfatefor4hr_Col-0root_med	NASC171_notreatment_Col-0root_med	root	root			MGRL agar medium	sulfate	1500uM sulfate	Col-0	4h	NASC171		abiotic_stress
ex0973	NASC171_TransferredtotheMGRLagarmediumcontaining1500uMsulfatefor8hr_Col-0root_med	NASC171_notreatment_Col-0root_med	root	root			MGRL agar medium	sulfate	1500uM sulfate	Col-0	8h	NASC171		abiotic_stress
ex0974	NASC191_1uMPNO8(N-octyl-3-nitro-2,4,6-trihydroxybenzamide)(PhotosystemIIinhibitor)for3h_Col-0completeplant_avg	NASC191_mocktreatmentfor3h_Col-0completeplant_avg	plant	whole plant			unknown	Photosystem II	1uM PNO8 (N-octyl-3-nitro-2,4,6-trihydroxybenzamide) (Photosystem II inhibitor)	Col-0		NASC191		metabolism
ex0975	NASC191_10uMPNO8(N-octyl-3-nitro-2,4,6-trihydroxybenzamide)(PhotosystemIIinhibitor)for3h_Col-0completeplant_avg	NASC191_mocktreatmentfor3h_Col-0completeplant_avg	plant	whole plant			unknown	Photosystem II	10uM PNO8 (N-octyl-3-nitro-2,4,6-trihydroxybenzamide) (Photosystem II inhibitor)	Col-0		NASC191		metabolism
ex0976	NASC191_1uMPNO8(N-octyl-3-nitro-2,4,6-trihydroxybenzamide)(PhotosystemIIinhibitor)for12h_Col-0completeplant_avg	NASC191_mocktreatmentfor12h_Col-0completeplant_avg	plant	whole plant			unknown	Photosystem II	1uM PNO8 (N-octyl-3-nitro-2,4,6-trihydroxybenzamide) (Photosystem II inhibitor)	Col-0		NASC191		metabolism
ex0977	NASC151_developmentbaseline_Col-0roots17daysold_avg	NASC151_developmentbaseline_Col-0roots7daysold_avg	root	roots 17 days old			soil	development	control	Col-0		NASC151		tissue
ex0978	NASC151_root+shootdevelopment_in0.5xGM,5%sucrose_Col-0roots8daysold_avg	NASC151_root+shootdevelopment_in0.5xGM_Col-0roots8daysold_avg	root	roots 8 days old			soil	development	0.5x GM, 5% sucrose	Col-0		NASC151		metabolism
ex0979	NASC151_root+shootdevelopment_in0.5xGM,5%sucrose_Col-0roots8daysold_avg	NASC151_comparisonwithCAGEdata_in1xMS,1%sucrose_Col-0roots15daysold_avg	root	roots 8 days old			soil	development	0.5x GM, 5% sucrose	Col-0		NASC151		metabolism
ex0980	NASC151_root+shootdevelopment_in0.5xGM,5%sucrose_Col-0roots21daysold_avg	NASC151_root+shootdevelopment_in0.5xGM_Col-0roots21daysold_avg	root	roots 21 days old			soil	development	0.5x GM, 5% sucrose	Col-0		NASC151		metabolism
ex0981	NASC151_root+shootdevelopment_in0.5xGM_Col-0roots21daysold_avg	NASC151_comparisonwithCAGEdata_in1xMS,1%sucrose_Col-0roots15daysold_avg	root	roots 21 days old			soil	development	0.5x GM	Col-0		NASC151		metabolism
ex0982	NASC151_root+shootdevelopment_in0.5xGM,5%sucrose_Col-0roots21daysold_avg	NASC151_comparisonwithCAGEdata_in1xMS,1%sucrose_Col-0roots15daysold_avg	root	roots 21 days old			soil	development	0.5x GM, 5% sucrose	Col-0		NASC151		metabolism
ex0983	NASC192_10uMibuprofenfor3h_Col-0completplant7daysold_med	NASC192_mocktreatmentfor3h_Col-0completplant7daysold_med	plant	whole plant			unknown	plant hormone	10uM ibuprofen	Col-0	3h	NASC192		hormone
ex0984	NASC192_10uMB9(daminozide)for3h_Col-0completplant7daysold_med	NASC192_mocktreatmentfor3h_Col-0completplant7daysold_med	plant	whole plant			unknown	plant hormone	10uM B9 (daminozide)	Col-0	3h	NASC192		hormone
ex0985	NASC192_10uMsalicylicacidfor3h_Col-0completplant7daysold_med	NASC192_mocktreatmentfor3h_Col-0completplant7daysold_med	plant	whole plant			unknown	plant hormone	10uM salicylic acid	Col-0	3h	NASC192		hormone
ex0986	NASC140_stress(150mMNaCl)treatmentstartedat3hoursoflighttreatment_harvested1haftertreatment_Col-0shoots_med	NASC140_stress(150mMNaCl)treatmentstartedat3hoursoflighttreatment_harvested0.5haftertreatment_Col-0shoots_med	shoot	shoot			MS	salt stress	150 mM NaCl treatment started at 3 hours of light treatment	Col-0	1h	NASC140		abiotic_stress
ex0987	NASC140_stress(150mMNaCl)treatmentstartedat3hoursoflighttreatment_harvested3haftertreatment_Col-0shoots_med	NASC140_stress(150mMNaCl)treatmentstartedat3hoursoflighttreatment_harvested0.5haftertreatment_Col-0shoots_med	shoot	shoot			MS	salt stress	150 mM NaCl treatment started at 3 hours of light treatment	Col-0	3h	NASC140		abiotic_stress
ex0988	NASC140_stress(150mMNaCl)treatmentstartedat3hoursoflighttreatment_harvested6haftertreatment_Col-0shoots_med	NASC140_stress(150mMNaCl)treatmentstartedat3hoursoflighttreatment_harvested0.5haftertreatment_Col-0shoots_med	shoot	shoot			MS	salt stress	150 mM NaCl treatment started at 3 hours of light treatment	Col-0	6h	NASC140		abiotic_stress
ex0989	NASC140_stress(150mMNaCl)treatmentstartedat3hoursoflighttreatment_harvested12haftertreatment_Col-0shoots_med	NASC140_stress(150mMNaCl)treatmentstartedat3hoursoflighttreatment_harvested0.5haftertreatment_Col-0shoots_med	shoot	shoot			MS	salt stress	150 mM NaCl treatment started at 3 hours of light treatment	Col-0	12h	NASC140		abiotic_stress
ex0990	NASC140_stress(150mMNaCl)treatmentstartedat3hoursoflighttreatment_harvested24haftertreatment_Col-0shoots_med	NASC140_stress(150mMNaCl)treatmentstartedat3hoursoflighttreatment_harvested0.5haftertreatment_Col-0shoots_med	shoot	shoot			MS	salt stress	150 mM NaCl treatment started at 3 hours of light treatment	Col-0	24h	NASC140		abiotic_stress
ex0991	NASC140_stress(150mMNaCl)treatmentstartedat3hoursoflighttreatment_harvested1haftertreatment_Col-0roots_med	NASC140_stress(150mMNaCl)treatmentstartedat3hoursoflighttreatment_harvested0.5haftertreatment_Col-0roots_med	root	root			MS	salt stress	150 mM NaCl treatment started at 3 hours of light treatment	Col-0	1h	NASC140		abiotic_stress
ex0992	NASC140_stress(150mMNaCl)treatmentstartedat3hoursoflighttreatment_harvested3haftertreatment_Col-0roots_med	NASC140_stress(150mMNaCl)treatmentstartedat3hoursoflighttreatment_harvested0.5haftertreatment_Col-0roots_med	root	root			MS	salt stress	150 mM NaCl treatment started at 3 hours of light treatment	Col-0	3h	NASC140		abiotic_stress
ex0993	NASC140_stress(150mMNaCl)treatmentstartedat3hoursoflighttreatment_harvested6haftertreatment_Col-0roots_med	NASC140_stress(150mMNaCl)treatmentstartedat3hoursoflighttreatment_harvested0.5haftertreatment_Col-0roots_med	root	root			MS	salt stress	150 mM NaCl treatment started at 3 hours of light treatment	Col-0	6h	NASC140		abiotic_stress
ex0994	NASC140_stress(150mMNaCl)treatmentstartedat3hoursoflighttreatment_harvested12haftertreatment_Col-0roots_med	NASC140_stress(150mMNaCl)treatmentstartedat3hoursoflighttreatment_harvested0.5haftertreatment_Col-0roots_med	root	root			MS	salt stress	150 mM NaCl treatment started at 3 hours of light treatment	Col-0	12h	NASC140		abiotic_stress
ex0995	NASC140_stress(150mMNaCl)treatmentstartedat3hoursoflighttreatment_harvested24haftertreatment_Col-0roots_med	NASC140_stress(150mMNaCl)treatmentstartedat3hoursoflighttreatment_harvested0.5haftertreatment_Col-0roots_med	root	root			MS	salt stress	150 mM NaCl treatment started at 3 hours of light treatment	Col-0	24h	NASC140		abiotic_stress
ex0996	NASC149_developmentbaseline_Col-021daysold,developmentaldrift;wholeplantaftertransition,butbeforebolting_avg	NASC149_developmentbaseline_Col-07daysold,seedling,greenparts_avg	plant	whole plant after transition, but before bolting 21 days old			soil	development	no treatement	Col-0	21d	NASC149		tissue
ex0997	NASC149_developmentbaseline_Col-022daysold,developmentaldrift;wholeplantaftertransition,butbeforebolting_avg	NASC149_developmentbaseline_Col-07daysold,seedling,greenparts_avg	plant	whole plant after transition, but before bolting 22 days old			soil	development	no treatement	Col-0	22d	NASC149		tissue
ex0998	NASC149_developmentbaseline_Col-023daysold,developmentaldrift;wholeplantaftertransition,butbeforebolting_avg	NASC149_developmentbaseline_Col-07daysold,seedling,greenparts_avg	plant	whole plant after transition, but before bolting 23 days old,			soil	development	no treatement	Col-0	23d	NASC149		tissue
ex0999	NASC149_root+shootdevelopment_0.5xGM_Col-08daysold,seedling,greenparts_avg	NASC149_developmentbaseline_Col-07daysold,seedling,greenparts_avg	seedling	8 days old, seedling, green parts			soil	development	0.5x GM	Col-0	8d	NASC149		metabolism
ex1000	NASC149_root+shootdevelopment_0.5xGM,5%sucrose_Col-08daysold,seedling,greenparts_avg	NASC149_developmentbaseline_Col-07daysold,seedling,greenparts_avg	seedling	8 days old, seedling, green parts			soil	development	0.5x GM, 5% sucrose	Col-0	8d	NASC149		metabolism
ex1001	NASC149_root+shootdevelopment_0.5xGM,5%sucrose_Col-08daysold,seedling,greenparts_avg	NASC149_root+shootdevelopment_0.5xGM_Col-08daysold,seedling,greenparts_avg	seedling	8 days old, seedling, green parts			soil	development	0.5x GM, 5% sucrose	Col-0	8d	NASC149		metabolism
ex1002	NASC149_root+shootdevelopment_0.5xGM,5%sucrose_Col-021daysold,seedling,greenparts_avg	NASC149_root+shootdevelopment_0.5xGM_Col-021daysold,seedling,greenparts_avg	seedling	8 days old, seedling, green parts			soil	development	0.5x GM, 5% sucrose	Col-0	21d	NASC149		metabolism
ex1003	NASC149_root+shootdevelopment_0.5xGM_Col-021daysold,seedling,greenparts_avg	NASC149_developmentbaseline_Col-07daysold,seedling,greenparts_avg	seedling	8 days old, seedling, green parts			soil	development	0.5x GM	Col-0	21d	NASC149		metabolism
ex1004	NASC149_root+shootdevelopment_0.5xGM,5%sucrose_Col-021daysold,seedling,greenparts_avg	NASC149_developmentbaseline_Col-07daysold,seedling,greenparts_avg	seedling	8 days old, seedling, green parts			soil	development	0.5x GM, 5% sucrose	Col-0	21d	NASC149		metabolism
ex1005	NASC153_developmentbaseline_Col-07days,shootapex,vegetative+youngleaves_avg	NASC153_developmentbaseline_Col-07days,hypocotyl_avg	shoot	7 days,shoot apex, vegetative + young leaves			soil	development	constant light/ 23oC	Col-0		NASC153		tissue
ex1006	NASC153_developmentbaseline_Col-07days,shootapex,vegetative_avg	NASC153_developmentbaseline_Col-07days,hypocotyl_avg	shoot	7 days,shoot apex, vegetative			soil	development	constant light/ 23oC	Col-0		NASC153		tissue
ex1007	NASC153_developmentbaseline_Col-014days,shootapex,transition(beforebolting)_avg	NASC153_developmentbaseline_Col-07days,hypocotyl_avg	shoot	14 days,shoot apex, transition (before bolting)			soil	development	constant light/ 23oC	Col-0		NASC153		tissue
ex1008	NASC153_developmentbaseline_Col-021days,stem,2ndinternode_avg	NASC153_developmentbaseline_Col-07days,hypocotyl_avg	internode	21 days,stem, 2nd internode			soil	development	constant light/ 23oC	Col-0		NASC153		tissue
ex1009	NASC153_developmentbaseline_Col-021days,1stnode_avg	NASC153_developmentbaseline_Col-07days,hypocotyl_avg	node	21 days,1st node			soil	development	constant light/ 23oC	Col-0		NASC153		tissue
ex1010	NASC153_developmentbaseline_Col-021days,shootapex,inflorescence(afterbolting)_avg	NASC153_developmentbaseline_Col-07days,hypocotyl_avg	inflorescence	21 days,shoot apex, inflorescence (after bolting			soil	development	constant light/ 23oC	Col-0		NASC153		tissue
ex1011	NASC153_developmentbaseline_clv3-7_21days,shootapex,inflorescence(afterbolting)_avg	NASC153_developmentbaseline_Col-07days,hypocotyl_avg	inflorescence	21days,shoot apex, inflorescence (after bolting)	mutant	clv3-7	soil	development	constant light/ 23oC			NASC153		tissue
ex1012	NASC153_developmentbaseline_lfy-12_21days,shootapex,inflorescence(afterbolting)_avg	NASC153_developmentbaseline_Col-07days,hypocotyl_avg	inflorescence	21days,shoot apex, inflorescence (after bolting)	mutant	lfy-12	soil	development	constant light/ 23oC			NASC153		tissue
ex1013	NASC153_developmentbaseline_ap1-15_21days,shootapex,inflorescence(afterbolting)_avg	NASC153_developmentbaseline_Col-07days,hypocotyl_avg	inflorescence	21days,shoot apex, inflorescence (after bolting)	mutant	ap1-15	soil	development	constant light/ 23oC			NASC153		tissue
ex1014	NASC153_developmentbaseline_ap2-6_21days,shootapex,inflorescence(afterbolting)_avg	NASC153_developmentbaseline_Col-07days,hypocotyl_avg	inflorescence	21days,shoot apex, inflorescence (after bolting)	mutant	ap2-6	soil	development	constant light/ 23oC			NASC153		tissue
ex1015	NASC153_developmentbaseline_ap3-6_21days,shootapex,inflorescence(afterbolting)_avg	NASC153_developmentbaseline_Col-07days,hypocotyl_avg	inflorescence	21days,shoot apex, inflorescence (after bolting)	mutant	ap3-6	soil	development	constant light/ 23oC			NASC153		tissue
ex1016	NASC153_developmentbaseline_ag-12_21days,shootapex,inflorescence(afterbolting)_avg	NASC153_developmentbaseline_Col-07days,hypocotyl_avg	inflorescence	21days,shoot apex, inflorescence (after bolting)	mutant	ag-12	soil	development	constant light/ 23oC			NASC153		tissue
ex1017	NASC153_developmentbaseline_ufo-1_21days,shootapex,inflorescence(afterbolting)_avg	NASC153_developmentbaseline_Col-07days,hypocotyl_avg	inflorescence	21days,shoot apex, inflorescence (after bolting)	mutant	ufo-1	soil	development	constant light/ 23oC			NASC153		tissue
ex1018	NASC153_developmentbaseline_Col-021days,stem,2ndinternode_avg	NASC153_developmentbaseline_Col-021days,1stnode_avg	internode	21 days,stem, 2nd internode			soil	development	constant light/ 23oC			NASC153		tissue
ex1019	NASC153_developmentbaseline_clv3-7_21days,shootapex,inflorescence(afterbolting)_avg	NASC153_developmentbaseline_Col-021days,shootapex,inflorescence(afterbolting)_avg	shoot	21days,shoot apex, inflorescence (after bolting)		clv3-7	soil	development	constant light/ 23oC			NASC153		tissue
ex1020	NASC153_developmentbaseline_lfy-12_21days,shootapex,inflorescence(afterbolting)_avg	NASC153_developmentbaseline_Col-021days,shootapex,inflorescence(afterbolting)_avg	shoot	21 days,stem, 2nd internode		lfy-12	soil	development	constant light/ 23oC			NASC153		tissue
ex1021	NASC153_developmentbaseline_ap1-15_21days,shootapex,inflorescence(afterbolting)_avg	NASC153_developmentbaseline_Col-021days,shootapex,inflorescence(afterbolting)_avg	shoot	21days,shoot apex, inflorescence (after bolting)		ap1-15	soil	development	constant light/ 23oC			NASC153		tissue
ex1022	NASC153_developmentbaseline_ap2-6_21days,shootapex,inflorescence(afterbolting)_avg	NASC153_developmentbaseline_Col-021days,shootapex,inflorescence(afterbolting)_avg	shoot	21 days,stem, 2nd internode		ap2-6	soil	development	constant light/ 23oC			NASC153		tissue
ex1023	NASC153_developmentbaseline_ap3-6_21days,shootapex,inflorescence(afterbolting)_avg	NASC153_developmentbaseline_Col-021days,shootapex,inflorescence(afterbolting)_avg	shoot	21days,shoot apex, inflorescence (after bolting)		ap3-6	soil	development	constant light/ 23oC			NASC153		tissue
ex1024	NASC153_developmentbaseline_ag-12_21days,shootapex,inflorescence(afterbolting)_avg	NASC153_developmentbaseline_Col-021days,shootapex,inflorescence(afterbolting)_avg	shoot	21 days,stem, 2nd internode		ag-12	soil	development	constant light/ 23oC			NASC153		tissue
ex1025	NASC153_developmentbaseline_ufo-1_21days,shootapex,inflorescence(afterbolting)_avg	NASC153_developmentbaseline_Col-021days,shootapex,inflorescence(afterbolting)_avg	shoot	21days,shoot apex, inflorescence (after bolting)		ufo-1	soil	development	long day/ 23oC			NASC153		tissue
ex1026	NASC154_seedandsiliquedevelopment_Col-0siliques,w/seedsstage4_avg	NASC154_seedandsiliquedevelopment_Col-0siliques,w/seedsstage3_avg	fruit	seed and silique stage4			soil	development	long day/ 23oC	Col-0		NASC154		tissue
ex1027	NASC154_seedandsiliquedevelopment_Col-0siliques,w/seedsstage5_avg	NASC154_seedandsiliquedevelopment_Col-0siliques,w/seedsstage3_avg	fruit	seed and silique stage5			soil	development	long day/ 23oC	Col-0		NASC154		tissue
ex1028	NASC154_seedandsiliquedevelopment_Col-0seeds,stage6,w/osiliques_avg	NASC154_seedandsiliquedevelopment_Col-0siliques,w/seedsstage3_avg	fruit	seed and silique stage6			soil	development	long day/ 23oC	Col-0		NASC154		tissue
ex1029	NASC154_seedandsiliquedevelopment_Col-0seeds,stage7,w/osiliques_avg	NASC154_seedandsiliquedevelopment_Col-0siliques,w/seedsstage3_avg	fruit	seed and silique stage7			soil	development	long day/ 23oC	Col-0		NASC154		tissue
ex1030	NASC154_seedandsiliquedevelopment_Col-0seeds,stage8,w/osiliques_avg	NASC154_seedandsiliquedevelopment_Col-0siliques,w/seedsstage3_avg	fruit	seed and silique stage8			soil	development	long day/ 23oC	Col-0		NASC154		tissue
ex1031	NASC154_seedandsiliquedevelopment_Col-0seeds,stage9,w/osiliques_avg	NASC154_seedandsiliquedevelopment_Col-0siliques,w/seedsstage3_avg	fruit	seed and silique stage9			soil	development	long day/ 23oC	Col-0		NASC154		tissue
ex1032	NASC154_seedandsiliquedevelopment_Col-0seeds,stage10,w/osiliques_avg	NASC154_seedandsiliquedevelopment_Col-0siliques,w/seedsstage3_avg	fruit	seed and silique stage10			soil	development	long day/ 23oC	Col-0		NASC154		tissue
ex1033	NASC170_incubatedfor96hoursinthedarkat22oC_Ler-0seeds_med	NASC170_incubatedfor96hoursinthedarkat4oC_Ler-0seeds_med	seed	dry seeds				cold stress	22oC (control)	Ler	96h	NASC170		abiotic_stress
ex1034	NASC170_incubatedfor96hoursinthedarkat4oC_Ler-0seeds_med	NASC170_incubatedfor96hoursinthedarkat22oC_Ler-0seeds_med	seed	dry seeds				cold stress	4oC	Ler	96h	NASC170		abiotic_stress
ex1035	NASC144_stresstreatmentstartedat3hoursoflighttreatment.UV-Bstress(15min)_harvested0.5haftertreatment_Col-0shoots_med	NASC144_stresstreatmentstartedat3hoursoflighttreatment.UV-Bstress(15min)_harvested0.25haftertreatment_Col-0shoots_med	shoot	shoot			MS	UV-B stress	3 hours of light treatment. UV-B stress (15 min)	Col-0	0.5h	NASC144		abiotic_stress
ex1036	NASC144_stresstreatmentstartedat3hoursoflighttreatment.UV-Bstress(15min)_harvested1haftertreatment_Col-0shoots_med	NASC144_stresstreatmentstartedat3hoursoflighttreatment.UV-Bstress(15min)_harvested0.25haftertreatment_Col-0shoots_med	shoot	shoot			MS	UV-B stress	3 hours of light treatment. UV-B stress (15 min)	Col-0	1h	NASC144		abiotic_stress
ex1037	NASC144_stresstreatmentstartedat3hoursoflighttreatment.UV-Bstress(15min)_harvested3haftertreatment_Col-0shoots_med	NASC144_stresstreatmentstartedat3hoursoflighttreatment.UV-Bstress(15min)_harvested0.25haftertreatment_Col-0shoots_med	shoot	shoot			MS	UV-B stress	3 hours of light treatment. UV-B stress (15 min)	Col-0	3h	NASC144		abiotic_stress
ex1038	NASC144_stresstreatmentstartedat3hoursoflighttreatment.UV-Bstress(15min)_harvested6haftertreatment_Col-0shoots_med	NASC144_stresstreatmentstartedat3hoursoflighttreatment.UV-Bstress(15min)_harvested0.25haftertreatment_Col-0shoots_med	shoot	shoot			MS	UV-B stress	3 hours of light treatment. UV-B stress (15 min)	Col-0	6h	NASC144		abiotic_stress
ex1039	NASC144_stresstreatmentstartedat3hoursoflighttreatment.UV-Bstress(15min)_harvested12haftertreatment_Col-0shoots_med	NASC144_stresstreatmentstartedat3hoursoflighttreatment.UV-Bstress(15min)_harvested0.25haftertreatment_Col-0shoots_med	shoot	shoot			MS	UV-B stress	3 hours of light treatment. UV-B stress (15 min)	Col-0	12h	NASC144		abiotic_stress
ex1040	NASC144_stresstreatmentstartedat3hoursoflighttreatment.UV-Bstress(15min)_harvested24haftertreatment_Col-0shoots_med	NASC144_stresstreatmentstartedat3hoursoflighttreatment.UV-Bstress(15min)_harvested0.25haftertreatment_Col-0shoots_med	shoot	shoot			MS	UV-B stress	3 hours of light treatment. UV-B stress (15 min)	Col-0	24h	NASC144		abiotic_stress
ex1041	NASC144_stresstreatmentstartedat3hoursoflighttreatment.UV-Bstress(15min)_harvested0.5haftertreatment_Col-0roots_med	NASC144_stresstreatmentstartedat3hoursoflighttreatment.UV-Bstress(15min)_harvested0.25haftertreatment_Col-0roots_med	root	root			MS	UV-B stress	3 hours of light treatment. UV-B stress (15 min)	Col-0	0.5h	NASC144		abiotic_stress
ex1042	NASC144_stresstreatmentstartedat3hoursoflighttreatment.UV-Bstress(15min)_harvested1haftertreatment_Col-0roots_med	NASC144_stresstreatmentstartedat3hoursoflighttreatment.UV-Bstress(15min)_harvested0.25haftertreatment_Col-0roots_med	root	root			MS	UV-B stress	3 hours of light treatment. UV-B stress (15 min)	Col-0	1h	NASC144		abiotic_stress
ex1043	NASC144_stresstreatmentstartedat3hoursoflighttreatment.UV-Bstress(15min)_harvested3haftertreatment_Col-0roots_med	NASC144_stresstreatmentstartedat3hoursoflighttreatment.UV-Bstress(15min)_harvested0.25haftertreatment_Col-0roots_med	root	root			MS	UV-B stress	3 hours of light treatment. UV-B stress (15 min)	Col-0	3h	NASC144		abiotic_stress
ex1044	NASC144_stresstreatmentstartedat3hoursoflighttreatment.UV-Bstress(15min)_harvested6haftertreatment_Col-0roots_med	NASC144_stresstreatmentstartedat3hoursoflighttreatment.UV-Bstress(15min)_harvested0.25haftertreatment_Col-0roots_med	root	root			MS	UV-B stress	3 hours of light treatment. UV-B stress (15 min)	Col-0	6h	NASC144		abiotic_stress
ex1045	NASC144_stresstreatmentstartedat3hoursoflighttreatment.UV-Bstress(15min)_harvested12haftertreatment_Col-0roots_med	NASC144_stresstreatmentstartedat3hoursoflighttreatment.UV-Bstress(15min)_harvested0.25haftertreatment_Col-0roots_med	root	root			MS	UV-B stress	3 hours of light treatment. UV-B stress (15 min)	Col-0	12h	NASC144		abiotic_stress
ex1046	NASC144_stresstreatmentstartedat3hoursoflighttreatment.UV-Bstress(15min)_harvested24haftertreatment_Col-0roots_med	NASC144_stresstreatmentstartedat3hoursoflighttreatment.UV-Bstress(15min)_harvested0.25haftertreatment_Col-0roots_med	root	root			MS	UV-B stress	3 hours of light treatment. UV-B stress (15 min)	Col-0	24h	NASC144		abiotic_stress
ex1047	NASC173_1uMzeatinfor30min_Col-0seedling(7daysold)_med	NASC173_mocktreatmentfor30min_Col-0seedling(7daysold)_med	seedling	seedling(7 days old)			unknown	plant hormone	1uM zeatin	Col-0	30 min	NASC173		hormone
ex1048	NASC173_1uMzeatinfor1h_Col-0seedling(7daysold)_med	NASC173_mocktreatmentfor1h_Col-0seedling(7daysold)_med	seedling	seedling(7 days old)			unknown	plant hormone	1uM zeatin for 30min	Col-0	1h	NASC173		hormone
ex1049	NASC173_1uMzeatinfor3h_Col-0seedling(7daysold)_med	NASC173_mocktreatmentfor3h_Col-0seedling(7daysold)_med	seedling	seedling(7 days old)			unknown	plant hormone	1uM zeatin for 30min	Col-0	3h	NASC173		hormone
ex1050	NASC079_SeedlingsfloatedondistilledH2Oat30oC,thenblottedontissue+frozeninliquidnitrogen_Col-0_rep1	NASC079_SeedlingsfloatedondistilledH2Oat20oC,thenblottedontissue+frozeninliquidnitrogen_Col-0_rep1	seedling	seedling			MS	heat stress	30oC	Col-0		NASC079		abiotic_stress
ex1051	NASC079_SeedlingsfloatedondistilledH2Oat40oC,thenblottedontissue+frozeninliquidnitrogen_Col-0_rep1	NASC079_SeedlingsfloatedondistilledH2Oat20oC,thenblottedontissue+frozeninliquidnitrogen_Col-0_rep1	seedling	seedling			MS	heat stress	40oC	Col-0		NASC079		abiotic_stress
ex1052	NASC079_SeedlingsfloatedondistilledH2Oat20oC,thenblottedontissue+frozeninliquidnitrogen_heattolereantmutant_Col-0_rep1	NASC079_SeedlingsfloatedondistilledH2Oat20oC,thenblottedontissue+frozeninliquidnitrogen_Col-0_rep1	seedling	seedling			MS	heat stress	20oC	Col-0		NASC079		abiotic_stress
ex1053	NASC079_SeedlingsfloatedondistilledH2Oat30oC,thenblottedontissue+frozeninliquidnitrogen_heattolereantmutant_Col-0_rep1	NASC079_SeedlingsfloatedondistilledH2Oat20oC,thenblottedontissue+frozeninliquidnitrogen_Col-0_rep1	seedling	seedling			MS	heat stress	30oC	Col-0		NASC079		abiotic_stress
ex1054	NASC079_SeedlingsfloatedondistilledH2Oat40oC,thenblottedontissue+frozeninliquidnitrogen_heattolereantmutant_Col-0_rep1	NASC079_SeedlingsfloatedondistilledH2Oat20oC,thenblottedontissue+frozeninliquidnitrogen_Col-0_rep1	seedling	seedling			MS	heat stress	40oC	Col-0		NASC079		abiotic_stress
ex1055	NASC079_SeedlingsfloatedondistilledH2Oat20oC,thenblottedontissue+frozeninliquidnitrogen_heattolereantmutant_Col-0_rep1	NASC079_SeedlingsfloatedondistilledH2Oat20oC,thenblottedontissue+frozeninliquidnitrogen_Col-0_rep1	seedling	seedling			MS	heat stress	20oC	Col-0		NASC079		abiotic_stress
ex1056	NASC079_SeedlingsfloatedondistilledH2Oat30oC,thenblottedontissue+frozeninliquidnitrogen_heattolereantmutant_Col-0_rep1	NASC079_SeedlingsfloatedondistilledH2Oat30oC,thenblottedontissue+frozeninliquidnitrogen_Col-0_rep1	seedling	seedling			MS	heat stress	30oC	Col-0		NASC079		abiotic_stress
ex1057	NASC079_SeedlingsfloatedondistilledH2Oat40oC,thenblottedontissue+frozeninliquidnitrogen_heattolereantmutant_Col-0_rep1	NASC079_SeedlingsfloatedondistilledH2Oat40oC,thenblottedontissue+frozeninliquidnitrogen_Col-0_rep1	seedling	seedling			MS	heat stress	40oC	Col-0		NASC079		abiotic_stress
ex1058	NASC042_inpetridish,1%(w/v)sucrose_rhd2-1_Col-0primaryroot,elongationzone_avg	NASC042_inpetridish,1%(w/v)sucrose_WT_Col-0primaryroot,elongationzone_avg	root	primary root, elongation zone	mutant	rhd2-1	'Gilroy' medium (Plant J. 1997 12: 427-439) with 0.1% phytagel	genetic analysis	1% (w/v) sucrose	Col-0		NASC042		tissue
ex1059	NASC039_auxinresistantaxr4mutant_Col-0wholeplant_rep1	NASC039_WT_Col-0wholeplant_rep1	plant	whole plant	mutant	axr4 (auxin resistant)	unknown	plant hormone	no treatement	Col-0		NASC039		hormone
ex1060	NASC045_apicallydominantaxr3-1mutant_Col-0axillarybudsapprox.2mmelongated_rep1	NASC045_auxinresistantaxr1-12bushymutant_Col-0axillarybudsapprox.2mmelongated_rep1	meritstem tissue	axillary buds approx. 2 mm elongated	mutant	axr3-1	compost	genetic analysis	no treatement	Col-0		NASC045		hormone
ex1061	NASC045_auxinresistantaxr1-12bushymutant_Col-0axillarybudsapprox.2mmelongated_rep1	NASC045_apicallydominantaxr3-1mutant_Col-0axillarybudsapprox.2mmelongated_rep1	meritstem tissue	axillary buds approx. 2 mm elongated	bushy mutant	axr1-12	compost	genetic analysis	no treatement	Col-0		NASC045		hormone
ex1062	NASC033_BOUNTIFULmutant_Col-0Mixtureof4youngestrossetteleaves_rep1	NASC033_WT_Col-0Mixtureof4youngestrossetteleaves_rep1	leaves	4 youngest rossette leaves	BOUNTIFUL mutant		compost (3 parts compost, 1 part sand, 1 part perlite)	genetic analysis	16h light/ 23oC	Col-0		NASC033		developmental
ex1063	NASC053_Calcicole_Cal-0wholeplant_avg	NASC053_non-Calcicole_Col-4wholeplant_avg	plant	whole plant			sand	abiotic treatment	1 mM CaCl2	Cal-0		NASC053		abiotic_stress
ex1064	NASC013_knockoutofCalcium/calmodulin-bindingtranscriptionfactorsCAMTA.1.2_Col-0wholeplant.rep1	NASC013_WT_Col-0wholeplant.rep1	plant	whole plant	knockout	CAMTA.1.2	Gamborg's B-5 basal medium with minimal organics	genetic analysis	16h light/8 hours dark + 18oC	Col-0		NASC013		metabolism
ex1065	NASC013_knockoutofCalcium/calmodulin-bindingtranscriptionfactorsCAMTA.1_Col-0wholeplant.rep1	NASC013_WT_Col-0wholeplant.rep1	plant	whole plant	knockout	CAMTA.1	Gamborg's B-5 basal medium with minimal organics	genetic analysis	16h light/8 hours dark + 18oC	Col-0		NASC013		metabolism
ex1066	NASC013_knockoutofCalcium/calmodulin-bindingtranscriptionfactorsCAMTA.6.2_Col-0wholeplant.rep1	NASC013_WT_Col-0wholeplant.rep1	plant	whole plant	knockout	CAMTA.6.2	Gamborg's B-5 basal medium with minimal organics	genetic analysis	16h light/8 hours dark + 18oC	Col-0		NASC013		metabolism
ex1067	NASC013_WS_Col-0wholeplant.rep1	NASC013_WT_Col-0wholeplant.rep1	plant	whole plant		WS	Gamborg's B-5 basal medium with minimal organics	genetic analysis	16h light/8 hours dark + 18oC	WS		NASC013		ecotype
ex1068	NASC013_WT_Col-0wholeplant.rep1	NASC013_WS_Col-0wholeplant.rep1	plant	whole plant		WT	Gamborg's B-5 basal medium with minimal organics	genetic analysis	16h light/8 hours dark + 18oC	WT		NASC013		ecotype
ex1069	NASC013_knockoutofCalcium/calmodulin-bindingtranscriptionfactorsCAMTA.1.2_Col-0wholeplant.rep1	NASC013_WS_Col-0wholeplant.rep1	plant	whole plant		CAMTA.1.2	Gamborg's B-5 basal medium with minimal organics	genetic analysis	16h light/8 hours dark + 18oC	Col-0		NASC013		metabolism
ex1070	NASC013_knockoutofCalcium/calmodulin-bindingtranscriptionfactorsCAMTA.1_Col-0wholeplant.rep1	NASC013_WS_Col-0wholeplant.rep1	plant	whole plant		CAMTA.1	Gamborg's B-5 basal medium with minimal organics	genetic analysis	16h light/8 hours dark + 18oC	Col-0		NASC013		metabolism
ex1071	NASC013_knockoutofCalcium/calmodulin-bindingtranscriptionfactorsCAMTA.6.2_Col-0wholeplant.rep1	NASC013_WS_Col-0wholeplant.rep1	plant	whole plant		CAMTA.6.2	Gamborg's B-5 basal medium with minimal organics	genetic analysis	16h light/8 hours dark + 18oC	Col-0		NASC013		metabolism
ex1072	NASC062_cdpk6-yfp4transgene_Col-0wholeseedling_rep1	NASC062_Aequorintransgene_Col-0wholeseedling_rep1	seedling	whole seedling	transgene	cdpk6-yfp 4	MS	genetic analysis	16h light/8 hours dark + 22oC	Col-0		NASC062		developmental
ex1073	NASC062_cdpk6-yfp1transgene_Col-0wholeseedling_rep1	NASC062_Aequorintransgene_Col-0wholeseedling_rep1	seedling	whole seedling	transgene	cdpk6-yfp 1	MS	genetic analysis	16h light/8 hours dark + 22oC	Col-0		NASC062		developmental
ex1074	NASC062_Aequorintransgene_Col-0wholeseedling_rep1	NASC062_cdpk6-yfp4transgene_Col-0wholeseedling_rep1	seedling	whole seedling	transgene	Aequorin	MS	genetic analysis	16h light/8 hours dark + 22oC	Col-0		NASC062		developmental
ex1075	NASC062_cdpk6-yfp1transgene_Col-0wholeseedling_rep1	NASC062_cdpk6-yfp4transgene_Col-0wholeseedling_rep1	seedling	whole seedling	transgene	cdpk6-yfp 1	MS	genetic analysis	16h light/8 hours dark + 22oC	Col-0		NASC062		developmental
ex1076	NASC062_Aequorintransgene_Col-0wholeseedling_rep1	NASC062_cdpk6-yfp1transgene_Col-0wholeseedling_rep1	seedling	whole seedling	transgene	Aequorin	MS	genetic analysis	16h light/8 hours dark + 22oC	Col-0		NASC062		developmental
ex1077	NASC062_cdpk6-yfp4transgene_Col-0wholeseedling_rep1	NASC062_cdpk6-yfp1transgene_Col-0wholeseedling_rep1	seedling	whole seedling	transgene	cdpk6-yfp 4	MS	genetic analysis	16h light/8 hours dark + 22oC	Col-0		NASC062		developmental
ex1078	NASC002_Seedimbibed4oC/48h,germinationsync.,entrainedfor4ddark/22oCfor12hcycle,18Cfor12h,4dtrans.to22oC,Tissueharvestedat30h_Col-0wholeseedling_avg	NASC002_Seedimbibed4oC/48h,germinationsync.,entrainedfor4ddark/22oCfor12hcycle,18Cfor12h,4dtrans.to22oC,Tissueharvestedat24h_Col-0wholeseedling_avg	seedling	seedling			MS	Circadian	Seed imbibed 4oC/ 48 h, germination sync., entrained for 4 d dark /22oC for 12 h cycle, 18 C for 12 h, 4 d trans. to 22 oC	Col-0	30h	NASC002		circadian
ex1079	NASC002_Seedimbibed4oC/48h,germinationsync.,entrainedfor4ddark/22oCfor12hcycle,18Cfor12h,4dtrans.to22oC,Tissueharvestedat36h_Col-0wholeseedling_avg	NASC002_Seedimbibed4oC/48h,germinationsync.,entrainedfor4ddark/22oCfor12hcycle,18Cfor12h,4dtrans.to22oC,Tissueharvestedat24h_Col-0wholeseedling_avg	seedling	seedling			MS	Circadian	Seed imbibed 4oC/ 48 h, germination sync., entrained for 4 d dark /22oC for 12 h cycle, 18 C for 12 h, 4 d trans. to 22 oC	Col-0	36h	NASC002		circadian
ex1080	NASC002_Seedimbibed4oC/48h,germinationsync.,entrainedfor4ddark/22oCfor12hcycle,18Cfor12h,4dtrans.to22oC,Tissueharvestedat42h_Col-0wholeseedling_avg	NASC002_Seedimbibed4oC/48h,germinationsync.,entrainedfor4ddark/22oCfor12hcycle,18Cfor12h,4dtrans.to22oC,Tissueharvestedat24h_Col-0wholeseedling_avg	seedling	seedling			MS	Circadian	Seed imbibed 4oC/ 48 h, germination sync., entrained for 4 d dark /22oC for 12 h cycle, 18 C for 12 h, 4 d trans. to 22 oC	Col-0	42h	NASC002		circadian
ex1081	NASC002_Seedimbibed4oC/48h,germinationsync.,entrainedfor4ddark/22oCfor12hcycle,18Cfor12h,4dtrans.to22oC,Tissueharvestedat48h_Col-0wholeseedling_avg	NASC002_Seedimbibed4oC/48h,germinationsync.,entrainedfor4ddark/22oCfor12hcycle,18Cfor12h,4dtrans.to22oC,Tissueharvestedat24h_Col-0wholeseedling_avg	seedling	seedling			MS	Circadian	Seed imbibed 4oC/ 48 h, germination sync., entrained for 4 d dark /22oC for 12 h cycle, 18 C for 12 h, 4 d trans. to 22 oC	Col-0	48h	NASC002		circadian
ex1082	NASC054_RoleofCOVprot.Invasculartissue_covmutant(recessiveallelic)_ATinflorescencestemtip_med	NASC054_RoleofCOVprot.Invasculartissue_WT_Ler-0inflorescencestemtip_med	inflorescence	inflorescence stem tip	mutant	cov mutant (recessive allelic )	compost	genetic analysis	constant light/ 22oC	AT		NASC054		developmental
ex1083	NASC054_RoleofCOVprot.Invasculartissue_covmutant(recessiveallelic)_ATinflorescencestembase_med	NASC054_RoleofCOVprot.Invasculartissue_WT_Ler-0inflorescencestembase_med	inflorescence	inflorescence stem base	mutant	cov mutant (recessive allelic )	compost	genetic analysis	constant light/ 22oC	AT		NASC054		developmental
ex1084	NASC059_0.1mMISOXABEN_ATCellsuspension_avg	NASC059_control(MSmedium)_ATCellsuspension_avg	cell suspension				4:1:1 mixture of Levington F2 compost, silver sand and vermiculite		0.1 mM ISOXABEN	AT		NASC059		pathogen
ex1085	NASC059_hrpAmutantofbacteriumPseudomonassyringae,leavesharvestedafter2h_Col-5wholeleaf_avg	NASC059_control10mMMgCl2,leavesharvestedafter2h_Col-5wholeleaf_avg	leaves	leaves	mutant	hrpA	4:1:1 mixture of Levington F2 compost, silver sand and vermiculite	pathogen	bacterium Pseudomonas syringae	Col-5	2h	NASC059		pathogen
ex1086	NASC059_hrpAmutantofbacteriumPseudomonassyringae,leavesharvestedafter4h_Col-5wholeleaf_avg	NASC059_control10mMMgCl2,leavesharvestedafter4h_Col-5wholeleaf_avg	leaves	leaves	mutant	hrpA	4:1:1 mixture of Levington F2 compost, silver sand and vermiculite	pathogen	bacterium Pseudomonas syringae	Col-5	4h	NASC059		pathogen
ex1087	NASC059_Pseudomonassyringaepv.tomatoDC3000(susceptibleonCol-5),leavesharvestedafter4h_Col-5wholeleaf_avg	NASC059_control10mMMgCl2,leavesharvestedafter4h_Col-5wholeleaf_avg	leaves	leaves			4:1:1 mixture of Levington F2 compost, silver sand and vermiculite	pathogen	Pseudomonas syringae pv. tomato DC3000	Col-5	4h	NASC059		pathogen
ex1088	NASC059_Pseudomonassyringaepv.tomatoDC3000carryingtheavrRpm1avirulencegene(resistanttoCol-5),leavesharvestedafter4h_Col-5wholeleaf_avg	NASC059_control10mMMgCl2,leavesharvestedafter4h_Col-5wholeleaf_avg	leaves	leaves	mutant	avrRpm1	4:1:1 mixture of Levington F2 compost, silver sand and vermiculite	pathogen	Pseudomonas syringae pv. tomato DC3000	Col-5	4h	NASC059		pathogen
ex1089	NASC059_Pseudomonassyringaepv.tomatoDC3000(susceptibleonCol-5).,leavesharvestedafter12h_Col-5wholeleaf_avg	NASC059_control10mMMgCl2,leavesharvestedafter12h_Col-5wholeleaf_avg	leaves	leaves			4:1:1 mixture of Levington F2 compost, silver sand and vermiculite	pathogen	Pseudomonas syringae pv. tomato DC3000	Col-5	12h	NASC059		pathogen
ex1090	NASC059_hrpAmutantofbacteriumPseudomonassyringae,leavesharvestedafter12h_Col-5wholeleaf_avg	NASC059_control10mMMgCl2,leavesharvestedafter12h_Col-5wholeleaf_avg	leaves	leaves	mutant	hrpA	4:1:1 mixture of Levington F2 compost, silver sand and vermiculite	pathogen	Pseudomonas syringae pv. tomato DC3000	Col-5	12h	NASC059		pathogen
ex1091	NASC060_Geneexpression+carbohydratemetabolismthroughdiurnalcycle(12light/12dark)_harvestedat1h_Col-0leaves_med	NASC060_Geneexpression+carbohydratemetabolismthroughdiurnalcycle(12light/12dark)_harvestedat0h(dark)_Col-0leaves_med	leaves	leaves			compost	diurnal	12light/12dark	Col-0	1h	NASC060		circadian
ex1092	NASC060_Geneexpression+carbohydratemetabolismthroughdiurnalcycle(12light/12dark)_harvestedat2h_Col-0leaves_med	NASC060_Geneexpression+carbohydratemetabolismthroughdiurnalcycle(12light/12dark)_harvestedat0h(dark)_Col-0leaves_med	leaves	leaves			compost	diurnal	12light/12dark	Col-0	2h	NASC060		circadian
ex1093	NASC060_Geneexpression+carbohydratemetabolismthroughdiurnalcycle(12light/12dark)_harvestedat4h_Col-0leaves_med	NASC060_Geneexpression+carbohydratemetabolismthroughdiurnalcycle(12light/12dark)_harvestedat0h(dark)_Col-0leaves_med	leaves	leaves			compost	diurnal	12light/12dark	Col-0	4h	NASC060		circadian
ex1094	NASC060_Geneexpression+carbohydratemetabolismthroughdiurnalcycle(12light/12dark)_harvestedat8h_Col-0leaves_med	NASC060_Geneexpression+carbohydratemetabolismthroughdiurnalcycle(12light/12dark)_harvestedat0h(dark)_Col-0leaves_med	leaves	leaves			compost	diurnal	12light/12dark	Col-0	8h	NASC060		circadian
ex1095	NASC060_Geneexpression+carbohydratemetabolismthroughdiurnalcycle(12light/12dark)_harvestedat12h(light)_Col-0leaves_med	NASC060_Geneexpression+carbohydratemetabolismthroughdiurnalcycle(12light/12dark)_harvestedat0h(dark)_Col-0leaves_med	leaves	leaves			compost	diurnal	12light/12dark	Col-0	12h	NASC060		circadian
ex1096	NASC060_Geneexpression+carbohydratemetabolismthroughdiurnalcycle(12light/12dark)_harvestedat13h_Col-0leaves_med	NASC060_Geneexpression+carbohydratemetabolismthroughdiurnalcycle(12light/12dark)_harvestedat0h(dark)_Col-0leaves_med	leaves	leaves			compost	diurnal	12light/12dark	Col-0	13h	NASC060		circadian
ex1097	NASC060_Geneexpression+carbohydratemetabolismthroughdiurnalcycle(12light/12dark)_harvestedat14h_Col-0leaves_med	NASC060_Geneexpression+carbohydratemetabolismthroughdiurnalcycle(12light/12dark)_harvestedat0h(dark)_Col-0leaves_med	leaves	leaves			compost	diurnal	12light/12dark	Col-0	14h	NASC060		circadian
ex1098	NASC060_Geneexpression+carbohydratemetabolismthroughdiurnalcycle(12light/12dark)_harvestedat16h_Col-0leaves_med	NASC060_Geneexpression+carbohydratemetabolismthroughdiurnalcycle(12light/12dark)_harvestedat0h(dark)_Col-0leaves_med	leaves	leaves			compost	diurnal	12light/12dark	Col-0	16h	NASC060		circadian
ex1099	NASC060_Geneexpression+carbohydratemetabolismthroughdiurnalcycle(12light/12dark)_harvestedat20h_Col-0leaves_med	NASC060_Geneexpression+carbohydratemetabolismthroughdiurnalcycle(12light/12dark)_harvestedat0h(dark)_Col-0leaves_med	leaves	leaves			compost	diurnal	12light/12dark	Col-0	20h	NASC060		circadian
ex1100	NASC060_Geneexpression+carbohydratemetabolismthroughdiurnalcycle(12light/12dark)_harvestedat24h_Col-0leaves_med	NASC060_Geneexpression+carbohydratemetabolismthroughdiurnalcycle(12light/12dark)_harvestedat0h(dark)_Col-0leaves_med	leaves	leaves			compost	diurnal	12light/12dark	Col-0	24h	NASC060		circadian
ex1101	NASC067_DNAdoublestrandbreakrepairinArabidopsisnon-homologousendjoiningmutants_control(normaltreatment)_ws-2_TDNAinsertin	NASC067_DNAdoublestrandbreakrepairinArabidopsisnon-homologousendjoiningmutants_control(normaltreatment)_ws-2_wholeplant_rep1At1g48050_wholeplant_rep1	plant	whole plant			MS	genetic analysis	control	ws-2	3d	NASC067		ecotype
ex1102	NASC067_DNAdoublestrandbreakrepairinArabidopsisnon-homologousendjoiningmutants_bleomycinat1mgperlitrefor3days_ws-2_wholeplant_rep1	NASC067_DNAdoublestrandbreakrepairinArabidopsisnon-homologousendjoiningmutants_control(normaltreatment)_ws-2_wholeplant_rep1	plant	whole plant			MS	genetic analysis	bleomycin at 1mg per litre	ws-2	3d	NASC067		metabolism
ex1103	NASC067_DNAdoublestrandbreakrepairinArabidopsisnon-homologousendjoiningmutants_bleomycinat1mgperlitrefor3days_ws-2_TDNAinsertinAt1g48050_wholeplant_rep1	NASC067_DNAdoublestrandbreakrepairinArabidopsisnon-homologousendjoiningmutants_control(normaltreatment)_ws-2_TDNAinsertinAt1g48050_wholeplant_rep1	plant	whole plant			MS	genetic analysis	bleomycin at 1mg per litre	ws-2	3d	NASC067		metabolism
ex1104	NASC007_ecotypedevelopment_4pairs_Ler-0_wholeplant.rep1	NASC007_ecotypedevelopment_4pairs_Col-4_wholeplant.rep1	plant	whole plant			wetted filter paper in petri dish/compost	development (ecotype)	constant light/ 21-22oC	Ler-0		NASC007		ecotype
ex1105	NASC007_ecotypedevelopment_cot_Ler-0_wholeplant.rep1	NASC007_ecotypedevelopment_4pairs_Col-4_wholeplant.rep1	plant	whole plant			wetted filter paper in petri dish/compost	development (ecotype)	constant light/ 21-22oC	Ler-0		NASC007		ecotype
ex1106	NASC007_ecotypedevelopment_FI_Ler-0_wholeplant.avg	NASC007_ecotypedevelopment_4pairs_Col-4_wholeplant.rep1	plant	whole plant			wetted filter paper in petri dish/compost	development (ecotype)	constant light/ 21-22oC	Ler-0		NASC007		ecotype
ex1107	NASC007_ecotypedevelopment_FF_Ler-0_wholeplant.med	NASC007_ecotypedevelopment_4pairs_Col-4_wholeplant.rep1	plant	whole plant			wetted filter paper in petri dish/compost	development (ecotype)	constant light/ 21-22oC	Ler-0		NASC007		ecotype
ex1108	NASC007_ecotypedevelopment_4pairs_Col-4_wholeplant.rep1	NASC007_ecotypedevelopment_4pairs_Ler-0_wholeplant.rep1	plant	whole plant			wetted filter paper in petri dish/compost	development (ecotype)	constant light/ 21-22oC	Col-4		NASC007		ecotype
ex1109	NASC007_ecotypedevelopment_cot_Ler-0_wholeplant.rep1	NASC007_ecotypedevelopment_4pairs_Ler-0_wholeplant.rep1	plant	whole plant			wetted filter paper in petri dish/compost	development (ecotype)	constant light/ 21-22oC	Ler-0		NASC007		tissue
ex1110	NASC007_ecotypedevelopment_FI_Ler-0_wholeplant.avg	NASC007_ecotypedevelopment_4pairs_Ler-0_wholeplant.rep1	plant	whole plant			wetted filter paper in petri dish/compost	development (ecotype)	constant light/ 21-22oC	Ler-0		NASC007		tissue
ex1111	NASC007_ecotypedevelopment_FF_Ler-0_wholeplant.med	NASC007_ecotypedevelopment_4pairs_Ler-0_wholeplant.rep1	plant	whole plant			wetted filter paper in petri dish/compost	development (ecotype)	constant light/ 21-22oC	Ler-0		NASC007		tissue
ex1112	NASC007_ecotypedevelopment_4pairs_Col-4_wholeplant.rep1	NASC007_ecotypedevelopment_cot_Ler-0_wholeplant.rep1	plant	whole plant			wetted filter paper in petri dish/compost	development (ecotype)	constant light/ 21-22oC	Col-4		NASC007		ecotype
ex1113	NASC007_ecotypedevelopment_4pairs_Ler-0_wholeplant.rep1	NASC007_ecotypedevelopment_cot_Ler-0_wholeplant.rep1	plant	whole plant			wetted filter paper in petri dish/compost	development (ecotype)	constant light/ 21-22oC	Ler-0		NASC007		tissue
ex1114	NASC007_ecotypedevelopment_FI_Ler-0_wholeplant.avg	NASC007_ecotypedevelopment_cot_Ler-0_wholeplant.rep1	plant	whole plant			wetted filter paper in petri dish/compost	development (ecotype)	constant light/ 21-22oC	Ler-0		NASC007		tissue
ex1115	NASC007_ecotypedevelopment_FF_Ler-0_wholeplant.med	NASC007_ecotypedevelopment_cot_Ler-0_wholeplant.rep1	plant	whole plant			wetted filter paper in petri dish/compost	development (ecotype)	constant light/ 21-22oC	Ler-0		NASC007		tissue
ex1116	NASC007_ecotypedevelopment_4pairs_Col-4_wholeplant.rep1	NASC007_ecotypedevelopment_FI_Ler-0_wholeplant.avg	plant	whole plant			wetted filter paper in petri dish/compost	development (ecotype)	constant light/ 21-22oC	Col-4		NASC007		ecotype
ex1117	NASC007_ecotypedevelopment_4pairs_Ler-0_wholeplant.rep1	NASC007_ecotypedevelopment_FI_Ler-0_wholeplant.avg	plant	whole plant			wetted filter paper in petri dish/compost	development (ecotype)	constant light/ 21-22oC	Ler-0		NASC007		tissue
ex1118	NASC007_ecotypedevelopment_cot_Ler-0_wholeplant.rep1	NASC007_ecotypedevelopment_FI_Ler-0_wholeplant.avg	plant	whole plant			wetted filter paper in petri dish/compost	development (ecotype)	constant light/ 21-22oC	Ler-0		NASC007		tissue
ex1119	NASC007_ecotypedevelopment_FF_Ler-0_wholeplant.med	NASC007_ecotypedevelopment_FI_Ler-0_wholeplant.avg	plant	whole plant			wetted filter paper in petri dish/compost	development (ecotype)	constant light/ 21-22oC	Ler-0		NASC007		tissue
ex1120	NASC007_ecotypedevelopment_4pairs_Col-4_wholeplant.rep1	NASC007_ecotypedevelopment_FF_Ler-0_wholeplant.med	plant	whole plant			wetted filter paper in petri dish/compost	development (ecotype)	constant light/ 21-22oC	Col-4		NASC007		ecotype
ex1121	NASC007_ecotypedevelopment_4pairs_Ler-0_wholeplant.rep1	NASC007_ecotypedevelopment_FF_Ler-0_wholeplant.med	plant	whole plant			wetted filter paper in petri dish/compost	development (ecotype)	constant light/ 21-22oC	Ler-0		NASC007		tissue
ex1122	NASC007_ecotypedevelopment_cot_Ler-0_wholeplant.rep1	NASC007_ecotypedevelopment_FF_Ler-0_wholeplant.med	plant	whole plant			wetted filter paper in petri dish/compost	development (ecotype)	constant light/ 21-22oC	Ler-0		NASC007		tissue
ex1123	NASC007_ecotypedevelopment_FI_Ler-0_wholeplant.avg	NASC007_ecotypedevelopment_FF_Ler-0_wholeplant.med	plant	whole plant			wetted filter paper in petri dish/compost	development (ecotype)	constant light/ 21-22oC	Ler-0		NASC007		tissue
ex1124	NASC007_ecotypedevelopment_FI_Col-4_wholeplant.rep1	NASC007_ecotypedevelopment_cot_Col-4_wholeplant.rep1	plant	whole plant			wetted filter paper in petri dish/compost	development (ecotype)	constant light/ 21-22oC	Col-4		NASC007		tissue
ex1125	NASC007_ecotypedevelopment_FF_Col-4_wholeplant.rep1	NASC007_ecotypedevelopment_cot_Col-4_wholeplant.rep1	plant	whole plant			wetted filter paper in petri dish/compost	development (ecotype)	constant light/ 21-22oC	Col-4		NASC007		tissue
ex1126	NASC007_ecotypedevelopment_cot_Col-4_wholeplant.rep1	NASC007_ecotypedevelopment_FI_Col-4_wholeplant.rep1	plant	whole plant			wetted filter paper in petri dish/compost	development (ecotype)	constant light/ 21-22oC	Col-4		NASC007		tissue
ex1127	NASC007_ecotypedevelopment_FF_Col-4_wholeplant.rep1	NASC007_ecotypedevelopment_FI_Col-4_wholeplant.rep1	plant	whole plant			wetted filter paper in petri dish/compost	development (ecotype)	constant light/ 21-22oC	Col-4		NASC007		tissue
ex1128	NASC007_ecotypedevelopment_cot_Col-4_wholeplant.rep1	NASC007_ecotypedevelopment_FF_Col-4_wholeplant.rep1	plant	whole plant			wetted filter paper in petri dish/compost	development (ecotype)	constant light/ 21-22oC	Col-4		NASC007		tissue
ex1129	NASC007_ecotypedevelopment_FI_Col-4_wholeplant.rep1	NASC007_ecotypedevelopment_FF_Col-4_wholeplant.rep1	plant	whole plant			wetted filter paper in petri dish/compost	development (ecotype)	constant light/ 21-22oC	Col-4		NASC007		tissue
ex1130	NASC007_ecotypedevelopment_cot_ws-2_wholeplant.rep1	NASC007_ecotypedevelopment_4pairs_ws-2_wholeplant.rep1	plant	whole plant			wetted filter paper in petri dish/compost	development (ecotype)	constant light/ 21-22oC	ws-2		NASC007		tissue
ex1131	NASC007_ecotypedevelopment_FI_ws-2_wholeplant.rep1	NASC007_ecotypedevelopment_4pairs_ws-2_wholeplant.rep1	plant	whole plant			wetted filter paper in petri dish/compost	development (ecotype)	constant light/ 21-22oC	ws-2		NASC007		tissue
ex1132	NASC007_ecotypedevelopment_FF_ws-2_wholeplant.rep1	NASC007_ecotypedevelopment_4pairs_ws-2_wholeplant.rep1	plant	whole plant			wetted filter paper in petri dish/compost	development (ecotype)	constant light/ 21-22oC	ws-2		NASC007		tissue
ex1133	NASC007_ecotypedevelopment_4pairs_ws-2_wholeplant.rep1	NASC007_ecotypedevelopment_cot_ws-2_wholeplant.rep1	plant	whole plant			wetted filter paper in petri dish/compost	development (ecotype)	constant light/ 21-22oC	ws-2		NASC007		tissue
ex1134	NASC007_ecotypedevelopment_FI_ws-2_wholeplant.rep1	NASC007_ecotypedevelopment_cot_ws-2_wholeplant.rep1	plant	whole plant			wetted filter paper in petri dish/compost	development (ecotype)	constant light/ 21-22oC	ws-2		NASC007		tissue
ex1135	NASC007_ecotypedevelopment_FF_ws-2_wholeplant.rep1	NASC007_ecotypedevelopment_cot_ws-2_wholeplant.rep1	plant	whole plant			wetted filter paper in petri dish/compost	development (ecotype)	constant light/ 21-22oC	ws-2		NASC007		tissue
ex1136	NASC007_ecotypedevelopment_4pairs_ws-2_wholeplant.rep1	NASC007_ecotypedevelopment_FI_ws-2_wholeplant.rep1	plant	whole plant			wetted filter paper in petri dish/compost	development (ecotype)	constant light/ 21-22oC	ws-2		NASC007		tissue
ex1137	NASC007_ecotypedevelopment_cot_ws-2_wholeplant.rep1	NASC007_ecotypedevelopment_FI_ws-2_wholeplant.rep1	plant	whole plant			wetted filter paper in petri dish/compost	development (ecotype)	constant light/ 21-22oC	ws-2		NASC007		tissue
ex1138	NASC007_ecotypedevelopment_FF_ws-2_wholeplant.rep1	NASC007_ecotypedevelopment_4pairs_Col-4_wholeplant.rep1	plant	whole plant			wetted filter paper in petri dish/compost	development (ecotype)	constant light/ 21-22oC	ws-2		NASC007		ecotype
ex1139	NASC007_ecotypedevelopment_4pairs_ws-2_wholeplant.rep1	NASC007_ecotypedevelopment_FF_ws-2_wholeplant.rep1	plant	whole plant			wetted filter paper in petri dish/compost	development (ecotype)	constant light/ 21-22oC	ws-2		NASC007		tissue
ex1140	NASC007_ecotypedevelopment_cot_ws-2_wholeplant.rep1	NASC007_ecotypedevelopment_FF_ws-2_wholeplant.rep1	plant	whole plant			wetted filter paper in petri dish/compost	development (ecotype)	constant light/ 21-22oC	ws-2		NASC007		tissue
ex1141	NASC007_ecotypedevelopment_FI_ws-2_wholeplant.rep1	NASC007_ecotypedevelopment_FF_ws-2_wholeplant.rep1	plant	whole plant			wetted filter paper in petri dish/compost	development (ecotype)	constant light/ 21-22oC	ws-2		NASC007		tissue
ex1142	NASC010_geneexp.cir1andcir1:ein2_EMSMutanttogivecir1phenotypecrossedintoPR1-luciferasetransformedCol-0_ATH_rosetteleaves_rep1	NASC010_geneexp.cir1andcir1:ein2_TransformedwithPR1-luciferase_ATH_rosetteleaves_rep1	leaves	rosette leaves	mutant	EMS cir1 phenotype	250 parts peat, 250 parts vermiculite, 1 part lime	genetic analysis	gene expression	Col-0		NASC010		hormone
ex1143	NASC010_geneexp.cir1andcir1:ein2_EMSdoublemutantcir1/ein2phenotypecrossedintoPR1-luciferasetransformedCol-0_ATH_rosetteleaves_rep1	NASC010_geneexp.cir1andcir1:ein2_TransformedwithPR1-luciferase_ATH_rosetteleaves_rep1	leaves	rosette leaves	double mutant	EMS cir1/ein2 phenotype	251 parts peat, 250 parts vermiculite, 1 part lime	genetic analysis	gene expression	Col-0		NASC010		hormone
ex1144	NASC010_geneexp.cir1andcir1:ein2_EMSMutanttogiveein2phenotypecrossedintoPR1-luciferasetransformedCol-0_ATH_rosetteleaves_rep1	NASC010_geneexp.cir1andcir1:ein2_TransformedwithPR1-luciferase_ATH_rosetteleaves_rep1	leaves	rosette leaves	mutant	EMS ein2 phenotype	252 parts peat, 250 parts vermiculite, 1 part lime	genetic analysis	gene expression	Col-0		NASC010		hormone
ex1145	NASC089_farredtoblockchloroplastdevelopment_Col-0_phyAmutantseedlings_youngseedl+cotyledons,hypocotyl+primaryroots-(noemergedtrueleaves)_nofar-red,transfertowhitelight_nosucrose_rep1	NASC089_farredtoblockchloroplastdevelopment_Col-0_control_youngseedlings+cotyledons,hypocotyl+primaryroots-(noemergedtrueleaves)_wildtypeseedlingsi.e.didnotreceivefar-red,transfertowhitelight_+1.5%sucrose_med	plant	young seedl+ cotyledons, hypocotyl + primary roots	mutant	phyA	MandS medium +/-1.5%sucrose	development	no far-red, transfer to white light	Col-0		NASC089		developmental
ex1146	NASC089_farredtoblockchloroplastdevelopment_Col-0_phyAmutantseedlings_youngseedl+cotyledons,hypocotyl+primaryroots-(noemergedtrueleaves)_precond.far-red,transfertowhitelight_nosucrose_rrep1	NASC089_farredtoblockchloroplastdevelopment_Col-0_control_youngseedlings+cotyledons,hypocotyl+primaryroots-(noemergedtrueleaves)_wildtypeseedlingsi.e.didnotreceivefar-red,transfertowhitelight_+1.5%sucrose_med	plant	young seedl+ cotyledons, hypocotyl + primary roots	mutant	phyA	MandS medium +/-1.5%sucrose	development	precond. far-red, transfer to white light	Col-0		NASC089		developmental
ex1147	NASC089_farredtoblockchloroplastdevelopment_Col-0_WT_youngseedlings+cotyledons,hypocotyl+primaryroots-(noemergedtrueleaves)_pre-cond.far-redlight+transfertowhitelight_nosucrose_rmed	NASC089_farredtoblockchloroplastdevelopment_Col-0_control_youngseedlings+cotyledons,hypocotyl+primaryroots-(noemergedtrueleaves)_wildtypeseedlingsi.e.didnotreceivefar-red,transfertowhitelight_+1.5%sucrose_med	plant	young seedlings + cotyledons, hypocotyl + primary roots			MandS medium +/-1.5%sucrose	development	pre-cond. far-red light + transfer to white light	Col-0		NASC089		developmental
ex1148	NASC089_farredtoblockchloroplastdevelopment_Col-0_gun1,gun5doublemutant_youngseedlings+cotyledons,hypocotyl+primaryroots-(noemergedtrueleaves)_pre-cond.far-redlight+transfertowhitelight_nosucrose_rmed	NASC089_farredtoblockchloroplastdevelopment_Col-0_control_youngseedlings+cotyledons,hypocotyl+primaryroots-(noemergedtrueleaves)_wildtypeseedlingsi.e.didnotreceivefar-red,transfertowhitelight_+1.5%sucrose_med	plant	young seedlings + cotyledons, hypocotyl + primary roots	double mutant	gun1,gun5	MandS medium +/-1.5%sucrose	development	pre-cond. far-red light + transfer to white light	Col-0		NASC089		developmental
ex1149	NASC089_farredtoblockchloroplastdevelopment_Col-0_gun1,gun5doublemutant_youngseedlings+cotyledons,hypocotyl+primaryroots-(noemergedtrueleaves)_nofar-red,transfertowhitelight_nosucrose_rmed	NASC089_farredtoblockchloroplastdevelopment_Col-0_control_youngseedlings+cotyledons,hypocotyl+primaryroots-(noemergedtrueleaves)_wildtypeseedlingsi.e.didnotreceivefar-red,transfertowhitelight_+1.5%sucrose_med	plant	young seedlings + cotyledons, hypocotyl + primary roots	double mutant	gun1,gun5	MandS medium +/-1.5%sucrose	development	no far-red, transfer to white light	Col-0		NASC089		developmental
ex1150	NASC089_farredtoblockchloroplastdevelopment_Col-0_phyAmutantseedlings_youngseedl+cotyledons,hypocotyl+primaryroots-(noemergedtrueleaves)_precond.far-red,transfertowhitelight_nosucrose_rrep1	NASC089_farredtoblockchloroplastdevelopment_Col-0_phyAmutantseedlings_youngseedl+cotyledons,hypocotyl+primaryroots-(noemergedtrueleaves)_nofar-red,transfertowhitelight_nosucrose_rrep1	plant	young seedlings + cotyledons, hypocotyl + primary roots	mutant	phyA	MandS medium	development	precond. far-red, transfer to white light	Col-0		NASC089		developmental
ex1151	NASC089_farredtoblockchloroplastdevelopment_Col-0_gun1,gun5doublemutant_youngseedlings+cotyledons,hypocotyl+primaryroots-(noemergedtrueleaves)_pre-cond.far-redlight+transfertowhitelight_nosucrose_rmed	NASC089_farredtoblockchloroplastdevelopment_Col-0_gun1,gun5doublemutant_youngseedlings+cotyledons,hypocotyl+primaryroots-(noemergedtrueleaves)_nofar-red,transfertowhitelight_nosucrose_rmed	plant	young seedlings + cotyledons, hypocotyl + primary roots	double mutant	gun1,gun5	MandS medium	development	pre-cond. far-red light + transfer to white light	Col-0		NASC089		developmental
ex1152	NASC077_ProgrammedCellDeath_Ler_cellsuspension_20uMFumonisinB1_avg	NASC077_ProgrammedCellDeath_Ler_cellsuspension_control(methanol)_avg	cell suspension	cell suspension			MS	programmed cell death	20uM Fumonisin B1	Ler		NASC077		metabolism
ex1153	NASC038_Baselineexperimentfloralhomeotics_Ler-0_EMSMutant_Flowers_rep1	NASC038_Baselineexperimentfloralhomeotics_Ler-0_Flowers_rep1	flower	flower	mutant	EMS	compost	floral homeotics	constant light/ 21.6-22.6oC	Ler-0		NASC038		tissue
ex1154	NASC038_Baselineexperimentfloralhomeotics_Ler-0_Flowers_rep1	NASC038_Baselineexperimentfloralhomeotics_Ler-0_Flowers_rep1	flower	flower			compost	floral homeotics	constant light/ 21.6-22.6oC	Ler-0		NASC038		tissue
ex1155	NASC038_Baselineexperimentfloralhomeotics_Ler-0_Flowers_rep1	NASC038_Baselineexperimentfloralhomeotics_Ler-0_EMSMutant_Flowers_rep1	flower	flower			compost	floral homeotics	constant light/ 21.6-22.6oC	Ler-0		NASC038		tissue
ex1156	NASC038_Baselineexperimentfloralhomeotics_Ler-0_Flowers_rep1	NASC038_Baselineexperimentfloralhomeotics_Ler-0_EMSMutant_Flowers_rep1	flower	flower			compost	floral homeotics	constant light/ 21.6-22.6oC	Ler-0		NASC038		tissue
ex1157	NASC038_Baselineexperimentfloralhomeotics_Ler-0_Flowers_rep1	NASC038_Baselineexperimentfloralhomeotics_Ler-0_Flowers_rep1	flower	flower			compost	floral homeotics	constant light/ 21.6-22.6oC	Ler-0		NASC038		tissue
ex1158	NASC038_Baselineexperimentfloralhomeotics_Ler-0_EMSMutant_Flowers_rep1	NASC038_Baselineexperimentfloralhomeotics_Ler-0_Flowers_rep1	flower	flower	mutant	EMS	compost	floral homeotics	constant light/ 21.6-22.6oC	Ler-0		NASC038		tissue
ex1159	NASC081_GA+C2H4crosstalk_watercontrol_harvested0hr_Col-0_etr1-1_Wholeplant_rep1	NASC081_GA+C2H4crosstalk_watercontrol_harvested0hr_Col-0_Wholeplant_rep1	plant	whole plant	mutant	etr1-1	MS/2 + 1% sucrose	plant hormone	water control	Col-0	0h	NASC081		hormone
ex1160	NASC081_GA+C2H4crosstalk_water+GA4_harvested30min_Col-0_etr1-1_Wholeplant_rep1	NASC081_GA+C2H4crosstalk_watercontrol_harvested0hr_Col-0_Wholeplant_rep1	plant	whole plant	mutant	etr1-1	MS/2 + 1% sucrose	plant hormone	water + GA4	Col-0	30min	NASC081		hormone
ex1161	NASC081_GA+C2H4crosstalk_water+GA4_harvested1hr_Col-0_Wholeplant_avg	NASC081_GA+C2H4crosstalk_watercontrol_harvested1hr_Col-0_Wholeplant_avg	plant	whole plant			MS/2 + 1% sucrose	plant hormone	water + GA4	Col-0	1h	NASC081		hormone
ex1162	NASC081_GA+C2H4crosstalk_water+GA4_harvested1hr_Col-0_Wholeplant_rep1	NASC081_GA+C2H4crosstalk_watercontrol_harvested1hr_Col-0_Wholeplant_avg	plant	whole plant			MS/2 + 1% sucrose	plant hormone	water + GA4	Col-0	1h	NASC081		hormone
ex1163	NASC081_GA+C2H4crosstalk_watercontrol_harvested1hr_Col-0_etr1-1_Wholeplant_avg	NASC081_GA+C2H4crosstalk_watercontrol_harvested1hr_Col-0_Wholeplant_avg	plant	whole plant	mutant	etr1-1	MS/2 + 1% sucrose	plant hormone	water control	Col-0	1h	NASC081		hormone
ex1164	NASC081_GA+C2H4crosstalk_water+GA4_harvested1hr_Col-0_etr1-1_Wholeplant_avg	NASC081_GA+C2H4crosstalk_watercontrol_harvested1hr_Col-0_Wholeplant_avg	plant	whole plant	mutant	etr1-1	MS/2 + 1% sucrose	plant hormone	water + GA4	Col-0	1h	NASC081		hormone
ex1165	NASC081_GA+C2H4crosstalk_water+GA4_harvested3hr_Col-0_Wholeplant_rep1	NASC081_GA+C2H4crosstalk_watercontrol_harvested1hr_Col-0_Wholeplant_avg	plant	whole plant			MS/2 + 1% sucrose	plant hormone	water + GA4	Col-0	3h	NASC081		hormone
ex1166	NASC081_GA+C2H4crosstalk_water+GA4_harvested3hr_Col-0_etr1-1_Wholeplant_rep1	NASC081_GA+C2H4crosstalk_watercontrol_harvested1hr_Col-0_Wholeplant_avg	plant	whole plant	mutant	etr1-1	MS/2 + 1% sucrose	plant hormone	water + GA4	Col-0	3h	NASC081		hormone
ex1167	NASC057_gpa1mutantinresponsetoABA_control_gpa1mutant_ws-2_wholeplant_rep1	NASC057_gpa1mutantinresponsetoABA_control_WT_ws-2_wholeplant_rep1	plant	whole plant			MS with vitamins in agar	plant hormone	control	ws-2	3h	NASC057		hormone
ex1168	NASC057_gpa1mutantinresponsetoABA_Treatedwith100microMABAfor3hours_gpa1mutant_ws-2_wholeplant_rep1	NASC057_gpa1mutantinresponsetoABA_control_gpa1mutant_ws-2_wholeplant_rep1	plant	whole plant	mutant	gpa1	MS with vitamins in agar	plant hormone	100 micro M ABA	ws-2	3h	NASC057		hormone
ex1169	NASC057_gpa1mutantinresponsetoABA_Treatedwith100microMABAfor3hours_WT_ws-2_wholeplant_rep1	NASC057_gpa1mutantinresponsetoABA_control_WT_ws-2_wholeplant_rep1	plant	whole plant			MS with vitamins in agar	plant hormone	100 micro M ABA	ws-2	3h	NASC057		hormone
ex1170	NASC041_infectivenematodesofH.schachtii,collectedRNAafter21dpostinfection_Col-0_lateralroots_rep1	NASC041_geneexpressionassociatedwithsusceptibilitytonematodes_control_Col-0_lateralroots_rep1	root	lateral root			0.5 MS10 media 0.2 % phytagel	pathogen	nematodes of H. schachtii		21d	NASC041		pathogen
ex1171	NASC011_lightintensity_Ws-2_8hrslight16hsdarktranferredfrom400to100um.m-1.s-1lightatgrowthstage3.9.Grownat100for24hrs_Unshadedrosetteleaves_harvestedafter24hr_med	NASC011_lightintensity_Ws-2_8hrslight16hsdark_Unshadedrosetteleaves_harvestedafter0hr_med	leaves	Unshaded rosette leaves			M2 compost	light	8hrs light 16hs dark tranferred from 400 to 100 um.m-1.s-1 light at growth stage 3.9. Grown at 100 for 24hrs		24h	NASC011		abiotic_stress
ex1172	NASC011_lightintensity_Ws-2_8hrslight16hsdarkGrownat400um.m-1.s-1lightintensityuntilgrowthstage3.9reached.Thentransferredto100for72hrs_Unshadedrosetteleaves_harvestedafter72hr_med	NASC011_lightintensity_Ws-2_8hrslight16hsdark_Unshadedrosetteleaves_harvestedafter0hr_med	leaves	Unshaded rosette leaves			M2 compost	light	8hrs light 16hs dark Grown at 400 um.m-1.s-1 light intensity until growth stage 3.9 reached. Then transferred to 100 for 72hrs		72h	NASC011		abiotic_stress
ex1173	NASC078_hog1alleviationofCHSsilencing_EMSMutantofN1695_Ler_totaltissue_avg	NASC078_hog1alleviationofCHSsilencing_copyof(CHS)gene(homologydependentgenesilencingofTT4gene_Ler_totaltissue_avg	tissue	whole tissue	mutant	EMS	M.S. 0.7% agar			Ler		NASC078		metabolism
ex1174	NASC078_hog1alleviationofCHSsilencing_copyof(CHS)gene(homologydependentgenesilencingofTT4gene_Ler_totaltissue_avg	NASC078_hog1alleviationofCHSsilencing_EMSMutantofN1695_Ler_totaltissue_avg	tissue	whole tissue	copy	CHS gene	M.S. 0.7% agar			Ler		NASC078		metabolism
ex1175	NASC032_C2H4inducedhyponasticgrowth_3hoursin10%ofnormallight_col_petiole_avg	NASC032_C2H4inducedhyponasticgrowth_notreatment_col_petiole_avg	leaves	petiole			compost+perlite	plant hormone	10% of normal light	Col	3h	NASC032		hormone
ex1176	NASC032_C2H4inducedhyponasticgrowth_3hoursin5ppmethylene_col_petiole_avg	NASC032_C2H4inducedhyponasticgrowth_notreatment_col_petiole_avg	leaves	petiole			compost+perlite	plant hormone	5 ppm ethylene	Col	3h	NASC032		hormone
ex1177	NASC096_iae1andiae2phenotypes_iae2_Ler_crown,hypocotyl,cotyledonsandapicalmeristembud_avg	NASC096_iae1andiae2phenotypes_WT_Ler_crown,hypocotyl,cotyledonsandapicalmeristembud_avg	meritstem tissue	crown, hypocotyl, cotyledons and apical meristem bud	mutant	iae2	agar plates + 1% sucrose	genetic analysis	unknown	Ler		NASC096		metabolism
ex1178	NASC096_iae1andiae2phenotypes_iae1_Ler_crown,hypocotyl,cotyledonsandapicalmeristembud_avg	NASC096_iae1andiae2phenotypes_WT_Ler_crown,hypocotyl,cotyledonsandapicalmeristembud_avg	meritstem tissue	crown, hypocotyl, cotyledons and apical meristem bud	mutant	iae1	agar plates + 1% sucrose	genetic analysis	unknown	Ler		NASC096		metabolism
ex1179	NASC076_knockoutakt1,cngc1andcngc4_ws2_akt1mutant_after18dtransferredtohydroponicsystem_wholeroot_avg	NASC076_knockoutakt1,cngc1andcngc4_ws2_after18dtransferredtohydroponicsystem_wholeroot_avg	root	whole root	knockout	akt1	0.8 % (w/v) agar containing 1 % (w/v) sucrose + a basal salt mix (full-strength formulation MS)/hydroponic system containing full strength nutrient solution	genetic analysis	constant light/ 22oC	ws-2	18d	NASC076		metabolism
ex1180	NASC076_knockoutakt1,cngc1andcngc4_ws2_cngc4mutant_after18dtransferredtohydroponicsystem_wholeroot_avg	NASC076_knockoutakt1,cngc1andcngc4_ws2_after18dtransferredtohydroponicsystem_wholeroot_avg	root	whole root	knockout	cngc4	0.8 % (w/v) agar containing 1 % (w/v) sucrose + a basal salt mix (full-strength formulation MS)/hydroponic system containing full strength nutrient solution	genetic analysis	constant light/ 22oC	ws-2	18d	NASC076		metabolism
ex1181	NASC076_knockoutakt1,cngc1andcngc4_ws2_cngc1mutant_after18dtransferredtohydroponicsystem_wholeroot_avg	NASC076_knockoutakt1,cngc1andcngc4_ws2_after18dtransferredtohydroponicsystem_wholeroot_avg	root	whole root	knockout	cngc1	0.8 % (w/v) agar containing 1 % (w/v) sucrose + a basal salt mix (full-strength formulation MS)/hydroponic system containing full strength nutrient solution	genetic analysis	constant light/ 22oC	ws-2	18d	NASC076		metabolism
ex1182	NASAC017_genesregulatedbyprotoporphyrinIX-mediatedretrogradesignalling_lat6mutant_Ler_FR1_wholeseedling_rep1	NASAC017_genesregulatedbyprotoporphyrinIX-mediatedretrogradesignalling_WT_Ler_FR1_wholeseedling_rep1	seedling	whole seedling	mutant	lat6	MS	genetic analysis	20nM flumioxazin	Ler		NASC017		metabolism
ex1183	NASAC017_genesregulatedbyprotoporphyrinIX-mediatedretrogradesignalling_WT_Ler_FR1/20nMflumioxazin_wholeseedling_rep1	NASAC017_genesregulatedbyprotoporphyrinIX-mediatedretrogradesignalling_WT_Ler_FR1_wholeseedling_rep1	seedling	whole seedling			MS	genetic analysis	far red1/20nM flumioxazin			NASC017		metabolism
ex1184	NASAC017_genesregulatedbyprotoporphyrinIX-mediatedretrogradesignalling_WT_Ler_FR2/20nMflumioxazin_wholeseedling_rep1	NASAC017_genesregulatedbyprotoporphyrinIX-mediatedretrogradesignalling_WT_Ler_FR2_wholeseedling_rep1	seedling	whole seedling			MS	genetic analysis	far red2/20nM flumioxazin			NASC017		metabolism
ex1185	NASAC017_genesregulatedbyprotoporphyrinIX-mediatedretrogradesignalling_lat6mutant_Ler_FR2_wholeseedling_rep1	NASAC017_genesregulatedbyprotoporphyrinIX-mediatedretrogradesignalling_WT_Ler_FR2_wholeseedling_rep1	seedling	whole seedling	mutant	lat6	MS	genetic analysis	far red 2			NASC017		metabolism
ex1186	NASC014_Controloflignification_Col-0_MYB761Knockout_MS+sucroseliquidculture,noshaking_wholeplant_avg	NASC014_Controloflignification_Col-0_WT_MS+sucroseliquidculture,noshaking_wholeplant_avg	plant	whole plant	knockout	MYB761	MS + sucrose liquid culture, no shaking	genetic analysis	dark/ 24oC	Col-0		NASC014		metabolism
ex1187	NASC014_Controloflignification_Col-0_MYB61Overexpressor_MS+sucroseliquidculture,noshaking_wholeplant_avg	NASC014_Controloflignification_Col-0_WT_MS+sucroseliquidculture,noshaking_wholeplant_avg	plant	whole plant	overexpression	MYB761	MS + sucrose liquid culture, no shaking	genetic analysis	dark/ 24oC	Col-0		NASC014		metabolism
ex1188	NASC014_Controloflignification_Col-0_MYB761Knockout_MSnosucroseliquidculture,noshaking_wholeplant_avg	NASC014_Controloflignification_Col-0_WT_MSnosucroseliquidculture,noshaking_wholeplant_avg	plant	whole plant	knockout	MYB761	MS no sucrose liquid culture, no shaking	genetic analysis	dark/ 24oC	Col-0		NASC014		metabolism
ex1189	NASC014_Controloflignification_Col-0_MYB61Overexpressor_MSnosucroseliquidculture,noshaking_wholeplant_avg	NASC014_Controloflignification_Col-0_WT_MSnosucroseliquidculture,noshaking_wholeplant_avg	plant	whole plant	overexpression	MYB761	MS no sucrose liquid culture, no shaking	genetic analysis	dark/ 24oC	Col-0		NASC014		metabolism
ex1190	NASC014_Controloflignification_AGA_Col-0_de-etiolated3mutant_MSnosucroseliquidculture,noshaking_wholeplant_avg	NASC014_Controloflignification_AGA_Col-0_WT_MSnosucroseliquidculture,noshaking_wholeplant_avg	plant	whole plant	mutant	de-etiolated 3	MS no sucrose liquid culture, no shaking	genetic analysis	dark/ 24oC	Col-0		NASC014		metabolism
ex1191	NASC014_Controloflignification_AGA_Col-0_zebra1mutant_MSnosucroseliquidculture,noshaking_wholeplant_rep3	NASC014_Controloflignification_AGA_Col-0_WT_MSnosucroseliquidculture,noshaking_wholeplant_avg	plant	whole plant	mutant	zebra 1	MS no sucrose liquid culture, no shaking	genetic analysis	dark/ 24oC	Col-0		NASC014		metabolism
ex1192	NASC014_Controloflignification_AGA_Col-0_zebra2mutant_MSnosucroseliquidculture,noshaking_wholeplant_avg	NASC014_Controloflignification_AGA_Col-0_WT_MSnosucroseliquidculture,noshaking_wholeplant_avg	plant	whole plant	mutant	zebra 2	MS no sucrose liquid culture, no shaking	genetic analysis	dark/ 24oC	Col-0		NASC014		metabolism
ex1193	NASC014_Controloflignification_AGA_Col-0_de-etiolated3mutant_MSnosucroseliquidculture,noshaking_wholeplant_avg	NASC014_Controloflignification_AGA_Col-0_WT_MS+sucroseliquidculture,noshaking_wholeplant_avg	plant	whole plant	mutant	de-etiolated 3	MS no sucrose liquid culture, no shaking	genetic analysis	dark/ 24oC	Col-0		NASC014		metabolism
ex1194	NASC014_Controloflignification_AGA_Col-0_zebra1mutant_MSnosucroseliquidculture,noshaking_wholeplant_rep3	NASC014_Controloflignification_AGA_Col-0_WT_MS+sucroseliquidculture,noshaking_wholeplant_avg	plant	whole plant	mutant	zebra 1	MS no sucrose liquid culture, no shaking	genetic analysis	dark/ 24oC	Col-0		NASC014		metabolism
ex1195	NASC014_Controloflignification_AGA_Col-0_zebra2mutant_MSnosucroseliquidculture,noshaking_wholeplant_avg	NASC014_Controloflignification_AGA_Col-0_WT_MS+sucroseliquidculture,noshaking_wholeplant_avg	plant	whole plant	mutant	zebra 2	MS no sucrose liquid culture, no shaking	genetic analysis	dark/ 24oC	Col-0		NASC014		metabolism
ex1196	NASC074_mcigenes_TDNAinsertintoAt3g47620_ws-2_inflorecence_med	NASC074_mcigenes_control_ws-2_inflorecence_med	inflorescence	inflorescence	mutant	TDNA insert into At3g47620	compost	genetic analysis	16h light/18oC	ws-2		NASC074		metabolism
ex1197	NASC074_mcigenes_TDNAinsertintoAt1g69690_ws-2_inflorecence_med	NASC074_mcigenes_control_ws-2_inflorecence_med	inflorescence	inflorescence	mutant	TDNA insert into At3g47620	compost	genetic analysis	16h light/18oC	ws-2		NASC074		metabolism
ex1198	NASC074_mcigenes_heterozygousforaninsertionatAt1g69690andaninsertionatAt3g47620_ws-2_inflorecence_med	NASC074_mcigenes_control_ws-2_inflorecence_med	inflorescence	inflorescence	double mutant	heterozygous for an insertion at At1g69690 and an insertion at At3g47620	compost	genetic analysis	16h light/18oC	Col-0		NASC074		metabolism
ex1199	NASC015_MEK1andMEK3knockout_pathogenelicitorFlagellin22_harvestedafter1h_WT_Col-0_wholeseedling_rep1	NASC015_MEK1andMEK3knockout_mocktreatment_harvestedafter1h_WT_Col-0_wholeseedling_rep1	seedling	seedling			1/2 MS+ 0.5% sucrose	pathogen	Flagellin 22	Col-0	1h	NASC015		pathogen
ex1200	NASC015_MEK1andMEK3knockout_pathogenelicitorFlagellin22_harvestedafter1h_MEK1knockout_Col-0_wholeseedling_rep1	NASC015_MEK1andMEK3knockout_mocktreatment_harvestedafter1h_WT_Col-0_wholeseedling_rep1	seedling	seedling	knockout	MEK1	1/2 MS+ 0.5% sucrose	pathogen	Flagellin 22	Col-0	1h	NASC015		pathogen
ex1201	NASC015_MEK1andMEK3knockout_mocktreatment_harvestedafter1h_MEK1mutant_Col-0_wholeseedling_rep1	NASC015_MEK1andMEK3knockout_mocktreatment_harvestedafter1h_WT_Col-0_wholeseedling_rep1	seedling	seedling	mutant	MEK1	1/2 MS+ 0.5% sucrose	pathogen	mock treatment	Col-0	1h	NASC015		pathogen
ex1202	NASC015_MEK1andMEK3knockout_pathogenelicitorFlagellin22_harvestedafter1h_WT_Col-0_wholeseedling_rep1	NASC015_MEK1andMEK3knockout_mocktreatment_harvestedafter1h_MEK1mutant_Col-0_wholeseedling_rep1	seedling	seedling			1/2 MS+ 0.5% sucrose	pathogen	Flagellin 22	Col-0	1h	NASC015		pathogen
ex1203	NASC015_MEK1andMEK3knockout_mocktreatment_harvestedafter1h_WT_Col-0_wholeseedling_rep1	NASC015_MEK1andMEK3knockout_mocktreatment_harvestedafter1h_MEK1mutant_Col-0_wholeseedling_rep1	seedling	seedling			1/2 MS+ 0.5% sucrose	pathogen	mock treatment	Col-0	1h	NASC015		pathogen
ex1204	NASC015_MEK1andMEK3knockout_pathogenelicitorFlagellin22_harvestedafter1h_MEK1knockout_Col-0_wholeseedling_rep1	NASC015_MEK1andMEK3knockout_mocktreatment_harvestedafter1h_MEK1mutant_Col-0_wholeseedling_rep1	seedling	seedling	knockout	MEK1	1/2 MS+ 0.5% sucrose	pathogen	Flagellin 22	Col-0	1h	NASC015		pathogen
ex1205	NASC48_microgametogenesis_Ler-0_Pollen_bicellularpollen_med	NASC48_microgametogenesis_Ler-0_Pollen_uninucleatemicrospores_med	pollen	bicellular pollen			compost	development	16h light/ 21oC	Ler-0		NASC048		tissue
ex1206	NASC48_microgametogenesis_Ler-0_Pollen_tricellularpollen_med	NASC48_microgametogenesis_Ler-0_Pollen_uninucleatemicrospores_med	pollen	tricellular pollen			compost	development	16h light/ 21oC	Ler-0		NASC048		tissue
ex1207	NASC48_microgametogenesis_Ler-0_Pollen_Maturepollen_rep1	NASC48_microgametogenesis_Ler-0_Pollen_uninucleatemicrospores_med	pollen	Mature pollen			compost	development	16h light/ 21oC	Ler-0		NASC048		tissue
ex1208	NASC48_microgametogenesis_Ler-0_Pollen_uninucleatemicrospores_med	NASC48_microgametogenesis_Ler-0_Pollen_bicellularpollen_med	pollen	uninucleate microspores			compost	development	16h light/ 21oC	Ler-0		NASC048		tissue
ex1209	NASC48_microgametogenesis_Ler-0_Pollen_tricellularpollen_med	NASC48_microgametogenesis_Ler-0_Pollen_bicellularpollen_med	pollen	tricellular pollen			compost	development	16h light/ 21oC	Ler-0		NASC048		tissue
ex1210	NASC48_microgametogenesis_Ler-0_Pollen_Maturepollen_rep1	NASC48_microgametogenesis_Ler-0_Pollen_bicellularpollen_med	pollen	Mature pollen			compost	development	16h light/ 21oC	Ler-0		NASC048		tissue
ex1211	NASC48_microgametogenesis_Ler-0_Pollen_uninucleatemicrospores_med	NASC48_microgametogenesis_Ler-0_Pollen_tricellularpollen_med	pollen	uninucleate microspores			compost	development	16h light/ 21oC	Ler-0		NASC048		tissue
ex1212	NASC48_microgametogenesis_Ler-0_Pollen_bicellularpollen_med	NASC48_microgametogenesis_Ler-0_Pollen_tricellularpollen_med	pollen	bicellular pollen			compost	development	16h light/ 21oC	Ler-0		NASC048		tissue
ex1213	NASC48_microgametogenesis_Ler-0_Pollen_Maturepollen_rep1	NASC48_microgametogenesis_Ler-0_Pollen_tricellularpollen_med	pollen	Mature pollen			compost	development	16h light/ 21oC	Ler-0		NASC048		tissue
ex1214	NASC48_microgametogenesis_Ler-0_Pollen_uninucleatemicrospores_med	NASC48_microgametogenesis_Ler-0_Pollen_Maturepollen_rep1	pollen	uninucleate microspores			compost	development	16h light/ 21oC	Ler-0		NASC048		tissue
ex1215	NASC48_microgametogenesis_Ler-0_Pollen_bicellularpollen_med	NASC48_microgametogenesis_Ler-0_Pollen_Maturepollen_rep1	pollen	bicellular pollen			compost	development	16h light/ 21oC	Ler-0		NASC048		tissue
ex1216	NASC48_microgametogenesis_Ler-0_Pollen_tricellularpollen_med	NASC48_microgametogenesis_Ler-0_Pollen_Maturepollen_rep1	pollen	tricellular pollen			compost	development	16h light/ 21oC	Ler-0		NASC048		tissue
ex1217	NASC044_glyoxylatecycleknock-outmutants_col-0_icl-2(TDNAinsertintoAt3g21720)_wholeseedlings_avg	NASC044_glyoxylatecycleknock-outmutants_col-0_wt_wholeseedlings_avg	seedling	whole seedling	knockout	icl-2(TDNA insert into At3g21720)	1/2 MS	glyoxylate cycle	constant light/ 22-25oC	Col-0		NASC044		metabolism
ex1218	NASC044_glyoxylatecycleknock-outmutants_col-0_icl-2revertant(TDNAexcisedfromAt3g21720)_wholeseedlings_avg	NASC044_glyoxylatecycleknock-outmutants_col-0_wt_wholeseedlings_avg	seedling	whole seedling	knockout	icl-2 revertant(TDNA excised from At3g21720)	1/2 MS	glyoxylate cycle	constant light/ 22-25oC	Col-0		NASC044		metabolism
ex1219	NASC044_glyoxylatecycleknock-outmutants_ws_icl-2(TDNAinsertintoAt5g03860)_wholeseedlings_avg	NASC044_glyoxylatecycleknock-outmutants_col-0_wt_wholeseedlings_avg	seedling	whole seedling	knockout	icl-2(TDNA insert into At5g03860)	1/2 MS	glyoxylate cycle	constant light/ 22-25oC	Col-0		NASC044		metabolism
ex1220	NASC044_glyoxylatecycleknock-outmutants_col-0_ws-4_wholeseedlings_avg	NASC044_glyoxylatecycleknock-outmutants_col-0_wt_wholeseedlings_avg	seedling	whole seedling			1/2 MS	glyoxylate cycle	constant light/ 22-25oC	ws		NASC044		metabolism
ex1221	NASC044_glyoxylatecycleknock-outmutants_col-0_SALKT-DNAinsertionintoAt5g03860_wholeseedlings_avg	NASC044_glyoxylatecycleknock-outmutants_col-0_wt_wholeseedlings_avg	seedling	whole seedling	knockout	SALK T-DNA insertion into At5g03860	1/2 MS	glyoxylate cycle	constant light/ 22-25oC	ws-4		NASC044		metabolism
ex1222	NASC016_nitricoxideinplants_0.1mMNOfor6hpriortoflashfrozen/RNAextractedafter48h_Col-0_Rosetteleaves_rep1	NASC016_nitricoxideinplants_control_Col-0_Rosetteleaves_rep1	leaves	Rosette leaves			compost	abiotic treatment	0.1mM NO for 6h prior to flash frozen/RNA extracted after 48h	Col-0	48h	NASC016		abiotic_stress
ex1223	NASC012_geneexpressionprofilesphosphatedeficiency_Fullnutrientsolution/4hoursafternutrientremoval(age)+0.125mMK2SO4_Col-5_Rosetteleaves_rep1	NASC012_geneexpressionprofilesphosphatedeficiency_Fullnutrientsolution/4hoursafternutrientremoval(age)_Col-5_Rosetteleaves_rep1	leaves	Rosette leaves			MS in polycarbonate discs until 21 days, then hydroponics in growth cabinet	phosphate deficiency	Full nutrient solution/4 hours after nutrient removal(age)+0.125mM K2SO4	Col-5	4h	NASC012		abiotic_stress
ex1224	NASC012_geneexpressionprofilesphosphatedeficiency_Fullnutrientsolution/100hoursafternutrientremoval(age)_Col-5_Rosetteleaves_rep1	NASC012_geneexpressionprofilesphosphatedeficiency_Fullnutrientsolution/4hoursafternutrientremoval(age)_Col-5_Rosetteleaves_rep1	leaves	Rosette leaves			MS in polycarbonate discs until 21 days, then hydroponics in growth cabinet	phosphate deficiency	Full nutrient solution/100 hours after nutrient removal(age)	Col-5	100h	NASC012		abiotic_stress
ex1225	NASC012_geneexpressionprofilesphosphatedeficiency_Fullnutrientsolution/100hoursafternutrientremoval(age)+0.125mMK2SO4_Col-5_Rosette	NASC012_geneexpressionprofilesphosphatedeficiency_Fullnutrientsolution/4hoursafternutrientremoval(age)_Col-5_Rosetteleaves_rep1leaves_rep1	leaves	Rosette leaves			MS in polycarbonate discs until 21 days, then hydroponics in growth cabinet	phosphate deficiency	Full nutrient solution/100 hours after nutrient removal(age)+0.125mM K2SO4	Col-5	100h	NASC012		abiotic_stress
ex1226	NASC022_geneexpressiondepletionofmajornutrients_Fullnutrientsolution+4mMCaSO4.H2O/28hoursafternutrientremovalC(age)_Col-5_Rosetteleaves_rep1	NASC022_geneexpressiondepletionofmajornutrients_Fullnutrientsolution/28hoursafternutrientremovalC(age)_Col-5_Rosetteleaves_rep1	leaves	Rosette leaves			MS in polycarbonate discs until 21 days, then hydroponics in growth cabinet	nutrient depletion	Full nutrient solution+4mM CaSO4.H2O /28 hours after nutrient removalC(age)	Col-5	28h	NASC022		abiotic_stress
ex1227	NASC022_geneexpressiondepletionofmajornutrients_Fullnutrientsolution+0.125mMK2SO4/28hoursafternutrientremovalC(age)_ol-5_Rosetteleaves_rep1	NASC022_geneexpressiondepletionofmajornutrients_Fullnutrientsolution/28hoursafternutrientremovalC(age)_ol-5_Rosetteleaves_rep1	leaves	Rosette leaves			MS in polycarbonate discs until 21 days, then hydroponics in growth cabinet	nutrient depletion	Full nutrient solution+0.125mM K2SO4/28 hours after nutrient removalC(age)	Col-5	28h	NASC022		abiotic_stress
ex1228	NASC022_geneexpressiondepletionofmajornutrients_Fullnutrientsolution+0.27mMCa(H2PO4)2/28hoursafternutrientremovalC(age)_ol-5_Rosetteleaves_rep1	NASC022_geneexpressiondepletionofmajornutrients_Fullnutrientsolution/28hoursafternutrientremovalC(age)_ol-5_Rosetteleaves_rep1	leaves	Rosette leaves			MS in polycarbonate discs until 21 days, then hydroponics in growth cabinet	nutrient depletion	Full nutrient solution+0.27mM Ca(H2PO4)2/28 hours after nutrient removalC(age)	Col-5	28h	NASC022		abiotic_stress
ex1229	NASC019_toleranceanddefensetoheavymetal_+50ppmofPbasPb(NO3)2_Col-4_rosetteleaves_rep1	NASC019_toleranceanddefensetoheavymetal_notreatment_Col-4_rosetteleaves_rep1	leaves	Rosette leaves			hydroponic culture + nutrient after Siedlecka Krupa 2002 submitted to Acta Physiologiae Plantarum	heavy metal	50 ppm of Pb asPb(NO3)2	Col-4		NASC019		abiotic_stress
ex1230	NASC019_toleranceanddefensetoheavymetal_+50ppmofPbasPb(NO3)2_Col-4_rosetteleaves_rep1	NASC019_toleranceanddefensetoheavymetal_notreatment_Col-4_rosetteleaves_rep1	leaves	Rosette leaves			hydroponic culture + nutrient after Siedlecka Krupa 2002 submitted to Acta Physiologiae Plantarum	heavy metal	50 ppm of Pb asPb(NO3)2	Col-4		NASC019		abiotic_stress
ex1231	NASC019_toleranceanddefensetoheavymetal_+25ppmofPbasPb(NO3)2_Col-4_rosetteleaves_rep1	NASC019_toleranceanddefensetoheavymetal_notreatment_Col-4_rosetteleaves_rep1	leaves	Rosette leaves			hydroponic culture + nutrient after Siedlecka Krupa 2002 submitted to Acta Physiologiae Plantarum	heavy metal	25 ppm of Pb asPb(NO3)2	Col-4		NASC019		abiotic_stress
ex1232	NASC019_toleranceanddefensetoheavymetal_+25ppmofPbasPb(NO3)2_Col-4_roots_rep1	NASC019_toleranceanddefensetoheavymetal_notreatment_Col-4_roots_rep1	leaves	Rosette leaves			hydroponic culture + nutrient after Siedlecka Krupa 2002 submitted to Acta Physiologiae Plantarum	heavy metal	25 ppm of Pb asPb(NO3)2	Col-4		NASC019		abiotic_stress
ex1233	NASC052_stressresponseduringsenescence_C0S_SRC_Col-0_growthstage6.0_fullyexpandedleaves_rep1	NASC052_stressresponseduringsenescence_C0G_SRC_Col-0_growthstage3.9_fullyexpandedleaves_rep1	leaves	fully expanded leaves		C0S_SRC	compost	senescence	12h light/18oC	Col-0		NASC052		abiotic_stress
ex1234	NASC052_stressresponseduringsenescence_NahGtransgenic_Col-0_growthstage6.0_fullyexpandedleaves_med	NASC052_stressresponseduringsenescence_C0G_SRC_Col-0_growthstage3.9_fullyexpandedleaves_rep1	leaves	fully expanded leaves	mutant	NahG transgenic	compost	senescence	12h light/18oC	Col-0		NASC052		abiotic_stress
ex1235	NASC052_stressresponseduringsenescence_Ein2transgenic_Col-0_growthstage6.0_fullyexpandedleaves_med	NASC052_stressresponseduringsenescence_C0G_SRC_Col-0_growthstage3.9_fullyexpandedleaves_rep1	leaves	fully expanded leaves		Ein2 transgenic	compost	senescence	12h light/18oC	Col-0		NASC052		abiotic_stress
ex1236	NASC052_stressresponseduringsenescence_Coi1transgenic_Col-0_growthstage6.0_fullyexpandedleaves_med	NASC052_stressresponseduringsenescence_C0G_SRC_Col-0_growthstage3.9_fullyexpandedleaves_rep1	leaves	fully expanded leaves		Coi1 transgenic	compost	senescence	12h light/18oC	Col-0		NASC052		abiotic_stress
ex1237	NASC052_stressresponseduringsenescence_C5S_SRC_Col-5_growthstage6.0_fullyexpandedleaves_rep1	NASC052_stressresponseduringsenescence_C5G_SRC_Col-5_growthstage3.9_fullyexpandedleaves_rep1	leaves	fully expanded leaves		C5S_SRC	compost	senescence	12h light/18oC	Col-0		NASC052		abiotic_stress
ex1238	NASC030_AG_programmedcelldeath_55oCfor10minutes_cellsuspension_Ler_avg	NASC030_AG_programmedcelldeath_control_cellsuspension_Ler_avg	cell suspension	cell suspension			MS + 0.5 mg/l naphthalene acetic acid, 0.05 mg/l kinetin, 3% sucrose	programmed cell death	55oC	Ler	10min	NASC030		metabolism
ex1239	NASC049_analysisofpho3_FeldmannT-DNAinsert_ws-2_Rosetteleaves_avg	NASC049_analysisofpho3_control_ws-2_Rosetteleaves_avg	leaves	Rosette leaves	knockout	Feldmann T-DNA insert	1/2 Murashige and Skoog medium (10d) followed by compost + 1% sucrose	genetic analysis	16h light/8h dark + 23oC	ws-2		NASC049		metabolism
ex1240	NASC021_phytochromesandcryptochromes_phyB_Ler-0_RosetteandCaulineLeaves_rep1	NASC021_phytochromesandcryptochromes_WT_Ler-0_RosetteandCaulineLeaves_rep1	leaves	Rosette and Cauline Leaves		phyB	Soil/Perlite (3:1)	metabolism	16h light/8h dark + 20oC	Ler-0		NASC021		metabolism
ex1241	NASC021_phytochromesandcryptochromes_phyA,cry1,cry2alleles_Ler-0_RosetteandCaulineLeaves_rep1	NASC021_phytochromesandcryptochromes_WT_Ler-0_RosetteandCaulineLeaves_rep1	leaves	Rosette and Cauline Leaves		phyA, cry1, cry2 alleles	Soil/Perlite (3:1)	metabolism	16h light/8h dark + 20oC	Ler-0		NASC021		metabolism
ex1242	NASC021_phytochromesandcryptochromes_phyA,phyB,cry1,cry2alleles_Ler-0_RosetteandCaulineLeaves_rep1	NASC021_phytochromesandcryptochromes_WT_Ler-0_RosetteandCaulineLeaves_rep1	leaves	Rosette and Cauline Leaves		phyA, phyB, cry1, cry2 alleles	Soil/Perlite (3:1)	metabolism	16h light/8h dark	Ler-0		NASC021		metabolism
ex1243	NASC018_plastidproteinimport1(ppi1)andppi3mutants_T-DNAinsertioninToc33gene_Col-0(N1092)_WholeSeedlings_rep1	NASC018_plastidproteinimport1(ppi1)andppi3mutants_WT_Col-0(N1092)_WholeSeedlings_rep1	seedling	whole seedling			MS + 0.5% sucrose	genetic analysis	16h light/8h dark + 20oC			NASC018		metabolism
ex1244	NASC018_plastidproteinimport1(ppi1)andppi3mutants_T-DNAinsertioninToc75(At4g09070)gene_Col-0(N1092)_WholeSeedlings_rep1	NASC018_plastidproteinimport1(ppi1)andppi3mutants_WT_Col-0(N1092)_WholeSeedlings_rep1	seedling	whole seedling			MS + 0.5% sucrose	genetic analysis	16h light/8h dark + 20oC			NASC018		metabolism
ex1245	NASC005_flowering+leaforganogenesis_FA4C_Col_Shootapices_rep1	NASC005_flowering+leaforganogenesis_FA4C_WT_Col_Shootapices_rep1	shoot	Shoot apices		FA4C	16L/8Dh, soil mix [ compost (50%) sand (30%) vermiculite (20%) with intercept	genetic analysis	no treatement	Col		NASC005		tissue
ex1246	NASC005_flowering+leaforganogenesis_FA4CActivatesAt5g23000_HOA_Col_Shootapices_rep1	NASC005_flowering+leaforganogenesis_FA4C_WT_Col_Shootapices_rep1	shoot	Shoot apices		FA4C Activates At5g23000_HOA	16L/8Dh, soil mix [ compost (50%) sand (30%) vermiculite (20%) with intercept	genetic analysis	no treatement	Col		NASC005		tissue
ex1247	NASC005_flowering+leaforganogenesis_FA4CActivatesAt5g23000_HEA21_Col_Shootapices_rep1	NASC005_flowering+leaforganogenesis_FA4C_WT_Col_Shootapices_rep1	shoot	Shoot apices		FA4C Activates At5g23000_HEA21	16L/8Dh, soil mix [ compost (50%) sand (30%) vermiculite (20%) with intercept	genetic analysis	no treatement	Col		NASC005		tissue
ex1248	NASC005_flowering+leaforganogenesis_FA4CActivatesAt5g23000_HEA25_Col_Shootapices_rep1	NASC005_flowering+leaforganogenesis_FA4C_WT_Col_Shootapices_rep1	shoot	Shoot apices		FA4C Activates At5g23000_HEA25	16L/8Dh, soil mix [ compost (50%) sand (30%) vermiculite (20%) with intercept	genetic analysis	no treatement	Col		NASC005		tissue
ex1249	NASC005_flowering+leaforganogenesis_FA4C_T-DNAinserionintoAt5g23000_Col_Shootapices_rep1	NASC005_flowering+leaforganogenesis_FA4C_WT_Col_Shootapices_rep1	shoot	Shoot apices		FA4C_T-DNA inserion into At5g23000	16L/8Dh, soil mix [ compost (50%) sand (30%) vermiculite (20%) with intercept	genetic analysis	no treatement	Col		NASC005		tissue
ex1250	NASC024_freezingsensitivemutants_sfr6-1_Col-0_Aerialpartsofwholeplants_notreatment_rep1	NASC024_freezingsensitivemutants_WT_Col-0_Aerialpartsofwholeplants_notreatment_rep1	plant	Aerial parts of whole plants	mutant	sfr6-1	compost (Levingtons' Plant Protection Mix)	freeze	no treatement	Col		NASC024		abiotic_stress
ex1251	NASC024_freezingsensitivemutants_sfr2-1_Col-0_Aerialpartsofwholeplants_notreatment_rep1	NASC024_freezingsensitivemutants_WT_Col-0_Aerialpartsofwholeplants_notreatment_rep1	plant	Aerial parts of whole plants	mutant	sfr2-1	compost (Levingtons' Plant Protection Mix)	freeze	no treatement	Col		NASC024		abiotic_stress
ex1252	NASC024_freezingsensitivemutants_sfr6-1_Col-0_Aerialpartsofwholeplants_4oC24h_rep1	NASC024_freezingsensitivemutants_sfr6-1_Col-0_Aerialpartsofwholeplants_notreatment_rep1	plant	Aerial parts of whole plants	mutant	sfr6-1	compost (Levingtons' Plant Protection Mix)	freeze	4 oC	Col	24 h	NASC024		abiotic_stress
ex1253	NASC024_freezingsensitivemutants_sfr2-1_Col-0_Aerialpartsofwholeplants_4oC24h_rep1	NASC024_freezingsensitivemutants_sfr2-1_Col-0_Aerialpartsofwholeplants_notreatment_rep1	plant	Aerial parts of whole plants	mutant	sfr2-1	compost (Levingtons' Plant Protection Mix)	freeze	4 oC	Col	24 h	NASC024		abiotic_stress
ex1254	NASC024_freezingsensitivemutants_WT_Col-0_Aerialpartsofwholeplants_4oC24h_rep1	NASC024_freezingsensitivemutants_WT_Col-0_Aerialpartsofwholeplants_notreatment_rep1	plant	Aerial parts of whole plants			compost (Levingtons' Plant Protection Mix)	freeze	4 oC	Col	24 h	NASC024		abiotic_stress
ex1255	NASC070_sfr2,sfr3andsfr6mutations+lyotropicstress_24hat4oC,contin.100mEinsteins_WT_Col-0_Allaerialtissue_med	NASC070_sfr2,sfr3andsfr6mutations+lyotropicstress_control_WT_Col-0_Allaerialtissue_med	plant	All aerial tissue			0.5x MS, 0.8% agar	cold	4oC	Col	24 h	NASC070		abiotic_stress
ex1256	NASC070_sfr2,sfr3andsfr6mutations+lyotropicstress_Aerialtissueexcised,placedindrylaminarairflowat20-22oC/2h_WT_Col-0_Allaerialtissue_med	NASC070_sfr2,sfr3andsfr6mutations+lyotropicstress_control_WT_Col-0_Allaerialtissue_med	plant	All aerial tissue			0.5x MS, 0.8% agar	cold	placed in dry laminar airflow at 20-22oC	Col	2h	NASC070		abiotic_stress
ex1257	NASC070_sfr2,sfr3andsfr6mutations+lyotropicstress_24hat4oC,contin.100mEinsteins_sf2_Col-0_Allaerialtissue_med	NASC070_sfr2,sfr3andsfr6mutations+lyotropicstress_control_sf2_Col-0_Allaerialtissue_med	plant	All aerial tissue	mutant	sf2	0.5x MS, 0.8% agar	cold	4oC	Col	24 h	NASC070		abiotic_stress
ex1258	NASC070_sfr2,sfr3andsfr6mutations+lyotropicstress_24hat4oC,contin.100mEinsteins_sf6_Col-0_Allaerialtissue_med	NASC070_sfr2,sfr3andsfr6mutations+lyotropicstress_control_sf6_Col-0_Allaerialtissue_med	plant	All aerial tissue	mutant	sf6	0.5x MS, 0.8% agar	cold	4oC	Col	24 h	NASC070		abiotic_stress
ex1259	NASC070_sfr2,sfr3andsfr6mutations+lyotropicstress_Aerialtissueexcised,placedindrylaminarairflowat20-22oC/2h_sf6_Col-0_Allaerialtissue_med	NASC070_sfr2,sfr3andsfr6mutations+lyotropicstress_control_sf6_Col-0_Allaerialtissue_med	plant	All aerial tissue	mutant	sf6	0.5x MS, 0.8% agar	cold	placed in dry laminar airflow at 20-22oC	Col	2h	NASC070		abiotic_stress
ex1260	NASC070_sfr2,sfr3andsfr6mutations+lyotropicstress_24hat4oC,contin.100mEinsteins_sf3_Col-0_Allaerialtissue_med	NASC070_sfr2,sfr3andsfr6mutations+lyotropicstress_control_sf3_Col-0_Allaerialtissue_med	plant	All aerial tissue	mutant	sf3	0.5x MS, 0.8% agar	cold	4oC	Col	24 h	NASC070		abiotic_stress
ex1261	NASC070_timecourseexp._3freeze_AT_Col-0_Allaerialtissue_med	NASC070_timecourseexp._0freeze_AT_Col-0_Allaerialtissue_med	plant	All aerial tissue			0.5x MS, 0.8% agar	cold	freeze	Col	3h	NASC070		abiotic_stress
ex1262	NASC070_timecourseexp._24freeze_AT_Col-0_Allaerialtissue_med	NASC070_timecourseexp._0freeze_AT_Col-0_Allaerialtissue_med	plant	All aerial tissue			0.5x MS, 0.8% agar	cold	freeze	Col	24h	NASC070		abiotic_stress
ex1263	NASC073_chillingandfreezingstress_20oClightconditions_sfr6mutant_Col-0_wholeseedling_rep1	NASC073_chillingandfreezingstress_20oClightconditions_control_Col-0_wholeseedling_rep1	seedling	whole seedling	mutant	sfr6	MS	freeze stress	control 20o C light conditions	Col	3h	NASC073		abiotic_stress
ex1264	NASC073_chillingandfreezingstress_20oClightconditions_cls8_Col-0_wholeseedling_rep1	NASC073_chillingandfreezingstress_20oClightconditions_control_Col-0_wholeseedling_rep1	seedling	whole seedling	mutant	cls8	MS	freeze stress	control 20o C light conditions	Col	3h	NASC073		abiotic_stress
ex1265	NASC073_chillingandfreezingstress_4oClightconditions_sfr6mutant_Col-0_wholeseedling_rep1	NASC073_chillingandfreezingstress_4oClightconditions_control_Col-0_wholeseedling_rep1	seedling	whole seedling	mutant	sfr6	MS	freeze stress	4oC	Col	3h	NASC073		abiotic_stress
ex1266	NASC073_chillingandfreezingstress_4oClightconditions_cls8_Col-0_wholeseedling_rep1	NASC073_chillingandfreezingstress_4oClightconditions_control_Col-0_wholeseedling_rep1	seedling	whole seedling	mutant	cls8	MS	freeze stress	4oC	Col	3h	NASC073		abiotic_stress
ex1267	NASC003_sksmutant_Col-0_sksmutantinsertion_Wholeseedlings_rep1	NASC003_sksmutant_control_Col-0_Wholeseedlings_rep1	seedling	whole seedling	mutant	sks mutant insertion	MS + 1% agar	genetic analysis	constant light/ 22oC	Col		NASC003		developmental
ex1268	NASC065_leafdevelopment_RNAiconstructinSPH1_Col-0_growthstage1.05_rosetteleaves_avg	NASC065_leafdevelopment_WT_Col-0_growthstage1.05_rosetteleaves_avg	leaves	growth stage 1.05_rosette leaves		RNAi construct in SPH1	compost	development	16h light/ 20oC	Col-0		NASC065		developmental
ex1269	NASC065_leafdevelopment_RNAiconstructinSPH1_Col-0_growthstage1.14_rosetteleaves_avgNASC065_leafdevelopment_WT_Col-0_growthstage1.14_rosetteleaves_avg	NASC019_toleranceanddefensetoheavymetal_notreatment_Col-4_rosetteleaves_rep1	leaves	growth stage 1.14_rosette leaves		RNAi construct in SPH1	compost	development	16h light/ 20oC	Col-0		NASC065		developmental
ex1270	NASC029_stomataresponsetoCO2_ambientCO2_C24_wt_GuardCellenrichedleaves_avg	NASC029_stomataresponsetoCO2_ambientCO2_C24_wt_wholeleaves_avg	leaves	Guard Cell enriched leaves			peat-based compost	CO2	ambientCO2	Col		NASC029		metabolism
ex1271	NASC029_stomataresponsetoCO2_elevatedCO2(1000ppm)_C24_wt_GuardCellenrichedleaves_rep1	NASC029_stomataresponsetoCO2_ambientCO2_C24_wt_GuardCellenrichedleaves_avg	leaves	Guard Cell enriched leaves			peat-based compost	CO2	elevated CO2 (1000ppm)			NASC029		metabolism
ex1272	NASC029_stomataresponsetoCO2_elevatedCO2(1000ppm)_C24_wt_wholeleaves_rep1	NASC029_stomataresponsetoCO2_ambientCO2_C24_wt_wholeleaves_avg	leaves	whole leaves			peat-based compost	CO2	elevated CO2 (1000ppm)			NASC029		metabolism
ex1273	NASC029_stomataresponsetoCO2_ambientCO2_C24_HICmutantfromMogenpromotertraplines_GuardCellenrichedleaves_rep1	NASC029_stomataresponsetoCO2_ambientCO2_C24_wt_GuardCellenrichedleaves_avg	leaves	Guard Cell enriched leaves	mutant	HIC mutant from Mogen promoter trap lines	peat-based compost	CO2	ambientCO2			NASC029		metabolism
ex1274	NASC029_stomataresponsetoCO2_elevatedCO2(1000ppm)_C24_HICmutantfromMogenpromotertraplines_GuardCellenrichedleaves_rep1	NASC029_stomataresponsetoCO2_ambientCO2_C24_wt_GuardCellenrichedleaves_avg	leaves	Guard Cell enriched leaves		HIC mutant from Mogen promoter trap lines	peat-based compost	CO2	elevated CO2 (1000ppm)			NASC029		metabolism
ex1275	NASC029_stomataresponsetoCO2_ambientCO2_C24_HICmutantfromMogenpromotertraplines_wholeleaves_rep1	NASC029_stomataresponsetoCO2_ambientCO2_C24_wt_wholeleaves_avg	leaves	whole leaves		HIC mutant from Mogen promoter trap lines	peat-based compost	CO2	ambientCO2			NASC029		metabolism
ex1276	NASC029_stomataresponsetoCO2_elevatedCO2(1000ppm)_C24_HICmutantfromMogenpromotertraplines_wholeleaves_rep1	NASC029_stomataresponsetoCO2_ambientCO2_C24_wt_wholeleaves_avg	leaves	whole leaves		HIC mutant from Mogen promoter trap lines	peat-based compost	CO2	elevated CO2 (1000ppm)			NASC029		metabolism
ex1277	NASC063_stomataresponsetoevelfatedCO2_high-light-highCO2_Col-0_Centreofrosetteuptoleaf11_rep1	NASC063_stomataresponsetoevelfatedCO2_high-light-ambientCO2_Col-0_Centreofrosetteuptoleaf11_rep1	leaves	Centre of rosette up to leaf 11			compost	CO2	high-light-highCO2			NASC063		metabolism
ex1278	NASC063_stomataresponsetoevelfatedCO2_medium-light-highCO2_Col-0_Centreofrosetteuptoleaf11_rep1	NASC063_stomataresponsetoevelfatedCO2_medium-light-ambientCO2_Col-0_Centreofrosetteuptoleaf11_rep1	leaves	Centre of rosette up to leaf 11			compost	CO2	medium-light-highCO2			NASC063		metabolism
ex1279	NASC063_stomataresponsetoevelfatedCO2_low-light-highCO2_Col-0_Centreofrosetteuptoleaf11_rep1	NASC063_stomataresponsetoevelfatedCO2_low-light-ambientCO2_Col-0_Centreofrosetteuptoleaf11_rep1	leaves	Centre of rosette up to leaf 11			compost	CO2	low-light-highCO2			NASC063		metabolism
ex1280	NASC008_storagereservemobilisation_HalfstrengthMSmediaimbibedindarkness4dat4C,then16hrlight/8hrdark_Col-4_Wholegerminatingseeds-rep1	NASC008_storagereservemobilisation_HalfstrengthMSimbibedindarkness,4daysat4C_Col-4_Wholeseeds-rep1	seed	Whole germinating seeds			1/2 MS	cold/light	imbibed in darkness 4 d at 4C, then 16hr light/8hr dark	Col-4		NASC008		metabolism
ex1281	NASC008_storagereservemobilisation_HalfstrengthMSimbibed4daysat4Cindarkthen16hrlight/8hr_Col-4_Wholeseedlings-rep1	NASC008_storagereservemobilisation_HalfstrengthMSimbibedindarkness,4daysat4C_Col-4_Wholeseeds-rep1	whole seedling				1/2 MS	cold/light	imbibed 4 days at 4C in dark then 16hr light/8hr	Col-4		NASC008		metabolism
ex1282	NASC008_storagereservemobilisation_HalfstrengthMSand10uMABA.Imbided4daysat4C,dark,then16hrlight/8hrdark_Col-4_Wholeseeds-rep1	NASC008_storagereservemobilisation_HalfstrengthMSimbibedindarkness,4daysat4C_Col-4_Wholeseeds-rep1	seed	whole seedling			1/2 MS	cold/light	Imbided 4 days at 4C, dark, then 16hr light/8hr dark	Col-4		NASC008		metabolism
ex1283	NASC084_TPTmutant_Lowlightconditions_Ws-2_ape2T-DNAinsertion_unshadedmaturerosetteleaves_avg	NASC84_TPTmutant_Lowlightconditions_Ws-2_unshadedmaturerosetteleaves_avg	leaves	unshaded mature rosette leaves	knockout	ape2 T-DNA insertion	Levingtons M2 compost	genetic analysis	8hr light/16h dark + 20C day/15C night	ws-2		NASC084		metabolism
ex1284	NASC084_TPTmutant_highlightconditions_Ws-2_ape2T-DNAinsertion_unshadedmaturerosetteleaves_avg	NASC84_TPTmutant_highlightconditions_Ws-2_unshadedmaturerosetteleaves_avg	leaves	unshaded mature rosette leaves	knockout	ape2 T-DNA insertion	Levingtons M2 compost	genetic analysis	8hr light/16h dark + 20C day/15C night	ws-2		NASC084		metabolism
ex1285	NASC080_trans-differentiationofcellcultures_highmediaIncubatedat22oConarotaryshaker(105rpm).Sampletakenatday=2_Ler-0_cellsuspension_rep1	NASC080_trans-differentiationofcellcultures_highmedia,Incubatedindarkness,at22oCfor2weeksCallusnottransferredtoliquidmediaRNAcollectedt=0_Ler-0_cellsuspension_rep1	cell suspension	cell suspension			MS agar/ callus induction medium (Gamborg's B5 Basil Medium with minimal organics, 2.0% glucose, 0.5mgl-1 MES, 0.5mgl-1 2,4-D, 0.05mgl-1 Kinetin. pH 5.7)	development	high mediaIncubated at 22oC on a rotary shaker (105rpm)	Ler-0	2d	NASC080		developmental
ex1286	NASC080_trans-differentiationofcellcultures_highmedia,Incubatedat22oConarotaryshaker(105rpm).Sampletakenatday=5_Ler-0_cellsuspension_rep1	NASC080_trans-differentiationofcellcultures_highmedia,Incubatedindarkness,at22oCfor2weeksCallusnottransferredtoliquidmediaRNAcollectedt=0_Ler-0_cellsuspension_rep1	cell suspension	cell suspension			MS agar/ callus induction medium (Gamborg's B5 Basil Medium with minimal organics, 2.0% glucose, 0.5mgl-1 MES, 0.5mgl-1 2,4-D, 0.05mgl-1 Kinetin. pH 5.7)	development	high mediaIncubated at 22oC on a rotary shaker (105rpm)	Ler-0	5d	NASC080		developmental
ex1287	NASC080_trans-differentiationofcellcultures_highmedia,Incubatedat22oConarotaryshaker(105rpm).Sampletakenatday=9_Ler-0_cellsuspension_rep1	NASC080_trans-differentiationofcellcultures_highmedia,Incubatedindarkness,at22oCfor2weeksCallusnottransferredtoliquidmediaRNAcollectedt=0_Ler-0_cellsuspension_rep1	cell suspension	cell suspension			MS agar/ callus induction medium (Gamborg's B5 Basil Medium with minimal organics, 2.0% glucose, 0.5mgl-1 MES, 0.5mgl-1 2,4-D, 0.05mgl-1 Kinetin. pH 5.7)	development	high mediaIncubated at 22oC on a rotary shaker (105rpm)	Ler-0	9d	NASC080		developmental
ex1288	NASC080_trans-differentiationofcellcultures_lowmedia,Incubatedat22oConarotaryshaker(105rpm).Sampletakenatday=5_Ler-0_cellsuspension_rep1	NASC080_trans-differentiationofcellcultures_highmedia,Incubatedindarkness,at22oCfor2weeksCallusnottransferredtoliquidmediaRNAcollectedt=0_Ler-0_cellsuspension_rep1	cell suspension	cell suspension			MS agar/ callus induction medium (Gamborg's B5 Basil Medium with minimal organics, 2.0% glucose, 0.5mgl-1 MES, 0.5mgl-1 2,4-D, 0.05mgl-1 Kinetin. pH 5.7)	development	low media,Incubated at 22oC on a rotary shaker (105rpm)	Ler-0	5d	NASC080		developmental
ex1289	NASC080_trans-differentiationofcellcultures_lowmedia,Incubatedat22oConarotaryshaker(105rpm).Sampletakenatday=9_Ler-0_cellsuspension_rep1	NASC080_trans-differentiationofcellcultures_highmedia,Incubatedindarkness,at22oCfor2weeksCallusnottransferredtoliquidmediaRNAcollectedt=0_Ler-0_cellsuspension_rep1	cell suspension	cell suspension			MS agar/ callus induction medium (Gamborg's B5 Basil Medium with minimal organics, 2.0% glucose, 0.5mgl-1 MES, 0.5mgl-1 2,4-D, 0.05mgl-1 Kinetin. pH 5.7)	development	low media,Incubated at 22oC on a rotary shaker (105rpm)	Ler-0	9d	NASC080		developmental
ex1290	NASC080_trans-differentiationofcellcultures_lowmedia,Incubatedat22oConarotaryshaker(105rpm).Sampletakenatday=5_Ler-0_cellsuspension_rep1	NASC080_trans-differentiationofcellcultures_highmedia,Incubatedat22oConarotaryshaker(105rpm).Sampletakenatday=5_Ler-0_cellsuspension_rep1	cell suspension	cell suspension			MS agar/ callus induction medium (Gamborg's B5 Basil Medium with minimal organics, 2.0% glucose, 0.5mgl-1 MES, 0.5mgl-1 2,4-D, 0.05mgl-1 Kinetin. pH 5.7)	development	low media,Incubated at 22oC on a rotary shaker (105rpm)	Ler-0	5d	NASC080		developmental
ex1291	NASC080_trans-differentiationofcellcultures_lowmedia,Incubatedat22oConarotaryshaker(105rpm).Sampletakenatday=9_Ler-0_cellsuspension_rep1	NASC080_trans-differentiationofcellcultures_highmedia,Incubatedat22oConarotaryshaker(105rpm).Sampletakenatday=9_Ler-0_cellsuspension_rep1	cell suspension	cell suspension			MS agar/ callus induction medium (Gamborg's B5 Basil Medium with minimal organics, 2.0% glucose, 0.5mgl-1 MES, 0.5mgl-1 2,4-D, 0.05mgl-1 Kinetin. pH 5.7)	development	low media,Incubated at 22oC on a rotary shaker (105rpm)	Ler-0	9d	NASC080		developmental
ex1292	NASC056_UV-Bresponse_UV-Bfluencerate(280nm-320nm)_Col-0_wholeabovegroundrosettes_rep1	NASC056_UV-Bresponse_VisibleLightOnlyTREATMENT_Col-0_wholeabovegroundrosettes_rep1	leaves	whole above ground rosettes			compost	UV-B response	UV-Bfluence rate (280nm-320nm)	Col-0	3d	NASC056		abiotic_stress
ex1293	NASC056_UV-Bresponse_UV-Afluencerate(320nm-400)_Col-0_wholeabovegroundrosettes_rep1	NASC056_UV-Bresponse_VisibleLightOnlyTREATMENT_Col-0_wholeabovegroundrosettes_rep1	leaves	whole above ground rosettes			compost	UV-B response	UV-A fluence rate(320nm-400)	Col-0	3d	NASC056		abiotic_stress
ex1294	NASC056_UV-Bresponse_P.parasiticaHiks-1sporesonresistantplant_Col-5_wholeabovegroundrosettes_rep1	NASC056_UV-Bresponse_VisibleLightOnlyTREATMENT_Col-0_wholeabovegroundrosettes_rep1	leaves	whole above ground rosettes			compost	UV-B response	P. parasitica Hiks-1 spores on resistant plant	Col-5	3d	NASC056		abiotic_stress
ex1295	NASC056_UV-Bresponse_mocktreatment_Col-5_wholeabovegroundrosettes_rep1	NASC056_UV-Bresponse_VisibleLightOnlyTREATMENT_Col-0_wholeabovegroundrosettes_rep1	leaves	whole above ground rosettes			compost	UV-B response	mock treatment	Col-5	3d	NASC056		abiotic_stress
ex1296	NASC056_UV-Bresponse_Peronosporaparasiticaonsusceptiblehost_Col-5_wholeabovegroundrosettes_rep1	NASC056_UV-Bresponse_VisibleLightOnlyTREATMENT_Col-0_wholeabovegroundrosettes_rep1	leaves	whole above ground rosettes			compost	UV-B response	Peronospora parasitica on susceptible host	Col-5	3d	NASC056		abiotic_stress
ex1297	NASC056_UV-Bresponse_UV-Bfluencerate(280nm-320nm)_Col-0_wholeabovegroundrosettes_rep1	NASC056_UV-Bresponse_mocktreatment_Col-5_wholeabovegroundrosettes_rep1	leaves	whole above ground rosettes			compost	UV-B response	UV-Bfluence rate (280nm-320nm)	Col-0	3d	NASC056		abiotic_stress
ex1298	NASC056_UV-Bresponse_UV-Afluencerate(320nm-400)_Col-0_wholeabovegroundrosettes_rep1	NASC056_UV-Bresponse_mocktreatment_Col-5_wholeabovegroundrosettes_rep1	leaves	whole above ground rosettes			compost	UV-B response	UV-A fluence rate(320nm-400)	Col-0	3d	NASC056		abiotic_stress
ex1299	NASC056_UV-Bresponse_VisibleLightOnlyTREATMENT_Col-0_wholeabovegroundrosettes_rep1	NASC056_UV-Bresponse_mocktreatment_Col-5_wholeabovegroundrosettes_rep1	leaves	whole above ground rosettes			compost	UV-B response	isible Light Only TREATMENT	Col-0	3d	NASC056		abiotic_stress
ex1300	NASC056_UV-Bresponse_P.parasiticaHiks-1sporesonresistantplant_Col-5_wholeabovegroundrosettes_rep1	NASC056_UV-Bresponse_mocktreatment_Col-5_wholeabovegroundrosettes_rep1	leaves	whole above ground rosettes			compost	UV-B response	P. parasitica Hiks-1 spores on resistant plant	Col-5	3d	NASC056		abiotic_stress
ex1301	NASC056_UV-Bresponse_Peronosporaparasiticaonsusceptiblehost_Col-5_wholeabovegroundrosettes_rep1	NASC056_UV-Bresponse_mocktreatment_Col-5_wholeabovegroundrosettes_rep1	leaves	whole above ground rosettes			compost	UV-B response	Peronospora parasitica on susceptible host	Col-5	3d	NASC056		abiotic_stress
ex1302	NASC315_150mM sucrose_Col-0_rosette leaf_rep1	NASC315_control(no sucrose)_Col-0_rosette leaf_rep1	leaves	leaf strip			unknown	sucrose regulation	vacuum infiltrated with 5 mM PO42- (pH 6.1), 0.1 mM Ca2+ and ± 150 mM sucrose	Col-0	4h	NASC315		metabolism
ex1303	NASC419_mur4-mutant_Col-0_6dolddark grown+1%glucose_med	NASC419_control_Col-0_6dolddark grown+1%glucose_med	whole plant	seedling	mur4	EMS induced_mutation	MS+ 0.9% agar and 0.05%, 0.5%, 1%, 2% and 3% glucose, exposed to light for 18 hours	development	grown in dark	Col-0	6d	NASC419		metabolism
ex1304	NASC419_prl1-mutant_Col-0_6dolddark grown+1%glucose_med	NASC419_control_Col-0_6dolddark grown+1%glucose_med	whole plant	seedling	prl1	EMS induced_mutation	MS+ 0.9% agar and 0.05%, 0.5%, 1%, 2% and 3% glucose, exposed to light for 18 hours	development	grown in dark	Col-0	6d	NASC420		metabolism
ex1305	NASC419_mur4/prl1-doublemutant_Col-0_6dolddark grown+1%glucose_med	NASC419_control_Col-0_6dolddark grown+1%glucose_med	whole plant	seedling	mur4/prl1	EMS induced_mutation	MS+ 0.9% agar and 0.05%, 0.5%, 1%, 2% and 3% glucose, exposed to light for 18 hours	development	grown in dark	Col-0	6d	NASC421		metabolism
ex1306	NASC328_12.5mMCaCl2_wildtype Elland(calcicole)_whole plant_rep1	NASC053_Calcicole_Cal-0 whole plant_avg	whole plant	seedling			sand		12.5mMCaCl2	Col-0		NASC328/053		abiotic_stress	12.5mMCaCl2 wt-calcicole/Calcicole
ex1307	NASC479_250mMK-nitrate_20min_wt-Col-roots_med	NASC479_250mMKCl_20min_wt-Col_roots_med	root	root			liquid medium		250mMK-nitrate/250mMKCl	Col-0	20min	NASC479		abiotic_stress	250mMK-nitrate/250mMKCl_root
ex1308	NASC479_250mM KNO3_20min_wt-Col_shoots_med	NASC479_250mMKCl_20min_wt-Col_shoots_med	shoot	shoot			liquid medium		250mM KNO3/250mMKCl	Col-0	20min	NASC479		abiotic_stress	250mM KNO3/250mMKCl_shoot
ex1309	NASC481_250mM KCL_20min_WT-Col_roots_med	NASC481_250mM KNO2_20min_WT-Col_roots_med	root	root			hydroponic solution		250mM KCL/250mM KNO2	Col-0	20min	NASC481		abiotic_stress	250mM KCL(control)/250mM KNO2
ex1310	NASC481_250 KNO3_20min_WT-Col_roots_med	NASC481_250mM KNO2_20min_WT-Col_roots_med	root	root			hydroponic solution		250 KNO3/250mM KNO2	Col-0	20min	NASC481		abiotic_stress	250 KNO3/250mM KNO2_root
ex1311	NASC481_250mM KNO2_20min_WT-Col_roots_med	NASC481_250mM KCL_20min_WT-Col_roots_med	root	root			hydroponic solution		250mM KNO2/250mM KCL (control)	Col-0	20min	NASC481		abiotic_stress	250mM KNO2/250mM KCL (control)_root
ex1312	NASC481_250 KNO3_20min_WT-Col_roots_med	NASC481_250mM KCL_20min_WT-Col_roots_med	root	root			hydroponic solution		250 KNO3/ 250mM KCL(control)	Col-0	20min	NASC481		abiotic_stress	250 KNO3/ 250mM KCL(control)_root
ex1313	NASC481_250mM KNO2_20min_WT-Col_roots_med	NASC481_250 KNO3_20min_WT-Col_roots_med	root	root			hydroponic solution		250mM KNO2/250 KNO3	Col-0	20min	NASC481		abiotic_stress	250mM KNO2/250 KNO3_root
ex1314	NASC481_250mM KCL_20min_WT-Col_roots_med	NASC481_250 KNO3_20min_WT-Col_roots_med	root	root			hydroponic solution		250mM KCL(control)/250 KNO3	Col-0	20min	NASC481		abiotic_stress	250mM KCL(control)/250 KNO3_root
ex1315	NASC480_5mM KCl_wt-Col_2hr_shoots_med	NASC480_5mM KCl_wt-Col_2hr_roots_med	plant	shoot/root			hydroponic solution		5mM KCl	Col-0	2h	NASC480		abiotic_stress	5mM Kclroot/shoot
ex1316	NASC480_5mM KCl_wt-Col_2hr_roots_med	NASC480_5mM KCl_wt-Col_2hr_shoots_med	plant	root/shoot			hydroponic solution		5mM KCl	Col-0	2h	NASC480		abiotic_stress	5mM Kclshoot/root
ex1317	NASC480_5mM KNO3_wt-Col_2hr_shoots_med	NASC480_5mM KNO3_wt-Col_2hr_roots_med	plant	shoot/root			hydroponic solution		5mMKNO3	Col-0	2h	NASC480		abiotic_stress	5mM KNO3 root/shoot
ex1318	NASC480_5mM KNO3_wt-Col_2hr_roots_med	NASC480_5mM KNO3_wt-Col_2hr_shoots_med	shoot	shoot			hydroponic solution		5mM KNO3	Col-0	2h	NASC480		abiotic_stress	5mM KNO3 shoot/root
ex1319	NASC480_5mM KCl_Nitrate-reductase-null-mutant_2hr_shoots_med	NASC480_5mM KCl_wt-Col_2hr_shoots_med	shoot	shoot	Nitrate-reductase-null-mutant		hydroponic solution		5mM KCl	Col-0	2h	NASC480		abiotic_stress	5mM KCl_Nitrate-reductase-null-mutant/5mM KCl_shoot
ex1320	NASC480_5mM KNO3_Nitrate-reductase-null-mutant_2hr_shoots_med	NASC480_5mM KNO3_wt-Col_2hr_shoots_med	shoot	shoot	Nitrate-reductase-null-mutant		hydroponic solution		5mM KNO3	Col-0	2h	NASC480		abiotic_stress	5mM KNO3_Nitrate-reductase-null-mutant/5mM KNO3_shoot
ex1321	NASC480_5mM KCl_Nitrate-reductase-null-mutant_2hr_roots_med	NASC480_5mM KCl_wt-Col_2hr_roots_med	root	root	Nitrate-reductase-null-mutant		hydroponic solution		5mM KCl	Col-0	2h	NASC480		abiotic_stress	5mM KCl_Nitrate-reductase-null-mutant/5mM KCl_root
ex1322	NASC480_5mM KNO3_Nitrate-reductase-null-mutant_2hr_roots_med	NASC480_5mM KNO3_wt-Col_2hr_roots_med	root	root	Nitrate-reductase-null-mutant		hydroponic solution		5mM KNO3	Col-0	2h	NASC480		abiotic_stress	5mM KNO3_Nitrate-reductase-null-mutant/5mM KNO3_root
ex1323	NACS271_sulfurdeficiency_sulfate-less_Col-0_roots_rep1 vs NACS271_sulfurdeficiency_control_Col-0_roots_rep1		root	root										abiotic_stress
ex1324	NASC245_sulfate_Col-0_leaf_control w/o sulfate_6h_rep1	NASC245_sulfate_Col-0_leaf_control w/o sulfate_0h_rep1	leaves	leaves										abiotic_stress
ex1325	NASC245_sulfate_Col-0_leaf_control w/o sulfate_12h_med	NASC245_sulfate_Col-0_leaf_control w/o sulfate_0h_rep1	leaves	leaves										abiotic_stress
ex1326	NASC245_sulfate_Col-0_leaf_control w/o sulfate_24h_med	NASC245_sulfate_Col-0_leaf_control w/o sulfate_0h_rep1	leaves	leaves										abiotic_stress
ex1327	NASC245_sulfate_Col-0_leaf_ with sulfate_0h_med	NASC245_sulfate_Col-0_leaf_control w/o sulfate_0h_rep1	leaves	leaves										abiotic_stress
ex1328	NASC245_sulfate_Col-0_leaf_with sulfate_6h_med	NASC245_sulfate_Col-0_leaf_control w/o sulfate_6h_rep1	leaves	leaves										abiotic_stress
ex1329	NASC245_sulfate_Col-0_leaf_with sulfate_12h_rep1	NASC245_sulfate_Col-0_leaf_control w/o sulfate_12h_med	leaves	leaves										abiotic_stress
ex1330	NASC245_sulfate_Col-0_leaf_with sulfate_24h_rep1	NASC245_sulfate_Col-0_leaf_control w/o sulfate_24h_med	leaves	leaves										abiotic_stress

## Sheet: one-word
exp.number	one word
ex0001	abiotic_stress
ex0002	abiotic_stress
ex0003	abiotic_stress
ex0004	abiotic_stress
ex0005	abiotic_stress
ex0006	abiotic_stress
ex0007	abiotic_stress
ex0008	abiotic_stress
ex0009	abiotic_stress
ex0010	abiotic_stress
ex0011	abiotic_stress
ex0012	abiotic_stress
ex0013	abiotic_stress
ex0014	abiotic_stress
ex0015	pathogen
ex0016	pathogen
ex0017	pathogen
ex0018	abiotic_stress
ex0019	abiotic_stress
ex0020	abiotic_stress
ex0021	abiotic_stress
ex0022	abiotic_stress
ex0023	abiotic_stress
ex0024	abiotic_stress
ex0025	abiotic_stress
ex0026	abiotic_stress
ex0027	abiotic_stress
ex0028	abiotic_stress
ex0029	abiotic_stress
ex0030	abiotic_stress
ex0031	abiotic_stress
ex0032	abiotic_stress
ex0033	abiotic_stress
ex0034	abiotic_stress
ex0035	abiotic_stress
ex0036	abiotic_stress
ex0037	abiotic_stress
ex0038	abiotic_stress
ex0039	abiotic_stress
ex0040	abiotic_stress
ex0041	abiotic_stress
ex0042	abiotic_stress
ex0043	abiotic_stress
ex0044	abiotic_stress
ex0045	abiotic_stress
ex0046	abiotic_stress
ex0047	abiotic_stress
ex0048	abiotic_stress
ex0049	abiotic_stress
ex0050	abiotic_stress
ex0051	abiotic_stress
ex0052	abiotic_stress
ex0053	abiotic_stress
ex0054	abiotic_stress
ex0055	abiotic_stress
ex0056	circadian
ex0057	circadian
ex0058	circadian
ex0059	circadian
ex0060	circadian
ex0061	circadian
ex0062	circadian
ex0063	circadian
ex0064	circadian
ex0065	circadian
ex0066	circadian
ex0067	circadian
ex0068	circadian
ex0069	circadian
ex0070	abiotic_stress
ex0071	abiotic_stress
ex0072	abiotic_stress
ex0073	experimental_design
ex0074	experimental_design
ex0075	experimental_design
ex0076	tissue
ex0077	tissue
ex0078	tissue
ex0079	tissue
ex0080	tissue
ex0081	tissue
ex0082	tissue
ex0083	tissue
ex0084	tissue
ex0085	tissue
ex0086	tissue
ex0087	tissue
ex0088	tissue
ex0089	tissue
ex0090	tissue
ex0091	tissue
ex0092	tissue
ex0093	tissue
ex0094	tissue
ex0095	tissue
ex0096	tissue
ex0097	tissue
ex0098	tissue
ex0099	tissue
ex0100	tissue
ex0101	tissue
ex0102	tissue
ex0103	tissue
ex0104	tissue
ex0105	tissue
ex0106	tissue
ex0107	tissue
ex0108	tissue
ex0109	tissue
ex0110	tissue
ex0111	tissue
ex0112	tissue
ex0113	tissue
ex0114	tissue
ex0115	tissue
ex0116	tissue
ex0117	tissue
ex0118	tissue
ex0119	tissue
ex0120	hormone
ex0121	hormone
ex0122	hormone
ex0123	hormone
ex0124	hormone
ex0125	hormone
ex0126	hormone
ex0127	hormone
ex0128	hormone
ex0129	hormone
ex0130	hormone
ex0131	hormone
ex0132	hormone
ex0133	hormone
ex0134	hormone
ex0135	hormone
ex0136	hormone
ex0137	hormone
ex0138	hormone
ex0139	hormone
ex0140	hormone
ex0141	abiotic_stress
ex0142	abiotic_stress
ex0143	circadian
ex0144	circadian
ex0145	circadian
ex0146	circadian
ex0147	circadian
ex0148	circadian
ex0149	circadian
ex0150	circadian
ex0151	circadian
ex0152	circadian
ex0153	circadian
ex0154	circadian
ex0155	circadian
ex0156	circadian
ex0157	circadian
ex0158	circadian
ex0159	circadian
ex0160	circadian
ex0161	circadian
ex0162	circadian
ex0163	circadian
ex0164	circadian
ex0165	circadian
ex0166	circadian
ex0167	circadian
ex0168	circadian
ex0169	circadian
ex0170	circadian
ex0171	circadian
ex0172	circadian
ex0173	circadian
ex0174	circadian
ex0175	circadian
ex0176	circadian
ex0177	circadian
ex0178	circadian
ex0179	abiotic_stress
ex0180	abiotic_stress
ex0181	ecotype
ex0182	abiotic_stress
ex0183	abiotic_stress
ex0184	ecotype
ex0185	ecotype
ex0186	abiotic_stress
ex0187	abiotic_stress
ex0188	ecotype
ex0189	abiotic_stress
ex0190	abiotic_stress
ex0191	abiotic_stress
ex0192	circadian
ex0193	circadian
ex0194	abiotic_stress
ex0195	abiotic_stress
ex0196	abiotic_stress
ex0197	abiotic_stress
ex0198	developmental
ex0199	pathogen
ex0200	pathogen
ex0201	pathogen
ex0202	pathogen
ex0203	pathogen
ex0204	pathogen
ex0205	pathogen
ex0206	pathogen
ex0207	pathogen
ex0208	pathogen
ex0209	abiotic_stress
ex0210	abiotic_stress
ex0211	abiotic_stress
ex0212	metabolism
ex0213	developmental
ex0214	developmental
ex0215	developmental
ex0216	developmental
ex0217	developmental
ex0218	developmental
ex0219	pathogen
ex0220	pathogen
ex0221	pathogen
ex0222	pathogen
ex0223	pathogen
ex0224	pathogen
ex0225	pathogen
ex0226	pathogen
ex0227	pathogen
ex0228	pathogen
ex0229	tissue
ex0230	tissue
ex0231	tissue
ex0232	tissue
ex0233	tissue
ex0234	tissue
ex0235	tissue
ex0236	tissue
ex0237	tissue
ex0238	tissue
ex0239	tissue
ex0240	tissue
ex0241	tissue
ex0242	tissue
ex0243	tissue
ex0244	tissue
ex0245	tissue
ex0246	tissue
ex0247	tissue
ex0248	abiotic_stress
ex0249	abiotic_stress
ex0250	abiotic_stress
ex0251	abiotic_stress
ex0252	abiotic_stress
ex0253	abiotic_stress
ex0254	abiotic_stress
ex0255	abiotic_stress
ex0256	metabolism
ex0257	abiotic_stress
ex0258	pathogen
ex0259	abiotic_stress
ex0260	abiotic_stress
ex0261	abiotic_stress
ex0262	abiotic_stress
ex0263	abiotic_stress
ex0264	abiotic_stress
ex0265	abiotic_stress
ex0266	abiotic_stress
ex0267	abiotic_stress
ex0268	abiotic_stress
ex0269	abiotic_stress
ex0270	abiotic_stress
ex0271	abiotic_stress
ex0272	abiotic_stress
ex0273	abiotic_stress
ex0274	abiotic_stress
ex0275	abiotic_stress
ex0276	abiotic_stress
ex0277	circadian
ex0278	circadian
ex0279	circadian
ex0280	abiotic_stress
ex0281	abiotic_stress
ex0282	developmental
ex0283	abiotic_stress
ex0284	abiotic_stress
ex0285	abiotic_stress
ex0286	circadian
ex0287	circadian
ex0288	circadian
ex0289	circadian
ex0290	circadian
ex0291	circadian
ex0292	circadian
ex0293	circadian
ex0294	circadian
ex0295	circadian
ex0296	circadian
ex0297	circadian
ex0298	circadian
ex0299	circadian
ex0300	circadian
ex0301	circadian
ex0302	circadian
ex0303	circadian
ex0304	abiotic_stress
ex0305	tissue
ex0306	tissue
ex0307	circadian
ex0308	circadian
ex0309	circadian
ex0310	circadian
ex0311	circadian
ex0312	circadian
ex0313	circadian
ex0314	circadian
ex0315	circadian
ex0316	circadian
ex0317	circadian
ex0318	circadian
ex0319	circadian
ex0320	circadian
ex0321	hormone
ex0322	hormone
ex0323	hormone
ex0324	hormone
ex0325	circadian
ex0326	circadian
ex0327	circadian
ex0328	abiotic_stress
ex0329	circadian
ex0330	circadian
ex0331	circadian
ex0332	abiotic_stress
ex0333	abiotic_stress
ex0334	abiotic_stress
ex0335	abiotic_stress
ex0336	abiotic_stress
ex0337	abiotic_stress
ex0338	abiotic_stress
ex0339	abiotic_stress
ex0340	abiotic_stress
ex0341	abiotic_stress
ex0342	abiotic_stress
ex0343	abiotic_stress
ex0344	abiotic_stress
ex0345	abiotic_stress
ex0346	abiotic_stress
ex0347	abiotic_stress
ex0348	abiotic_stress
ex0349	abiotic_stress
ex0350	abiotic_stress
ex0351	abiotic_stress
ex0352	abiotic_stress
ex0353	abiotic_stress
ex0354	abiotic_stress
ex0355	abiotic_stress
ex0356	abiotic_stress
ex0357	abiotic_stress
ex0358	abiotic_stress
ex0359	abiotic_stress
ex0360	abiotic_stress
ex0361	abiotic_stress
ex0362	abiotic_stress
ex0363	abiotic_stress
ex0364	abiotic_stress
ex0365	abiotic_stress
ex0366	abiotic_stress
ex0367	abiotic_stress
ex0368	abiotic_stress
ex0369	abiotic_stress
ex0370	abiotic_stress
ex0371	abiotic_stress
ex0372	abiotic_stress
ex0373	abiotic_stress
ex0374	abiotic_stress
ex0375	abiotic_stress
ex0376	abiotic_stress
ex0377	abiotic_stress
ex0378	abiotic_stress
ex0379	abiotic_stress
ex0380	abiotic_stress
ex0381	abiotic_stress
ex0382	abiotic_stress
ex0383	abiotic_stress
ex0384	abiotic_stress
ex0385	abiotic_stress
ex0386	abiotic_stress
ex0387	abiotic_stress
ex0388	abiotic_stress
ex0389	abiotic_stress
ex0390	abiotic_stress
ex0391	abiotic_stress
ex0392	abiotic_stress
ex0393	abiotic_stress
ex0394	abiotic_stress
ex0395	abiotic_stress
ex0396	abiotic_stress
ex0397	abiotic_stress
ex0398	abiotic_stress
ex0399	circadian
ex0400	abiotic_stress
ex0401	seed dormancy
ex0402	seed dormancy
ex0403	seed dormancy
ex0404	seed dormancy
ex0405	seed dormancy
ex0406	seed dormancy
ex0407	seed dormancy
ex0408	seed dormancy
ex0409	seed dormancy
ex0410	seed dormancy
ex0411	seed dormancy
ex0412	seed dormancy
ex0413	seed dormancy
ex0414	seed dormancy
ex0415	seed dormancy
ex0416	seed dormancy
ex0417	seed dormancy
ex0418	seed dormancy
ex0419	seed dormancy
ex0420	seed dormancy
ex0421	seed dormancy
ex0422	seed dormancy
ex0423	seed dormancy
ex0424	seed dormancy
ex0425	seed dormancy
ex0426	seed dormancy
ex0427	seed dormancy
ex0428	seed dormancy
ex0429	seed dormancy
ex0430	seed dormancy
ex0431	seed dormancy
ex0432	seed dormancy
ex0433	seed dormancy
ex0434	seed dormancy
ex0435	seed dormancy
ex0436	seed dormancy
ex0437	seed dormancy
ex0438	seed dormancy
ex0439	seed dormancy
ex0440	seed dormancy
ex0441	seed dormancy
ex0442	seed dormancy
ex0443	seed dormancy
ex0444	seed dormancy
ex0445	seed dormancy
ex0446	seed dormancy
ex0447	seed dormancy
ex0448	seed dormancy
ex0449	seed dormancy
ex0450	seed dormancy
ex0451	seed dormancy
ex0452	seed dormancy
ex0453	seed dormancy
ex0454	seed dormancy
ex0455	seed dormancy
ex0456	seed dormancy
ex0457	seed dormancy
ex0458	seed dormancy
ex0459	seed dormancy
ex0460	seed dormancy
ex0461	seed dormancy
ex0462	seed dormancy
ex0463	seed dormancy
ex0464	seed dormancy
ex0465	seed dormancy
ex0466	seed dormancy
ex0467	seed dormancy
ex0468	seed dormancy
ex0469	seed dormancy
ex0470	seed dormancy
ex0471	seed dormancy
ex0472	seed dormancy
ex0473	seed dormancy
ex0474	seed dormancy
ex0475	seed dormancy
ex0476	seed dormancy
ex0477	seed dormancy
ex0478	seed dormancy
ex0479	seed dormancy
ex0480	seed dormancy
ex0481	seed dormancy
ex0482	seed dormancy
ex0483	seed dormancy
ex0484	seed dormancy
ex0485	seed dormancy
ex0486	seed dormancy
ex0487	seed dormancy
ex0488	seed dormancy
ex0489	seed dormancy
ex0490	seed dormancy
ex0491	seed dormancy
ex0492	seed dormancy
ex0493	seed dormancy
ex0494	seed dormancy
ex0495	seed dormancy
ex0496	seed dormancy
ex0497	seed dormancy
ex0498	seed dormancy
ex0499	seed dormancy
ex0500	seed dormancy
ex0501	seed dormancy
ex0502	seed dormancy
ex0503	seed dormancy
ex0504	seed dormancy
ex0505	seed dormancy
ex0506	seed dormancy
ex0507	seed dormancy
ex0508	seed dormancy
ex0509	seed dormancy
ex0510	seed dormancy
ex0511	seed dormancy
ex0512	seed dormancy
ex0513	seed dormancy
ex0514	seed dormancy
ex0515	seed dormancy
ex0516	seed dormancy
ex0517	seed dormancy
ex0518	seed dormancy
ex0519	seed dormancy
ex0520	seed dormancy
ex0521	seed dormancy
ex0522	seed dormancy
ex0523	seed dormancy
ex0524	seed dormancy
ex0525	seed dormancy
ex0526	seed dormancy
ex0527	seed dormancy
ex0528	seed dormancy
ex0529	seed dormancy
ex0530	seed dormancy
ex0531	seed dormancy
ex0532	seed dormancy
ex0533	seed dormancy
ex0534	seed dormancy
ex0535	seed dormancy
ex0536	seed dormancy
ex0537	seed dormancy
ex0538	seed dormancy
ex0539	seed dormancy
ex0540	seed dormancy
ex0541	seed dormancy
ex0542	seed dormancy
ex0543	seed dormancy
ex0544	seed dormancy
ex0545	seed dormancy
ex0546	seed dormancy
ex0547	seed dormancy
ex0548	seed dormancy
ex0549	seed dormancy
ex0550	seed dormancy
ex0551	seed dormancy
ex0552	seed dormancy
ex0553	seed dormancy
ex0554	seed dormancy
ex0555	seed dormancy
ex0556	seed dormancy
ex0557
ex0558
ex0559	ecotype
ex0560	ecotype
ex0561	ecotype
ex0562	ecotype
ex0563	circadian
ex0564	circadian
ex0565	circadian
ex0566	circadian
ex0567	circadian
ex0568	circadian
ex0569	circadian
ex0570	circadian
ex0571	circadian
ex0572	circadian
ex0573	circadian
ex0574	circadian
ex0575	abiotic_stress
ex0576	abiotic_stress
ex0577	abiotic_stress
ex0578	metabolism
ex0579	developmental
ex0580	developmental
ex0581	metabolism
ex0582	senescence
ex0583	array_comparison
ex0584	array_comparison
ex0585	array_comparison
ex0586	array_comparison
ex0587	array_comparison
ex0588	array_comparison
ex0589	array_comparison
ex0590	developmental
ex0591	developmental
ex0592	developmental
ex0593	developmental
ex0594	developmental
ex0595	abiotic_stress
ex0596	abiotic_stress
ex0597	abiotic_stress
ex0598	pathogen
ex0599	pathogen
ex0600	pathogen
ex0601	pathogen
ex0602	abiotic_stress
ex0603	abiotic_stress
ex0604	abiotic_stress
ex0605	abiotic_stress
ex0606	hormone
ex0607	abiotic_stress
ex0608	abiotic_stress
ex0609	abiotic_stress
ex0610	abiotic_stress
ex0611	abiotic_stress
ex0612	biotic
ex0613	biotic
ex0614	hormone
ex0615	developmental
ex0616	developmental
ex0617	developmental
ex0618	developmental
ex0619	hormone
ex0620	hormone
ex0621	developmental
ex0622	hormone
ex0623	metabolism
ex0624	metabolism
ex0625	metabolism
ex0626	metabolism
ex0627	metabolism
ex0628	metabolism
ex0629	metabolism
ex0630	metabolism
ex0631	biotic
ex0632	developmental
ex0633	developmental
ex0634	tissue
ex0635	tissue
ex0636	biotic
ex0637	pathogen
ex0638	hormone
ex0639	hormone
ex0640	hormone
ex0641	hormone
ex0642	developmental
ex0643	hormone
ex0644	hormone
ex0645	hormone
ex0646	hormone
ex0647	hormone
ex0648	hormone
ex0649	hormone
ex0650	hormone
ex0651	hormone
ex0652	pathogen
ex0653	pathogen
ex0654	hormone
ex0655	hormone
ex0656	hormone
ex0657	hormone
ex0658	hormone
ex0659	hormone
ex0660	hormone
ex0661	hormone
ex0662	hormone
ex0663	hormone
ex0664	hormone
ex0665	hormone
ex0666	hormone
ex0667	hormone
ex0668	hormone
ex0669	hormone
ex0670	hormone
ex0671	hormone
ex0672	hormone
ex0673	hormone
ex0674	hormone
ex0675	hormone
ex0676	hormone
ex0677	hormone
ex0678	hormone
ex0679	abiotic_stress
ex0680	abiotic_stress
ex0681	abiotic_stress
ex0682	abiotic_stress
ex0683	abiotic_stress
ex0684	abiotic_stress
ex0685	abiotic_stress
ex0686	abiotic_stress
ex0687	abiotic_stress
ex0688	abiotic_stress
ex0689	abiotic_stress
ex0690	abiotic_stress
ex0691	abiotic_stress
ex0692	abiotic_stress
ex0693	abiotic_stress
ex0694	abiotic_stress
ex0695	metabolism
ex0696	abiotic_stress
ex0697	abiotic_stress
ex0698	abiotic_stress
ex0699	abiotic_stress
ex0700	abiotic_stress
ex0701	abiotic_stress
ex0702	abiotic_stress
ex0703	abiotic_stress
ex0704	abiotic_stress
ex0705	abiotic_stress
ex0706	abiotic_stress
ex0707	abiotic_stress
ex0708	abiotic_stress
ex0709	abiotic_stress
ex0710	abiotic_stress
ex0711	abiotic_stress
ex0712	abiotic_stress
ex0713	abiotic_stress
ex0714	abiotic_stress
ex0715	developmental
ex0716	developmental
ex0717	hormone
ex0718	hormone
ex0719	hormone
ex0720	abiotic_stress
ex0721	pathogen
ex0722	pathogen
ex0723	pathogen
ex0724	pathogen
ex0725	pathogen
ex0726	pathogen
ex0727	pathogen
ex0728	pathogen
ex0729	pathogen
ex0730	pathogen
ex0731	pathogen
ex0732	hormone
ex0733	hormone
ex0734	hormone
ex0735	hormone
ex0736	hormone
ex0737	hormone
ex0738	hormone
ex0739	hormone
ex0740	hormone
ex0741	hormone
ex0742	hormone
ex0743	hormone
ex0744	hormone
ex0745	hormone
ex0746	pathogen
ex0747	pathogen
ex0748	pathogen
ex0749	pathogen
ex0750	pathogen
ex0751	pathogen
ex0752	pathogen
ex0753	pathogen
ex0754	pathogen
ex0755	pathogen
ex0756	pathogen
ex0757	pathogen
ex0758	pathogen
ex0759	pathogen
ex0760	pathogen
ex0761	pathogen
ex0762	abiotic_stress
ex0763	abiotic_stress
ex0764	abiotic_stress
ex0765	abiotic_stress
ex0766	abiotic_stress
ex0767	abiotic_stress
ex0768	abiotic_stress
ex0769	abiotic_stress
ex0770	abiotic_stress
ex0771	abiotic_stress
ex0772	abiotic_stress
ex0773	abiotic_stress
ex0774	abiotic_stress
ex0775	abiotic_stress
ex0776	abiotic_stress
ex0777	abiotic_stress
ex0778	abiotic_stress
ex0779	abiotic_stress
ex0780	abiotic_stress
ex0781	abiotic_stress
ex0782	abiotic_stress
ex0783	abiotic_stress
ex0784	abiotic_stress
ex0785	abiotic_stress
ex0786	tissue
ex0787	circadian
ex0788	circadian
ex0789	ecotype
ex0790	ecotype
ex0791	tissue
ex0792	tissue
ex0793	tissue
ex0794	tissue
ex0795	tissue
ex0796	developmental
ex0797	abiotic_stress
ex0798	circadian
ex0799	circadian
ex0800	circadian
ex0801	circadian
ex0802	circadian
ex0803	hormone
ex0804	hormone
ex0805	hormone
ex0806	circadian
ex0807	circadian
ex0808	circadian
ex0809	circadian
ex0810	circadian
ex0811	circadian
ex0812	circadian
ex0813	circadian
ex0814	circadian
ex0815	circadian
ex0816	ecotype
ex0817	ecotype
ex0818	ecotype
ex0819	ecotype
ex0820	ecotype
ex0821	ecotype
ex0822	ecotype
ex0823	ecotype
ex0824	ecotype
ex0825	ecotype
ex0826	ecotype
ex0827	ecotype
ex0828	hormone
ex0829	hormone
ex0830	hormone
ex0831	developmental
ex0832	developmental
ex0833	developmental
ex0834	developmental
ex0835	developmental
ex0836	developmental
ex0837	developmental
ex0838	developmental
ex0839	developmental
ex0840	developmental
ex0841	developmental
ex0842	developmental
ex0843	developmental
ex0844	developmental
ex0845	developmental
ex0846	developmental
ex0847	developmental
ex0848	developmental
ex0849	developmental
ex0850	developmental
ex0851	developmental
ex0852	developmental
ex0853	developmental
ex0854	developmental
ex0855	developmental
ex0856	developmental
ex0857	developmental
ex0858	developmental
ex0859	developmental
ex0860	developmental
ex0861	developmental
ex0862	developmental
ex0863	developmental
ex0864	developmental
ex0865	developmental
ex0866	developmental
ex0867	developmental
ex0868	developmental
ex0869	developmental
ex0870	developmental
ex0871	developmental
ex0872	developmental
ex0873	developmental
ex0874	developmental
ex0875	developmental
ex0876	developmental
ex0877	developmental
ex0878	developmental
ex0879	developmental
ex0880	developmental
ex0881	developmental
ex0882	developmental
ex0883	circadian
ex0884	circadian
ex0885	circadian
ex0886	circadian
ex0887	circadian
ex0888	circadian
ex0889	circadian
ex0890	circadian
ex0891	circadian
ex0892	circadian
ex0893	circadian
ex0894	circadian
ex0895	circadian
ex0896	circadian
ex0897	circadian
ex0898	circadian
ex0899	circadian
ex0900	hormone
ex0901	hormone
ex0902	hormone
ex0903	metabolism
ex0904	circadian
ex0905	circadian
ex0906	circadian
ex0907	circadian
ex0908	circadian
ex0909	circadian
ex0910	circadian
ex0911	circadian
ex0912	circadian
ex0913	circadian
ex0914	circadian
ex0915	circadian
ex0916	circadian
ex0917	circadian
ex0918	circadian
ex0919	abiotic_stress
ex0920	abiotic_stress
ex0921	abiotic_stress
ex0922	abiotic_stress
ex0923	abiotic_stress
ex0924	abiotic_stress
ex0925	abiotic_stress
ex0926	abiotic_stress
ex0927	abiotic_stress
ex0928	abiotic_stress
ex0929	abiotic_stress
ex0930	abiotic_stress
ex0931	abiotic_stress
ex0932	abiotic_stress
ex0933	abiotic_stress
ex0934	abiotic_stress
ex0935	abiotic_stress
ex0936	abiotic_stress
ex0937	abiotic_stress
ex0938	abiotic_stress
ex0939	abiotic_stress
ex0940	abiotic_stress
ex0941	abiotic_stress
ex0942	abiotic_stress
ex0943	abiotic_stress
ex0944	pathogen
ex0945	pathogen
ex0946	pathogen
ex0947	pathogen
ex0948	pathogen
ex0949	pathogen
ex0950	pathogen
ex0951	pathogen
ex0952	pathogen
ex0953	pathogen
ex0954	pathogen
ex0955	pathogen
ex0956	pathogen
ex0957	pathogen
ex0958	pathogen
ex0959	pathogen
ex0960	pathogen
ex0961	pathogen
ex0962	pathogen
ex0963	pathogen
ex0964	abiotic_stress
ex0965	abiotic_stress
ex0966	abiotic_stress
ex0967	abiotic_stress
ex0968	abiotic_stress
ex0969	abiotic_stress
ex0970	abiotic_stress
ex0971	abiotic_stress
ex0972	abiotic_stress
ex0973	abiotic_stress
ex0974	metabolism
ex0975	metabolism
ex0976	metabolism
ex0977	tissue
ex0978	metabolism
ex0979	metabolism
ex0980	metabolism
ex0981	metabolism
ex0982	metabolism
ex0983	hormone
ex0984	hormone
ex0985	hormone
ex0986	abiotic_stress
ex0987	abiotic_stress
ex0988	abiotic_stress
ex0989	abiotic_stress
ex0990	abiotic_stress
ex0991	abiotic_stress
ex0992	abiotic_stress
ex0993	abiotic_stress
ex0994	abiotic_stress
ex0995	abiotic_stress
ex0996	tissue
ex0997	tissue
ex0998	tissue
ex0999	metabolism
ex1000	metabolism
ex1001	metabolism
ex1002	metabolism
ex1003	metabolism
ex1004	metabolism
ex1005	tissue
ex1006	tissue
ex1007	tissue
ex1008	tissue
ex1009	tissue
ex1010	tissue
ex1011	tissue
ex1012	tissue
ex1013	tissue
ex1014	tissue
ex1015	tissue
ex1016	tissue
ex1017	tissue
ex1018	tissue
ex1019	tissue
ex1020	tissue
ex1021	tissue
ex1022	tissue
ex1023	tissue
ex1024	tissue
ex1025	tissue
ex1026	tissue
ex1027	tissue
ex1028	tissue
ex1029	tissue
ex1030	tissue
ex1031	tissue
ex1032	tissue
ex1033	abiotic_stress
ex1034	abiotic_stress
ex1035	abiotic_stress
ex1036	abiotic_stress
ex1037	abiotic_stress
ex1038	abiotic_stress
ex1039	abiotic_stress
ex1040	abiotic_stress
ex1041	abiotic_stress
ex1042	abiotic_stress
ex1043	abiotic_stress
ex1044	abiotic_stress
ex1045	abiotic_stress
ex1046	abiotic_stress
ex1047	hormone
ex1048	hormone
ex1049	hormone
ex1050	abiotic_stress
ex1051	abiotic_stress
ex1052	abiotic_stress
ex1053	abiotic_stress
ex1054	abiotic_stress
ex1055	abiotic_stress
ex1056	abiotic_stress
ex1057	abiotic_stress
ex1058	tissue
ex1059	hormone
ex1060	hormone
ex1061	hormone
ex1062	developmental
ex1063	abiotic_stress
ex1064	metabolism
ex1065	metabolism
ex1066	metabolism
ex1067	ecotype
ex1068	ecotype
ex1069	metabolism
ex1070	metabolism
ex1071	metabolism
ex1072	developmental
ex1073	developmental
ex1074	developmental
ex1075	developmental
ex1076	developmental
ex1077	developmental
ex1078	circadian
ex1079	circadian
ex1080	circadian
ex1081	circadian
ex1082	developmental
ex1083	developmental
ex1084	pathogen
ex1085	pathogen
ex1086	pathogen
ex1087	pathogen
ex1088	pathogen
ex1089	pathogen
ex1090	pathogen
ex1091	circadian
ex1092	circadian
ex1093	circadian
ex1094	circadian
ex1095	circadian
ex1096	circadian
ex1097	circadian
ex1098	circadian
ex1099	circadian
ex1100	circadian
ex1101	ecotype
ex1102	metabolism
ex1103	metabolism
ex1104	ecotype
ex1105	ecotype
ex1106	ecotype
ex1107	ecotype
ex1108	ecotype
ex1109	tissue
ex1110	tissue
ex1111	tissue
ex1112	ecotype
ex1113	tissue
ex1114	tissue
ex1115	tissue
ex1116	ecotype
ex1117	tissue
ex1118	tissue
ex1119	tissue
ex1120	ecotype
ex1121	tissue
ex1122	tissue
ex1123	tissue
ex1124	tissue
ex1125	tissue
ex1126	tissue
ex1127	tissue
ex1128	tissue
ex1129	tissue
ex1130	tissue
ex1131	tissue
ex1132	tissue
ex1133	tissue
ex1134	tissue
ex1135	tissue
ex1136	tissue
ex1137	tissue
ex1138	ecotype
ex1139	tissue
ex1140	tissue
ex1141	tissue
ex1142	hormone
ex1143	hormone
ex1144	hormone
ex1145	developmental
ex1146	developmental
ex1147	developmental
ex1148	developmental
ex1149	developmental
ex1150	developmental
ex1151	developmental
ex1152	metabolism
ex1153	tissue
ex1154	tissue
ex1155	tissue
ex1156	tissue
ex1157	tissue
ex1158	tissue
ex1159	hormone
ex1160	hormone
ex1161	hormone
ex1162	hormone
ex1163	hormone
ex1164	hormone
ex1165	hormone
ex1166	hormone
ex1167	hormone
ex1168	hormone
ex1169	hormone
ex1170	pathogen
ex1171	abiotic_stress
ex1172	abiotic_stress
ex1173	metabolism
ex1174	metabolism
ex1175	hormone
ex1176	hormone
ex1177	metabolism
ex1178	metabolism
ex1179	metabolism
ex1180	metabolism
ex1181	metabolism
ex1182	metabolism
ex1183	metabolism
ex1184	metabolism
ex1185	metabolism
ex1186	metabolism
ex1187	metabolism
ex1188	metabolism
ex1189	metabolism
ex1190	metabolism
ex1191	metabolism
ex1192	metabolism
ex1193	metabolism
ex1194	metabolism
ex1195	metabolism
ex1196	metabolism
ex1197	metabolism
ex1198	metabolism
ex1199	pathogen
ex1200	pathogen
ex1201	pathogen
ex1202	pathogen
ex1203	pathogen
ex1204	pathogen
ex1205	tissue
ex1206	tissue
ex1207	tissue
ex1208	tissue
ex1209	tissue
ex1210	tissue
ex1211	tissue
ex1212	tissue
ex1213	tissue
ex1214	tissue
ex1215	tissue
ex1216	tissue
ex1217	metabolism
ex1218	metabolism
ex1219	metabolism
ex1220	metabolism
ex1221	metabolism
ex1222	abiotic_stress
ex1223	abiotic_stress
ex1224	abiotic_stress
ex1225	abiotic_stress
ex1226	abiotic_stress
ex1227	abiotic_stress
ex1228	abiotic_stress
ex1229	abiotic_stress
ex1230	abiotic_stress
ex1231	abiotic_stress
ex1232	abiotic_stress
ex1233	abiotic_stress
ex1234	abiotic_stress
ex1235	abiotic_stress
ex1236	abiotic_stress
ex1237	abiotic_stress
ex1238	metabolism
ex1239	metabolism
ex1240	metabolism
ex1241	metabolism
ex1242	metabolism
ex1243	metabolism
ex1244	metabolism
ex1245	tissue
ex1246	tissue
ex1247	tissue
ex1248	tissue
ex1249	tissue
ex1250	abiotic_stress
ex1251	abiotic_stress
ex1252	abiotic_stress
ex1253	abiotic_stress
ex1254	abiotic_stress
ex1255	abiotic_stress
ex1256	abiotic_stress
ex1257	abiotic_stress
ex1258	abiotic_stress
ex1259	abiotic_stress
ex1260	abiotic_stress
ex1261	abiotic_stress
ex1262	abiotic_stress
ex1263	abiotic_stress
ex1264	abiotic_stress
ex1265	abiotic_stress
ex1266	abiotic_stress
ex1267	developmental
ex1268	developmental
ex1269	developmental
ex1270	metabolism
ex1271	metabolism
ex1272	metabolism
ex1273	metabolism
ex1274	metabolism
ex1275	metabolism
ex1276	metabolism
ex1277	metabolism
ex1278	metabolism
ex1279	metabolism
ex1280	metabolism
ex1281	metabolism
ex1282	metabolism
ex1283	metabolism
ex1284	metabolism
ex1285	developmental
ex1286	developmental
ex1287	developmental
ex1288	developmental
ex1289	developmental
ex1290	developmental
ex1291	developmental
ex1292	abiotic_stress
ex1293	abiotic_stress
ex1294	abiotic_stress
ex1295	abiotic_stress
ex1296	abiotic_stress
ex1297	abiotic_stress
ex1298	abiotic_stress
ex1299	abiotic_stress
ex1300	abiotic_stress
ex1301	abiotic_stress
ex1302	metabolism
ex1303	metabolism
ex1304	metabolism
ex1305	metabolism
ex1306	abiotic_stress

## Sheet: short description
	short description
ex0001	wounding_shoot_0.5h/0.25h
ex0002	wounding_shoot_1h/0.25h
ex0003	wounding_shoot_3h/0.25h
ex0004	wounding_shoot_6h/0.25h
ex0005	wounding_shoot_12h/0.25h
ex0006	wounding_shoot_24h/0.25h
ex0007	wounding_root_0.5h/0.25h
ex0008	wounding_root_1h/0.25h
ex0009	wounding_root_3h/0.25h
ex0010	wounding_root_6h/0.25h
ex0011	wounding_root_12h/0.25h
ex0012	wounding_root_24h/0.25h
ex0013	overexpression_ZAT12_plant/wt
ex0014	overexpression_CBF_plant/wt
ex0015	P.infestans_6h/control
ex0016	P.infestans_12h/control
ex0017	P.infestans_24h/control
ex0018	lowlight+elevated_leaf_2h/control
ex0019	lowlight+elevated_leaf_4h/control
ex0020	lowlight+elevated_leaf_12h/control
ex0021	lowlight+elevated_leaf_24h/control
ex0022	lowlight+elevated_leaf_48h/control
ex0023	lowlight+elevated_leaf_96h/control
ex0024	lowlight+elevatedCO2_leaf_2h/control(steady CO2)
ex0025	lowlight+elevatedCO2_leaf_4h/control(steady CO2)
ex0026	lowlight+elevatedCO2_leaf_12h/control(steady CO2)
ex0027	lowlight+elevatedCO2_leaf_24h/control(steady CO2)
ex0028	lowlight+elevatedCO2_leaf_48h/control(steady CO2)
ex0029	lowlight+elevatedCO2_leaf_96h/control(steady CO2)
ex0030	lowlight+ambientCO2_leaf_2h/control
ex0031	lowlight+ambientCO2_leaf_4h/control
ex0032	lowlight+ambientCO2_leaf_12h/control
ex0033	lowlight+ambientCO2_leaf_24h/control
ex0034	lowlight+ambientCO2_leaf_48h/control
ex0035	lowlight+ambientCO2_leaf_96h/control
ex0036	lowlight+ambientCO2_leaf_2h/control(steady CO2)
ex0037	lowlight+ambientCO2_leaf_4h/control(steady CO2)
ex0038	lowlight+ambientCO2_leaf_12h/control(steady CO2)
ex0039	lowlight+ambientCO2_leaf_24h/control(steady CO2)
[truncated: 1,267 more rows]
